# Supplementary material for: Simultaneous cellular and molecular phenotyping of embryonic mutants using single-cell regulatory trajectories
Source: Dev Cell. 2022 Feb 28;57(4):496–511.e8. doi: 10.1016/j.devcel.2022.01.016 (PMC8893321; doi:10.1016/j.devcel.2022.01.016)
Supplement: Table S1. Metadata for the wild-type mesoderm/muscle time course dataset, including quality metrics, cluster membership, annotation, and UMAP coordinates, related to Figure 1 [file mmc2.xlsx]

## Sheet: Sheet1
barcode	batch	timepoint	sort.marker	tot.reads	banding_score	size_score	qc	timepoint_umap1	timepoint_umap2	timepoint_cluster	collision_lowquality_cluster	Fig1_umap1	Fig1_umap2	Fig1_cluster	Fig1_annotation	Fig3c_umap1	Fig3c_umap2	Fig3c_cluster	Fig3c_annotation	Fig4i_umap1	Fig4i_umap2	Fig5_umap1	Fig5_umap2	Fig5_clusters	Fig5_annotation
AGCGATAGAACGAATTCGCTCTAACTCGAGGCGAAG	replicate1	7-9hr	mef2	22174	1.657334256115	0.160895764007555	pass	-4.75169231031029	2.2881594766251	1	FALSE	2.95169102582429	3.7563130899047	8	Visceral	1.6755774371596	-1.35397646871943	4	HVM	0.0269443171961961	4.90465887318441	4.16718999900395	5.44919053847875	V5	Visceral
AGCGATAGAACGAATTCGTACGATCATCAGGCGAAG	replicate1	7-9hr	mef2	18059	1.78898938129885	0.1488633855661	pass	-3.74071068525416	1.50513243067032	1	FALSE	3.52925671477275	4.92864754104829	14	Visceral	1.84434223257149	-1.13275678284381	4	HVM	-0.0385758203522505	4.87312944660971	4.13862363853032	5.47407666976538	V5	Visceral
AGCGATAGAAGTACGCGAGGTAATAATGTAATCTTA	replicate1	10-12hr	mef2	10108	1.08712875157158	0.173406983625962	pass	-1.96280805932997	3.36159843820878	3	FALSE	2.17723521765894	3.01073777175895	8	Visceral	-0.848794846067089	0.890260144207093	1	CVM	0.501921780680006	2.44386275540182	4.13006155051763	3.23654405410375	V3	Visceral
AGCGATAGAAGTAGCTCATGCCAGTTGCTATAGCCT	replicate1	9-11hr	mef2	12075	1.10846941252389	0.209283118599273	pass	1.61892794600129	2.60061442375943	2	FALSE	4.60472108008314	4.88038405327091	7	Visceral	3.5458122535914	2.38175310049866	2	CVM	1.05513662872154	5.10108812580893	6.48418705024297	2.71174685294714	V4	Visceral
AGCGATAGAATACGATAACTCCTGGACCAGGCGAAG	replicate1	7-9hr	mef2	22320	1.57096206572736	0.212786855969283	pass	-3.23988228395627	2.3915027928585	7	FALSE	2.47911102959051	1.84802195703714	9	Visceral	-2.72969078989268	-2.9298315933348	3	FCM	1.35398954925377	0.32932120989153	3.43810359992559	1.25013444955435	V2	Visceral
AGCGATAGAATACGATAATAGCCTCGTTCAGGACGT	replicate1	10-12hr	mef2	8486	0.775998779606935	0.169718309859155	pass	1.64388707073585	-3.79059173560567	2	FALSE	4.14227726557905	4.50489361356103	7	Visceral	2.83861601028542	3.03617213852022	2	CVM	1.38649041232902	4.28711708317587	6.16609899558599	3.00196520621862	V4	Visceral
AGCGATAGACCAGGCGCACATATCCTATTAATCTTA	replicate1	10-12hr	mef2	47837	1.41668360036152	0.175864514245193	pass	0.52086844126562	-2.8579797279489	1	FALSE	5.22746429161389	4.16059282043734	7	Visceral	2.44343989620461	2.16930847022483	2	CVM	4.79077131328422	1.67478485832998	7.08380310096318	1.09563402469244	S2	Somatic
AGCGATAGACCAGGCGCAGCCAAGCTTGAGGCGAAG	replicate1	7-9hr	mef2	11386	1.40382436980252	0.166549789621318	pass	-3.38611044168679	1.66380537257408	1	FALSE	1.7609104482878	1.74910269171789	9	Visceral	-2.71892037672868	-1.5890461393973	3	FCM	1.3783895450576	0.473792899950239	2.67947690047795	2.27212087447729	V1	Visceral
AGCGATAGAGGTCAGCTTACTCGTATCATAATCTTA	replicate1	10-12hr	mef2	77093	1.47613228495853	0.168754205268878	pass	1.44482556134794	-4.26140811770454	2	FALSE	5.15319626176011	4.5352926401866	7	Visceral	4.12974723284295	3.04935204749855	2	CVM	1.50818843421776	5.08021696339438	6.73422710456426	2.19863299663153	V4	Visceral
AGCGATAGAGGTCAGCTTGCCAAGCTTGAGGCGAAG	replicate1	7-9hr	mef2	10820	1.51005465607748	0.163683336408932	pass	-2.78345879703066	2.28814127728766	7	FALSE	3.41508252523593	4.9294483949114	14	Visceral	1.54757865452629	-1.26622344824371	4	HVM	-0.0313374024884047	4.87562425862143	4.16110555686528	5.41346923644628	V5	Visceral
AGCGATAGAGTTCTCATGACCTACGCCATAATCTTA	replicate1	10-12hr	mef2	21022	1.27488286335729	0.172750545178724	pass	1.53386728063751	-3.3303233514032	2	FALSE	4.24297666952891	5.16270929172818	7	Visceral	4.20570159494471	1.05489482938428	2	CVM	0.717154689405745	5.35697086582968	6.86782686271245	2.26038317020025	V4	Visceral
AGCGATAGAGTTCTCATGACTCGTATCACAGGACGT	replicate1	10-12hr	mef2	18520	1.01063786619463	0.157923085209523	pass	1.49537468778992	-4.20894953784198	2	FALSE	5.06114662773224	4.57261555665848	7	Visceral	4.52531478375679	2.00496659820998	2	CVM	1.18440014896232	5.43072756062338	6.68261997260625	2.4755515270957	V4	Visceral
AGCGATAGAGTTCTCATGCCGACTCCAATAATCTTA	replicate1	10-12hr	mef2	12996	1.02511182272188	0.168099478047283	pass	1.39832159993345	-4.06895844719402	2	FALSE	4.96802522191782	4.55849612175019	7	Visceral	3.59192477859613	2.97288865225082	2	CVM	1.51208490905601	4.6385069681246	6.52940361060674	2.81081954772558	V4	Visceral
AGCGATAGAGTTGAATCAAGAACCGGAGAGGCGAAG	replicate1	7-9hr	mef2	50009	1.30296212632465	0.187053802895545	pass	2.2501429076622	2.74524579127421	9	FALSE	2.4783220767155	1.73372589432131	9	Visceral	-2.45471161665575	-2.46741314408411	3	FCM	1.38428027210075	0.529858191116544	3.83297626533086	2.68481818969335	H1	Hemocytes
AGCGATAGAGTTGAATCAAGAACCGGAGTAATCTTA	replicate1	10-12hr	mef2	28280	1.07976409112246	0.219446796500141	pass	1.47369877335735	-3.26464477651138	2	FALSE	4.57460551848501	4.85059100317885	7	Visceral	3.11700602591161	1.67890165216561	2	CVM	0.902584143255537	5.01033409367392	6.3542947009998	2.86653439338293	V4	Visceral
AGCGATAGATAAGGACTCAGTCATAGCCTAATCTTA	replicate1	10-12hr	mef2	41216	0.935854406003646	0.190612146140818	pass	1.39086974203151	-4.40816872670607	2	FALSE	5.28873805048546	4.53808214790915	7	Visceral	4.18701369718852	2.89658016880795	2	CVM	7.29597456035454	2.3327470613558	6.85998193778569	1.90337578590002	S2	Somatic
AGCGATAGATGGCGCCTGATTGACCGAGTATAGCCT	replicate1	9-11hr	mef2	10985	0.838017563549906	0.215789473684211	pass	0.844453717575672	3.19273984293248	2	FALSE	3.72766880922921	5.60702286666751	14	Visceral	4.06915747674155	-0.89373725689895	5	LVM	0.072777100179976	5.72321899662802	4.51038972892339	7.2980989628562	V6	Visceral
AGCGATAGATTATGCAAGTTAATTAGCCAGGCGAAG	replicate1	7-9hr	mef2	31982	1.85757565131825	0.155150910451484	pass	-4.26640915582556	1.78525904791308	1	FALSE	2.53887969038029	3.33994351749555	8	Visceral	-2.16655895592186	0.33797312586306	1	CVM	0.542213209245985	2.57477410565207	4.01876537360723	2.97530547912206	V3	Visceral
AGCGATAGATTCTTAGCTAGGTCCTCGTAGGCGAAG	replicate1	7-9hr	mef2	7614	1.24091053874694	0.155375359665184	pass	-4.38786407477666	2.36962553027767	1	FALSE	3.48120805308744	4.04474246624218	8	Visceral	0.671834637349913	1.94927378351695	1	CVM	0.796760149572676	3.2482915712435	5.01679031409795	3.19697062308874	V3	Visceral
AGCGATAGATTCTTAGCTGGTTGAACGTAGGCGAAG	replicate1	7-9hr	mef2	14666	1.79082623034037	0.188069031118358	pass	-1.65121700977883	1.54037739743461	4	FALSE	2.71159011317161	0.908373066265237	9	Visceral	-2.32455110682853	-3.47995464143115	3	FCM	2.82851512012321	-1.44928852786234	3.25288574256475	-1.74989827339564	S1	Somatic
AGCGATAGCAGACTAAGGCCATCTGGCATATAGCCT	replicate1	9-11hr	mef2	4774	0.603749534293361	0.193979933110368	pass	1.68492722164277	2.11204764658792	2	FALSE	4.12987425797415	4.5573143957218	7	Visceral	2.66206551245279	2.48264418386946	2	CVM	1.02370626506645	4.32457216511557	6.05211584128911	3.06512777144995	V4	Visceral
AGCGATAGCATTATTATTGAGATGCATGAGGCGAAG	replicate1	7-9hr	mef2	5322	1.63224631971672	0.140179910044978	pass	-2.5516578277664	1.68110437813953	7	FALSE	3.50067125953695	0.60919396413504	9	Visceral	-1.37964658775909	-3.80632808742718	3	FCM	1.45579797801811	0.106256589843723	3.87027303733403	0.389860287410878	V2	Visceral
AGCGATAGCATTATTATTTCGTAACGGTAGGCGAAG	replicate1	7-9hr	mef2	10949	1.51016975362031	0.165725733017665	pass	-1.67481049804498	0.878029482163232	4	FALSE	2.69445447622125	0.870773711477151	9	Visceral	-2.31634878929226	-3.52421393519742	3	FCM	1.36585111198265	-0.0781453358094966	3.36654488601262	0.552595045519732	S1	Somatic
AGCGATAGCCAGATACGGAGGTCCTCGTTAATCTTA	replicate1	10-12hr	mef2	9702	0.771236749910148	0.20703125	pass	1.69531055240439	-3.6182048052099	2	FALSE	4.51042046676427	4.802603139739	7	Visceral	3.14203017051731	2.70762673453826	2	CVM	1.25119704780418	4.49132307301352	6.44037906684453	3.04235355193701	V4	Visceral
AGCGATAGCCGTATGATTAGTCATAGCCAGGCGAAG	replicate1	7-9hr	mef2	15180	1.68980033870498	0.162286465177398	pass	-4.58311416670374	1.59152282246844	1	FALSE	1.99563070564897	2.65512724817494	8	Visceral	-2.52625158186669	0.132540013795752	1	CVM	0.324223704908675	1.86738284359762	3.3906888202625	2.91108838851538	V1	Visceral
AGCGATAGCGAATGGAGCTGCCAGTTGCGGCTCTGA	replicate1	3-5hr	mef2	10652	1.71775804595925	0.165355805243446	pass	-2.48550227910903	-1.18719998333764	2	FALSE	-4.7250333193273	-0.866175047319287	13	Visceral	-4.80252558166506	-0.0884054588562668	0	CVM	-4.69288413944405	-1.03901008834055	1.86911551513249	3.29958693320837	V1	Visceral
AGCGATAGCGCGGCCATAACCTACGCCAAGGCGAAG	replicate1	7-9hr	mef2	10280	1.32612497138383	0.160381026438569	pass	-3.44383947918263	1.46202492509393	1	FALSE	2.31622850914102	1.34099786577173	9	Visceral	-2.43186883431146	-2.72577295138943	3	FCM	1.14639873084862	0.0900713248092855	2.99486772574956	1.36025218303289	V2	Visceral
AGCGATAGCGCGGCCATACCGACTCCAAGTACTGAC	replicate1	3-5hr	mef2	13388	1.11484142024673	0.156851051140599	pass	-2.40784160624236	-2.0528706696733	4	FALSE	-6.70895979882694	0.603504428020181	14	Visceral	2.90632352669002	-2.57137650712114	5	LVM	-8.01589553775948	-0.438226442233828	4.1199573711353	7.54919902618017	V6	Visceral
AGCGATAGCGCGGCCATAGCCAAGCTTGAGGCGAAG	replicate1	7-9hr	mef2	5840	0.967437489142795	0.165811965811966	pass	-4.60977702123553	2.35218607458026	1	FALSE	2.58464984315271	3.37198770506368	8	Visceral	-0.457530645989005	1.49757380136723	1	CVM	0.691272206877058	2.97982486019919	4.30105964698369	3.18304030234899	V3	Visceral
AGCGATAGCGCGGCCATAGGAATTCAGTTATAGCCT	replicate1	9-11hr	mef2	11032	0.832821391792974	0.174376581134803	pass	1.9551556436628	2.19159730803954	2	FALSE	4.22975763781885	4.4217494372354	7	Visceral	3.05378406591196	2.73429355358172	2	CVM	1.05458671626884	4.63644417057821	6.20094863929326	2.97275487716284	V4	Visceral
AGCGATAGCGCTTATCGTTTATGACCAAATAGAGGC	replicate1	3-5hr	mef2	17228	1.32506342527881	0.147590361445783	pass	-1.81768659971034	-2.65300439266357	2	FALSE	0.197877815725116	2.13758181505117	13	Visceral	-5.72915966443828	0.650618654250575	0	CVM	-0.851853899385149	1.20511110554526	1.63109414138372	3.69161955649938	V1	Visceral
AGCGATAGCGTCGAGCGCACTCGTATCACAGGACGT	replicate1	10-12hr	mef2	43513	1.37100159785079	0.155560651226783	pass	2.36011191246111	-3.93764069753204	2	FALSE	6.04653459485598	3.75567190481517	7	Visceral	4.06589672089898	3.15118338412259	2	CVM	1.57360691604454	4.86095627079794	6.78946487464482	1.98331229026403	V4	Visceral
AGCGATAGCGTCGAGCGCCATATCCTATTAATCTTA	replicate1	10-12hr	mef2	14384	0.904746486120271	0.183243168261895	pass	1.68287781612617	-4.45785991654841	2	FALSE	4.99499593815974	4.45964488313406	7	Visceral	3.84404199761666	3.30658137772995	2	CVM	1.55215770778496	4.78329189549276	6.63111202277715	2.78318969543066	V4	Visceral
AGCGATAGCGTCGAGCGCGGAATTCAGTATAGAGGC	replicate1	3-5hr	mef2	39829	1.66748926735119	0.146420878625457	pass	-1.79007591837118	-2.41282343794102	2	FALSE	0.1735598822848	2.13383459515784	13	Visceral	-5.49614729013191	0.754959448565408	0	CVM	-0.843599430944139	1.18748505841086	1.61464576282079	3.71333519752111	V1	Visceral
AGCGATAGCGTTACCGCTCTCCTGGACCAGGCGAAG	replicate1	7-9hr	mef2	20514	1.74844173232375	0.186965811965812	pass	-4.57166744388818	2.03435064908693	1	FALSE	2.55414431584615	3.36963847152649	8	Visceral	-1.37842670510357	0.954910294963305	1	CVM	0.541372426126784	2.58297260533163	4.11905090369756	3.0812164955863	V3	Visceral
AGCGATAGCGTTACCGCTCTCCTGGACCCAGGACGT	replicate1	10-12hr	mef2	5927	0.803476494594968	0.141220087630603	pass	0.203173956667499	1.57827300989459	5	FALSE	4.22193855269103	4.33604077842821	7	Visceral	2.05046217274261	1.97534159321782	2	CVM	1.3073378282531	4.29702432881186	6.48783485450322	2.62948076064672	V4	Visceral
AGCGATAGCGTTACCGCTGGTTGAACGTCAGGACGT	replicate1	10-12hr	mef2	25666	1.2422948711807	0.18349906774394	pass	-1.66108126980546	2.65594826144142	3	FALSE	6.03629969983249	2.92880618724813	14	Visceral	3.79434047170402	0.820910356354225	2	CVM	4.9873150068267	3.79242833386252	6.76047460593755	1.02832154567327	S2	Somatic
AGCGATAGCTAACTAGGTTAATTGACCTAGGCGAAG	replicate1	7-9hr	mef2	33585	1.47540266978183	0.165191039277438	pass	1.24367767540473	-0.170364733574333	2	FALSE	0.270077015431616	2.13801988744596	13	Visceral	-5.04032885159633	0.30540408747701	0	CVM	-3.9244224351899	-3.71930996646097	3.30794493712957	1.16450576121893	V5	Visceral
AGCGATAGCTAACTAGGTTTAATTAGCCCAGGACGT	replicate1	10-12hr	mef2	19333	1.24677342828997	0.167783850675467	pass	0.877282677690461	-3.94220689606726	2	FALSE	4.88964762494881	4.7155293943802	7	Visceral	4.46070186328056	2.19698239797173	2	CVM	1.29440362033684	5.39056833515951	6.82515470542485	2.1842815094718	V4	Visceral
AGCGATAGCTAAGCCTTGTGGCGACGGATAATCTTA	replicate1	10-12hr	mef2	8620	0.919469383098923	0.220111214087118	pass	1.45450310169062	-4.25927023014947	2	FALSE	4.80267797546325	4.86982349177084	7	Visceral	4.4180239185593	1.83953560300913	2	CVM	1.11223883209068	5.21114404927084	6.78443662681157	2.33406607444372	V4	Visceral
AGCGATAGCTAATTGCGATTATGACCAATATAGCCT	replicate1	9-11hr	mef2	14068	1.33018958173883	0.167682494684621	pass	0.87460181181928	3.22758128860436	2	FALSE	3.53278924503919	4.13179088578956	8	Visceral	1.90824148771633	2.3896320787522	2	CVM	1.34599489745933	4.23566730748007	5.74053422965581	3.10761038596716	V4	Visceral
AGCGATAGCTAATTGCGATTGGTCCGTTATAGAGGC	replicate1	3-5hr	mef2	16192	1.59408643854192	0.146696252465483	pass	-3.51990093585716	-1.13880615851656	4	FALSE	1.18482971764195	2.19770360138515	13	Visceral	-3.2683888790901	-0.187067891173805	0	CVM	0.311645992372817	1.72237094174215	2.66332666434819	2.84639589126196	V1	Visceral
AGCGATAGCTACTAATAAGGAAGTTATATAATCTTA	replicate1	10-12hr	mef2	40002	1.36506304777984	0.180377696945538	pass	2.59002680193146	-3.4850213131411	2	FALSE	5.08873319990816	4.89791716152441	7	Visceral	3.88364669260529	3.18870331821318	2	CVM	1.56639368114311	5.052528460129	6.7070779041248	2.31282011802282	V4	Visceral
AGCGATAGCTACTAATAATAGCCTCGTTAGGCGAAG	replicate1	7-9hr	mef2	16826	1.20287353793845	0.153044302298034	pass	-4.61938951753999	2.22976493152957	1	FALSE	2.40158444874449	3.09120252774071	8	Visceral	-1.0611273991515	1.09829171473699	1	CVM	0.486125774954146	2.52389200459311	4.08077470817144	3.25727598006811	V3	Visceral
AGCGATAGCTACTAATAATAGCCTCGTTTAATCTTA	replicate1	10-12hr	mef2	41978	1.13786309146353	0.177515073826141	pass	1.01690201569517	-4.00056431343249	2	FALSE	5.19442156550004	4.57346603945182	7	Visceral	3.74381308151031	2.90489954278918	2	CVM	1.53568751392204	4.80813701878378	6.69991676368291	2.27066449458685	V4	Visceral
AGCGATAGCTAGCCAGCCGTTGGATCTTTATAGCCT	replicate1	9-11hr	mef2	47348	1.4202406383767	0.215173343443279	pass	0.829571390125407	3.39444117691302	2	FALSE	4.03350476718017	4.21604789831959	7	Visceral	2.56066243817016	2.59917733240996	2	CVM	1.37703508910972	4.19469650517294	6.21985809363896	2.80618421371069	V4	Visceral
AGCGATAGCTATATAGCCAGAACCGGAGTAATCTTA	replicate1	10-12hr	mef2	17584	1.04749020227375	0.171940569354656	pass	1.61053636988269	-4.35699607236829	2	FALSE	5.0793292277854	4.54187274355888	7	Visceral	4.14351499274782	3.14606999251198	2	CVM	1.5974031167968	4.91871937046835	6.60976020850713	2.69771162803259	V4	Visceral
AGCGATAGCTCGTCGTAGAGGCGAGAGCCAGGACGT	replicate1	10-12hr	mef2	13942	0.94032136759081	0.211461318051576	pass	2.35406474415938	-3.49708150929626	2	FALSE	4.69016991732608	4.40782009751541	7	Visceral	3.25423592420517	2.86716139392572	2	CVM	1.4726050573333	4.3852692438204	6.28491537131841	3.00257102782812	V4	Visceral
AGCGATAGCTCGTCGTAGTAATTGACCTTAATCTTA	replicate1	10-12hr	mef2	12530	1.20282238504043	0.170832669957013	pass	0.821902858053889	-3.02384609031006	1	FALSE	4.52787960865682	4.725805100256	7	Visceral	4.02391886092741	0.768381075271196	2	CVM	6.18061477718193	0.527914692266675	6.71098558463628	0.13680193955984	S2	Somatic
AGCGATAGGAACTCGACTTGAGGAATCATATAGCCT	replicate1	9-11hr	mef2	24680	1.33664647759121	0.167770597738288	pass	1.60246603236223	3.24386513034203	2	FALSE	5.0170907035598	4.60301490858421	7	Visceral	3.77603320314452	3.28528537524258	2	CVM	1.54235214767296	4.59313925038168	6.51733247794683	2.40428678329077	V4	Visceral
AGCGATAGGAACTCGACTTGATACTCAAGGCTCTGA	replicate1	3-5hr	mef2	6232	0.636198659025473	0.167146053052093	pass	-2.57539731954692	-1.59791198872611	2	FALSE	1.30551674620519	2.0102540961148	13	Visceral	-3.43702147268084	-0.595427707535637	0	CVM	-0.266714453424627	1.19749494324515	2.13602749862248	2.71438042457189	V1	Visceral
AGCGATAGGACTGGACCAAGGCGAGAGCCAGGACGT	replicate1	10-12hr	mef2	13834	0.925091414938232	0.15812274368231	pass	1.05303697305122	-3.71060142031577	2	FALSE	4.95707924362987	4.76252178305886	7	Visceral	4.51159421525645	2.13688259712027	2	CVM	1.25212807235557	5.36724575291464	6.76098291434819	2.29879776771154	V4	Visceral
AGCGATAGGACTGGACCATCAAGATAGTTAATCTTA	replicate1	10-12hr	mef2	15555	1.28400420536955	0.200128205128205	pass	1.82944235781908	-4.36171414777087	2	FALSE	5.03579365783301	4.67378732134584	7	Visceral	3.99291565428875	3.13308060619674	2	CVM	1.52740580615837	4.92656572590658	6.65243331946904	2.60562292869177	V4	Visceral
AGCGATAGGATTCTTGAAGCCAAGCTTGCAGGACGT	replicate1	10-12hr	mef2	24212	1.43138823841858	0.187912269129288	pass	1.75793906579014	-3.1681315644174	2	FALSE	4.31335404403073	5.08660303022225	7	Visceral	3.96295397507863	0.896954817890691	2	CVM	0.888403721426314	5.40928371678183	6.86922304191167	2.25917093093481	V4	Visceral
AGCGATAGGCAAGACCGTGATGCAGTTCTATAGCCT	replicate1	9-11hr	mef2	10440	1.05347956250964	0.155284242655475	pass	0.961892701444271	2.83197042105749	2	FALSE	3.59768270285563	4.15271823125453	8	Visceral	1.59016658924625	2.10636549625394	2	CVM	1.14163882312614	4.13373192082235	5.64340917625005	3.12906638915624	V4	Visceral
AGCGATAGGCATATGAGCTATAGGATCTTATAGCCT	replicate1	9-11hr	mef2	12060	1.2922307459687	0.163359788359788	pass	0.528858088007243	2.08192700636064	2	FALSE	3.93610367641961	4.61787364738843	7	Visceral	2.92619562776884	1.26788372438868	2	CVM	0.341765590284651	4.86316688786337	6.07501117744023	3.07164780433264	V4	Visceral
AGCGATAGGCATCGTATGAGAACCGGAGCAGGACGT	replicate1	10-12hr	mef2	50889	0.972662102875914	0.195774868699538	pass	1.58578598565729	-4.26066669157697	2	FALSE	5.12227818583197	4.556927131851	7	Visceral	3.71517546671782	2.912885221478	2	CVM	1.47983498153526	5.01856668721029	6.73631517448003	2.23174361522283	V4	Visceral
AGCGATAGGCGCGTTCATCTTATAAGTTTATAGCCT	replicate1	9-11hr	mef2	11563	1.08654449356803	0.147145075038813	pass	0.773640618999425	2.93243742239793	2	FALSE	3.4723248933828	4.16542595534086	8	Visceral	1.17021576129776	1.60548789036377	2	CVM	1.16557926711876	4.01041634808371	5.54564039268071	3.1785122566947	V4	Visceral
AGCGATAGGCGCTATGGTGCGATTGCAGGGCTCTGA	replicate1	3-5hr	mef2	8803	1.36445710166321	0.138384754990926	pass	-2.57931168264988	-1.53662427280315	2	FALSE	1.51489652382591	2.23041687791256	13	Visceral	-3.18876463273362	-0.351862856703551	0	CVM	0.0250576811774431	1.35889144669363	2.70537225760991	2.53644482429113	V1	Visceral
AGCGATAGGCGGCTGCGGATTCGGAAGTAGGCGAAG	replicate1	7-9hr	mef2	48565	1.8471153919961	0.187181384640684	pass	2.08396886536144	-2.3129143900443	2	FALSE	-2.85387635144016	-2.65097274365992	13	Visceral	-4.75103764633058	0.231085805833365	0	CVM	-2.99008791866463	-2.89557925929239	3.81073085822637	2.92845312888708	V1	Visceral
AGCGATAGGCGGCTGCGGGATTACCGGAAGGCGAAG	replicate1	7-9hr	mef2	21721	1.61323475078148	0.20550711335475	pass	-4.520153649774	2.37892857089404	1	FALSE	2.62430241638843	3.41152319333252	8	Visceral	-1.58145750220476	1.02146092071503	1	CVM	0.430280871961897	2.3611746622164	4.18244545020635	3.15131370360937	V3	Visceral
AGCGATAGGCTAACGGATGTTGGATCTTGGCTCTGA	replicate1	3-5hr	mef2	9166	1.85802620779953	0.135423470498585	pass	-3.64205965288281	-1.01563698518962	4	FALSE	2.8717936704029	1.22756034782636	9	Visceral	-2.57627374430172	-3.72383963016758	3	FCM	1.19664449271995	0.288840342863294	3.493678493877	0.675055872751139	V2	Visceral
AGCGATAGGCTAACGGATTGCCAGTTGCGGCTCTGA	replicate1	3-5hr	mef2	5632	0.629544610240984	0.177116542685087	pass	-3.14658635249347	-0.640099511182232	4	FALSE	-6.81447166884436	0.646131038291819	14	Visceral	2.76240088527187	-2.50992522258088	5	LVM	-6.47159593525093	-0.471756200687197	-1.04433168611949	0.385127730769776	M7	Mesoderm
AGCGATAGGCTTGAAGAGCTCCTGGACCAGGCGAAG	replicate1	7-9hr	mef2	49726	1.70220251031376	0.181665130075761	pass	1.97584518283388	-1.87029724234603	2	FALSE	2.5400283126667	3.10313356400169	8	Visceral	-3.5261831242066	-0.411202263560623	0	CVM	0.437376983736342	2.15563591252157	3.98528234519536	2.92854086692419	V3	Visceral
AGCGATAGGCTTGAAGAGGGAAGTTATAGTACTGAC	replicate1	3-5hr	mef2	26930	1.77997100759504	0.13639392817475	pass	-3.71318256261938	-1.01211210889078	4	FALSE	2.55439730193822	1.0287648564935	9	Visceral	-2.06608664826094	-2.63191364684671	3	FCM	1.1892866569503	0.256658930881711	3.28933803596074	1.16720066602316	V2	Visceral
AGCGATAGGCTTGAAGAGTGGTAATCCTTAATCTTA	replicate1	10-12hr	mef2	13696	1.40043880695088	0.178265291297399	pass	1.59624496223897	-3.11041512448805	2	FALSE	3.27000664877005	4.00650413176487	8	Visceral	0.328702539453514	1.62052838128026	1	CVM	0.683470554922408	3.24368508587668	5.36894790687139	3.19525758559789	V4	Visceral
AGCGATAGGGTTATCGAAGAGACCTACCTATAGCCT	replicate1	9-11hr	mef2	42121	1.06586763642335	0.197851091020968	pass	2.20505581710673	2.5371184051651	2	FALSE	4.96688900917202	4.39047418700815	7	Visceral	3.88497426946649	3.05729060828514	2	CVM	1.50776571807701	4.86613901387045	6.72956554450566	2.30268518264379	V4	Visceral
AGCGATAGGTACTCCTATTTCTACCTCATATAGCCT	replicate1	9-11hr	mef2	23068	1.08226812075604	0.187602662747471	pass	-1.78015027129478	1.28850319890299	2	FALSE	4.99698064674687	4.55095433340736	7	Visceral	2.73445602939509	2.20514537184469	2	CVM	-3.13292901935738	2.53976901303122	6.52619974174077	2.79071442420568	V4	Visceral
AGCGATAGGTAGGCTGCATACGATCATCAGGCGAAG	replicate1	7-9hr	mef2	25282	1.66032388026347	0.154295180247693	pass	-2.48322946978259	2.48201129973036	7	FALSE	2.55689344215843	1.56810389867727	9	Visceral	-2.82392949734078	-2.72469789611424	3	FCM	1.2357030588134	0.592082996471616	3.32861034431035	1.12116269404974	V1	Visceral
AGCGATAGTAGAGGCGTTCATTGACGCTCCTATCCT	replicate1	3-5hr	mef2	23498	1.8557099132783	0.1329994907486	pass	-3.59938167561822	-0.428062469795499	4	FALSE	-6.85437715607142	0.649921455123895	14	Visceral	2.92807418034868	-2.54229313764957	5	LVM	-0.608224473621065	4.76734407673666	4.17632667579228	7.55162088210668	V6	Visceral
AGCGATAGTAGGTAACTTATTGACCGAGGGCTCTGA	replicate1	3-5hr	mef2	8664	1.10611073414758	0.176714219972388	pass	-1.91755793267056	-2.57849592340927	2	FALSE	0.495056200037905	2.15433395781196	13	Visceral	-5.06818419634856	-0.176464425976075	0	CVM	-0.530965737725908	1.22805138359854	1.70945565261418	3.51855437095251	V1	Visceral
AGCGATAGTAGTAAGCCGGGAAGTTATACAGGACGT	replicate1	10-12hr	mef2	20501	1.14757989483191	0.178164834095553	pass	1.7973403564397	-4.15242514918795	2	FALSE	5.08487089168909	4.48713181939765	7	Visceral	4.55843114128069	2.04292120406134	2	CVM	1.32531816539604	5.35610779057333	6.80592958488042	2.16975585754003	V4	Visceral
AGCGATAGTAGTAAGCCGTAGCCTCGTTAGGCGAAG	replicate1	7-9hr	mef2	19940	1.61294631505913	0.188911088911089	pass	-2.4382901169343	2.07383739586093	7	FALSE	2.61489212242615	1.20821013935953	9	Visceral	-1.16513243704382	-2.96197652059068	4	HVM	-0.0753225308911147	4.83752067814657	3.03158967055852	-0.767869789051153	V5	Visceral
AGCGATAGTAGTAAGCCGTAGCCTCGTTTAATCTTA	replicate1	10-12hr	mef2	36433	1.15425299792856	0.226231479962823	pass	-2.69287477908931	-2.06756817707157	0	FALSE	5.42448369658197	4.28951379818909	7	Visceral	4.06104616035619	2.97609265197407	2	CVM	1.2925056892379	5.2972942186434	6.81295864142949	1.94872359569158	S2	Somatic
AGCGATAGTATAATAGTTTCAATATCGATATAGCCT	replicate1	9-11hr	mef2	23754	1.06372794287373	0.18771015467384	pass	1.67532160495344	2.52376427840916	2	FALSE	4.05053999967977	4.39487765133284	7	Visceral	2.53403367949096	2.20910652737342	2	CVM	0.868429489706343	5.0280505014498	6.25044719733769	2.8485492878684	V4	Visceral
AGCGATAGTATTGCTGGAGATTACCGGAAGGCGAAG	replicate1	7-9hr	mef2	17676	1.22839176858787	0.178587545126354	pass	-4.31639078418943	1.62741062469453	1	FALSE	1.94857684386899	2.61204290516165	8	Visceral	-3.18686010472331	-0.736181712804971	0	CVM	0.359836586092299	1.93398137818167	2.90185491599614	2.21546916301336	V1	Visceral
AGCGATAGTCAATCTCCTGCCAAGCTTGAGGCGAAG	replicate1	7-9hr	mef2	7378	1.3745028544861	0.13961038961039	pass	-3.10234129817056	1.12459293421193	1	FALSE	3.57120654506906	5.69441120595115	14	Visceral	3.79833585444543	-1.8706706047641	5	LVM	-0.0612007898346724	5.6052981210787	4.37337629355962	7.40029565627661	V6	Visceral
AGCGATAGTCCTCTGCCGGTAGACCTGGTATAGCCT	replicate1	9-11hr	mef2	38709	1.72398740688708	0.149559210187142	pass	-0.0666466374922683	-0.985252078743273	0	FALSE	3.91444593574982	5.48131928985507	14	Visceral	-1.37606486095993	-3.89776387117437	3	FCM	0.154897965763396	5.67094715367148	3.42888872184331	-1.53345580761347	S1	Somatic
AGCGATAGTCGTAGCATCTACGATCATCCAGGACGT	replicate1	10-12hr	mef2	16132	1.16661758149562	0.172998391288207	pass	1.38036224963164	-2.89158102485473	2	FALSE	3.83964716191943	5.54530975347722	14	Visceral	4.11602666535765	-0.600715154353371	5	LVM	0.158768244360274	5.69788988362143	4.52913515128667	7.26746503646459	V6	Visceral
AGCGATAGTGATATTGCGCAGCCGGCTTTAATCTTA	replicate1	10-12hr	mef2	11218	1.0302085436372	0.168417304611002	pass	0.77600303847017	-3.96417520211998	2	FALSE	4.62871944764003	4.70201544629754	7	Visceral	3.53690166373055	2.54345332737936	2	CVM	1.36217255172569	4.83948000202963	6.75794307746465	1.95196990306463	S2	Somatic
AGCGATAGTGATATTGCGTACGATCATCCAGGACGT	replicate1	10-12hr	mef2	42348	1.38896748075684	0.146618311981914	pass	1.58522751355273	-3.04808748947353	2	FALSE	4.32225565274166	5.19036372893998	7	Visceral	4.12999110089245	0.635098266740376	2	CVM	0.948361344908064	5.56557758580038	6.89996807136113	2.15416077907171	V4	Visceral
AGCGATAGTGATTAGGTAGGTTGAACGTAGGCGAAG	replicate1	7-9hr	mef2	24340	1.47248262072787	0.20119603506185	pass	-4.22910473918503	1.99043071258218	1	FALSE	2.61800024232896	3.33874103761706	8	Visceral	-2.12943796293137	0.462337225395549	1	CVM	0.444440551374739	2.34052069912741	4.0414022640186	3.02622215087499	V3	Visceral
AGCGATAGTGATTAGGTATAGCCTCGTTCAGGACGT	replicate1	10-12hr	mef2	78549	1.4131193342954	0.216986162244509	pass	2.25027343954885	-3.08954214102182	2	FALSE	5.2061086483302	4.76539789873261	7	Visceral	4.00692776059454	1.96402418377794	2	CVM	1.4299603181823	5.29213293324301	6.55499498405034	2.10099915797796	V4	Visceral
AGCGATAGTGATTAGGTATAGCCTCGTTTAATCTTA	replicate1	10-12hr	mef2	17654	0.963474577574747	0.20887433668285	pass	1.74223020389186	-4.34681299197883	2	FALSE	5.05356890504737	4.56395201012069	7	Visceral	3.85756884257182	3.24186716379581	2	CVM	1.60949129638512	4.7450218988497	6.67854682960088	2.67864958579626	V4	Visceral
AGCGATAGTGCGACCTCTATTCGGAAGTCAGGACGT	replicate1	10-12hr	mef2	16374	0.950386790547715	0.208607656669105	pass	2.06509552811555	-3.23936267960354	2	FALSE	4.34805669999424	4.65095483025008	7	Visceral	2.38498238885242	2.64851205683049	2	CVM	1.38525707301933	4.36043318043539	6.02867357291753	3.08369461829748	V4	Visceral
AGCGATAGTGCGACCTCTTGGCGACGGAGTACTGAC	replicate1	3-5hr	mef2	13496	1.51842651433374	0.192404315058372	pass	-2.52893302418837	-1.46595747707789	2	FALSE	0.733731379724644	2.11907687191388	13	Visceral	-5.1020435015021	0.426163506041024	0	CVM	-4.59540765705269	-0.977262418166903	1.74692217864568	3.23229972655859	V1	Visceral
AGCGATAGTGGACGACTAGGAAGTTATATAATCTTA	replicate1	10-12hr	mef2	17049	1.16309026890744	0.19570294255021	pass	1.90151084234498	-3.85641304166834	2	FALSE	4.31386525204024	4.34579454289025	7	Visceral	2.79608344166275	3.01744323442365	2	CVM	1.32639665183861	4.15961654911825	6.23864929236943	2.90945617492285	V4	Visceral
AGCGATAGTGGTTGCCGTCAGCCGGCTTAGGCGAAG	replicate1	7-9hr	mef2	5150	0.830766970723331	0.162790697674419	pass	-1.55346619973611	0.650127302445743	4	FALSE	3.51865944113075	4.89387254118659	14	Visceral	1.76602832578832	-1.24461655723521	4	HVM	0.238545187090224	4.81397398243734	4.26088039435918	6.79723779494848	V5	Visceral
AGCGATAGTGGTTGCCGTTACGATCATCTAATCTTA	replicate1	10-12hr	mef2	36906	1.36833737941447	0.185885658705285	pass	1.38500168307852	-3.62296208996217	2	FALSE	5.18303160297013	4.53232282263724	7	Visceral	3.6781272293785	2.78326244029082	2	CVM	1.47705490169365	4.94859894047567	6.79591743506963	1.95719675357427	V4	Visceral
AGCGATAGTTCCGTCGACAGGCGAGAGCTAATCTTA	replicate1	10-12hr	mef2	15656	0.883564628782729	0.198495665476798	pass	1.61434255988224	-3.58673024798341	2	FALSE	4.13127725365492	4.56815224147082	7	Visceral	2.94803097473278	1.485027937384	2	CVM	0.810973473165816	5.01835926304648	6.18995563544805	2.97838513190832	V4	Visceral
AGCGATAGTTCCGTCGACTACGATCATCCAGGACGT	replicate1	10-12hr	mef2	38184	1.09758596246098	0.178330632937856	pass	1.67787336816355	-3.26394283975314	2	FALSE	4.70899239986769	4.86472473712988	7	Visceral	4.09834558182648	1.52043000228846	2	CVM	1.2350595670684	5.35768516789267	6.747828884502	2.27444474036779	V4	Visceral
AGCGATAGTTCGAATATTATTCGGAAGTTAATCTTA	replicate1	10-12hr	mef2	26681	1.51006492800064	0.19795017580609	pass	0.762655964706125	-3.18085468034641	2	FALSE	4.82777260818307	4.5718384239474	7	Visceral	3.30337109417753	2.19729327131652	2	CVM	1.41449732360679	4.94319637547323	6.75087778129155	2.06320146854009	S2	Somatic
AGCGATAGTTCGAATATTTCGTAACGGTAGGCGAAG	replicate1	7-9hr	mef2	8630	0.890598455143978	0.173752310536044	pass	-2.94134962417998	1.5308703397852	7	FALSE	3.67889233670145	4.83684286300147	7	Visceral	1.73387813168901	-1.38278064407902	4	HVM	-0.0551940125481429	4.84446962605307	4.15581647910649	5.4821376019248	V5	Visceral
AGCGATAGTTGATACGATTAATTGACCTAGGCGAAG	replicate1	7-9hr	mef2	12070	1.65340639743501	0.137423515792955	pass	-4.25494365794976	2.5571280759747	1	FALSE	3.16311488222279	3.93592335654477	8	Visceral	-0.182624212162561	1.88195474329695	1	CVM	0.941574760053938	3.41292794476339	5.00276844062383	3.20347348983373	V3	Visceral
AGCGATAGTTGCGAGCATAGTCATAGCCAGGCGAAG	replicate1	7-9hr	mef2	15232	1.2965019956168	0.170028818443804	pass	-4.43227936297842	1.75613482585208	1	FALSE	2.24242716392867	2.53210025091057	8	Visceral	-2.94286805068697	-1.49034256870115	3	FCM	0.393212624166792	1.52145882378409	2.77530304946477	2.85901991660681	V1	Visceral
AGCGATAGTTGGCAAGCCCAATGAGTCCTATAGCCT	replicate1	9-11hr	mef2	8916	0.935058328944168	0.16148512636994	pass	-1.71889724466384	-1.35254119820623	5	FALSE	3.71813278691123	5.45471765633771	14	Visceral	3.87881185845437	-0.977020125825925	5	LVM	5.03512985286552	3.78423436413595	4.5007003978687	7.26446525390234	V6	Visceral
ATTACTCGAAGTACGCGACATATCCTATAGGCGAAG	replicate1	6-8hr	mef2	9346	0.679318514161393	0.166204395135481	pass	-2.7141297798099	-2.51624626588615	4	FALSE	2.27541899385606	1.61999540886086	9	Visceral	-1.79830099813455	-3.12512137746294	3	FCM	1.35367102203209	-0.395038227931765	3.11874334373052	0.481947910142802	V2	Visceral
ATTACTCGAAGTACGCGAGCCAAGCTTGAGGCGAAG	replicate1	6-8hr	mef2	7531	1.01960990705599	0.168652369605507	pass	-3.84716400046461	-1.99932245283071	2	FALSE	2.07232970205015	2.30939553473821	9	Visceral	-1.87105577831432	-0.0604044941067546	1	CVM	0.335352070902175	1.48134573231527	4.21605197944219	3.24777333076086	V3	Visceral
ATTACTCGAATACGATAAAGGTCCTCGTAGGCGAAG	replicate1	6-8hr	mef2	7036	0.886403599853668	0.150809429139449	pass	-4.58925197518959	-1.64819033770564	2	FALSE	2.32949882417602	3.14366291946508	8	Visceral	-0.768436208307918	1.4128642966236	1	CVM	0.469379790399855	2.47891696224997	4.19316331901128	3.17051688964453	V3	Visceral
ATTACTCGAATATTACTTCCATCTGGCACCTATCCT	replicate1	3-5hr	mef2	24673	1.63992412585915	0.14678528103518	pass	-3.25058089685709	-0.855582717878027	4	FALSE	-6.62299502389507	0.712060494969296	14	Visceral	2.76531521109607	-2.49108716354049	5	LVM	-0.376868284966165	5.04075773487875	4.18993751563603	7.46869317824926	V6	Visceral
ATTACTCGAATATTACTTCTTATAAGTTATAGAGGC	replicate1	6-8hr	mef2	11014	1.55904154349437	0.155491119971004	pass	-3.61785662542833	-2.44518954303373	2	FALSE	1.7816022287506	1.74033266105312	9	Visceral	-2.55114890690003	-2.15570386159242	3	FCM	0.543611295793837	0.771492261989805	2.84126011886174	1.50362924869146	V1	Visceral
ATTACTCGACCAGGCGCAACCTACGCCATATAGCCT	replicate1	7-9hr	mef2	9881	0.789862711907409	0.151343705799151	pass	-3.89463265165982	1.01948276748062	1	FALSE	3.40237770616978	4.71252785777531	8	Visceral	1.73387464677801	-1.71844097770934	4	HVM	-0.135840110208208	4.84429939518759	4.12068502463872	5.99405042464819	V5	Visceral
ATTACTCGACCAGGCGCAGCCAAGCTTGGTACTGAC	replicate1	5-7hr	mef2	10114	1.21991865744439	0.159140209031749	pass	-3.82086401219587	1.34950015335133	4	FALSE	0.459389532749866	2.11395792644116	13	Visceral	-4.96383294680846	-0.111313236508761	0	CVM	-0.726830295945817	1.19014998207876	1.65983573951299	3.61029974753942	V1	Visceral
ATTACTCGACCAGGCGCAGGAATTCAGTTATAGCCT	replicate1	7-9hr	mef2	19096	1.11338143157218	0.178806562859233	pass	-4.60034132312956	2.31581938354655	1	FALSE	3.55191103909347	4.30123492753596	7	Visceral	2.18990107431134	-0.105608386629346	4	HVM	0.369171686743086	4.98011120091269	5.80104772605474	3.40132657821264	V5	Visceral
ATTACTCGACGGCGTTAATCAATATCGAATAGAGGC	replicate1	6-8hr	mef2	19405	1.2315379622031	0.170147104207386	pass	-4.61991603416491	-1.47828960028422	2	FALSE	2.35726208230703	3.11571816740089	8	Visceral	-1.54015910780496	1.11086701237762	1	CVM	0.485076733206099	2.48182495365927	4.02577058829839	3.01330963904943	V3	Visceral
ATTACTCGACTATTCATTTTCAGCTTGGTATAGCCT	replicate1	7-9hr	mef2	42100	1.86965453739236	0.139301599318633	pass	-2.83515520382858	1.95145085180249	7	FALSE	2.28013287177833	1.46603400699795	9	Visceral	-1.9791682008701	-2.35582946699181	3	FCM	1.41457802829582	0.350789893968793	3.19482271232183	1.39168159301367	V2	Visceral
ATTACTCGAGACCATATCTTCAGCTTGGATAGAGGC	replicate1	6-8hr	mef2	9214	1.0537619999619	0.154594594594595	pass	-4.53924219984564	-1.31109833330103	2	FALSE	2.88560311211289	3.71476211339405	8	Visceral	-0.732494763282406	0.874203718663141	1	CVM	0.827465363119429	3.66466220150778	5.26264516868169	3.19414154822912	V4	Visceral
ATTACTCGAGATTACGTTAGGACGGACGGTACTGAC	replicate1	5-7hr	mef2	19056	1.15988483734095	0.215331520602384	pass	-2.89616401736752	0.844325014107935	6	FALSE	-4.66917471077926	-0.97246048736734	13	Visceral	-5.20720374916988	0.127747234035949	0	CVM	-4.74201839389961	-1.51298920382669	1.70270125426824	2.99681965644445	V1	Visceral
ATTACTCGAGCCGTAGTTGGAAGTTATAGTACTGAC	replicate1	5-7hr	mef2	16644	1.17627037327775	0.17060021564634	pass	-4.27318152575765	1.34760783475234	4	FALSE	0.143253260285139	2.08277741842549	13	Visceral	-5.7603438494361	0.558906089172978	0	CVM	-0.826358370210344	1.20518036614248	1.52288143195684	3.79989306266393	V1	Visceral
ATTACTCGAGGTCAGCTTCATATCCTATAGGCGAAG	replicate1	6-8hr	mef2	5074	0.91569789466403	0.151669941060904	pass	-0.562659176780291	-1.7695838604029	1	FALSE	3.19954657883941	0.565233086357286	9	Visceral	-1.86227217226668	-2.36371725903267	3	FCM	2.80804760036308	-0.80898145903757	3.06013767280156	-1.49583466713343	S1	Somatic
ATTACTCGAGTCCGCTGCCAGCCGGCTTAGGCGAAG	replicate1	6-8hr	mef2	20721	1.50187694239606	0.148989412897016	pass	-2.91501790971466	-2.23248455917796	4	FALSE	2.27300104926519	1.32087112253363	9	Visceral	-2.15462053285067	-3.1598480653789	3	FCM	1.00558883724052	0.237857197030278	3.15265504874761	1.19848565394964	V2	Visceral
ATTACTCGAGTTCTCATGGCCAAGCTTGTAATCTTA	replicate1	3-5hr	mef2	17758	1.04952679213148	0.172607668953109	pass	0.718979648371185	-2.11792346275394	4	FALSE	-7.54667176679114	-1.32588056212188	14	Visceral	2.93388005031206	-2.53183463143377	5	LVM	-8.0334779542939	-0.449005465404299	4.0257772640186	7.58842984969702	M3	Mesoderm
ATTACTCGATAAGGACTCATTCGGAAGTGTACTGAC	replicate1	5-7hr	mef2	48005	1.80778607319735	0.163128816516429	pass	-3.69722043277749	-0.121961103366179	2	FALSE	2.15657948224816	2.92708188953496	8	Visceral	-3.2803786923016	-0.28764435632353	0	CVM	-0.649282060290987	1.27574225197622	3.22621695556218	2.87993995483007	V1	Visceral
ATTACTCGATAAGGACTCGTCAAGTCCAGTACTGAC	replicate1	5-7hr	mef2	25956	1.38764141470207	0.156216382357461	pass	-3.80565876413098	0.341576353410279	4	FALSE	0.786374881495021	2.14602933550844	13	Visceral	-3.75975481316932	-0.0101911919086284	0	CVM	-0.416860446061307	1.30576689968893	2.20545880355413	3.11086074645605	V1	Visceral
ATTACTCGATAAGGACTCTGGCGACGGAAGGCGAAG	replicate1	6-8hr	mef2	14260	1.02135061788698	0.208345001400168	pass	-4.33512473359503	-1.9444630069543	2	FALSE	2.33076082335763	3.17547416531567	8	Visceral	1.65580767644385	-1.44942425441731	4	HVM	-0.0870883089558425	4.84087475071737	4.11252061881597	5.51957313354101	V5	Visceral
ATTACTCGATACCTCGACCTTATAAGTTTATAGCCT	replicate1	7-9hr	mef2	17902	1.2881831806265	0.165738471820004	pass	-3.01704960648961	0.888845095880377	1	FALSE	3.62066820501035	4.73575064090609	7	Visceral	1.74352621519638	-1.18466472141712	4	HVM	-0.0254313272492232	4.85174234638998	4.2314247325855	5.37858764464941	V5	Visceral
ATTACTCGATGGCGCCTGCGCCTCTTATTATAGCCT	replicate1	7-9hr	mef2	31227	2.2406278691324	0.164890562184928	pass	-2.3175690087849	2.0757039048492	7	FALSE	2.62907997901777	1.10667126508402	9	Visceral	-2.3836649654922	-3.75640563862594	3	FCM	1.35625679073173	-0.0779246198098933	3.48194186248357	0.466945078326128	V2	Visceral
ATTACTCGATGGCGCCTGGCGATTGCAGATAGAGGC	replicate1	6-8hr	mef2	12584	1.05365764669223	0.184644670050761	pass	-2.88463346846909	-2.23174925453147	4	FALSE	2.46152759012869	1.34554369191654	9	Visceral	-1.87202456748108	-2.59268222260798	3	FCM	0.975366302107161	0.317335311873647	3.09987418212468	0.987732272697352	V2	Visceral
ATTACTCGATGGCGCCTGGCGATTGCAGCCTATCCT	replicate1	3-5hr	mef2	30040	1.36822253755823	0.185972369819341	pass	-3.34030099677385	-1.30790161049635	4	FALSE	-5.92373191013334	-1.24976611313563	14	Visceral	1.94885798959875	-2.12143437105202	4	HVM	-7.05840318622749	-0.253377269403247	3.97104398765142	5.61600772674169	V5	Visceral
ATTACTCGATTATGCAAGAGGCGAGAGCGTACTGAC	replicate1	5-7hr	mef2	18642	1.86958667649637	0.153500321130379	pass	-3.50112258882679	-0.440170858276439	2	FALSE	2.22945380352205	1.14941995416452	9	Visceral	-2.09317412038743	-2.51548321823565	3	FCM	1.43493563709099	0.231391210659238	3.54303543128545	0.544497903538607	V2	Visceral
ATTACTCGATTCTTAGCTTAGCCTCGTTAGGCGAAG	replicate1	6-8hr	mef2	19506	1.42319584489852	0.179147112834115	pass	-4.35247489216856	-2.29811760120346	2	FALSE	1.5881380131128	2.31368449667829	8	Visceral	-3.21922358240615	-0.121454218284865	0	CVM	0.19385392246086	1.585536439522	2.66035668410832	2.96955482299414	V1	Visceral
ATTACTCGATTGGCAGATCATTGACGCTTATAGCCT	replicate1	7-9hr	mef2	14524	1.36633915241308	0.164746227709191	pass	-2.9604273060102	1.71086092194823	7	FALSE	2.4409155179415	1.38955758627405	9	Visceral	-2.68016622265546	-2.39678769215221	3	FCM	1.14507824954826	0.533419211014005	2.89393870391423	1.72645656402197	V1	Visceral
ATTACTCGATTGGCAGATTGAGGAATCAATAGAGGC	replicate1	6-8hr	mef2	10922	1.63100656402531	0.164110989412194	pass	-3.06261089220252	-2.22821023943697	4	FALSE	2.08161817644943	1.52877444451091	9	Visceral	-2.73003746114315	-2.22401539446216	3	FCM	1.02410668907005	0.202214535876008	3.06833259620244	1.3147826605567	V2	Visceral
ATTACTCGCATAGCGACCTTGGTCCGTTATAGAGGC	replicate1	6-8hr	mef2	7136	1.45645044951753	0.146286990508096	pass	-2.59392433866248	-2.04890008948039	4	FALSE	2.37629414079293	1.04116194145305	9	Visceral	-1.73705742621789	-3.52495818986538	3	FCM	1.20827014026481	0.0783928675491536	3.77694217719609	0.470507662845515	V2	Visceral
ATTACTCGCATAGCGACCTTGGTCCGTTGGCTCTGA	replicate1	4-6hr	mef2	27951	1.50153073242826	0.149435956018849	pass	-2.67072703355514	-0.914157975614165	4	FALSE	-6.7378281044006	0.606504704205388	14	Visceral	2.1664605460321	-2.24391638573642	5	LVM	-0.512485913659746	4.74286897908041	4.02044240989263	5.62426559264746	V5	Visceral
ATTACTCGCATTATTATTAGAACCGGAGAGGCGAAG	replicate1	6-8hr	mef2	21470	1.94283166445213	0.143400779654724	pass	-2.95206644719604	-2.1011959376137	4	FALSE	2.56257790159431	1.12002677183684	9	Visceral	-1.7677186527996	-3.3331164514333	3	FCM	1.32075447616417	0.4363924754698	3.36259452857549	0.701693158698939	V2	Visceral
ATTACTCGCCGTATGATTTCGTAACGGTGTACTGAC	replicate1	5-7hr	mef2	38867	1.3668411323214	0.195300877237983	pass	-3.55542221013325	1.19922147787229	4	FALSE	0.146683549093041	2.06454538257584	13	Visceral	-5.20463997522445	0.5494124755788	0	CVM	-0.870993189241106	1.17179330120871	1.79415146865422	3.12872163589086	V1	Visceral
ATTACTCGCCGTATGATTTGGCGACGGAGTACTGAC	replicate1	5-7hr	mef2	14333	1.01928809276848	0.235515320334262	pass	-3.94525894671684	1.50252564930491	4	FALSE	0.367236073958711	2.14167404581868	13	Visceral	-5.30008886389833	0.0263808640433255	0	CVM	-0.772136054660493	1.17594524155447	2.00064842261846	3.32595745856848	V1	Visceral
ATTACTCGCCTCAGCTCCACTGAGCGACATAGAGGC	replicate1	6-8hr	mef2	32811	1.53982556906844	0.15697709738169	pass	-2.78683365545191	-2.55483995790102	4	FALSE	2.42073454626485	1.17668321863364	9	Visceral	-2.40168845329855	-1.72216198121321	3	FCM	1.29116792259056	0.0216244054872716	3.20759312667424	-1.54358263676081	S1	Somatic
ATTACTCGCCTCAGCTCCCCTCCGACGGTATAGCCT	replicate1	7-9hr	mef2	21425	1.26853782479694	0.1727924071834	pass	-4.69084051543441	2.14797132539478	1	FALSE	2.57885946084165	3.38301302790007	8	Visceral	-1.11943856005115	1.23141787551578	1	CVM	0.730060287092513	3.09079368840048	4.41247789420659	3.1094843559989	V3	Visceral
ATTACTCGCCTCAGCTCCTGATACTCAAATAGAGGC	replicate1	6-8hr	mef2	34276	1.64856926184238	0.140305974056192	pass	3.04214886375041	-0.671389405445256	3	FALSE	-0.193908150513194	-1.0701558016593	14	Visceral	3.52924164771746	-2.03122334710161	5	LVM	-0.230180345203096	5.46381147633383	4.32650987662847	7.41575567061987	V6	Visceral
ATTACTCGCGAATGGAGCCGCCTCTTATTATAGCCT	replicate1	7-9hr	mef2	45900	1.36299074130141	0.188376840550754	pass	-1.88530103958214	1.59437021509368	4	FALSE	3.75853528942678	5.50991545291627	14	Visceral	2.19903651094867	-0.640015027481887	4	HVM	0.125675328348464	5.76841982136557	6.52828399695928	2.04544154937353	V6	Visceral
ATTACTCGCGCGGCCATAGGAATTCAGTTATAGCCT	replicate1	7-9hr	mef2	30160	1.59047346119744	0.150443063086893	pass	-2.2963521758083	1.38349301952153	4	FALSE	2.73275969151578	0.861188842180975	9	Visceral	-1.55475470340548	-2.79449229329979	3	FCM	1.50291616496879	-0.0540814803998744	2.79341213264043	-0.826469737934209	S1	Somatic
ATTACTCGCGCTTATCGTTTATGACCAACCTATCCT	replicate1	3-5hr	mef2	22528	1.2525214631466	0.154418275190367	pass	-1.61531099624543	-2.32215538408088	2	FALSE	-2.80924658550999	-1.98071715821018	13	Visceral	1.68707972541783	-1.94268429575595	4	HVM	-0.706578544999773	4.35909708271811	3.82902423896367	5.69685403640356	V5	Visceral
ATTACTCGCGTCGAGCGCCATATCCTATGTACTGAC	replicate1	5-7hr	mef2	44848	1.69450330790298	0.151118822011655	pass	-3.70830615300079	-0.104173989357714	2	FALSE	2.49117005620709	3.35250734038367	8	Visceral	-2.6547439603042	-0.0088557471490458	1	CVM	0.374503977869338	2.05513616333792	4.12398092307622	3.21708289916601	V3	Visceral
ATTACTCGCTAACTAGGTCAGAGAGGTCAGGCGAAG	replicate1	6-8hr	mef2	5854	1.22796847326476	0.141396933560477	pass	-2.52347730562429	-2.08664953937602	4	FALSE	2.76734628370109	1.08364547243348	9	Visceral	-1.87767980310302	-3.64839489405623	3	FCM	1.39679259834129	-0.213396947280673	3.90889589347417	0.438944827867411	V2	Visceral
ATTACTCGCTAACTAGGTTACGATCATCAGGCGAAG	replicate1	6-8hr	mef2	17662	1.86426939470244	0.149582298487243	pass	-3.0192145037526	-2.2484051995723	4	FALSE	2.155170448928	1.51602112971992	9	Visceral	-2.16258024953387	-2.58972614381672	3	FCM	1.02747745094139	0.183985384731385	3.10584871329839	1.0863753968009	V2	Visceral
ATTACTCGCTAATTGCGAGGTACGTTAATATAGCCT	replicate1	7-9hr	mef2	28219	1.5800615398673	0.134856092214129	pass	-2.63733325338873	1.77521425586939	7	FALSE	2.43960505659049	1.34188293093129	9	Visceral	-2.56318618832408	-2.89779440583413	3	FCM	1.40973074016411	0.340879176362249	3.32697622336919	1.05351762111273	V2	Visceral
ATTACTCGCTAATTGCGATTATGACCAAATAGAGGC	replicate1	6-8hr	mef2	26542	1.74498936715025	0.146004059845124	pass	-3.16227081817234	-2.66316753361069	4	FALSE	2.15474199299893	1.50317568069584	9	Visceral	-1.94207343163281	-2.47518085941768	3	FCM	1.39052660045463	0.123180982275697	3.31388203658635	0.419673610580824	V2	Visceral
ATTACTCGCTACTAATAAGGTTGAACGTAGGCGAAG	replicate1	6-8hr	mef2	5348	1.74149548896321	0.168530947054437	pass	-1.67200295011326	-1.9092441669589	4	FALSE	3.31620761816723	0.479260758627157	9	Visceral	-2.01889193312136	-3.55664020380806	3	FCM	1.3481652217849	-0.171524535314349	3.8947810367542	0.436468761516474	V2	Visceral
ATTACTCGCTAGCCAGCCGCGATTGCAGATAGAGGC	replicate1	6-8hr	mef2	17657	1.27842100135432	0.195031055900621	pass	-4.51295654055301	-1.62057887323587	2	FALSE	2.39592664548389	3.33338235186643	8	Visceral	-1.22708201095387	1.12203712132428	1	CVM	0.431829460237807	2.28909476528952	4.21007482566411	3.21579710776892	V3	Visceral
ATTACTCGCTATATAGCCTCGTAACGGTCAGGACGT	replicate1	3-5hr	mef2	9932	2.08653204669735	0.140248796147673	pass	-1.8879732171173	-0.425181848314644	2	FALSE	-4.64857007487063	-0.856174543408701	13	Visceral	-5.11046425656715	0.160523068641537	0	CVM	-4.69608657779854	-1.07224420775583	1.82145683326299	3.00290672118749	V1	Visceral
ATTACTCGCTCAATTAGTCATTGACGCTCCTATCCT	replicate1	3-5hr	mef2	12706	1.39357666903008	0.155039974917699	pass	-3.82428436844052	-0.879521071434592	4	FALSE	4.21212802604886	4.46660029530814	7	Visceral	2.31843124201189	2.4069771788243	2	CVM	1.22394914207298	4.2161002946932	6.21516935386235	2.95887200172033	V4	Visceral
ATTACTCGCTCAATTAGTTTGAGAGAGTATAGAGGC	replicate1	6-8hr	mef2	4728	0.791163375247592	0.164626424651752	pass	-2.18015679663012	-2.07477627531092	4	FALSE	3.23307148223045	0.75766722798069	9	Visceral	-1.45368799713713	-3.7093963180486	3	FCM	1.21544022140343	-0.167273591653613	3.43884222068364	0.285471800816916	V2	Visceral
ATTACTCGGATCTTCGCATGGCGTAGAATATAGCCT	replicate1	7-9hr	mef2	49308	1.57274655100583	0.15375909458367	pass	-4.53966368782434	2.38425828204469	1	FALSE	2.6750493755634	3.40738421147637	8	Visceral	-1.38211179748511	1.16223202583678	1	CVM	0.549151070688551	2.54966743717978	4.10606090583379	2.99927894408789	V3	Visceral
ATTACTCGGATTCTTGAAGCCAAGCTTGAGGCGAAG	replicate1	6-8hr	mef2	5292	0.906684277032629	0.164280331574981	pass	-4.40338017332457	-1.50243793549978	2	FALSE	2.55460439299641	3.43981337943514	8	Visceral	-0.840743635478912	1.24033067328883	1	CVM	0.4934316950782	2.40642603169272	4.16842596091802	3.14836208160009	V3	Visceral
ATTACTCGGCATATGAGCAGCTTATAGGATAGAGGC	replicate1	6-8hr	mef2	9009	1.34116832459945	0.134027470093044	pass	-4.46874712008391	-1.80481279962588	2	FALSE	3.7047721026415	4.97728774210139	14	Visceral	1.80694625324543	-1.16575242728024	4	HVM	-0.00628351392906329	4.88350494633505	4.20857564963872	5.42383043105688	V5	Visceral
ATTACTCGGCATATGAGCCTTATAAGTTATAGAGGC	replicate1	6-8hr	mef2	12092	1.5046617714848	0.155636243604555	pass	-2.31519203692405	-1.96668209331628	4	FALSE	2.37068280086452	1.25950590381822	9	Visceral	-2.62632550078538	-2.90396184793738	3	FCM	1.55264515456993	0.339328501923772	2.83156649627263	1.62570289905157	V2	Visceral
ATTACTCGGCATCGTATGAGAACCGGAGGTACTGAC	replicate1	5-7hr	mef2	15639	1.17447597107994	0.185883552044846	pass	-2.77946029289804	-0.769852250842967	2	FALSE	2.24425737162307	0.663934476600452	9	Visceral	1.62515040281132	-1.83638884937733	4	HVM	-0.38042124333542	4.65645845661947	3.94204752006108	5.55049363906469	V5	Visceral
ATTACTCGGCGGCTGCGGAGAACCGGAGAGGCGAAG	replicate1	6-8hr	mef2	15032	1.12420912192526	0.192144373673036	pass	-3.55698665308167	-1.41226400055625	2	FALSE	3.47096111600631	5.78971116981687	14	Visceral	3.77829222187729	-1.80106005863718	5	LVM	-0.162542633439714	5.526161272629	4.33347885169561	7.45316068465795	V6	Visceral
ATTACTCGGCGGCTGCGGAGAACCGGAGGTACTGAC	replicate1	5-7hr	mef2	19837	1.33075391872016	0.17548270313757	pass	-3.37243533651518	-1.17736259829326	2	FALSE	-2.89602068543364	-1.95189011965533	14	Visceral	2.94007602017029	-2.51201443003124	5	LVM	-8.00249975147408	-0.341747562782077	4.09173910178716	7.56309263045874	V6	Visceral
ATTACTCGGCGGCTGCGGGTCAAGTCCAGTACTGAC	replicate1	5-7hr	mef2	30317	1.46684408099485	0.158569456314509	pass	-3.62954433246765	-0.378736629040552	2	FALSE	2.0404625096134	2.67808801693121	8	Visceral	-2.76681259698021	-0.12037195035077	0	CVM	0.199812479589766	1.55592163334677	2.77683965720708	2.95254675681677	V1	Visceral
ATTACTCGGCGTTCCGTTCATTGACGCTATAGAGGC	replicate1	6-8hr	mef2	14600	1.87841195799489	0.145491803278689	pass	-3.97265645200498	-2.33423095453626	2	FALSE	0.775078753742238	1.90477314178914	13	Visceral	1.57908023149595	-1.63187325952934	4	HVM	-0.19098896505993	4.80017574559042	3.97929899253423	5.48532048995581	V5	Visceral
ATTACTCGGCGTTCCGTTTGAGGAATCATATAGCCT	replicate1	7-9hr	mef2	36616	1.2072091344582	0.177350892468437	pass	2.61014587956233	2.86992911048852	9	FALSE	3.80244432574772	5.63633467301519	14	Visceral	4.13014553220107	0.658042624776709	2	CVM	5.18348581371147	3.69700415860006	6.81053154029424	1.81808034713354	V4	Visceral
ATTACTCGGCTAACGGATATTGACCGAGTATAGCCT	replicate1	7-9hr	mef2	38753	1.10644015172766	0.20934060281864	pass	-3.38150891856416	1.75215655147002	7	FALSE	2.42409193069464	1.60115214321545	9	Visceral	-2.79564758175182	-2.29431966305878	3	FCM	1.11146730956871	0.232862238391134	3.19223610915715	1.41643945510473	V2	Visceral
ATTACTCGGCTAACGGATGCGATTGCAGATAGAGGC	replicate1	6-8hr	mef2	41783	1.57844011727763	0.176330231448342	pass	1.09103036150432	-1.41240775446233	8	FALSE	0.631062089409553	-1.9473783429955	9	Visceral	-3.00309987066473	-0.962230696349236	0	CVM	0.439362176035231	1.12328233252356	2.39011089362676	2.8719023876914	V1	Visceral
ATTACTCGGCTTGAAGAGGGAAGTTATAAGGCGAAG	replicate1	6-8hr	mef2	10886	1.330592130536	0.155620651775906	pass	-3.78142840803208	-1.99698074775706	2	FALSE	1.95853433617255	1.50902317966245	9	Visceral	-1.54941207618795	-0.742297270622425	3	FCM	-0.254890009488279	4.7772050691683	4.38036481895024	5.02661077315893	V5	Visceral
ATTACTCGGCTTGAAGAGTGGTAATCCTGTACTGAC	replicate1	5-7hr	mef2	33305	1.68359939975118	0.161342426417803	pass	-4.05472789287298	1.83240982387719	4	FALSE	0.173940202308665	2.13208064627085	13	Visceral	-5.61002793389037	0.494944743716367	0	CVM	-0.8749924820916	1.17698295842001	1.47667614974553	3.81319729621496	V1	Visceral
ATTACTCGGGCTTACTCCTCCTTATAGAGTACTGAC	replicate1	5-7hr	mef2	13511	0.689868158119604	0.178892988929889	pass	-4.02342374280599	1.58172829405044	4	FALSE	0.360311400815298	2.10467934040961	13	Visceral	-5.30879273562615	0.287460038833598	0	CVM	-0.780629597331697	1.1924186540682	1.62922470130498	3.70175473029699	V1	Visceral
ATTACTCGGGTTATCGAAATTGACCGAGATAGAGGC	replicate1	6-8hr	mef2	16412	1.27213507982692	0.174647544968401	pass	-2.91498390054275	-2.14857202543747	4	FALSE	2.55551425266622	1.30595790171494	9	Visceral	-2.60939287534831	-2.45972713969422	3	FCM	1.02741975364525	0.325257409914228	3.31902138747747	1.0175836497077	V2	Visceral
ATTACTCGGTAGCAGCTAATTGCGGCCAATAGAGGC	replicate1	6-8hr	mef2	26241	1.81762268726112	0.151683258606277	pass	-4.51447544370407	-2.0475711792606	2	FALSE	2.05643741772626	2.74485427346536	8	Visceral	-2.32276069919108	0.331326307632069	1	CVM	0.310513921354598	1.97727401982138	3.24996964492375	2.87533037002172	V1	Visceral
ATTACTCGGTAGCAGCTATATAGGATCTATAGAGGC	replicate1	6-8hr	mef2	6952	1.1333698761613	0.143266475644699	pass	-2.09745062980766	-2.24182049434963	4	FALSE	2.61086592850195	0.864322980593902	9	Visceral	-1.73326204960352	-3.81921316558646	3	FCM	2.31797058162529	-0.218992184297351	3.42421953239019	-0.227432686733343	S1	Somatic
ATTACTCGGTAGGATAAGCAATGAGTCCCCTATCCT	replicate1	3-5hr	mef2	17746	1.39011139907067	0.125870982243201	pass	-3.56134741618826	-1.16769217050295	4	FALSE	3.17380992675023	0.400725953519451	9	Visceral	-1.39887870252955	-3.79522238069484	3	FCM	2.31699688014824	-1.06401256789377	3.97483484305913	-1.44117994968805	S1	Somatic
ATTACTCGGTAGGATAAGCCATCGTTCCGGCTCTGA	replicate1	4-6hr	mef2	10962	1.24517568141886	0.158536585365854	pass	-2.57754200863088	-1.80397721214642	4	FALSE	1.61212402864909	2.38326098015559	8	Visceral	-2.37719763378354	0.276189231916753	1	CVM	0.332083530996626	1.79652913342306	3.28718583144719	2.8691267185935	V1	Visceral
ATTACTCGGTAGGATAAGGATGCAGTTCATAGAGGC	replicate1	6-8hr	mef2	5607	0.915408129616979	0.14402560455192	pass	-2.12620030388227	-2.13885125211335	4	FALSE	2.5773159247903	0.944440077865813	9	Visceral	-1.79310159864925	-3.91582774974832	3	FCM	1.47660274085838	-0.39335713853052	3.28130499877507	0.438655000282191	V2	Visceral
ATTACTCGGTAGGCTGCATAATTGACCTAGGCGAAG	replicate1	6-8hr	mef2	26838	1.77070649965472	0.155418462910659	pass	-2.95708509080905	-2.51611406637078	4	FALSE	2.01053533801504	1.63228106638788	9	Visceral	-2.35487311879674	-1.82285579902209	3	FCM	0.893240280721968	0.432908554180356	3.11556689300115	0.854592066360377	V2	Visceral
ATTACTCGTAGAGGCGTTACTGAGCGACATAGAGGC	replicate1	6-8hr	mef2	40541	1.499957071895	0.165068594187933	pass	-2.81791485031032	-2.38713787292563	4	FALSE	2.51506187036119	0.938443174459458	9	Visceral	-2.05481541228399	-2.6899201396364	3	FCM	1.30716676292259	0.0203694594938481	3.29769627608831	0.508798282695673	S1	Somatic
ATTACTCGTAGGTAACTTGCGATTGCAGTATAGCCT	replicate1	7-9hr	mef2	33837	1.38445889663555	0.19506158288644	pass	-4.48680386249025	1.59976084982364	1	FALSE	2.14606922463906	2.78516932061945	8	Visceral	-2.37820887505005	0.258289621239693	1	CVM	0.330871887777632	1.96418567429373	3.80709592856938	2.91916887099829	V3	Visceral
ATTACTCGTATAATAGTTCCATCGTTCCTATAGCCT	replicate1	7-9hr	mef2	23108	1.38717470592056	0.15752655669747	pass	1.91249085307105	-1.12578596665879	2	FALSE	0.429749851372305	2.14331261812967	13	Visceral	-4.62608667970015	-0.0917952628336796	0	CVM	-0.354534029688055	1.2055133176882	2.02443162955815	3.25620214278784	V1	Visceral
ATTACTCGTATAATAGTTGTAGACCTGGATAGAGGC	replicate1	6-8hr	mef2	17730	1.60564210501521	0.154980303882949	pass	-3.78731763645264	-2.44455007283768	4	FALSE	1.56893270087314	2.11842433671777	9	Visceral	-2.70858054897304	-1.6233591154831	3	FCM	0.429653294657057	0.982632358177396	2.96621171989019	1.7907678299674	V1	Visceral
ATTACTCGTCCTCTGCCGCCATCGTTCCATAGAGGC	replicate1	6-8hr	mef2	5700	0.96024547719029	0.152280701754386	pass	-4.19701778454101	-1.26088064390439	2	FALSE	3.60318904348116	5.68580882393943	14	Visceral	3.9794793343991	-1.40566945117319	5	LVM	0.00903955874282697	5.68117674122641	4.49697486915166	7.33079044158544	V6	Visceral
ATTACTCGTCGCCGCCGGCGCCTCTTATTATAGCCT	replicate1	7-9hr	mef2	14470	1.16001719618144	0.225437508612374	pass	-2.47770418503032	1.65316435493176	7	FALSE	2.95430445221566	0.919247437331268	9	Visceral	-1.53836756300671	-3.93577679260982	3	FCM	1.6366823392852	-0.139194201127795	4.45101968802983	0.154261913252734	V2	Visceral
ATTACTCGTCGCCGCCGGCTTAGGTATCTATAGCCT	replicate1	7-9hr	mef2	27801	1.3575544590386	0.196451659244361	pass	-4.70116421266952	1.8878744260985	1	FALSE	2.38405094831725	3.17247235814096	8	Visceral	-2.23775228744355	0.473437224689213	1	CVM	0.365438588236159	2.10842045079062	3.55370847739751	2.95796720321264	V3	Visceral
ATTACTCGTCGCCGCCGGGTTGGATCTTCCTATCCT	replicate1	3-5hr	mef2	35326	1.48505005234819	0.184118377950977	pass	-3.29639676996916	-0.600136604496464	4	FALSE	-6.79387929926424	0.673621569993561	14	Visceral	2.86566518222412	-2.56239940283667	5	LVM	-7.09902112903755	-0.0522618996064937	4.19745056190068	7.54103414352026	V6	Visceral
ATTACTCGTCGGATTCGGGTCTGCAATCTATAGCCT	replicate1	7-9hr	mef2	41516	1.53882274732678	0.192765875684504	pass	-3.71671235563813	1.69389737814999	1	FALSE	2.39950555120802	1.62224291692071	9	Visceral	-2.94415195897828	-1.86620411470487	3	FCM	0.916360684011763	0.76052184830496	3.32719366111333	1.29327688748922	V1	Visceral
ATTACTCGTCGGATTCGGTGCCAGTTGCTATAGCCT	replicate1	7-9hr	mef2	31846	1.58758914212147	0.184695412384056	pass	-2.63380435687714	2.18563194926932	7	FALSE	2.53581738488897	1.42705774526079	9	Visceral	-2.39820077817237	-3.10824048999011	3	FCM	1.37271792468864	0.292481292589399	3.31783549346501	0.966784697128199	V2	Visceral
ATTACTCGTCGTAGCATCTACGATCATCAGGCGAAG	replicate1	6-8hr	mef2	4360	0.881262941544736	0.18543956043956	pass	-4.56783820285323	-1.67179377847653	2	FALSE	2.61954715073483	3.39456975083215	8	Visceral	-0.20291709355565	1.32813905567239	1	CVM	0.706337757681197	3.06165822277853	4.52829782523686	3.21988360221472	V3	Visceral
ATTACTCGTCGTAGCATCTTAATTAGCCAGGCGAAG	replicate1	6-8hr	mef2	8595	1.27048597318769	0.172397769516729	pass	-4.17505839897166	-2.48521762587092	2	FALSE	1.86921850207321	2.11549956244491	9	Visceral	-2.2757938135283	0.283611485075109	1	CVM	0.353855558012312	1.80506201515982	3.3450071052509	2.81466309363928	V1	Visceral
ATTACTCGTCGTAGCATCTTAATTAGCCGTACTGAC	replicate1	5-7hr	mef2	10774	1.04417096420633	0.164566345441067	pass	-3.08700543782336	-1.21713541825765	2	FALSE	2.79643813690902	3.61852912945032	8	Visceral	-0.553537222183482	1.68464147698594	1	CVM	0.700845189665144	3.07580073605368	4.3879541591602	3.20565549666967	V3	Visceral
ATTACTCGTCTATCGCTGTTCTACCTCAATAGAGGC	replicate1	6-8hr	mef2	16366	1.63262297491254	0.135461079303204	pass	-2.59523233491873	-2.10699994097753	4	FALSE	2.59188056233231	1.13174040338616	9	Visceral	-1.85668554465814	-3.38572683144978	3	FCM	1.32608360824425	0.198543228759261	3.57148115195806	0.501171033931635	V2	Visceral
ATTACTCGTCTATCGCTGTTCTACCTCATATAGCCT	replicate1	7-9hr	mef2	24117	1.57533798649281	0.140413223140496	pass	-2.68866127823574	1.89283658479345	7	FALSE	2.25792759697425	1.44276595843458	9	Visceral	-2.40345872642101	-2.28073967528526	3	FCM	1.07503814277489	0.171316190241667	3.26277606048162	1.07192907865133	V2	Visceral
ATTACTCGTCTTAGCCTGTGAGGAATCAGGCTCTGA	replicate1	4-6hr	mef2	19074	1.32809169470329	0.154071286714749	pass	-3.03555072457981	-1.52724172416715	4	FALSE	-7.52511953645752	-1.13144791569577	14	Visceral	1.99033031718019	-2.09720262650676	4	HVM	-0.448903456057722	4.89322241078207	4.24887935676152	6.7987617665061	V5	Visceral
ATTACTCGTGATATTGCGTCAAGATAGTGTACTGAC	replicate1	5-7hr	mef2	17699	1.10866471282452	0.157829422382671	pass	-4.19923882277778	1.05566065674585	4	FALSE	0.279388425535489	2.09631119254392	13	Visceral	-5.26935113687636	0.493648588522963	0	CVM	-0.385851774092132	1.28518362770865	2.12884442367131	3.15272967155065	V1	Visceral
ATTACTCGTGATTAGGTACTCCTGGACCAGGCGAAG	replicate1	6-8hr	mef2	33448	1.62369947359382	0.203333333333333	pass	-4.25569368006887	-2.41596320291663	2	FALSE	1.434039264771	2.19919815882603	13	Visceral	-3.19616861810804	-0.208436608500537	0	CVM	-0.0342619341866316	1.40054722557852	3.1753830150562	2.83950750167456	V1	Visceral
ATTACTCGTGCGACCTCTAGAACCGGAGGTACTGAC	replicate1	5-7hr	mef2	12440	1.13040661105859	0.162469927826784	pass	-3.96304518751449	0.791604709148985	4	FALSE	0.633571004563822	2.07027934128725	13	Visceral	-4.14710731419939	-0.0819305642223924	0	CVM	-0.331402811880523	1.18610687981436	2.1347278789478	3.0756582432517	V1	Visceral
ATTACTCGTGCGACCTCTGATTACCGGAAGGCGAAG	replicate1	6-8hr	mef2	13402	1.61059015083489	0.189788627567728	pass	-2.76540371651161	-2.49794549056884	4	FALSE	2.21307027564251	1.31161881952461	9	Visceral	-2.49900388020063	-2.42953536989553	3	FCM	1.29940099296409	-0.234623472587374	2.88936988868291	0.057481866432093	S1	Somatic
ATTACTCGTGGACGACTAGGTTGAACGTGTACTGAC	replicate1	5-7hr	mef2	28324	1.56774002387506	0.174044619607291	pass	-3.74007467206194	-0.130816110043016	2	FALSE	1.68982422836886	2.2196353250195	9	Visceral	-2.74883932632268	-0.95550337008584	1	CVM	0.350517459486311	1.54036803971121	3.22768060721929	2.730985324932	V1	Visceral
ATTACTCGTGGACGACTATGGTAATCCTGTACTGAC	replicate1	5-7hr	mef2	17134	1.10202195168242	0.169806931844615	pass	-4.53207786130468	1.48397619392435	4	FALSE	0.265910184083865	2.13250702268648	13	Visceral	-5.8297865593222	0.546639376469103	0	CVM	-0.861083917047197	1.19462080727408	1.55695097007329	3.77397887046423	V1	Visceral
ATTACTCGTGGTTGCCGTTAATTGACCTGTACTGAC	replicate1	5-7hr	mef2	19477	1.15675304433056	0.148648648648649	pass	-2.9908153123669	-1.20633492033989	2	FALSE	3.28608342322673	4.9751070335046	14	Visceral	1.6908924306452	-1.44655971952726	4	HVM	-0.261116601254159	4.86664970646689	4.17158357657964	5.39138500030126	V5	Visceral
ATTACTCGTGGTTGCCGTTTAATTAGCCGTACTGAC	replicate1	5-7hr	mef2	16775	1.0422983144195	0.16297882464906	pass	-4.03651615978917	1.1302595732578	4	FALSE	0.393104839524605	2.11660636108236	13	Visceral	-4.85472922862151	-0.15882813999424	0	CVM	-0.74211632433098	1.17851396332571	1.84191457786138	3.54787437255468	V1	Visceral
ATTACTCGTTATTGAGGCGTTGGATCTTATAGAGGC	replicate1	6-8hr	mef2	19524	1.62097409574581	0.193785772690106	pass	-4.60400938829881	-1.31020132205163	2	FALSE	2.00576028457716	2.18980133017284	8	Visceral	-2.96726672217612	-0.866826220640118	0	CVM	0.234747536753005	1.66531582604239	3.40556327857549	2.89399282271948	V1	Visceral
ATTACTCGTTCCGTCGACTACGATCATCAGGCGAAG	replicate1	6-8hr	mef2	13514	1.58203748112411	0.16787243466706	pass	-4.20120677291897	-1.68095584605877	2	FALSE	2.45974262364672	3.30883105036558	8	Visceral	-1.19945835526282	0.791275137518859	1	CVM	0.526502736185378	2.54554041157553	4.22463743247563	3.23550931747045	V3	Visceral
ATTACTCGTTCGAATATTTCGTAACGGTGTACTGAC	replicate1	5-7hr	mef2	17592	1.54101104184453	0.174282798503232	pass	-3.47680984613841	-0.0859448200758628	2	FALSE	1.65776278953261	2.10592295417958	9	Visceral	-2.40118317417549	0.387467958647116	1	CVM	0.273917623136824	1.69840904007742	3.33211009063298	2.91035811240759	V3	Visceral
ATTACTCGTTGATACGATTAATTGACCTAGGCGAAG	replicate1	6-8hr	mef2	6454	0.89021903647564	0.15451174289246	pass	-4.46271201528154	-1.45005773688465	2	FALSE	2.67017896368449	3.55458553396767	8	Visceral	-0.201000206259478	1.40360738515489	1	CVM	0.644839532945937	2.96675832997152	4.76562063254888	3.17637984092321	V3	Visceral
ATTACTCGTTGCCGTAGGACCTACGCCAAGGCGAAG	replicate1	6-8hr	mef2	10114	1.53162560029717	0.152131018153118	pass	-3.42902927017207	-2.33001458479243	4	FALSE	2.56141789440258	1.33022324944523	9	Visceral	-2.91625730716804	-2.05290046818988	3	FCM	0.635793991659468	0.693924088581296	2.40189473189885	2.81345431144323	V1	Visceral
ATTACTCGTTGCGAGCATAGAACCGGAGGTACTGAC	replicate1	5-7hr	mef2	38003	1.50218079136721	0.149102550645534	pass	-3.58593886258972	1.30832273141258	4	FALSE	0.191029034025988	2.21100309593536	13	Visceral	-5.36214625272608	0.634902309480625	0	CVM	-0.82868465008896	1.12007166872809	1.78806607284124	3.21824948127355	V1	Visceral
ATTACTCGTTGCGAGCATGTCAAGTCCAAGGCGAAG	replicate1	6-8hr	mef2	13491	1.43481513511241	0.16484166913288	pass	-2.22108855643445	-2.20713269216542	4	FALSE	2.69498467052625	0.787025933989336	9	Visceral	-2.15083170986898	-2.57140292893237	3	FCM	1.74190289554436	-0.451432685748843	3.84862081565435	-1.26578624908838	S1	Somatic
ATTACTCGTTGCTTAGATACTGAGCGACATAGAGGC	replicate1	6-8hr	mef2	31710	2.02077793922301	0.156077000503271	pass	-1.8161654081542	-2.03458036323665	4	FALSE	2.44600700468561	0.955213117801906	9	Visceral	-1.83102098683309	-3.33598157588595	3	FCM	1.44956953105766	-0.103336583272723	3.05260412253911	0.446143981171511	S1	Somatic
ATTACTCGTTGCTTAGATTGAGGAATCATATAGCCT	replicate1	7-9hr	mef2	35322	1.75590603258737	0.161128349788434	pass	-3.13790323626124	1.4862726482918	7	FALSE	2.06198857327371	1.44913568162871	9	Visceral	1.63070420899514	-1.87355634889931	4	HVM	1.42461735782463	-0.124704669610766	3.53788415946538	0.621567528797053	V5	Visceral
ATTACTCGTTGGCAAGCCGGTACGTTAACCTATCCT	replicate1	3-5hr	mef2	13582	0.771761836147505	0.167964731814842	pass	-1.75737528120835	-2.21795884975318	2	FALSE	0.370748412649826	2.12858917948439	13	Visceral	-5.42384020543473	0.33957168076261	0	CVM	-0.558064542438203	1.10952534209082	1.55375389613683	3.72731773192968	V1	Visceral
ATTACTCGTTGGTAAGGATCGTCCTTCGGGCTCTGA	replicate1	4-6hr	mef2	44259	1.57828441230067	0.146338167732637	pass	-0.589978012105965	-1.24623701741809	3	FALSE	-6.8146040614412	-1.77794531075415	13	Visceral	-5.49870595084338	0.668779456839397	0	CVM	-7.3428417963044	-1.2043713735502	-7.15777404747432	1.22699008519735	V1	Visceral
ATTACTCGTTGGTAAGGATTCTACCTCAATAGAGGC	replicate1	6-8hr	mef2	11380	1.50430865747052	0.139685314685315	pass	-2.15201357565548	-2.16037038004161	4	FALSE	2.58130741178355	0.505429933220007	9	Visceral	-1.702976035438	-3.10260901024225	3	FCM	1.48826212463219	-0.566569249526766	2.57953111686284	-0.75446673099909	S1	Somatic
ATTCAGAAAACGCGCAGAAGGTCCTCGTTAATCTTA	replicate1	8-10hr	mef2	9570	1.13752990389821	0.193709643824203	pass	-2.98455933433484	0.605107270941062	0	FALSE	2.63712849283256	3.47438912599732	8	Visceral	-0.359183113982411	1.37320398555995	1	CVM	0.481047041986769	2.43571885357687	4.36766807593877	3.22346417243566	V3	Visceral
ATTCAGAAAAGTACGCGAGGTAATAATGAGGCGAAG	replicate1	7-9hr	mef2	20601	1.28990334415538	0.173054587688734	pass	-2.40606266034809	1.59305348295277	7	FALSE	3.51996720520815	0.634455838563825	9	Visceral	-1.44971589470115	-3.15143761993575	3	FCM	2.20831114826042	-0.280156324998645	2.97455803908879	-0.624053377555944	S1	Somatic
ATTCAGAAAATATTACTTCTTATAAGTTCCTATCCT	replicate1	9-11hr	mef2	21232	1.10356762876022	0.158236179014667	pass	0.334756559271009	2.21568601880847	2	FALSE	3.4152396789792	4.02965692126737	8	Visceral	1.50998443916989	1.20247694854506	2	CVM	0.876129575346297	3.68820412884543	5.92701427497441	2.96396915252294	V4	Visceral
ATTCAGAAAATATTACTTGATTAGATGAATAGAGGC	replicate1	8-10hr	mef2	11856	1.17899634143965	0.146382407251972	pass	-3.26234837593436	1.61036331022896	7	FALSE	3.64388640294298	5.57206426980862	14	Visceral	3.99697808808893	-1.10879794899317	5	LVM	-0.00842409553688189	5.65656669865439	4.54135362662847	7.41236488158789	V6	Visceral
ATTCAGAAACCAGGCGCACCGACTCCAATAATCTTA	replicate1	8-10hr	mef2	23778	1.54434241508976	0.183656347008977	pass	-4.03453096699784	0.922336661378531	0	FALSE	4.02814613693248	4.48730791009005	7	Visceral	2.23956879281114	0.92000414414702	2	CVM	0.61629010019142	4.83065613041708	5.60878603019292	3.17879216010656	V4	Visceral
ATTCAGAAACCAGGCGCAGGTAATAATGAGGCGAAG	replicate1	7-9hr	mef2	18426	1.19936817244204	0.167912468854945	pass	-4.50748851131644	2.35622279446663	1	FALSE	2.46992105564426	3.29948502923351	8	Visceral	-0.635477186304609	1.60499966221721	1	CVM	0.387127407167738	2.38564213047812	4.133974953075	3.11074106032934	V3	Visceral
ATTCAGAAACGGCGTTAAGGTACGTTAAATAGAGGC	replicate1	8-10hr	mef2	35241	1.51405675873004	0.159855088871278	pass	-1.42695543740425	0.548608247378439	9	FALSE	2.61897566283099	1.23983125001547	9	Visceral	-2.38017171244925	-3.15608098170921	3	FCM	1.29946119365532	0.322102089031431	3.46721975364263	0.682143848491572	V2	Visceral
ATTCAGAAACTATTCATTTTCAGCTTGGCCTATCCT	replicate1	9-11hr	mef2	33421	1.77998564065828	0.140497346293756	pass	0.805063456773441	3.31764648706534	2	FALSE	3.25609265266036	3.93905771840204	8	Visceral	0.414866602262467	1.97824038545562	2	CVM	1.2084551530822	3.8391426397402	5.59284202613408	3.13243977363195	V4	Visceral
ATTCAGAAAGACCATATCCCATCTGGCACCTATCCT	replicate1	9-11hr	mef2	19945	1.15082729064261	0.160916091609161	pass	0.735462980677569	2.62265780781778	2	FALSE	3.21200748672117	3.91984609074083	8	Visceral	1.50899830570067	2.1414322687556	2	CVM	1.10864276466209	3.77851184140036	5.5003775791126	3.15284482772436	V4	Visceral
ATTCAGAAAGACCATATCTATAGGATCTTATAGCCT	replicate1	4-6hr	mef2	36606	2.12948775673005	0.127981701339723	pass	-2.38318031124919	-0.960091718384273	4	FALSE	-4.7508838843963	-0.86196818068341	13	Visceral	-5.14515937171098	0.420152839824506	0	CVM	-4.74426668110054	-1.05861298312357	1.70574848212773	3.07077042396154	V1	Visceral
ATTCAGAAAGAGGAGAATCTTATAAGTTCCTATCCT	replicate1	9-11hr	mef2	12932	0.874232498515022	0.162579052907604	pass	0.179833673706837	2.16830686415068	2	FALSE	3.64223304732043	5.61478031818105	14	Visceral	4.03749775474697	-0.842282319371305	5	LVM	0.0436309057219682	5.69878586064169	4.45804111518437	7.38928405578222	V6	Visceral
ATTCAGAAAGAGGAGAATTGGCGTAGAAATAGAGGC	replicate1	8-10hr	mef2	23769	1.52584564477105	0.149686061113437	pass	-3.99492542875325	1.57029750960411	0	FALSE	4.97867745778323	4.56115444779205	7	Visceral	3.75780666142664	3.04553777212486	2	CVM	1.41480404910881	4.85316713581869	6.46020738639409	2.75634948546972	V4	Visceral
ATTCAGAAAGATTACGTTAGGACGGACGAGGCGAAG	replicate1	7-9hr	mef2	18502	1.04729073977605	0.246498599439776	pass	-4.5127355992696	2.18502447120712	1	FALSE	2.21972543903339	2.96982087437634	8	Visceral	-1.88840132315533	0.531160201548674	1	CVM	0.379277296636885	2.28489835987875	4.19436018027837	3.18234721953955	V3	Visceral
ATTCAGAAAGATTACGTTAGGTCCTCGTTAATCTTA	replicate1	8-10hr	mef2	40277	1.87003529710209	0.179262558772581	pass	-1.7465929502078	0.606808340142432	9	FALSE	2.52929490297321	1.37913477463919	9	Visceral	-2.07495444942022	-3.451470630412	3	FCM	1.36252147731621	0.400957737668248	3.46559636153752	0.749816190553568	V2	Visceral
ATTCAGAAAGCCGTAGTTGGTTGAACGTAGGCGAAG	replicate1	7-9hr	mef2	9880	0.837203731598296	0.177871996769635	pass	-2.8959185889537	0.859734565128024	1	FALSE	3.72582360919006	5.31615919523489	14	Visceral	2.01258469044569	-0.911025268518604	4	HVM	0.102726854656523	5.70391376744101	4.33765546836431	6.74521533782568	V6	Visceral
ATTCAGAAAGGTCAGCTTTCCTTATAGAAGGCGAAG	replicate1	7-9hr	mef2	21512	1.82197644473964	0.1726952327954	pass	-4.06973421045359	1.22559521511661	1	FALSE	1.73593230719066	2.18368904108194	8	Visceral	-2.59611647359404	0.378727975791685	1	CVM	0.354955502126998	2.07020660172293	2.97465436019475	2.91813270385351	V1	Visceral
ATTCAGAAAGTCCGCTGCCAGCCGGCTTTAATCTTA	replicate1	8-10hr	mef2	38595	1.92645163428612	0.156836391832515	pass	-2.28451972553906	0.641403695177009	9	FALSE	2.51182653331346	1.42260377458649	9	Visceral	-1.86352849627476	-3.77352665782204	3	FCM	1.39858312187034	0.352897335394117	3.51593153037603	0.66185144717779	V2	Visceral
ATTCAGAAAGTCCGCTGCTAATTGACCTCAGGACGT	replicate1	10-12hr	mef2	28026	1.34587381972612	0.158149466192171	pass	2.06709314593157	-3.79239305443151	2	FALSE	4.51837730930477	4.44319539894146	7	Visceral	3.30831459695436	2.9870221341826	2	CVM	1.45140189704735	4.62579258213827	6.43504802741582	2.89468924338903	V4	Visceral
ATTCAGAAAGTTCTCATGACTCGTATCATAATCTTA	replicate1	8-10hr	mef2	55803	1.81395685077178	0.126220188078807	pass	-3.52002048228716	0.598466807334442	0	FALSE	3.36777160000223	4.18821380018864	8	Visceral	-1.77150757503312	-2.80137455647818	3	FCM	0.261689432237929	4.67141397724936	4.48257867850835	4.87833205993261	V5	Visceral
ATTCAGAAAGTTCTCATGCATATCCTATTAATCTTA	replicate1	8-10hr	mef2	18512	1.49821713505147	0.144352141547092	pass	0.813356343289441	1.26051017921562	3	FALSE	2.72813046455784	0.971782354861879	9	Visceral	-1.99436507705012	-3.0062207052346	3	FCM	2.42425043163139	-1.30100874175241	3.3643478588062	-1.82583053772364	S1	Somatic
ATTCAGAAAGTTCTCATGGGAATTCAGTTATAGCCT	replicate1	4-6hr	mef2	49380	1.56693581449477	0.147712576786292	pass	-2.2229819500509	-1.40133121749016	4	FALSE	0.14444223810428	2.13128534596852	13	Visceral	-5.23705714246974	0.687696834759158	0	CVM	-5.13701599064034	-1.7360161947172	1.69748823203618	3.02257839973059	V1	Visceral
ATTCAGAAATAAGGACTCTCGTAACGGTGTACTGAC	replicate1	4-6hr	mef2	23304	1.98053872070965	0.153734280092395	pass	-2.12345935692869	0.171013311530479	5	FALSE	0.550683301621917	2.01727856625853	13	Visceral	-5.04052814518895	-0.215065316219003	0	CVM	-4.68120258274239	-0.982301514045504	2.05519597091252	3.24486629302587	V1	Visceral
ATTCAGAAATGGCGCCTGGAGACCTACCTATAGCCT	replicate1	4-6hr	mef2	22490	1.23525992226213	0.189779079052435	pass	-0.679316710017265	-2.31689979557674	3	FALSE	0.183325691880012	2.11669183988083	13	Visceral	-5.69966521951076	0.500195482577042	0	CVM	-0.8780602139489	1.19123585949728	1.622544808765	3.69778816039648	V1	Visceral
ATTCAGAAATGGCGCCTGGTTGGATCTTATAGAGGC	replicate1	8-10hr	mef2	24152	2.07089647734131	0.17355030563357	pass	-1.38415643118582	0.569235902596541	9	FALSE	2.65700503301122	1.08976734545822	9	Visceral	-2.3425273156933	-3.77766043999121	3	FCM	1.56628615436394	-0.363917271987704	3.22401396789128	0.931581299854182	S1	Somatic
ATTCAGAAATTATGCAAGTAATTGACCTCAGGACGT	replicate1	10-12hr	mef2	66509	1.0904808934964	0.165481868082426	pass	2.11144387179064	-4.28215946694986	2	FALSE	5.11099668902135	4.74723294759512	7	Visceral	4.52119129456471	2.07603679351652	2	CVM	1.33562583503563	5.41580017338583	6.85305158652837	2.2161384039649	V4	Visceral
ATTCAGAAATTATGCAAGTAATTGACCTTAATCTTA	replicate1	8-10hr	mef2	14429	1.55526975348875	0.14767233043238	pass	-0.753965440896617	1.69470926552524	1	FALSE	3.10714856174873	0.870082434525564	9	Visceral	-1.51104806720537	-3.77480731172535	3	FCM	4.24731857356865	-0.139617602721957	4.19292776145513	0.168425437165163	V2	Visceral
ATTCAGAAATTGGCAGATCCTCCGACGGCCTATCCT	replicate1	9-11hr	mef2	9769	0.800142769869465	0.189194699286442	pass	1.13148815128271	2.24350141803247	2	FALSE	3.77429378694795	4.57434348386025	7	Visceral	2.05223632969682	2.13616930542476	2	CVM	1.0266376214965	4.23517711888144	6.0632790759998	3.09014479453649	V4	Visceral
ATTCAGAACAGACTAAGGTATAGGATCTCCTATCCT	replicate1	9-11hr	mef2	43388	1.79473100707316	0.154128946280042	pass	0.401319438696143	2.93837423490552	2	FALSE	2.64804613012237	3.41957610025821	8	Visceral	-1.62888007325805	0.856889429665755	1	CVM	0.454098291967696	2.35478122959921	4.04819814719731	3.01229159171667	V3	Visceral
ATTCAGAACAGCTAGCGGCGCCTCTTATATAGAGGC	replicate1	8-10hr	mef2	14306	1.8994389774722	0.175010458792358	pass	-1.14201534585185	0.556756132114126	9	FALSE	2.53259739889567	1.18064267560634	9	Visceral	-2.07887872588848	-3.88721797766676	3	FCM	1.43982870158989	-0.193402122155932	3.51401679076726	0.571972604943179	V2	Visceral
ATTCAGAACATAGCGACCCAATGAGTCCCCTATCCT	replicate1	9-11hr	mef2	52495	1.67889192237424	0.140435559271787	pass	0.262600928892703	-1.74078737956237	3	FALSE	3.02173930488011	1.15296728679248	9	Visceral	-2.07583771807352	-3.45058121903952	3	FCM	3.03295499858696	-1.25286845435312	3.04391877212102	-1.65043028061304	S1	Somatic
ATTCAGAACATAGCGACCGATGCAGTTCATAGAGGC	replicate1	8-10hr	mef2	17448	1.29235754547185	0.129411764705882	pass	-3.96894914071271	1.59135893311983	0	FALSE	4.37747673180039	4.41320657933687	7	Visceral	2.60666483093441	2.53204009866187	2	CVM	1.4608154970153	4.6229630304415	6.40271036185796	2.77021829421606	V4	Visceral
ATTCAGAACATTATTATTATTCGGAAGTAGGCGAAG	replicate1	7-9hr	mef2	46280	1.99542509895305	0.165797526181959	pass	-0.0804916690388104	-0.870807248211166	0	FALSE	-0.0913096241274822	-2.01981563430463	14	Visceral	3.02228920514506	-2.47516564240825	5	LVM	-1.3301025551812	-1.50400964488199	4.38797513999517	7.41219989593115	V6	Visceral
ATTCAGAACATTATTATTGATTACCGGAAGGCGAAG	replicate1	7-9hr	mef2	23863	1.48130118015797	0.159552251273912	pass	-4.42727777564291	2.21633239676446	1	FALSE	2.56417095475077	3.3701477064363	8	Visceral	-1.73339728968625	0.57184508436624	1	CVM	0.565774686907118	2.73643143902609	4.24854747809941	3.1273373776206	V3	Visceral
ATTCAGAACCAGATACGGAGGACGGACGAGGCGAAG	replicate1	7-9hr	mef2	18527	1.46707497717005	0.21195184866724	pass	-2.7550135894297	1.81657859735034	7	FALSE	2.28545698881781	1.63753012111376	9	Visceral	-2.33125596236166	-1.97290702885442	3	FCM	1.10893101272423	0.31080545912573	3.06583182372624	1.2514474802741	V2	Visceral
ATTCAGAACCAGATACGGGGAAGTTATACAGGACGT	replicate1	10-12hr	mef2	22374	1.09899797891605	0.17702112487744	pass	1.04120211248096	-3.97620865096557	2	FALSE	4.98422980733261	4.73525915607533	7	Visceral	4.47425742625212	2.16039529243646	2	CVM	1.29978746948082	5.38075502644369	6.78650610007817	2.1631244831809	V4	Visceral
ATTCAGAACCGCTAAGAGACTCGTATCAAGGCGAAG	replicate1	7-9hr	mef2	33718	1.32487375708867	0.181689057229094	pass	-1.30007575615609	0.0659608871344144	6	FALSE	2.55863012667315	3.33558571870336	8	Visceral	-1.70548040486811	-0.146284636250857	3	FCM	-0.746378235246355	-1.29886500109842	4.13644878425176	3.07673446471777	V3	Visceral
ATTCAGAACCGTATGATTAGTCATAGCCCAGGACGT	replicate1	10-12hr	mef2	31220	1.09456662396749	0.170541645375575	pass	2.00266627120315	-2.96224894121705	2	FALSE	3.56019901816061	4.11233150127671	8	Visceral	1.48408604939737	1.87595707220724	2	CVM	1.28908140239555	4.04081972370932	5.81996957816655	3.09554426009741	V4	Visceral
ATTCAGAACCGTATGATTATTCGGAAGTAGGCGAAG	replicate1	7-9hr	mef2	16616	0.657267776600118	0.204992798847816	pass	-3.00480043460711	0.876774163365271	1	FALSE	3.68722328219817	5.6246689298287	14	Visceral	3.7971570270374	-1.79014533804308	5	LVM	-0.0484997850910964	5.62356003056357	4.43647806205327	7.40005437667456	V6	Visceral
ATTCAGAACGAATGGAGCTGCCAGTTGCATAGAGGC	replicate1	8-10hr	mef2	25336	1.59978787351972	0.178006764729018	pass	-3.01151659177129	1.15111617393875	0	FALSE	3.08340752005882	3.86867866387192	7	Visceral	-1.73423152976625	-0.212298770377254	1	CVM	1.16685790595848	3.86691745053122	5.75988046683843	2.97546092803564	N1	Neuro
ATTCAGAACGCGGCCATAGCCAAGCTTGCAGGACGT	replicate1	10-12hr	mef2	37830	1.23282497261547	0.162069511101735	pass	1.46982683892037	-3.70245493491353	2	FALSE	4.97187020672104	4.43538917463077	7	Visceral	2.82823446799709	2.46466805833663	2	CVM	1.53785318908531	4.68813951741049	6.71385662116582	2.63744513328161	V4	Visceral
ATTCAGAACGCGGCCATAGGTAATAATGTAATCTTA	replicate1	8-10hr	mef2	16488	1.42057386321949	0.15863405182853	pass	-3.66685588833932	0.78638380701665	0	FALSE	3.08973018962613	3.86550125718671	8	Visceral	0.0696625078900293	1.869153611512	1	CVM	0.768142052267378	3.34463485012838	4.68728820838506	3.16592995460119	V3	Visceral
ATTCAGAACGCGGCCATATCCTTATAGATAATCTTA	replicate1	8-10hr	mef2	10677	0.934729223385336	0.152754435107376	pass	-3.09095703893489	0.59464408253633	0	FALSE	2.44833276335384	3.2594938949092	8	Visceral	-0.99388754210494	1.39627761537817	1	CVM	0.465791888807601	2.45956142674276	4.3078464702564	3.22878066833105	V3	Visceral
ATTCAGAACGCTTATCGTTTATGACCAAATAGAGGC	replicate1	8-10hr	mef2	31032	1.49038107808529	0.146071750032146	pass	-1.1593155806531	1.42396898293104	9	FALSE	3.11776321456581	0.896833872962606	9	Visceral	-1.77158505806189	-3.70058204978627	3	FCM	1.60224408683616	-0.272655229465274	3.49726359405095	0.600527118993662	V2	Visceral
ATTCAGAACGTCGAGCGCACTCGTATCATAATCTTA	replicate1	8-10hr	mef2	14268	1.17202625067448	0.133146853146853	pass	-3.19281994863133	0.54066475233437	0	FALSE	2.71994486515981	3.54290231174189	8	Visceral	-0.482977098832752	1.62568426441815	1	CVM	0.625453003023451	2.83933575878927	4.47632066764409	3.16541997726049	V3	Visceral
ATTCAGAACGTTACCGCTGGTTGAACGTTAATCTTA	replicate1	8-10hr	mef2	86462	1.85204772772236	0.185700785949708	pass	-3.96723813695769	0.579984581751746	0	FALSE	3.18038149053941	3.78373302187023	8	Visceral	-1.82340710021539	-0.145910298491662	0	CVM	0.86306721744377	3.4191032243807	5.15728561439092	3.06278292472448	V4	Visceral
ATTCAGAACTAACTAGGTTCAAGATAGTTAATCTTA	replicate1	8-10hr	mef2	86390	1.78835883985675	0.172109769889445	pass	-3.30016295643348	1.7599485081116	7	FALSE	3.64468943497845	5.70630716144651	14	Visceral	3.82717374074044	-1.69286578920953	5	LVM	0.0292909818633256	5.80664499531576	4.43640319861943	7.37858955199804	V6	Visceral
ATTCAGAACTAAGCCTTGGTCAAGTCCACAGGACGT	replicate1	10-12hr	mef2	26425	1.30063573412746	0.161784689717651	pass	1.27747832988326	-3.38427728491885	2	FALSE	4.86262860321862	4.79711235637664	7	Visceral	3.55206252728992	1.99293983599672	2	CVM	1.06072706756431	5.09522875080893	6.60990898170049	2.6869498902091	V4	Visceral
ATTCAGAACTAATTGCGAGGTACGTTAAATAGAGGC	replicate1	8-10hr	mef2	22876	1.58073077823104	0.153624705574457	pass	-2.57553132504522	1.00538398641801	9	FALSE	3.10277318642087	3.74590781168339	8	Visceral	0.327039232103674	0.645893410448471	3	FCM	0.934013553236311	2.95374329815695	5.55231229819829	3.18221990401831	V4	Visceral
ATTCAGAACTAATTGCGAGTAGACCTGGATAGAGGC	replicate1	8-10hr	mef2	8138	0.902671661870419	0.163680981595092	pass	-3.47042438527229	1.29867725723718	0	FALSE	3.29477969046236	4.02343799885035	8	Visceral	0.0708624773565993	1.52773202435452	1	CVM	0.832635589216536	3.53328879605124	5.27979127921636	3.18398229415502	V4	Visceral
ATTCAGAACTAATTGCGATCAATATCGACCTATCCT	replicate1	9-11hr	mef2	24258	1.25530651352498	0.16371863430687	pass	0.794602446354398	2.91828044937664	2	FALSE	4.18480687103229	4.69561586472356	7	Visceral	2.1436817918462	1.69065986322907	2	CVM	1.06410319385368	4.54075535069296	6.29030506171758	2.85218469436254	V4	Visceral
ATTCAGAACTAATTGCGATCAATATCGATATAGCCT	replicate1	4-6hr	mef2	4321	0.760474077792528	0.162586605080831	pass	-2.87977112666811	-1.62522076222884	4	FALSE	3.25829697125523	4.04361611067844	8	Visceral	0.207107573148365	1.06671429951748	1	CVM	0.698414989088362	3.29896600972006	4.60484592475469	3.21582190330114	V3	Visceral
ATTCAGAACTACTAATAAAGGACGGACGAGGCGAAG	replicate1	7-9hr	mef2	27797	1.64533442286345	0.210186976144423	pass	-2.82667608231517	2.3606746266889	7	FALSE	2.72662972042686	1.22380040818644	9	Visceral	-2.59522338244729	-3.55134486879918	3	FCM	1.32799763259727	0.13939702938387	3.46644465484197	0.765690188957117	V2	Visceral
ATTCAGAACTACTAATAACTCCTGGACCTAATCTTA	replicate1	8-10hr	mef2	36003	2.46065631084652	0.153586451184414	pass	-1.49248269884153	0.488169980082278	9	FALSE	2.67547027056112	1.3944938336732	9	Visceral	-2.45995603497865	-3.59371650493118	3	FCM	1.37192041454155	0.203611806585285	3.38497654952581	0.737600218606852	V2	Visceral
ATTCAGAACTACTAATAAGTCGGTAGTTAGGCGAAG	replicate1	7-9hr	mef2	24722	1.36248090800749	0.199983878768338	pass	-1.38086411510133	0.608822730888667	4	FALSE	1.46564036332888	2.0905063139454	13	Visceral	-2.06284887854239	-1.2536049025032	4	HVM	0.734313316915816	0.642595578535291	4.28450529136235	5.23141280944433	V5	Visceral
ATTCAGAACTACTAATAATAGCCTCGTTAGGCGAAG	replicate1	7-9hr	mef2	11834	0.921731956480545	0.17096176520128	pass	-3.82257447839088	1.21657921669199	6	FALSE	2.00046381375257	1.43420618096369	9	Visceral	-2.21194507386593	-2.21576892363711	3	FCM	0.783197589491194	0.441922743423673	3.02277199782903	1.12556348378744	V2	Visceral
ATTCAGAACTACTAATAATAGCCTCGTTTAATCTTA	replicate1	8-10hr	mef2	52450	1.44995748990766	0.16311410007979	pass	-4.0286600966859	1.36204874556194	0	FALSE	4.04576651792902	4.31750850171614	7	Visceral	2.32213223780988	2.52448800122386	2	CVM	1.36719841537315	4.26001699696371	6.35930006064946	2.83594719703283	V4	Visceral
ATTCAGAACTAGCCAGCCCTTAGGTATCATAGAGGC	replicate1	8-10hr	mef2	6960	0.987037989604159	0.167383204356549	pass	-0.933849525601089	0.804813775523666	9	FALSE	2.62241106692949	1.01403121081273	9	Visceral	-1.97597681374393	-3.62428831449681	3	FCM	1.84284073886711	-0.0652289794843471	3.61790697135503	0.504316236925982	V2	Visceral
ATTCAGAACTATATAGCCGATTACCGGATAATCTTA	replicate1	8-10hr	mef2	74520	1.65210223844952	0.183324854748454	pass	-3.43196089546154	1.60988044283226	0	FALSE	4.04809780732357	5.42314505198229	14	Visceral	3.9936143384761	-0.807471351452908	5	LVM	0.0642516392214952	5.75427921543905	4.36374752082402	7.45539037520971	V6	Visceral
ATTCAGAACTCGTCGTAGCAGAGAGGTCAGGCGAAG	replicate1	7-9hr	mef2	20578	1.5616177628255	0.176892507511874	pass	-2.83481775434533	0.927469292870569	1	FALSE	3.69246635011359	4.44164742138167	7	Visceral	2.3464756630662	0.159387383011957	4	HVM	0.655953891847914	4.93424900303671	6.2512001232105	2.90895382697668	V4	Visceral
ATTCAGAACTCGTCGTAGTCAAGATAGTAGGCGAAG	replicate1	7-9hr	mef2	16846	1.25283456670112	0.177564558161573	pass	-3.91824139203247	1.13862486388389	1	FALSE	1.64616322890112	1.96069488014342	9	Visceral	-3.45871014154024	-0.47140097346884	0	CVM	0.149062015388793	1.40373428593466	2.40065400161321	2.61215559775915	V1	Visceral
ATTCAGAAGAACTCGACTTGATACTCAACCTATCCT	replicate1	9-11hr	mef2	22883	1.63262155096328	0.143379154341396	pass	0.514211312653123	-1.40937062261446	0	FALSE	3.21217019313338	0.505562110696618	9	Visceral	-1.66293123875053	-3.56820176521336	3	FCM	2.0036097246154	-0.309268574611453	3.7239555553394	0.337437936905511	V2	Visceral
ATTCAGAAGACTGGACCAAGGCGAGAGCCAGGACGT	replicate1	10-12hr	mef2	30540	0.774205783134196	0.170228059857544	pass	1.81262459395038	-3.88840447115688	2	FALSE	4.82947598441741	4.7400632674339	7	Visceral	3.57059810422284	2.11798329555012	2	CVM	1.28106958446342	4.94915827046225	6.55373327292974	2.75322739417639	V4	Visceral
ATTCAGAAGACTGGACCATAATTGACCTAGGCGAAG	replicate1	7-9hr	mef2	24577	1.15959274720458	0.17942059563418	pass	-2.14039767899154	1.40619467273882	4	FALSE	3.11731766305202	0.495663990861071	9	Visceral	-1.50755114656842	-3.12735063833947	3	FCM	1.59287519035179	-0.574122469321994	2.98880831756169	-0.811056572841741	S1	Somatic
ATTCAGAAGACTGGACCATACGATCATCTAATCTTA	replicate1	8-10hr	mef2	40994	1.41479141666153	0.151795270993481	pass	-3.81816189784439	1.24280017306159	0	FALSE	3.96701432762522	4.37518179850233	7	Visceral	1.90627730422614	2.04333555269762	2	CVM	1.13343388614494	4.16743429432699	6.22092573203618	3.03961602981176	V4	Visceral
ATTCAGAAGAGCGCGATGCATTGACGCTATAGAGGC	replicate1	8-10hr	mef2	26752	1.66615790362127	0.138727462375205	pass	2.43237534302905	-1.3386230137217	2	FALSE	2.98808712383288	3.80945950435746	8	Visceral	-1.69591546524476	-0.0800888101762858	1	CVM	-0.215672075475866	-2.59542385806253	5.72029630698735	3.21758739287939	V4	Visceral
ATTCAGAAGATTCTTGAACATATCCTATAGGCGAAG	replicate1	7-9hr	mef2	24448	1.60041047740168	0.162177603656546	pass	-4.44845784813585	2.40146426179867	1	FALSE	2.49037920168301	3.30278252634874	8	Visceral	-1.25384483277756	1.07855099110773	1	CVM	0.521540649507826	2.54192121754477	4.12260667838628	3.0951906853446	V3	Visceral
ATTCAGAAGATTCTTGAATCCTTATAGACAGGACGT	replicate1	10-12hr	mef2	32642	1.0563382870128	0.156347411527413	pass	2.04500473203082	-3.87406311565075	2	FALSE	4.30326399706608	4.41662957388386	7	Visceral	2.89178821191598	2.92210500381389	2	CVM	1.49956245002586	4.3213306261141	6.39862529792363	2.84750453765478	V4	Visceral
ATTCAGAAGCATCGTATGAGAACCGGAGTAATCTTA	replicate1	8-10hr	mef2	64089	1.56155148070157	0.180488563871169	pass	-3.26050522345392	1.80906922277849	7	FALSE	3.73059770571643	5.58662252944769	14	Visceral	3.8210451859938	-1.78657704866359	5	LVM	0.222479351137465	5.74413164387533	4.43318264045293	7.38479177291479	V6	Visceral
ATTCAGAAGCATCGTATGAGTCATAGCCGTACTGAC	replicate1	4-6hr	mef2	38327	1.47389153688418	0.151977107180021	pass	-4.18071781060573	-1.45294866234607	6	FALSE	-6.82791246870666	0.68122092078885	14	Visceral	2.90977126838508	-2.57796323275792	5	LVM	-7.10772579136055	0.107033629520627	4.26036397971685	7.495469492031	V6	Visceral
ATTCAGAAGCATCGTATGAGTCATAGCCTAATCTTA	replicate1	8-10hr	mef2	20002	1.36378178322049	0.161997806798923	pass	-4.07538425753539	1.14751582640899	0	FALSE	3.70137700758896	4.12910299023935	7	Visceral	2.23043645435885	2.74697217174022	2	CVM	1.27769465026695	4.12680681477377	6.14407102622563	2.99460784728613	V4	Visceral
ATTCAGAAGCATCGTATGTCGTAACGGTAGGCGAAG	replicate1	7-9hr	mef2	18265	1.43092815786008	0.209934497816594	pass	-3.01107133109418	1.63215585128826	1	FALSE	2.0249464920101	2.15071978553354	8	Visceral	-2.15958747641763	-2.41733769040671	3	FCM	0.797973342512434	0.706365127666684	3.14640323676641	1.47612778480139	V2	Visceral
ATTCAGAAGCATCGTATGTCGTAACGGTTAATCTTA	replicate1	8-10hr	mef2	20840	1.35564247651188	0.193974175035868	pass	-1.11341020976997	1.28970674393295	9	FALSE	3.28086367470117	0.709799201352749	9	Visceral	-1.37025553873916	-3.84482580061151	3	FCM	1.84069997844536	-0.177435676948336	4.06415788688237	0.2033911758193	V2	Visceral
ATTCAGAAGCATCGTATGTGGCGACGGATAATCTTA	replicate1	8-10hr	mef2	8264	1.17190811142167	0.226173197871311	pass	-0.438508856923026	0.973089274748758	1	FALSE	2.74266947225849	0.992668831999862	9	Visceral	-1.93984271051108	-3.60635974810526	3	FCM	1.67124087390739	-0.35164902676752	3.54908649482305	0.3938005120584	V2	Visceral
ATTCAGAAGCGCGTTCATCCATCTGGCACCTATCCT	replicate1	9-11hr	mef2	27106	1.04734163508927	0.178973717146433	pass	1.62547365966489	2.14532519706251	2	FALSE	4.96005626276483	4.62442152134559	7	Visceral	2.87619021928461	1.99221712026053	2	CVM	0.925858326528853	4.57821472416708	6.73346130408818	1.98981539542761	S2	Somatic
ATTCAGAAGCGCGTTCATGATTAGATGAGGCTCTGA	replicate1	3-5hr	mef2	9478	1.37357671843184	0.165929669404085	pass	-2.79887272390894	-0.926106004941095	2	FALSE	-3.11655331629952	-1.83184159921101	14	Visceral	2.26995386886796	-2.29179578497593	4	HVM	-0.618676118280107	4.72332485447714	3.77644197501714	5.61539451415624	V5	Visceral
ATTCAGAAGCGCGTTCATTATAGGATCTCCTATCCT	replicate1	9-11hr	mef2	23038	1.57814273208267	0.16154711430302	pass	0.678602115841174	2.69680745726007	2	FALSE	4.42512580221958	4.97290834088291	7	Visceral	3.39729478718816	0.760783790586691	2	CVM	0.707229323957747	5.10551889668295	4.62048046149785	4.83229677016821	V4	Visceral
ATTCAGAAGCGCTATGGTCTTAGGTATCATAGAGGC	replicate1	8-10hr	mef2	17322	1.62157926113779	0.141623488773748	pass	-0.726566008355342	1.33028976225113	9	FALSE	3.29179100759296	0.676748928454697	9	Visceral	-1.3675492105681	-3.82755306315738	3	FCM	2.15742260989982	0.043914300008508	3.79735366859014	0.42708914364662	V2	Visceral
ATTCAGAAGCGGCTGCGGTCGTAACGGTAGGCGAAG	replicate1	7-9hr	mef2	18014	1.36343203397264	0.230309072781655	pass	-4.25678869302306	1.37665172107367	1	FALSE	1.97947668922892	2.02592576187317	9	Visceral	-2.50785383662865	-0.0435417790247095	1	CVM	0.483180709455794	1.36850245724508	2.96719448127324	2.21957067782965	V1	Visceral
ATTCAGAAGCGTTCCGTTTCGTCCTTCGATAGAGGC	replicate1	8-10hr	mef2	23192	1.21717858330807	0.169055178923882	pass	-3.08044268090225	1.83559255057577	7	FALSE	3.61443414926878	5.71964128940037	14	Visceral	3.95029639583885	-1.38082994107367	5	LVM	0.0129920619471727	5.72284229527304	4.50985900916631	7.29568425948706	V6	Visceral
ATTCAGAAGCGTTCCGTTTGATACTCAACCTATCCT	replicate1	9-11hr	mef2	17607	1.29488561113079	0.165345413363533	pass	0.830378913599869	1.86658131969055	2	FALSE	4.37063424927867	4.79841680472789	7	Visceral	2.98731004720619	1.09584144320633	2	CVM	4.83951122340996	3.85270722637961	6.45444433250005	2.41544906432714	C1	Cardiac
ATTCAGAAGCGTTCCGTTTTCTACCTCACCTATCCT	replicate1	9-11hr	mef2	10036	1.00721869912208	0.180282250049692	pass	1.1802136236558	2.76592195724254	2	FALSE	3.93597543112373	4.4012258735536	7	Visceral	2.19962794589355	2.58652465880901	2	CVM	1.08477086601097	4.25425298939535	6.12436811484868	2.94477240378942	V4	Visceral
ATTCAGAAGCTAACGGATCTTAGGTATCTATAGCCT	replicate1	4-6hr	mef2	27847	1.23763191003005	0.186963365769891	pass	-3.08065235563236	-1.75294880325934	4	FALSE	3.53679871254831	5.78211030216668	14	Visceral	3.80428781864284	-1.90818991193086	5	LVM	-0.0285257619873824	5.7346721483309	4.33571331061894	7.45054809386816	V6	Visceral
ATTCAGAAGCTAACGGATGCGATTGCAGCCTATCCT	replicate1	9-11hr	mef2	71258	1.41259098498373	0.192207574103619	pass	0.946959327773614	3.40474378929049	2	FALSE	3.26899482865665	3.92693622886155	8	Visceral	-0.235492705535903	1.82523562359728	1	CVM	0.982352443311995	3.47109969387838	4.87729780234868	3.13107768828955	V3	Visceral
ATTCAGAAGCTTGAAGAGTAGCCTCGTTCAGGACGT	replicate1	10-12hr	mef2	29093	1.13969719418783	0.174818468283326	pass	2.07410126060585	-3.2368988048464	2	FALSE	3.58916497961393	4.1213946892733	8	Visceral	1.9813989150151	2.43508176534402	2	CVM	1.20914489803154	4.04217274914572	5.80103342093999	3.12977663810339	V4	Visceral
ATTCAGAAGCTTGAAGAGTAGCCTCGTTTAATCTTA	replicate1	8-10hr	mef2	18781	1.80338534312419	0.142993428026288	pass	-3.91669688706602	0.776592846717183	0	FALSE	3.02835700312754	1.050741562375	9	Visceral	-1.74487920134584	-3.78613310583596	3	FCM	1.53895885524589	-0.125331978694705	3.30698577918584	0.809556435895823	V2	Visceral
ATTCAGAAGGTTATCGAAGTTGGATCTTCCTATCCT	replicate1	9-11hr	mef2	93005	1.9372618194495	0.197770154373928	pass	-1.50041863776056	-2.85079944666651	3	FALSE	5.08595085597443	4.91268062222022	7	Visceral	3.49898072806802	-0.932050156375253	5	LVM	1.06623549041588	1.12648339997122	6.51930372275884	1.97991446788397	V4	Visceral
ATTCAGAAGTAGCAGCTATGGCGTAGAAATAGAGGC	replicate1	8-10hr	mef2	13628	0.958903428192365	0.13968439509059	pass	-0.045569449893794	0.354857607955176	3	FALSE	2.46834521183547	0.466378738107716	9	Visceral	-1.62209649887845	-3.45005304151097	3	FCM	1.62201780853111	-0.494060020343569	3.29783861198003	0.204565715146922	V2	Visceral
ATTCAGAAGTAGCAGCTATTCAGCTTGGTATAGCCT	replicate1	4-6hr	mef2	18550	1.08452727560155	0.156677068761433	pass	-0.842718490958392	-2.51773940097087	3	FALSE	0.279123754058028	2.14279105883504	13	Visceral	-5.67093884833365	0.31771800289784	0	CVM	-0.830636374379808	1.11722048054526	1.56417135753209	3.75616924102392	V1	Visceral
ATTCAGAATAAGTCCTGATCAATATCGACCTATCCT	replicate1	9-11hr	mef2	19732	0.915718237484711	0.183764135702746	pass	1.25704491583082	2.80492959003158	2	FALSE	3.79547888968628	4.25999390221967	8	Visceral	2.0763631931754	2.48431146274259	2	CVM	1.14012939510185	4.13099582920858	6.00533525504644	3.04658810432043	V4	Visceral
ATTCAGAATAGAGGCGTTTCGTCCTTCGCCTATCCT	replicate1	9-11hr	mef2	58059	1.21423707049418	0.169551480184079	pass	1.76422622065095	2.69244482708319	2	FALSE	4.25277290246062	4.34536050605588	7	Visceral	2.28162980924391	2.45752177961456	2	CVM	1.37533170757133	4.57357557545492	6.65761224784429	2.15813974673834	V4	Visceral
ATTCAGAATAGAGGCGTTTTGAGAGAGTATAGAGGC	replicate1	8-10hr	mef2	9350	1.06777101024622	0.184356351236147	pass	-4.00467962360804	0.833532738275629	0	FALSE	3.40120912331694	4.01274243513781	8	Visceral	1.37808481826263	2.16041421684013	2	CVM	1.1129779296859	3.80949409733603	5.78788606681401	3.08349506194677	V4	Visceral
ATTCAGAATAGAGGCGTTTTGAGAGAGTCCTATCCT	replicate1	9-11hr	mef2	37746	1.3747723818941	0.209436255085328	pass	1.77372402809407	2.6982615439702	2	FALSE	4.76472660227817	4.64675769064873	7	Visceral	3.29736830234948	1.95035641984993	2	CVM	1.19268352565605	4.96868236790487	6.64673702277715	2.40705792243566	V4	Visceral
ATTCAGAATAGGTAACTTGAGACCTACCATAGAGGC	replicate1	8-10hr	mef2	35526	1.54513940860394	0.172587977774036	pass	-3.74079277898232	1.28167109103673	0	FALSE	3.73582937775644	4.48935053025711	7	Visceral	2.2642362215173	1.19508353855253	2	CVM	0.781731672857588	4.92914970646689	6.16231767692144	2.99077812965002	V4	Visceral
ATTCAGAATATAATAGTTGATGCAGTTCGGCTCTGA	replicate1	3-5hr	mef2	5384	0.861551307554688	0.149054505005562	pass	-3.54073879610358	-1.21169065550872	4	FALSE	3.33305176497736	4.26059354454186	8	Visceral	1.02731098016726	1.596944519577	2	CVM	0.911144681547469	3.78235014210531	5.82690851249272	3.14784685905065	V4	Visceral
ATTCAGAATATAATAGTTGTAGACCTGGATAGAGGC	replicate1	8-10hr	mef2	27494	1.24694519871265	0.165360046457607	pass	-3.13317872479381	1.74160812407033	7	FALSE	4.02475847679456	4.4424380181782	7	Visceral	1.10685560316248	1.57093838835512	2	CVM	6.15795213756401	2.99675043354818	5.79412786521489	2.82804385955419	V4	Visceral
ATTCAGAATATTGCTGGAAGAACCGGAGTAATCTTA	replicate1	8-10hr	mef2	19099	1.03803823157584	0.17689417658109	pass	-3.69965844408194	1.57458311614034	0	FALSE	4.34115547723635	4.43791073226471	7	Visceral	2.60303603106468	2.3627186272796	2	CVM	1.33432621536095	4.15354069004843	6.26846639670903	2.98003594215002	V4	Visceral
ATTCAGAATATTGCTGGATCGTAACGGTAGGCGAAG	replicate1	7-9hr	mef2	33853	1.58083440710977	0.178939920995224	pass	-4.03163140534323	1.11083399673051	1	FALSE	2.26346774622101	3.16207516040354	8	Visceral	-2.47118052669897	-0.0135306329727375	1	CVM	0.422288246725386	2.08402045498678	4.35618488349492	3.06677095229711	V3	Visceral
ATTCAGAATCAATCTCCTCCGACTCCAACAGGACGT	replicate1	10-12hr	mef2	29746	1.16514560646033	0.153712024679767	pass	1.90281077590298	-4.27422098865039	2	FALSE	4.78138170952813	4.39359089349562	7	Visceral	3.70675303022394	3.23147848150536	2	CVM	1.53982681808311	4.73506601582358	6.50789491691167	2.78815166289892	V4	Visceral
ATTCAGAATCAATCTCCTGCCAAGCTTGAGGCGAAG	replicate1	7-9hr	mef2	5470	1.06011794066967	0.153340635268346	pass	-2.56545662149128	1.75526245237539	7	FALSE	2.67864796271767	0.853800170412925	9	Visceral	-1.3175935683407	-3.65498618627338	3	FCM	1.35865206298668	-0.0610902266662394	3.87089387931401	0.411989268017672	V2	Visceral
ATTCAGAATCAATCTCCTGGAATTCAGTATAGAGGC	replicate1	8-10hr	mef2	14646	1.26765223786726	0.146318225125902	pass	-3.46207001250571	1.39800941209827	0	FALSE	3.76319248114954	4.77905015268304	7	Visceral	2.0970431833632	-0.420788840874838	4	HVM	0.628854461286849	4.94931324253866	5.86963312186772	3.30945889289465	V5	Visceral
ATTCAGAATCCTCTGCCGCCATCGTTCCATAGAGGC	replicate1	8-10hr	mef2	9996	1.25332607105091	0.153615661206552	pass	-1.89033300225102	0.737434472009097	0	FALSE	2.11088634169535	2.21330524442757	8	Visceral	-2.18628936680203	-3.47519252099204	3	FCM	1.41715151843864	0.106856186493131	3.63664309539373	0.640699546886347	V2	Visceral
ATTCAGAATCCTCTGCCGGGTACGTTAACCTATCCT	replicate1	9-11hr	mef2	45160	1.26372661253106	0.167108636082383	pass	1.75219783196168	1.3177506175039	1	FALSE	5.10318150062739	4.62139464311945	7	Visceral	3.48358817051102	2.44995091139413	2	CVM	1.55443865833122	4.78991945515463	6.70056049384648	2.67752115066137	V4	Visceral
ATTCAGAATCCTCTGCCGTTATGACCAACCTATCCT	replicate1	9-11hr	mef2	27303	1.93805556689988	0.134755919321836	pass	0.949174807094247	-0.611705107176202	0	FALSE	2.76092425779971	0.993854402781281	9	Visceral	-1.69256955158588	-3.2672733466838	3	FCM	1.56273300227959	0.178228647067043	3.5290800765949	0.575687732649706	V2	Visceral
ATTCAGAATCGCCGCCGGATTGACCGAGATAGAGGC	replicate1	8-10hr	mef2	23263	1.238249566672	0.173055484092273	pass	-2.68909622854301	1.13924696277669	0	FALSE	3.63032576064055	4.88868295469997	7	Visceral	2.11342423376589	-0.152992377957217	4	HVM	0.167434580896681	4.8599048448641	4.61191885032231	4.8522605114707	V5	Visceral
ATTCAGAATCGCCGCCGGCTTAGGTATCCCTATCCT	replicate1	9-11hr	mef2	21084	1.24707175746032	0.190368057526729	pass	0.914998342642884	3.15097166668196	2	FALSE	3.38377733377053	4.05836279145143	8	Visceral	0.810183150230879	1.68843723054436	2	CVM	1.09703106460411	3.75123198757956	5.62403051414067	3.13992134864416	V4	Visceral
ATTCAGAATCGTAGCATCAGGCGAGAGCTAATCTTA	replicate1	8-10hr	mef2	16324	1.09598637457782	0.164221080948887	pass	-0.210648982554898	2.55782796009132	8	FALSE	3.86374577674568	-0.079857158195163	9	Visceral	-1.55562801786799	-3.70376894080361	3	FCM	3.71837503490288	-0.840028982059268	3.60691539802129	-0.179667312549688	S1	Somatic
ATTCAGAATCGTAGCATCTTAATTAGCCTAATCTTA	replicate1	8-10hr	mef2	36126	1.69644386178881	0.166004195649774	pass	-3.87787090109629	0.357488706266273	0	FALSE	2.49189469574833	3.29687100271652	8	Visceral	-2.03006466681858	0.618708693545437	1	CVM	0.450702138517684	2.40687616597006	4.00708715476567	2.93290416534033	V3	Visceral
ATTCAGAATCTTAGCCTGTTGAGAGAGTATAGAGGC	replicate1	8-10hr	mef2	32726	2.15406661968233	0.155035927414444	pass	-1.42700189413492	0.476043678253865	9	FALSE	2.50641355296206	1.30212751570669	9	Visceral	-2.35813907343476	-3.66410330580858	3	FCM	1.42354888496239	0.285092715724202	3.33648745574529	0.997439902377985	V2	Visceral
ATTCAGAATCTTAGCCTGTTGAGAGAGTTATAGCCT	replicate1	4-6hr	mef2	41632	1.75806282910547	0.184472525368562	pass	-2.68956191070547	-2.01521480172398	4	FALSE	0.648322827327831	2.14876259989629	13	Visceral	-4.93047617845726	0.149840240711139	0	CVM	-0.280278350885326	1.41258366833517	2.10133258857305	3.16879503066625	V1	Visceral
ATTCAGAATCTTGAGGTTCCATCGTTCCATAGAGGC	replicate1	8-10hr	mef2	14136	1.43239826285788	0.141264465142535	pass	-1.18261336624575	0.812072866670964	9	FALSE	2.88463810765239	0.391103948909658	9	Visceral	-1.54576350181281	-3.73377056153254	3	FCM	1.68227512416679	0.241441343529912	3.60977689780767	0.445277650011443	V2	Visceral
ATTCAGAATGATATTGCGTACGATCATCAGGCGAAG	replicate1	7-9hr	mef2	9602	0.931825937552246	0.152503635985872	pass	-3.24324706597101	0.973660471728175	1	FALSE	3.56812438685317	5.38685723818965	14	Visceral	1.85994663876786	-0.76375901610199	4	HVM	-0.0956510377184691	5.01240118275473	4.44889823951299	5.02192489440527	V5	Visceral
ATTCAGAATGCGACCTCTAGTCATAGCCAGGCGAAG	replicate1	7-9hr	mef2	14644	1.09055534245702	0.182808881623757	pass	-4.14029832354725	1.58656811620262	1	FALSE	1.64983375959523	2.12581132284289	9	Visceral	-3.02113625223317	-1.15733375587344	0	CVM	0.299566395853346	1.37595303784201	2.4462045864063	2.97179405028906	V1	Visceral
ATTCAGAATGCGACCTCTGAGATGCATGAGGCGAAG	replicate1	7-9hr	mef2	5574	0.953163498942889	0.211524695776664	pass	-3.78663769204731	1.45823595069475	1	FALSE	3.34271109023016	4.88383377445288	14	Visceral	1.74052796103969	-1.17858401436443	4	HVM	-0.0982697975889983	4.82976349125692	4.22511426963384	5.40408841903295	V5	Visceral
ATTCAGAATGCGACCTCTTCGTAACGGTAGGCGAAG	replicate1	7-9hr	mef2	6784	1.19259520526155	0.188401530762437	pass	-2.44356015649105	1.6708850251383	4	FALSE	3.06235484586601	0.732687399057806	9	Visceral	-1.93244345451173	-3.52140396085608	3	FCM	1.48567325649101	0.193574909671041	3.4261793331104	0.551768537712954	V2	Visceral
ATTCAGAATGGACGACTAGTCGGTAGTTTAATCTTA	replicate1	8-10hr	mef2	15332	1.42730216611536	0.186964424824721	pass	-2.63336288264448	1.00160473458241	0	FALSE	3.28215013806294	4.14406348510905	8	Visceral	1.68723175918055	1.08890350428949	2	CVM	0.98430151519615	4.15975530873129	5.86184207953984	3.11501209075537	V4	Visceral
ATTCAGAATGGTTGCCGTAGGCGAGAGCCAGGACGT	replicate1	10-12hr	mef2	44183	1.22717528367045	0.155913978494624	pass	0.98147435152252	-3.32006774555497	2	FALSE	4.36583268094545	5.20851711123899	7	Visceral	4.11715862259999	0.698027788050213	2	CVM	0.961790509794539	5.5216332269747	6.91302864112432	2.12508944804754	V4	Visceral
ATTCAGAATGGTTGCCGTCAGCCGGCTTTAATCTTA	replicate1	8-10hr	mef2	13128	1.38183873689163	0.15057856272838	pass	-3.36061891463504	0.875569873238575	0	FALSE	3.3874154448945	4.93206792323497	14	Visceral	2.0446733899132	-0.57891435174713	4	HVM	-0.0538194102303328	4.87256296406576	4.46185867347295	4.99066678817358	V5	Visceral
ATTCAGAATTCCGTCGACAGGCGAGAGCTAATCTTA	replicate1	8-10hr	mef2	8285	1.02495841804873	0.176852743022137	pass	-3.15349117328495	0.742630429917718	0	FALSE	2.86754029214421	3.77514590211895	8	Visceral	-0.0185120707513309	1.46739323851632	1	CVM	0.644006021593398	2.97676022778341	4.50042097129399	3.17688957984533	V3	Visceral
ATTCAGAATTCCGTCGACCTCTAACTCGCAGGACGT	replicate1	10-12hr	mef2	31467	0.873442243646989	0.188529784537389	pass	1.94353419128208	-4.3180212719344	2	FALSE	5.05631278571823	4.59854951884488	7	Visceral	4.13108656887207	3.15946297495752	2	CVM	1.53304094848472	4.97123964558432	6.70808164634282	2.56082264716711	V4	Visceral
ATTCAGAATTCCGTCGACTTAATTAGCCCAGGACGT	replicate1	10-12hr	mef2	34436	1.1276262162005	0.172907488986784	pass	2.06235338324939	-4.39748780283394	2	FALSE	5.13081356111593	4.73546329282646	7	Visceral	4.41108644830473	2.60284870567023	2	CVM	1.51336271343071	5.15676792393515	6.90832941093022	2.20312647159185	V4	Visceral
ATTCAGAATTCGAATATTGATTACCGGAAGGCGAAG	replicate1	7-9hr	mef2	16325	1.44879417499124	0.178144078144078	pass	-2.59980928996898	1.54717511856905	7	FALSE	2.45262043024187	1.25741955175867	9	Visceral	-2.02296513666131	-2.65039532197197	3	FCM	1.38998133716423	0.206680600150319	3.46200649299199	0.555293109370135	V2	Visceral
ATTCAGAATTCGAATATTGTCAAGTCCAAGGCGAAG	replicate1	7-9hr	mef2	19032	1.33116275012361	0.174036043587594	pass	-3.33307403344827	1.37092646712608	1	FALSE	2.89865058304405	3.21414763334402	8	Visceral	-0.772082496835271	0.630928045410994	1	CVM	0.447197862242049	1.82007761727163	4.6655329898792	3.14760248000707	V3	Visceral
ATTCAGAATTCGAATATTTCGTAACGGTCAGGACGT	replicate1	10-12hr	mef2	24339	0.958898229129423	0.19323117266246	pass	1.86077731852367	-3.59509764114105	2	FALSE	4.52746668386937	4.39638635422711	7	Visceral	3.18887533852211	3.04172739839793	2	CVM	1.41653103408653	4.66880758534262	6.42070858039434	2.84439150626745	V4	Visceral
ATTCAGAATTGATACGATCAGCCGGCTTTAATCTTA	replicate1	8-10hr	mef2	14344	1.51399268396387	0.165183537263626	pass	-3.46133835249244	0.923474660673959	0	FALSE	2.65825982899525	3.49844733453108	8	Visceral	-0.70174208011473	0.999764486248817	1	CVM	0.615961678598708	2.82557495365927	4.53914920844609	3.15740577514257	V3	Visceral
ATTCAGAATTGATACGATTACGATCATCAGGCGAAG	replicate1	7-9hr	mef2	21792	1.25600780259496	0.179846238330588	pass	-2.97252681220998	1.71904928580167	7	FALSE	2.20031433179133	1.3937524764277	9	Visceral	-2.30550515463166	-2.39187004850233	3	FCM	0.894997783277815	0.457003374202939	3.16758315124089	1.20949802930441	V2	Visceral
ATTCAGAATTGATTGGCGGGAATTCAGTATAGAGGC	replicate1	8-10hr	mef2	25770	1.50212803270503	0.149945812045208	pass	-3.10073236156096	0.551147828048085	0	FALSE	3.39214145942889	4.68120249446618	8	Visceral	1.61973649969212	-0.567297183826145	1	CVM	-0.0387102288262191	4.86756952534506	4.4660791591602	4.96076623733129	V5	Visceral
ATTCAGAATTGCCGTAGGACTCGTATCACAGGACGT	replicate1	10-12hr	mef2	29510	1.46550294561227	0.129784931692141	pass	1.27666915420636	-2.66536219022798	1	FALSE	5.1648855777593	4.7383336672276	7	Visceral	4.20330658632175	1.34776183700687	2	CVM	1.31797570762474	5.39081962834189	6.86757604636724	1.99933032329168	S2	Somatic
ATTCAGAATTGCGAGCATAGTCATAGCCTAATCTTA	replicate1	8-10hr	mef2	18248	0.987663284824489	0.163751639702667	pass	-4.02409535460423	1.30911278110211	0	FALSE	3.55028096517281	4.12504202755526	8	Visceral	2.76230875188439	2.97918885065624	2	CVM	1.35764867839653	4.21423156987021	6.22527305640752	2.9777852707633	V4	Visceral
ATTCAGAATTGCGAGCATATTCGGAAGTTAATCTTA	replicate1	8-10hr	mef2	17926	1.59522113576692	0.161466458658346	pass	-0.674892272313418	0.244141947756383	9	FALSE	2.36482956815104	1.09714677563405	9	Visceral	-1.29042069075465	-2.86451315178797	4	HVM	1.46973664340813	-0.49102274645975	2.97916142501409	-0.687013108181097	V5	Visceral
ATTCAGAATTGCGAGCATGATTACCGGAAGGCGAAG	replicate1	7-9hr	mef2	28736	1.27351340667574	0.180101367770603	pass	-0.689797949540737	0.274671812723428	4	FALSE	0.996448445416411	-2.50173015918587	9	Visceral	1.50680257246906	-1.79410824951878	4	HVM	-0.236867367948705	4.76987226734945	-2.7309513851208	2.41261879737463	H1	Hemocytes
ATTCAGAATTGCGAGCATGTCAAGTCCAAGGCGAAG	replicate1	7-9hr	mef2	23456	1.20194806493671	0.177787234042553	pass	-4.2870412935411	2.1062311826081	1	FALSE	2.30792346945875	2.96807356920325	8	Visceral	-1.43718196799824	0.817494425998196	1	CVM	0.537254877661055	2.43276818524191	4.07918827094609	3.03290287788	V3	Visceral
ATTCAGAATTGGCAAGCCTTGGTCCGTTCCTATCCT	replicate1	9-11hr	mef2	18968	1.44118242217016	0.151492851135408	pass	1.5085698075782	2.50923785280505	2	FALSE	5.01305279720314	4.55758050739328	7	Visceral	3.54761025373754	2.86013139470405	2	CVM	1.35468883094627	4.92319591770956	6.66844265021855	2.22493247325506	V4	Visceral
ATTCAGAATTGGTAAGGATTCTACCTCACCTATCCT	replicate1	9-11hr	mef2	18233	1.19837732167865	0.155451168887918	pass	1.25033195553855	1.94749874610659	2	FALSE	3.96848631455683	4.30310913036884	7	Visceral	2.48781557770857	2.05775341062277	2	CVM	1.13251740512688	4.18750913868734	6.09150497474248	2.95969001586523	V4	Visceral
CGCTCATTAACGAATTCGTCAAGATAGTAGGCGAAG	replicate1	8-10hr	mef2	26493	1.02923645156459	0.185673395601085	pass	-3.14706457806519	0.722193808110243	0	FALSE	2.99077721717927	3.71854486521801	8	Visceral	-1.41423182267104	-3.48705362927012	3	FCM	1.67417318401176	0.143932735166344	4.63176767386968	0.168582555008791	V2	Visceral
CGCTCATTAAGTACGCGAACCTACGCCAAGGCGAAG	replicate1	8-10hr	mef2	23097	1.56999994089256	0.153254386723139	pass	-3.21099544276742	1.94533682764561	7	FALSE	3.69252734157713	5.57385472567415	14	Visceral	2.91515516431421	-2.46517852928985	5	LVM	-1.13423799696129	-1.34621206988504	-0.191701458315305	0.753943573785685	N1	Neuro
CGCTCATTAAGTACGCGAGCCAAGCTTGAGGCGAAG	replicate1	8-10hr	mef2	22869	1.58670766849015	0.167976252837437	pass	-0.484486099708151	-1.58780628570325	6	FALSE	2.85652701349526	3.69879428807324	8	Visceral	-0.949260175700321	0.447193571545497	1	CVM	1.12522692260582	4.20080765019247	-1.82372947178309	1.62409083182897	FB1	Fat body
CGCTCATTAAGTAGCTCACGCCTCTTATGGCTCTGA	replicate1	6-8hr	mef2	14591	1.37231938346951	0.204539239814055	pass	-3.46353438617369	-2.63178509736291	4	FALSE	2.03799119636031	1.0309666878345	9	Visceral	1.58913938881469	-1.35079378228896	4	HVM	-0.223727054621393	4.79976089726278	4.02437822379644	5.43334523971166	V5	Visceral
CGCTCATTAAGTAGCTCACTTAGGTATCGGCTCTGA	replicate1	6-8hr	mef2	17342	1.58466496349042	0.174488152749022	pass	-2.05399950638381	-2.19542431719526	4	FALSE	3.35060465245198	0.539484646910718	9	Visceral	-1.59627522317724	-3.43785286100926	3	FCM	1.78004629192192	0.0186497462827886	3.42088548698003	0.199332337928675	V2	Visceral
CGCTCATTAAGTAGCTCAGAGACCTACCGGCTCTGA	replicate1	6-8hr	mef2	14956	1.44464383027632	0.170803309314118	pass	-2.38442041975823	-2.22999873754332	4	FALSE	2.50926491640055	0.998973542290096	9	Visceral	-1.80537374203074	-3.25908824746213	3	FCM	1.32549793300468	-0.164118479387072	3.50958125152165	0.482869859887026	V2	Visceral
CGCTCATTAATACGATAAAGGACGGACGGTACTGAC	replicate1	4-6hr	mef2	17147	0.930040604180146	0.248284684265612	pass	-1.0682047185324	-2.43753858197959	3	FALSE	0.729927615050367	2.00519009338926	13	Visceral	-5.09939503811229	-0.103982918642843	0	CVM	-0.312835193897897	1.24252553711722	2.23737184562261	3.07254235084143	V1	Visceral
CGCTCATTAATACGATAAGGTTGAACGTAGGCGAAG	replicate1	8-10hr	mef2	58711	1.48260192128699	0.19600393500458	pass	-1.69000103028859	1.33456487712801	9	FALSE	3.96039911901301	4.23400256352296	7	Visceral	1.61717909401833	0.917017148543816	3	FCM	1.05811674175102	3.88661058674643	6.15417329825933	2.94702188308325	V4	Visceral
CGCTCATTACCAGGCGCAGGAATTCAGTCCTATCCT	replicate1	10-12hr	mef2	17144	1.07070956060684	0.216991026686866	pass	1.29359984854349	-4.30451549373594	2	FALSE	5.08874800580575	4.61353183917113	7	Visceral	4.22206504229657	2.7363853546235	2	CVM	1.1967740732177	5.1314326120455	6.8246692851978	2.12299720580664	S2	Somatic
CGCTCATTACGGCGTTAATTGGTCCGTTGGCTCTGA	replicate1	6-8hr	mef2	33183	1.3651515122124	0.180490443562928	pass	-4.53224309868467	-1.85409144075209	2	FALSE	2.1105115617228	2.7880560918018	8	Visceral	-2.67766632741121	-0.0305030515212309	1	CVM	0.126886226509398	1.72028346787283	4.18457214393193	3.21061174209204	V3	Visceral
CGCTCATTACTATTCATTTATAGGATCTGGCTCTGA	replicate1	6-8hr	mef2	5448	0.876586761844163	0.139305301645338	pass	-4.48872567771673	-1.81427408738922	2	FALSE	2.35534112196812	3.16506243821921	8	Visceral	-0.900888407890799	1.01753301196013	1	CVM	0.458659895037001	1.82127650509665	4.24519531287725	3.2262896710166	V3	Visceral
CGCTCATTAGACCATATCATTGCGGCCATATAGCCT	replicate1	4-6hr	mef2	24103	1.38299291827421	0.149859248219904	pass	-2.96837890403643	-1.60464342250624	4	FALSE	2.26795599743632	2.83216741333386	8	Visceral	-2.08146728063104	0.169615418900178	1	CVM	0.384474940870589	2.17726023922751	3.34830324210698	2.76707569892492	V1	Visceral
CGCTCATTAGACCATATCTTCAGCTTGGCCTATCCT	replicate1	10-12hr	mef2	13940	0.857396888051059	0.181050522398741	pass	1.08323764569213	-3.64078559791754	2	FALSE	4.56004360523633	4.80553082089109	7	Visceral	3.61375063043278	2.40607404203541	2	CVM	1.12622959194023	5.19698246250937	6.57809059180791	2.59472481544103	V4	Visceral
CGCTCATTAGAGGAGAATAGCTTATAGGCCTATCCT	replicate1	10-12hr	mef2	19689	0.932836836724337	0.160408865499443	pass	1.3887123098111	-3.28944915529328	2	FALSE	4.18582955350998	4.60377507046057	7	Visceral	2.49862720227086	1.68485582001006	2	CVM	0.898467965696639	5.09026153813192	6.36986343421514	2.80468622977819	V4	Visceral
CGCTCATTAGAGGAGAATCTTATAAGTTGGCTCTGA	replicate1	6-8hr	mef2	10056	0.818427662779579	0.163787969029184	pass	-4.19275223621377	-1.88297430640208	2	FALSE	2.66639192889996	3.44798501817816	8	Visceral	-0.695053405483213	0.952848905717854	1	CVM	0.453202612970656	2.34999950657675	4.26737682380254	3.25684968764868	V3	Visceral
CGCTCATTAGAGGAGAATTGGCGTAGAAGGCTCTGA	replicate1	6-8hr	mef2	17575	1.47988272309538	0.142711403309907	pass	-4.32589354248831	-2.34819254877009	2	FALSE	1.65317517778318	2.20138372205044	9	Visceral	-2.7857303640587	-0.323899593162604	1	CVM	0.185540087793654	1.64811559449026	2.87673251189763	2.78699867065039	V1	Visceral
CGCTCATTAGATTACGTTAGGACGGACGGTACTGAC	replicate1	4-6hr	mef2	30205	0.981350259592811	0.247690683557667	pass	-2.79739508820648	-1.74981041167841	4	FALSE	1.28476826512148	1.9747368219024	13	Visceral	-3.52462430442856	-0.428512124355166	0	CVM	-0.159334890271837	1.37120111714193	2.47036068000371	2.96960846717443	V1	Visceral
CGCTCATTAGCCGTAGTTGGAAGTTATAAGGCGAAG	replicate1	8-10hr	mef2	16876	1.4458084529499	0.144831659775546	pass	-0.0606351111251501	0.79099128727418	1	FALSE	3.07051724300913	0.454984993245657	9	Visceral	-1.5922435240971	-2.86020393682018	3	FCM	2.37775713977653	-0.46783725489786	3.14365593947942	-0.918113667415716	S1	Somatic
CGCTCATTAGCCGTAGTTGGTTGAACGTCAGGACGT	replicate1	3-5hr	mef2	8498	0.89630607250657	0.18363508111921	pass	-1.46696259623289	-1.94687276326032	2	FALSE	0.240757694278296	1.76957052357145	13	Visceral	-4.51090158711625	0.0586655862997594	0	CVM	-0.560343123699838	1.13747497330496	1.92545048751409	3.28584114844885	V1	Visceral
CGCTCATTATAAGGACTCATTCGGAAGTTAATCTTA	replicate1	3-5hr	mef2	24261	1.68016011550318	0.160108436704181	pass	-3.75509972038526	-0.445761085525913	4	FALSE	-6.84463006228137	0.655302179545222	14	Visceral	2.90394967885202	-2.53803524879445	5	LVM	-6.84572380008858	0.103396330579015	-5.86479146919673	1.9582460337409	V6	Visceral
CGCTCATTATACCTCGACTATAGGATCTCCTATCCT	replicate1	10-12hr	mef2	30453	1.1469216761612	0.160584419838826	pass	1.26289031225836	-4.14970579913902	2	FALSE	5.08165680241079	4.49741772983598	7	Visceral	3.55706643068834	2.43620059113415	2	CVM	1.44930953559715	4.84612425099203	6.59898654975469	2.61653940017309	V4	Visceral
CGCTCATTATACCTCGACTATAGGATCTTATAGCCT	replicate1	4-6hr	mef2	36563	1.61497679974311	0.152146636844689	pass	1.73790875719551	-0.976230643726932	0	FALSE	0.175572676225635	2.12178881723808	13	Visceral	-5.47005651598984	0.672634373658502	0	CVM	-8.24321239414375	-0.944669048682955	-7.1068959995312	1.51798538501348	M1	Mesoderm
CGCTCATTATACCTCGACTGGCGTAGAAGGCTCTGA	replicate1	6-8hr	mef2	20458	1.3029700536866	0.140562639929913	pass	-4.465184315886	-1.84260263897226	2	FALSE	2.16579303799094	2.87164283991647	8	Visceral	-1.96983567899766	0.642529057478971	1	CVM	0.379485614870375	2.09780355225393	3.49161378898198	2.92105643088903	V1	Visceral
CGCTCATTATGGAACGAAGATTAGATGAGGCTCTGA	replicate1	6-8hr	mef2	6179	1.84782543276765	0.135074145712444	pass	-0.832709302031669	-1.81529363520044	1	FALSE	2.51899819872528	0.553501163398773	9	Visceral	-1.34016595096445	-3.63374132661503	3	FCM	1.7178648191436	-1.21691231002024	3.2941528991657	0.149291794849299	S1	Somatic
CGCTCATTATGGAACGAATTCAGCTTGGTATAGCCT	replicate1	4-6hr	mef2	21636	1.35095763147993	0.158079085630012	pass	-1.08326938596755	-2.46972300760672	3	FALSE	0.460987247585676	2.09218883209974	13	Visceral	-4.94672457117807	-0.116256042406537	0	CVM	-0.287400461460763	1.27292891274283	2.3471633628803	3.09111801917639	V1	Visceral
CGCTCATTATGGCGCCTGCGCCTCTTATGGCTCTGA	replicate1	6-8hr	mef2	11020	1.72302317883277	0.18130773410614	pass	-2.80429321404805	-2.21658114096372	4	FALSE	2.51278666341186	1.062921552169	9	Visceral	-1.90510455133758	-3.90645567435246	3	FCM	1.20893258628685	0.1014998113651	3.45184580840642	0.633208792758845	V2	Visceral
CGCTCATTATTATGCAAGTAATTGACCTAGGCGAAG	replicate1	8-10hr	mef2	43087	1.54543583518197	0.141951896392229	pass	-3.45770167790158	1.7415220872362	7	FALSE	3.73624594489178	5.63751127822243	14	Visceral	3.98613593806679	-0.949420479603083	5	LVM	0.162300415609664	5.73454674015829	6.89293949164922	2.30362645919409	V6	Visceral
CGCTCATTCAGACTAAGGAGCTTATAGGATAGAGGC	replicate1	4-6hr	mef2	30030	1.45041798549454	0.142221927263074	pass	-1.6259454764542	-2.12618850511652	4	FALSE	-8.23516438294834	-0.533923875254267	14	Visceral	2.84958473992175	-2.54473328584065	5	LVM	-8.03265922489327	-0.384668033019808	4.01656667747075	7.58156291778173	V6	Visceral
CGCTCATTCAGACTAAGGAGCTTATAGGCCTATCCT	replicate1	10-12hr	mef2	16660	1.04914221843736	0.159956865564342	pass	1.33285657294447	-4.12005912250654	2	FALSE	4.87774469959951	4.421196559678	7	Visceral	3.65983657791229	3.02959515248834	2	CVM	1.40454489765007	4.85521610508749	6.56386367835576	2.77304045493688	V4	Visceral
CGCTCATTCAGACTAAGGGATTAGATGACCTATCCT	replicate1	10-12hr	mef2	19405	1.05201210945086	0.19197117858981	pass	0.907434386328068	-3.11927529655618	2	FALSE	4.71237166676938	4.38302762200637	7	Visceral	3.18065766330977	2.13836309328918	2	CVM	1.30328924236137	4.67601831684897	6.55116073646123	2.38242976005163	V4	Visceral
CGCTCATTCAGCTAGCGGATTGACCGAGCCTATCCT	replicate1	10-12hr	mef2	62314	1.27607036682555	0.221446639556851	pass	0.801527680318355	-3.75020816212836	2	FALSE	5.32005644348463	4.41406921878631	7	Visceral	3.94283232960052	3.12673510982699	2	CVM	1.56252259788353	4.85125120411703	6.82464544333989	2.04413966472235	V4	Visceral
CGCTCATTCATAGCGACCCCATCGTTCCCCTATCCT	replicate1	10-12hr	mef2	12584	1.08165702075768	0.175499841320216	pass	-3.64925152349162	-0.106754807568735	1	FALSE	4.85421826798607	4.81033095267178	7	Visceral	3.13046294169198	2.22635459444796	2	CVM	1.36461336192924	5.01108654270956	6.85231439628179	1.81362001235571	S2	Somatic
CGCTCATTCATAGCGACCGGTACGTTAACCTATCCT	replicate1	10-12hr	mef2	11452	1.0368510878094	0.17617303331589	pass	-1.89139764585597	3.31379200194459	3	FALSE	2.0736701826014	1.51586424984112	9	Visceral	-2.10826703983562	-2.49870749463809	3	FCM	1.02399653968651	0.480032016142103	2.90576521911199	1.73165325458135	V1	Visceral
CGCTCATTCATAGCGACCGTAGACCTGGCCTATCCT	replicate1	10-12hr	mef2	12094	1.15820511136501	0.198018166804294	pass	1.64409760174895	-3.31270684529955	2	FALSE	3.8505831777281	4.36231591412273	7	Visceral	2.15557649552964	2.6064234344182	2	CVM	1.17239970741112	4.16007478962729	5.9358867839771	3.09469739730444	V4	Visceral
CGCTCATTCATAGCGACCTCAATATCGAGGCTCTGA	replicate1	6-8hr	mef2	12852	1.47390315341305	0.157592678765317	pass	-2.99040940912187	-2.02292383505297	4	FALSE	2.29615878671425	1.29606464401046	9	Visceral	-1.70044284300517	-3.19779767710511	3	FCM	1.57976860580284	0.321332876189443	3.31250898398931	0.411881353808306	V2	Visceral
CGCTCATTCCGCTAAGAGACTCGTATCAAGGCGAAG	replicate1	8-10hr	mef2	16082	1.09584546037888	0.154189390183441	pass	-3.43418766908298	0.38958487034421	0	FALSE	2.57732011430641	3.38657604337083	8	Visceral	-0.698029821905241	1.69149972382091	1	CVM	0.517717428777998	2.46599014530966	4.14107410468633	3.26012913520422	V3	Visceral
CGCTCATTCCGTATGATTGATTACCGGACAGGACGT	replicate1	3-5hr	mef2	26101	1.35637008499082	0.19215476372534	pass	-2.54930888717603	-1.23041949705208	2	FALSE	-4.56292980190775	-0.984267584659304	13	Visceral	-5.07956945967011	0.52459995386525	0	CVM	-4.88787715854805	-1.05326406230142	1.66316048659856	3.10299674804296	V1	Visceral
CGCTCATTCCGTATGATTTCGTAACGGTTAATCTTA	replicate1	3-5hr	mef2	19383	1.66510892901517	0.209486572692664	pass	-3.3135211149308	-1.36279701375664	4	FALSE	1.49857469558018	1.97893807834231	13	Visceral	-3.71648782401064	-0.371181425210297	0	CVM	-0.012383006240541	1.12545778284857	2.30107752837712	3.07865611846533	V1	Visceral
CGCTCATTCCTCAGCTCCTCGTCCTTCGATAGAGGC	replicate1	4-6hr	mef2	19309	1.17644066858649	0.132734221671315	pass	-0.557513668510775	-2.1996518961704	3	FALSE	0.31681881083877	2.16161810327256	13	Visceral	-5.91308335419836	0.567783805481665	0	CVM	-0.749474666740114	1.1726376606066	1.34948806323583	3.66680089767065	V1	Visceral
CGCTCATTCCTCAGCTCCTTCTACCTCACCTATCCT	replicate1	10-12hr	mef2	8832	0.749853855618233	0.183009489380931	pass	1.01524278507767	-3.56863967195425	2	FALSE	4.50109660539007	4.89053725507015	7	Visceral	3.6715073158314	2.45588027388895	2	CVM	1.08369917449791	4.81520183811972	6.39367763557012	2.75684110457983	V4	Visceral
CGCTCATTCGAATGGAGCATTGACCGAGGGCTCTGA	replicate1	6-8hr	mef2	5576	0.862314008480404	0.184615384615385	pass	-3.39901510090183	-1.49251422883337	2	FALSE	3.47683362713174	4.36142027728099	8	Visceral	1.37361651814836	1.93288671228462	2	CVM	0.999917455290144	4.31223591099569	6.14997045554692	3.13715473945226	V4	Visceral
CGCTCATTCGAATGGAGCCGCCTCTTATGGCTCTGA	replicate1	6-8hr	mef2	14974	1.2040901786577	0.207567279509726	pass	-3.54317447684495	-1.37262970330258	2	FALSE	3.50176062290233	5.67388227787606	14	Visceral	3.89613251479964	-1.68155892153362	5	LVM	-0.162264875795061	5.55933769474814	4.31541626014287	7.21574537093725	V6	Visceral
CGCTCATTCGAATGGAGCGAGACCTACCGGCTCTGA	replicate1	6-8hr	mef2	15761	1.31087756187659	0.184566729917774	pass	-2.48122682533472	-2.2620343974145	4	FALSE	2.34113641544785	1.13092508536253	9	Visceral	-1.79082565213345	-3.08501529995117	3	FCM	1.26549655971367	-0.0926147954623973	3.11668507613713	1.01456324393835	V2	Visceral
CGCTCATTCGTCGAGCGCCATATCCTATTAATCTTA	replicate1	3-5hr	mef2	15004	1.07881251175272	0.144036208732694	pass	-2.35784911998303	-1.49870299290968	2	FALSE	0.391250381614037	2.06380372303354	13	Visceral	-4.71637143332945	0.297225641843431	0	CVM	-4.67599599781197	-1.08926693667581	1.80606143035466	3.01289598281469	V1	Visceral
CGCTCATTCGTCGAGCGCGCCAAGCTTGAGGCGAAG	replicate1	8-10hr	mef2	8072	0.713924310033408	0.16295746785361	pass	-0.522711822482344	-0.645526229702029	1	FALSE	5.80495354100017	2.78255287522566	14	Visceral	3.87436888616721	0.523407845949236	2	CVM	5.1689465719207	3.65496762524435	6.42842809714849	0.989232938838862	V6	Visceral
CGCTCATTCGTCGAGCGCGGAATTCAGTGGCTCTGA	replicate1	6-8hr	mef2	13829	1.69571290851113	0.168877992500721	pass	-2.14992457015532	-2.11173487840191	4	FALSE	2.57353136615872	0.812457171352466	9	Visceral	-1.52582527966336	-3.13613536375468	3	FCM	1.53686184463341	-0.463440637485293	3.35531298675115	-0.0404600090256707	V2	Visceral
CGCTCATTCGTTACCGCTAGGTCCTCGTAGGCGAAG	replicate1	8-10hr	mef2	9646	1.49042398667055	0.158450704225352	pass	-3.57115274947643	0.485947763585548	0	FALSE	2.69756664779119	3.52129520361597	8	Visceral	-0.234921759671915	1.64943599032312	1	CVM	0.663197942350691	2.95950039158651	4.99727718390996	3.19253174598303	V3	Visceral
CGCTCATTCGTTACCGCTAGGTCCTCGTCAGGACGT	replicate1	3-5hr	mef2	17383	1.57972233056354	0.168101963486049	pass	-3.49218571906251	-0.0397231581780986	4	FALSE	-7.48651655877945	-1.2510143130425	14	Visceral	1.86829262685303	-2.12056348268029	4	HVM	-7.93031280460518	-0.347152362958697	3.89692632712895	5.61389867599096	V5	Visceral
CGCTCATTCTAACTAGGTTAATTGACCTAGGCGAAG	replicate1	8-10hr	mef2	58133	1.40597442739059	0.155019887532574	pass	-3.18852518705696	0.381384124020857	0	FALSE	2.75824034913812	3.44846134474027	8	Visceral	-1.73778487201818	0.080546939269816	3	FCM	0.665665455435103	2.26259811650107	3.99754135169561	2.94995371635046	V3	Visceral
CGCTCATTCTAACTAGGTTTAATTAGCCAGGCGAAG	replicate1	8-10hr	mef2	8352	0.842551583448475	0.159416826003824	pass	-3.03690814715665	0.598297886715953	0	FALSE	2.61615066117648	3.44820436842474	8	Visceral	-0.18826527177715	1.33497505585248	1	CVM	0.55401302156288	2.59564407597372	4.20667879142339	3.17169348533239	V3	Visceral
CGCTCATTCTAAGCCTTGAGTCATAGCCTAATCTTA	replicate1	3-5hr	mef2	16506	1.78111993510039	0.159574468085106	pass	-3.11461504612864	-0.339071462010146	4	FALSE	-2.88654449298655	-1.93825040538503	14	Visceral	2.34005795892415	-2.31371286557233	5	LVM	-7.87933938923042	-0.299179355994967	3.897966308971	5.83550063903417	V5	Visceral
CGCTCATTCTAATTGCGACCATCGTTCCGGCTCTGA	replicate1	6-8hr	mef2	6880	1.2677624845608	0.182767624020888	pass	-4.30155664716284	-2.59397881429333	2	FALSE	0.306317974423068	2.11087847734848	13	Visceral	-5.56438764955145	0.51188065286389	0	CVM	-0.617683283712083	1.17920823822806	1.58654181518132	3.70507423217382	V1	Visceral
CGCTCATTCTAATTGCGACCATCGTTCCTATAGCCT	replicate1	4-6hr	mef2	19595	1.12695078283779	0.166666666666667	pass	-2.19461784723248	-1.36399889787935	4	FALSE	-7.88439170449376	-0.818323927292015	14	Visceral	1.88198628008491	-2.15891211009971	4	HVM	-7.75823085727852	-0.241221974984912	3.79640237845952	5.63425056274023	V5	Visceral
CGCTCATTCTAATTGCGAGGTACGTTAACCTATCCT	replicate1	10-12hr	mef2	38332	1.79825158395697	0.136685773840542	pass	-1.97636542213102	1.15680963197942	1	FALSE	4.98186731552683	4.75660202162388	7	Visceral	3.63005957309403	0.898471682053003	2	CVM	4.83491594371635	1.43847962151358	6.84172575034673	0.783169876886271	S2	Somatic
CGCTCATTCTAATTGCGAGTAGACCTGGTATAGCCT	replicate1	4-6hr	mef2	19654	1.69497687616744	0.168442415017757	pass	-2.71892788787929	-1.6547425871057	4	FALSE	0.88558319446192	2.0671579072077	13	Visceral	1.66764201220207	-1.79518274853142	4	HVM	-0.430894270266706	4.68725879917929	4.19597332038457	5.44221631820288	V5	Visceral
CGCTCATTCTACTAATAAGGAAGTTATAAGGCGAAG	replicate1	8-10hr	mef2	31952	1.5004938179326	0.152320359281437	pass	-3.14533464523348	1.6589307182324	7	FALSE	3.66738003283729	5.60902745143002	14	Visceral	3.77638013859816	-1.39119128464308	5	LVM	-0.0108360272900405	5.77359350453207	4.45350162543828	7.37284318740454	V6	Visceral
CGCTCATTCTAGCCAGCCCGCCTCTTATGGCTCTGA	replicate1	6-8hr	mef2	13354	1.36542112449011	0.21991639295312	pass	-4.24019621409101	-2.58835930000925	2	FALSE	1.3530440862017	2.05910861399869	13	Visceral	-4.00703619654134	-0.0279659303414782	0	CVM	-0.173274956371004	1.36207099686453	2.05817286529119	3.32665626342382	V1	Visceral
CGCTCATTCTCGTCGTAGCAGCCGGCTTAGGCGAAG	replicate1	8-10hr	mef2	19238	1.67259767913588	0.147971360381862	pass	1.66975142153026	-0.224044363148115	4	FALSE	2.49957544410243	0.578982145530201	9	Visceral	-1.90219118113669	-2.16731791301055	3	FCM	0.387513347242659	-2.35901633967569	3.48722855605657	0.0695876293906196	V2	Visceral
CGCTCATTCTCGTCGTAGTCAAGATAGTAGGCGAAG	replicate1	8-10hr	mef2	11852	1.34819994122266	0.16876998149083	pass	2.41493937123397	-2.8746994038477	7	FALSE	3.64380231442611	5.15054675478911	14	Visceral	3.52994937241431	-1.9783694745097	5	LVM	-0.00765620889824054	5.38671406040976	4.30412237205083	7.06088058288183	V6	Visceral
CGCTCATTCTCGTCGTAGTCAAGATAGTCAGGACGT	replicate1	3-5hr	mef2	12997	1.31352673586051	0.147334459978491	pass	-2.7239585143171	-1.33744615579752	2	FALSE	-4.70567762639737	-0.870605968364848	13	Visceral	-4.83165343782998	0.425690374823508	0	CVM	-4.74663417759102	-1.06489304770639	1.77491609611089	3.43056599433508	V1	Visceral
CGCTCATTGAACTCGACTACTGAGCGACCCTATCCT	replicate1	10-12hr	mef2	39970	1.03093854983262	0.22477178630219	pass	1.29601120084509	-3.91864234061799	2	FALSE	5.07059383660729	4.66976333840933	7	Visceral	4.41313920666304	2.02050308031404	2	CVM	1.27028221664268	5.344201166733	6.88170997657353	2.28649203116979	V4	Visceral
CGCTCATTGAACTCGACTTCGTCCTTCGGGCTCTGA	replicate1	6-8hr	mef2	7642	1.28308578891732	0.160574412532637	pass	-4.55306756531383	-1.62492299033449	2	FALSE	3.075398202932	3.95676695522065	8	Visceral	-0.0465202352470158	1.41378388644612	1	CVM	0.767495818708724	3.3465045286257	4.79666034736211	3.20411602790441	V3	Visceral
CGCTCATTGAACTCGACTTTCTACCTCACCTATCCT	replicate1	10-12hr	mef2	16645	0.991486853906946	0.198371842451814	pass	1.7897590143366	-3.65137617018843	2	FALSE	4.73445697817902	4.76598709788361	7	Visceral	4.3336123450245	1.64999024553516	2	CVM	1.15676779327232	5.40211733113119	6.8287467197376	2.30228845412817	V4	Visceral
CGCTCATTGAGCGCGATGTTGAGAGAGTGGCTCTGA	replicate1	6-8hr	mef2	14082	1.41710011533764	0.170019835647492	pass	-3.37225465579055	-2.25063306398347	4	FALSE	2.10447085358355	2.14076033553392	9	Visceral	-1.91209090611412	-2.66971164397567	3	FCM	1.06121034202415	0.183225356592628	3.32798521079595	0.942067246986292	V2	Visceral
CGCTCATTGATCTTCGCAAGCTTATAGGGGCTCTGA	replicate1	6-8hr	mef2	27167	1.30431726281331	0.149265785609398	pass	-3.17213688141791	-2.52545060597328	4	FALSE	2.45601244458672	3.09935585175226	8	Visceral	-1.36722758226089	-0.300424540274332	3	FCM	0.554505892370528	2.29328020344565	4.22722618140752	3.23889581496801	V3	Visceral
CGCTCATTGATCTTCGCAGATTAGATGAGGCTCTGA	replicate1	6-8hr	mef2	18234	1.36098486535887	0.170552818828681	pass	-3.57993573511195	-2.73132645693077	4	FALSE	2.05310003701619	1.47897457316642	9	Visceral	-2.682056118069	-1.41135680874802	3	FCM	-0.264105297352487	-2.9019416974943	2.87717048682744	1.67548577125158	M3	Mesoderm
CGCTCATTGATCTTCGCATATAGGATCTCCTATCCT	replicate1	10-12hr	mef2	13193	1.12389082619109	0.197304663840097	pass	1.65939492727541	-4.21924006761896	2	FALSE	4.87984358975843	4.48368720343505	7	Visceral	3.78068538414676	2.84462825802327	2	CVM	1.57958526191551	4.89259155522177	6.56861869849736	2.79274050529089	V4	Visceral
CGCTCATTGCATATGAGCCCATCTGGCATATAGCCT	replicate1	4-6hr	mef2	16836	1.33640250884177	0.152258982568481	pass	-0.641036785456675	-2.45050762685595	3	FALSE	0.184518136560717	2.14031225830333	13	Visceral	-5.77018005774874	0.46304817973289	0	CVM	-0.698696247960741	1.22224422226736	1.63909987964208	3.74911538894262	V1	Visceral
CGCTCATTGCATATGAGCCTTATAAGTTCCTATCCT	replicate1	10-12hr	mef2	26690	1.05570927212198	0.187322257147134	pass	1.16943279826413	-2.99689264554483	2	FALSE	4.04519921419488	4.5486949036553	7	Visceral	4.00364642587827	0.637024143403407	2	CVM	0.545656033132857	5.43456466923544	6.77484314002568	2.25316933925237	V4	Visceral
CGCTCATTGCATCGTATGAGAACCGGAGCAGGACGT	replicate1	3-5hr	mef2	26124	1.35998806667505	0.187585890975721	pass	-3.29771414374501	-1.36616872947132	4	FALSE	1.35531731723619	2.10413922466058	13	Visceral	-3.94397874406088	-0.213898412040021	0	CVM	-0.1963596862809	1.25038345585653	2.34684674300725	3.01053492362585	V1	Visceral
CGCTCATTGCGCGTTCATGATTAGATGACCTATCCT	replicate1	10-12hr	mef2	14266	0.888591338715731	0.211005320638477	pass	2.11092353054027	-4.11434986099829	2	FALSE	4.95383284481649	4.49053557376441	7	Visceral	3.41312961252089	3.10467910463493	2	CVM	1.46552545604545	4.45856149922201	6.50636665381963	2.83579031760778	V4	Visceral
CGCTCATTGCGCGTTCATGATTAGATGAGGCTCTGA	replicate1	6-8hr	mef2	10192	1.06378758115714	0.166013328106625	pass	-3.56722270244204	-1.42546631436679	2	FALSE	3.57470164205347	5.72350214453199	14	Visceral	3.73731735490165	-1.91476150929792	5	LVM	-0.132558487083131	5.5753327203829	4.30273048438603	7.45371763045874	V6	Visceral
CGCTCATTGCGCTATGGTCTTAGGTATCCCTATCCT	replicate1	10-12hr	mef2	12245	0.903962366766481	0.167454752975705	pass	1.32642902867711	-3.53758970956569	2	FALSE	4.09195394812071	4.44401143832531	7	Visceral	2.65064897572411	2.49440649184628	2	CVM	1.0286957698806	4.28929765950033	6.13962022819097	3.01491538817968	V4	Visceral
CGCTCATTGCGTTCCGTTCCTCCGACGGGGCTCTGA	replicate1	6-8hr	mef2	30686	1.51298893726129	0.185043207069066	pass	-3.98293597730432	-1.85991559911805	2	FALSE	3.76133139320467	4.40839416572082	8	Visceral	1.9555912208672	-0.368710014790953	4	HVM	-0.137580029393846	4.79505642185995	4.31044475593144	5.26539842422094	V5	Visceral
CGCTCATTGCGTTCCGTTTGATACTCAACCTATCCT	replicate1	10-12hr	mef2	10516	0.947761786543722	0.193511667615253	pass	1.22691412277553	-3.45015737720768	2	FALSE	4.37564414893637	4.88328965922114	7	Visceral	4.22330235007433	1.14110668289181	2	CVM	1.00722117004234	5.46347816716025	6.86945192374761	2.2384041958579	V4	Visceral
CGCTCATTGCGTTCCGTTTTCTACCTCAGGCTCTGA	replicate1	6-8hr	mef2	14046	1.346682075527	0.180207004111725	pass	-4.26749996672392	-2.03435220140588	2	FALSE	2.23704454624141	2.99991267034555	8	Visceral	-1.4028761254499	0.596829101680997	1	CVM	0.422172852133101	2.19998343716452	4.24487773932988	3.18035380179968	V3	Visceral
CGCTCATTGCTAACGGATATTGACCGAGCCTATCCT	replicate1	10-12hr	mef2	57554	1.40352851781219	0.197927497054135	pass	1.17057311999067	3.12105394161799	2	FALSE	5.06551275755088	4.31159769158021	7	Visceral	3.45911734259041	2.8445529379687	2	CVM	1.42970902499992	4.92139204274008	6.77911321677739	2.12423149879064	S2	Somatic
CGCTCATTGCTAACGGATCGCCTCTTATATAGAGGC	replicate1	4-6hr	mef2	10782	1.14558328487373	0.189648798521257	pass	-0.844031178261121	-2.39349495181257	3	FALSE	0.464421430043273	2.12052439162221	13	Visceral	-5.31796744832122	0.0807932899636203	0	CVM	-0.688975058223421	1.19853075276205	2.01577012099797	3.3083562069663	V1	Visceral
CGCTCATTGCTAACGGATCTTAGGTATCGGCTCTGA	replicate1	6-8hr	mef2	16359	1.26634649041258	0.197171076697964	pass	-4.27925115417524	-2.25865570959621	2	FALSE	1.98751725945537	2.56838307295796	8	Visceral	-2.55707733076152	-0.31891279265093	1	CVM	0.304902799700087	1.7189684701998	3.60351531066472	3.06778590018835	V3	Visceral
CGCTCATTGGCTTACTCCGGTAATAATGAGGCGAAG	replicate1	8-10hr	mef2	25722	1.33232615508742	0.182297727096424	pass	-3.74471033640183	1.63808008167314	8	FALSE	4.92680391035121	4.67868265434907	7	Visceral	3.63061673181966	2.17695662691048	2	CVM	1.13008839664299	5.02003296147177	6.470964355846	2.78283826644506	V4	Visceral
CGCTCATTGGTTATCGAAATTGACCGAGCCTATCCT	replicate1	10-12hr	mef2	19892	1.23402913608175	0.216414166750276	pass	1.5487922092412	-4.2566558486653	2	FALSE	4.89562178495093	4.77637044745517	7	Visceral	3.82371062327138	2.47748686977087	2	CVM	1.17898923930961	5.09658725987265	6.61975853004033	2.70320073897924	V4	Visceral
CGCTCATTGGTTATCGAAGCGATTGCAGCCTATCCT	replicate1	10-12hr	mef2	30348	1.03972583770384	0.234470518635378	pass	1.4029869696142	-3.51956194269487	2	FALSE	4.52262704143225	4.60575841074822	7	Visceral	3.48966204624318	2.83741045034002	2	CVM	1.41258675632316	4.70901401768515	6.51976339377935	2.76531616981115	V4	Visceral
CGCTCATTGGTTATCGAATGCCAGTTGCCCTATCCT	replicate1	10-12hr	mef2	30979	1.29898719049888	0.20856406954282	pass	1.29828886505238	-3.42287104460862	2	FALSE	4.16854817211484	5.28737381066824	7	Visceral	4.16849634566636	0.666985678391635	2	CVM	0.651140637968367	5.56548078785727	6.85969249763066	2.28834764297094	V4	Visceral
CGCTCATTGTAGCAGCTAATTGCGGCCAGGCTCTGA	replicate1	6-8hr	mef2	18570	1.00907996135888	0.165395768445924	pass	-4.27710284220664	-1.69439668346339	2	FALSE	2.39006505644301	3.28151092823344	8	Visceral	-0.921499414209296	0.723713526851533	1	CVM	0.42861760434944	2.36928661595175	4.40714828528936	3.27467552955236	V3	Visceral
CGCTCATTGTAGCAGCTACCATCTGGCACCTATCCT	replicate1	10-12hr	mef2	30867	1.27368235541889	0.177033492822967	pass	1.39939458952647	-3.11371271726911	2	FALSE	4.82661583513033	4.54105007890306	7	Visceral	3.90212909047719	1.17515819818054	2	CVM	7.10736114559013	1.74151654969046	7.21813289680059	0.548836227608584	S2	Somatic
CGCTCATTTAAGTCCTGAGGTACGTTAAGGCTCTGA	replicate1	6-8hr	mef2	4952	1.10106653737862	0.166129032258065	pass	-4.50843108920308	-1.5681134680116	2	FALSE	2.67058425035995	3.57029721615187	8	Visceral	-0.304207215276858	1.27062886323592	1	CVM	0.522869952295607	2.84442241917441	4.99515001334722	3.20414392287817	V3	Visceral
CGCTCATTTAAGTCCTGAGTAGACCTGGCCTATCCT	replicate1	10-12hr	mef2	31649	0.927212740569266	0.183836981893887	pass	1.71227261939613	-4.0674405390366	2	FALSE	4.8729117621042	4.4774200234776	7	Visceral	3.68177608014964	3.18708673321393	2	CVM	1.50002963123161	4.73298605213949	6.45056812324102	2.85796229178991	V4	Visceral
CGCTCATTTAAGTCCTGATCAATATCGACCTATCCT	replicate1	10-12hr	mef2	22937	1.04486629521645	0.186414176511466	pass	1.89228092634251	-3.5616922607152	2	FALSE	4.1172721572656	4.47677896637527	7	Visceral	2.14340711365639	2.55957165111365	2	CVM	1.21690744933922	4.3796482873995	6.01530687369878	3.03655044372167	V4	Visceral
CGCTCATTTAGAGGCGTTCCTCCGACGGCCTATCCT	replicate1	10-12hr	mef2	47748	1.04651878210643	0.191387160101917	pass	0.807615768791196	-2.98356592854779	2	FALSE	5.37499980363011	4.21218592551242	7	Visceral	3.15540154806449	1.58994360350375	2	CVM	6.8656428533538	2.62962492237875	6.87263814963872	1.81678394610967	S2	Somatic
CGCTCATTTAGGTAACTTGCGATTGCAGCCTATCCT	replicate1	10-12hr	mef2	46418	1.59157138004272	0.201761925225612	pass	0.754408246935821	-2.94816511789649	2	FALSE	4.94165520471443	4.24815928979866	7	Visceral	2.78501486144075	2.14930169030517	2	CVM	1.51929969367821	4.63434274922201	6.72492782630498	2.14204637343969	V4	Visceral
CGCTCATTTAGGTAACTTGCGATTGCAGTATAGCCT	replicate1	4-6hr	mef2	36417	1.32115437310959	0.196801226926658	pass	-2.78160887049603	-1.9260744304294	4	FALSE	0.482363405017287	2.09752705116473	13	Visceral	-4.50451755399975	0.00127829160980061	0	CVM	-0.00768616023224017	1.35387655030081	2.12444607772405	3.16190282638159	V1	Visceral
CGCTCATTTAGGTAACTTGTTGGATCTTTATAGCCT	replicate1	4-6hr	mef2	39981	1.69853872380668	0.201276999052227	pass	-1.23084698439984	-0.345203348928305	1	FALSE	-4.72514515585044	-1.26519557804724	14	Visceral	-5.05322076827406	0.517731728599882	0	CVM	-5.81981580677193	-1.42663554419687	-4.30408151588862	-0.486227173256017	M2	Mesoderm
CGCTCATTTAGGTAACTTTGCCAGTTGCCCTATCCT	replicate1	10-12hr	mef2	42714	1.26698398512139	0.201251985424647	pass	0.839467651476129	-3.75784723702416	2	FALSE	5.06675593887948	4.62565249130201	7	Visceral	4.51079561835194	2.0495108811739	2	CVM	1.29467625198204	5.439087469681	6.86956684150273	2.04111615951147	S2	Somatic
CGCTCATTTAGTAAGCCGGGTTGAACGTGTACTGAC	replicate1	4-6hr	mef2	20088	1.12539995935615	0.185144783815946	pass	-1.8579691759963	-0.154250314044507	1	FALSE	-4.70146987811673	-0.874771869709962	13	Visceral	-5.16813112832205	0.328111341956319	0	CVM	-4.7174379152314	-1.08967022170236	1.63666407622869	3.02708260352697	V1	Visceral
CGCTCATTTATAATAGTTTTATGACCAAGGCTCTGA	replicate1	6-8hr	mef2	12389	1.23665147805711	0.161108425970678	pass	-3.56775198857409	-2.60557081574849	4	FALSE	1.60710999885692	1.85619284094566	9	Visceral	-2.63775221437118	-1.35860463424968	3	FCM	0.556646175955122	0.738668162925931	2.53269116439397	2.54710547263708	V1	Visceral
CGCTCATTTATAATAGTTTTGGTCCGTTCCTATCCT	replicate1	10-12hr	mef2	49749	1.02847753918865	0.19660622593068	pass	1.67872595447782	-4.18469314583462	2	FALSE	5.01667841921504	4.585075464769	7	Visceral	3.70133131562723	3.1650064244171	2	CVM	1.45431596813042	4.94053133259604	6.66895143546636	2.64128224189367	V4	Visceral
CGCTCATTTATTAGACTTCTTATAAGTTCCTATCCT	replicate1	10-12hr	mef2	7168	0.849563759768351	0.176093619392588	pass	2.09228685766914	-3.82418741875191	2	FALSE	4.45204448556786	4.46912948907262	7	Visceral	2.45733251742956	2.7565417020378	2	CVM	1.17901439246971	4.22114809284994	6.26549188651616	2.95723954970922	V4	Visceral
CGCTCATTTATTAGACTTTATAGGATCTGGCTCTGA	replicate1	6-8hr	mef2	11371	1.21927736705729	0.174157303370787	pass	-3.12437429955959	-2.08735474469008	4	FALSE	2.42714455815702	1.16910656503645	9	Visceral	-2.19289083294466	-3.14237036460961	3	FCM	1.13243014392692	0.317573179109784	3.13213173903997	0.893435340476893	V2	Visceral
CGCTCATTTATTGCTGGAAGTCATAGCCAGGCGAAG	replicate1	8-10hr	mef2	9081	1.59533430273761	0.153356735410268	pass	-0.601706235944687	1.28583463360885	1	FALSE	4.36456626624145	0.609981070219077	9	Visceral	1.47465812706294	0.65880991457884	3	FCM	1.92380983409721	-1.0579166816633	3.67479698218877	0.300668992204331	V2	Visceral
CGCTCATTTATTGCTGGAGAGATGCATGGTACTGAC	replicate1	4-6hr	mef2	35416	1.61436167174984	0.202533070644526	pass	-1.93092606228478	-0.220448144417608	1	FALSE	-4.76320171921027	-0.854836662630558	13	Visceral	-5.18481569268182	0.389258668202137	0	CVM	-4.87461440982979	-1.03061072100809	1.6943461135822	3.09261099631872	V1	Visceral
CGCTCATTTCAATCTCCTCATATCCTATAGGCGAAG	replicate1	8-10hr	mef2	16389	0.830626644905878	0.157208962493911	pass	-3.24019919675556	1.97979717050072	7	FALSE	3.82599941810888	5.55302980077541	14	Visceral	3.92745206573295	0.463362916956594	5	LVM	4.99205333766777	3.74111421833822	4.49530736960942	7.34074346358862	V6	Visceral
CGCTCATTTCCGGCTTATTTGGTCCGTTGGCTCTGA	replicate1	6-8hr	mef2	18260	1.10171309712562	0.18302937643333	pass	-2.80083472739198	-2.32981067918877	4	FALSE	2.39730114888836	1.19312283395447	9	Visceral	-2.21589674933013	-2.96399626540199	3	FCM	1.1941819864257	0.138072911268863	3.53822915114934	0.58685321743574	V2	Visceral
CGCTCATTTCCTCTGCCGCCATCGTTCCATAGAGGC	replicate1	4-6hr	mef2	19198	1.51339447074534	0.14873286248442	pass	-2.47006067103244	-1.79516354992064	4	FALSE	1.41996349014914	2.03603480001763	13	Visceral	-3.16959134865841	-0.760683080412136	0	CVM	-0.64381515207451	1.23807998429129	2.48510996856267	2.68900839622106	V1	Visceral
CGCTCATTTCCTCTGCCGCCATCGTTCCCCTATCCT	replicate1	10-12hr	mef2	23513	1.03335591063844	0.180059397539245	pass	0.80616001837242	-3.5560551426968	2	FALSE	4.51724527808752	4.87815263331969	7	Visceral	4.0952569818604	1.21966001775324	2	CVM	1.13430125293571	5.42877205143759	6.82643835105474	2.30833665664282	V4	Visceral
CGCTCATTTCCTCTGCCGTTATGACCAAGGCTCTGA	replicate1	6-8hr	mef2	21316	1.76737380718967	0.15498362189986	pass	-4.16913340759444	-2.59920795269396	2	FALSE	0.680645968316553	2.13589052126372	13	Visceral	-4.39428852729461	-0.143971171474807	0	CVM	-0.436096697773153	1.24559314976523	2.14828960456426	2.95987693603124	V1	Visceral
CGCTCATTTCGCCGCCGGGTCTGCAATCCCTATCCT	replicate1	10-12hr	mef2	24454	1.04583078255644	0.254957969476863	pass	2.09734036275469	-3.68417431949656	2	FALSE	4.38745635342999	4.38780905266609	7	Visceral	3.09239063988698	3.20034358929673	2	CVM	1.38771802959282	4.31532819996664	6.28674261130864	2.92408243949499	V4	Visceral
CGCTCATTTCGCCGCCGGTGCCAGTTGCCCTATCCT	replicate1	10-12hr	mef2	26846	0.977520190273929	0.237199970275693	pass	-1.54408185176764	2.8544685078977	3	FALSE	3.91787496555744	5.49012723369535	14	Visceral	4.11024010193956	0.668179412672378	2	CVM	0.208915539358443	5.74106176625082	6.87822095908696	2.06409911449041	V4	Visceral
CGCTCATTTCGGATTCGGCGCCTCTTATCCTATCCT	replicate1	10-12hr	mef2	16991	0.977076950562348	0.236947318908749	pass	1.64403557099896	-3.71372025097469	2	FALSE	4.40528483260466	4.56521884970853	7	Visceral	3.31145338149247	2.74676599129022	2	CVM	1.2350972372039	4.47193868885824	6.35812513389165	3.01832382018652	V4	Visceral
CGCTCATTTCGGATTCGGGCGATTGCAGATAGAGGC	replicate1	4-6hr	mef2	38319	1.40672839625314	0.195514154870941	pass	-2.7326060294535	-1.9397134943398	4	FALSE	0.562590883465013	2.12784041389941	13	Visceral	-5.04457880933567	0.150772025264301	0	CVM	-0.475154392148668	1.28859289418051	2.1685744956928	3.14794484908666	V1	Visceral
CGCTCATTTCGGATTCGGGCGATTGCAGGGCTCTGA	replicate1	6-8hr	mef2	16266	1.37540157809785	0.20090708506987	pass	-4.21796427136358	-1.79570064923523	2	FALSE	2.48357906592997	3.32741710779472	8	Visceral	-0.923004611448547	0.807703018871329	1	CVM	0.399248190496748	2.1912778211672	4.18630449332769	3.24626867110815	V3	Visceral
CGCTCATTTCGGATTCGGTGCCAGTTGCGGCTCTGA	replicate1	6-8hr	mef2	11282	1.15812332508593	0.196819787985866	pass	-3.78089401600496	-2.7310612537405	4	FALSE	1.56254099723691	1.91358163403451	13	Visceral	-2.93498368212776	-1.14251635945945	3	FCM	0.495288796995467	1.11596890221426	2.7681302265125	2.30111424262609	V1	Visceral
CGCTCATTTCGTAGCATCTTAATTAGCCAGGCGAAG	replicate1	8-10hr	mef2	6619	1.28128587677911	0.156372401325701	pass	-2.65245370741654	0.740612813676692	0	FALSE	2.54808286440669	3.1925435986599	8	Visceral	-1.11022965207702	-3.27836482897821	3	FCM	1.18157858428795	0.0988863116044724	3.82584373511846	0.381975434822701	V2	Visceral
CGCTCATTTCTATCGCTGACTGAGCGACGGCTCTGA	replicate1	6-8hr	mef2	9940	1.07015161268111	0.180979133226324	pass	-4.28417862861662	-2.25982906053734	2	FALSE	2.04880237096774	2.61663011868203	8	Visceral	-1.96681890368688	0.309374356302528	1	CVM	0.388664134119338	1.89412244091818	3.49140111960942	2.94841687018957	V3	Visceral
CGCTCATTTCTATCGCTGTGAGGAATCAGGCTCTGA	replicate1	6-8hr	mef2	15478	1.45953134812195	0.157047152795671	pass	-2.66954489177109	-2.26441707813169	4	FALSE	2.49498184158266	1.16743151121898	9	Visceral	-2.00444314613777	-3.38869621719195	3	FCM	1.54148788032371	0.240927804811689	3.49223629989202	0.563521083546542	V2	Visceral
CGCTCATTTCTATCGCTGTGATACTCAATATAGCCT	replicate1	4-6hr	mef2	26047	1.40191012818575	0.145949667253117	pass	-1.04240298755852	-2.23986534088529	3	FALSE	0.51702387484456	2.17826488980057	13	Visceral	-4.83099019549104	0.343633627952187	0	CVM	-0.360937768320853	1.24356659184286	2.25519768752629	2.90575162704077	V1	Visceral
CGCTCATTTCTTAGCCTGTGAGGAATCAGGCTCTGA	replicate1	6-8hr	mef2	10384	1.18035358584083	0.173453707260853	pass	-3.27700898542352	-2.32035261104367	4	FALSE	3.46061533533873	4.91614952506574	14	Visceral	2.08547077234585	-0.672353395434055	4	HVM	-0.0663251501576247	4.88184889088461	4.3933629230457	5.01383535201635	V5	Visceral
CGCTCATTTCTTAGCCTGTTCTACCTCACCTATCCT	replicate1	10-12hr	mef2	32058	0.984961091421818	0.189036152075166	pass	1.72376258082023	-4.38981419701206	2	FALSE	4.89397346735325	4.50483747634103	7	Visceral	3.8420253539343	3.25595401556474	2	CVM	1.55583817539055	4.89544876347372	6.57033102073247	2.73498193557348	V4	Visceral
CGCTCATTTCTTGAGGTTCAATGAGTCCCCTATCCT	replicate1	10-12hr	mef2	34520	1.28159392353797	0.169577790630422	pass	0.858682170975587	-3.22931895933766	2	FALSE	4.23523413888216	4.24117805281908	7	Visceral	2.31978764122375	2.34647871697274	2	CVM	1.31982416686851	4.55720480213949	6.67084114112432	0.140422042561434	S2	Somatic
CGCTCATTTCTTGAGGTTCCATCGTTCCGGCTCTGA	replicate1	6-8hr	mef2	5263	0.907409465787226	0.147025388404699	pass	-2.15010601746015	-1.90114355228708	4	FALSE	2.58791924727005	1.01559161079873	9	Visceral	-1.76462544333292	-4.01493496559896	3	FCM	1.34235209998924	-0.155006031886843	3.57466237105901	0.459893550825976	V2	Visceral
CGCTCATTTCTTGAGGTTTTGGTCCGTTGGCTCTGA	replicate1	6-8hr	mef2	12801	1.60282713289448	0.146459143968872	pass	-2.67890542573997	-2.05372421135692	4	FALSE	2.41357316381783	1.07777142270336	9	Visceral	-2.14617904711454	-3.33441195014715	3	FCM	1.2279020029052	0.0196312112648213	3.2804855541187	0.893777113510035	V2	Visceral
CGCTCATTTGATATTGCGTCAAGATAGTAGGCGAAG	replicate1	8-10hr	mef2	12564	1.00775108089681	0.165846691001428	pass	-3.48158079645325	1.30575873991916	0	FALSE	3.79058608809035	4.82526131684181	7	Visceral	3.25170781462963	0.64483602346385	2	CVM	0.594827600096053	5.29049738179037	6.22360841788823	3.00663654143896	V4	Visceral
CGCTCATTTGCGACCTCTATTCGGAAGTAGGCGAAG	replicate1	8-10hr	mef2	12510	1.29554987331387	0.174744897959184	pass	-3.61237624574607	0.425165208137325	0	FALSE	2.75950958226036	3.56995008874976	8	Visceral	-0.312228746776505	1.28083982725307	1	CVM	0.664865918730086	2.9498878313143	4.38755170859868	3.13647333915319	V3	Visceral
CGCTCATTTGGACGACTACTCCTGGACCCAGGACGT	replicate1	3-5hr	mef2	16684	1.49154361554394	0.18297058120067	pass	-2.64871767960805	-1.31420620354261	2	FALSE	-4.67610361401261	-0.879309220953043	13	Visceral	-4.68418616157312	0.201746371450458	0	CVM	-4.68168609562081	-1.10556761492899	1.61402074851567	3.0622636490592	V1	Visceral
CGCTCATTTGGACGACTAGGTTGAACGTAGGCGAAG	replicate1	8-10hr	mef2	19126	1.33461125889839	0.182282971619366	pass	-3.76158378771225	1.29285300070868	0	FALSE	3.61710783570246	4.09371448474168	8	Visceral	0.49146764019057	1.56309804741245	2	CVM	0.899056501959151	4.31494816075155	5.5715274051624	3.17366234595861	V4	Visceral
CGCTCATTTGGTTGCCGTAGGCGAGAGCCAGGACGT	replicate1	3-5hr	mef2	4532	1.01198975004108	0.136624063464081	pass	-3.81111628710856	-0.281289821765718	4	FALSE	4.84383430860291	4.35266240093943	7	Visceral	2.45241125598922	1.71026538391823	2	CVM	4.92352516231376	1.91504247914145	7.38245288886602	1.08859876926031	H1	Hemocytes
CGCTCATTTTCGAATATTGAGATGCATGAGGCGAAG	replicate1	8-10hr	mef2	50840	1.48844901079242	0.195163060520539	pass	-3.37725857432396	1.03390987224945	0	FALSE	3.91072307487908	4.25458046149594	8	Visceral	1.58620015845555	0.700946251938988	2	CVM	0.631225653265303	2.88132341633627	5.73602096595342	2.82466427619543	V4	Visceral
CGCTCATTTTGATACGATCAGAGAGGTCAGGCGAAG	replicate1	8-10hr	mef2	19168	1.33712732159547	0.165538781884435	pass	-1.48381753617209	2.67765682059617	8	FALSE	3.89392348400094	4.5175840888408	7	Visceral	2.14987980762375	0.687695231566639	4	HVM	0.492147989843672	4.94564970265219	6.33230535544927	2.78392855460729	V4	Visceral
CGCTCATTTTGATTGGCGCCGACTCCAAAGGCGAAG	replicate1	8-10hr	mef2	7256	1.42874554336183	0.172897196261682	pass	-3.52986825148637	0.813396196731659	0	FALSE	2.98018411317429	3.76566996821551	8	Visceral	-0.48629538910545	1.2352758174492	1	CVM	0.764372654531783	3.15256770382712	5.22805873908574	3.20224086577978	V4	Visceral
CGCTCATTTTGGCAAGCCCAATGAGTCCCCTATCCT	replicate1	10-12hr	mef2	17752	1.07033526481202	0.171460674157303	pass	-2.14418797900198	-1.65360870100921	0	FALSE	5.14168669278711	4.43993858149347	7	Visceral	4.2710646554973	2.28820817540846	2	CVM	6.88901264247734	2.08942993412802	7.26569168128545	0.734654884887598	S2	Somatic
CGCTCATTTTGGCAAGCCGGTACGTTAACCTATCCT	replicate1	10-12hr	mef2	14247	1.10038093419053	0.175003502872355	pass	1.29107442982807	-3.33000982171296	2	FALSE	4.45382780087653	5.05935935729917	7	Visceral	3.89837203012329	1.08687120498114	2	CVM	0.930283852194136	5.13927419911215	6.44329206504399	2.83304135139074	V4	Visceral
CGCTCATTTTGGCAAGCCTTGGTCCGTTATAGAGGC	replicate1	4-6hr	mef2	13832	0.754685869005108	0.161355443403028	pass	-0.926988725839595	-2.37152973423662	3	FALSE	0.230768845170129	2.13566901497332	13	Visceral	-5.30762819564639	0.155105398570791	0	CVM	-0.734320245410615	1.19322450886557	1.9981540874439	3.14469496543493	V1	Visceral
CGCTCATTTTGGTAAGGATCGTCCTTCGCCTATCCT	replicate1	10-12hr	mef2	5996	0.578865253893438	0.197534976682212	pass	0.876457093863307	-3.79255565075344	2	FALSE	4.65601447193873	4.50551084179409	7	Visceral	3.59347840187365	3.04969509884643	2	CVM	1.33654005107719	4.67677076588461	6.30203859366948	2.95049850280371	V4	Visceral
CGCTCATTTTGGTAAGGATGAGGAATCAGGCTCTGA	replicate1	6-8hr	mef2	13568	0.825664693665369	0.177239353891336	pass	-4.48915134439684	-1.74775360528099	2	FALSE	2.3780201960082	3.19396907450752	8	Visceral	-1.48839003675125	0.96131402853673	1	CVM	0.544232555006331	2.49016960392782	4.29610721625859	3.25333086783972	V3	Visceral
CGGCTATGAACGCGCAGATGGTAATCCTAGGCGAAG	replicate1	10-12hr	mef2	28394	0.817830533166348	0.218281228094771	pass	1.66369871714039	-4.47243822636977	2	FALSE	4.99213459862586	4.53656880823699	7	Visceral	4.52343250186638	2.19491498981643	2	CVM	1.31252772388298	5.35138519535849	6.84081499137456	2.26652936275091	V4	Visceral
CGGCTATGAACGCGCAGATGGTAATCCTGTACTGAC	replicate1	9-11hr	mef2	46222	1.55916368540357	0.18240537398269	pass	0.849191108464683	3.40291878530735	2	FALSE	4.40082483395302	4.3525217807829	7	Visceral	1.46651480069479	2.32774590518058	2	CVM	1.36406523761589	4.18404920826742	6.56096593894536	2.47712389762487	V4	Visceral
CGGCTATGAAGTACGCGAGGTAATAATGGTACTGAC	replicate1	9-11hr	mef2	25401	1.34896745766826	0.15080860417648	pass	0.300374447157738	2.60753877396493	2	FALSE	3.25648604857012	4.05189298575577	8	Visceral	-0.266468077400693	1.3400182881263	1	CVM	0.786363907430953	3.25042184124777	5.23557607688481	3.18961421783056	V4	Visceral
CGGCTATGAAGTAGCTCACTTAGGTATCGGCTCTGA	replicate1	9-11hr	mef2	11988	1.05641345050444	0.168554297135243	pass	1.68006567355865	3.02204831388656	2	FALSE	4.49543772656293	4.32376872530792	7	Visceral	2.82574514868145	2.98665373815942	2	CVM	1.37875706729729	4.33120687733481	6.45990507163579	2.82268897826757	V4	Visceral
CGGCTATGAAGTAGCTCAGAGACCTACCATAGAGGC	replicate1	10-12hr	mef2	27939	1.31081776266371	0.167380748357612	pass	1.74001290921656	-4.43401588516007	2	FALSE	5.08225514903048	4.49574295320366	7	Visceral	3.82337803791781	3.25584567923049	2	CVM	1.44194216308433	5.11307581196615	6.75325672187383	2.32500867183294	V4	Visceral
CGGCTATGAATACGATAAGTCGGTAGTTAGGCGAAG	replicate1	10-12hr	mef2	32907	1.10755829628914	0.245895680620343	pass	2.26235054948507	-3.45490493665863	2	FALSE	5.16430511910357	4.80823199616518	7	Visceral	4.32967421998927	1.67907943500965	2	CVM	1.51457292613823	5.2355061365206	6.79906312980229	1.83942739303198	S2	Somatic
CGGCTATGAATACGATAATGGTAATCCTTAATCTTA	replicate1	6-8hr	mef2	15513	1.14835676035045	0.191350102669405	pass	-4.41972063875183	-2.12812670043803	2	FALSE	1.50394356773858	2.32771306624004	13	Visceral	-2.83236659130508	-0.0117956850909733	1	CVM	0.25124681768257	1.73740871678183	3.09605567016179	2.71266023452368	V1	Visceral
CGGCTATGAATATTACTTAGCTTATAGGTATAGCCT	replicate1	6-8hr	mef2	16042	1.52074935413783	0.14120427967156	pass	-4.56411235223056	-1.68432653260932	2	FALSE	2.15628708505455	2.9068618028857	8	Visceral	-1.87189834792605	0.291917186463324	1	CVM	0.394779570673293	2.1698995424349	3.94125930823857	3.06169692809667	V3	Visceral
CGGCTATGAATATTACTTGATTAGATGAATAGAGGC	replicate1	10-12hr	mef2	41308	1.24767551716781	0.177367963696051	pass	1.28256897288726	-4.05694010332841	2	FALSE	5.26282845307308	4.50732792317158	7	Visceral	4.52413805689813	2.1633322165357	2	CVM	1.33505494174797	5.36604984532187	6.77767412223394	2.16766850288	V4	Visceral
CGGCTATGACCAGGCGCAGGTAATAATGAGGCGAAG	replicate1	10-12hr	mef2	8170	1.04677180919438	0.168212890625	pass	-2.69070113227677	-1.62723313621185	0	FALSE	4.61494591073119	4.56928289556583	7	Visceral	4.21130952477981	1.72010071357139	2	CVM	7.02604610500175	1.8756382061083	7.16892568625981	0.514656391096972	S2	Somatic
CGGCTATGACGGCGTTAAGTAGACCTGGATAGAGGC	replicate1	10-12hr	mef2	9876	1.01217714940885	0.169830371567044	pass	1.18878638088737	-3.80284047200516	2	FALSE	4.75566032750751	4.9435457478307	7	Visceral	4.45989327545489	1.92782775218632	2	CVM	1.3223125415786	5.1354871584017	6.54512111701543	2.62449471290197	V4	Visceral
CGGCTATGACTATTCATTCCATCTGGCACCTATCCT	replicate1	10-12hr	mef2	19128	0.933989040841896	0.175813856427379	pass	1.9479773400643	-2.96577065286507	2	FALSE	3.80999746257104	5.57124847302319	14	Visceral	4.06895213972902	-1.08530731559169	5	LVM	0.114916034315413	5.78758342991659	4.62173263587529	7.16261760528173	V6	Visceral
CGGCTATGACTATTCATTTATAGGATCTTATAGCCT	replicate1	6-8hr	mef2	28820	1.44937606890254	0.148883203097988	pass	-4.71745101836157	-1.31935178553814	2	FALSE	2.28274879497727	3.06524876739337	8	Visceral	-1.77866660982859	0.723780257878065	1	CVM	0.433604188535994	2.31021149884054	4.1142782405811	3.0870849304923	V3	Visceral
CGGCTATGACTATTCATTTTCAGCTTGGCCTATCCT	replicate1	10-12hr	mef2	26371	1.66712293234189	0.142489984125784	pass	2.19605075298095	-3.55337014971215	2	FALSE	4.3345703344807	4.53830248686268	7	Visceral	2.85861360574542	1.47495754672547	2	CVM	0.870532937620467	5.00966985951254	6.45983545341069	2.65810291106787	V4	Visceral
CGGCTATGAGACCATATCTATAGGATCTCCTATCCT	replicate1	10-12hr	mef2	31596	0.997812047619598	0.178794572420322	pass	0.840156268479108	0.332967445077142	5	FALSE	5.12200842204253	4.73833186350481	7	Visceral	4.48617690030572	2.20768742512892	2	CVM	4.84693796214897	3.91360290776083	6.58534709968144	2.18226317699041	V4	Visceral
CGGCTATGAGAGGAGAATGATTAGATGACCTATCCT	replicate1	10-12hr	mef2	7288	0.682888071752094	0.180921052631579	pass	1.66208955450836	-3.21274079866915	2	FALSE	3.65279870842313	4.16488387493396	8	Visceral	1.87842739396293	1.76875592548932	2	CVM	1.07537979659874	4.12057312260458	5.86747400321538	3.1575903111228	V4	Visceral
CGGCTATGAGAGGAGAATTATAGGATCTCCTATCCT	replicate1	10-12hr	mef2	15986	1.39196135105806	0.151129414701111	pass	-1.52756066980986	3.61585511425178	3	FALSE	3.46466415909858	5.75778064779533	14	Visceral	3.75432638337903	-1.94166448507479	5	LVM	-0.09950862052601	5.57461794148275	4.33891336478765	7.45003263290014	V6	Visceral
CGGCTATGAGATTACGTTAGGTCCTCGTTAATCTTA	replicate1	6-8hr	mef2	19391	1.62689238055699	0.181808859721083	pass	-2.73663848034624	-2.09776358085514	4	FALSE	2.54405798606112	1.20232250848117	9	Visceral	-2.58797739256335	-2.33803266338948	3	FCM	1.30403489646751	-0.155938427345065	3.08835379638249	0.704716544700526	V2	Visceral
CGGCTATGAGATTACGTTGGTTGAACGTAGGCGAAG	replicate1	10-12hr	mef2	15698	0.819876856123595	0.232301446333418	pass	2.23124000960383	-4.15212856747617	2	FALSE	5.04640339373461	4.55443388167239	7	Visceral	3.96909195413087	3.20331945153528	2	CVM	1.57344371852714	4.75812681446859	6.67009584464604	2.66112033660497	V4	Visceral
CGGCTATGAGATTACGTTGGTTGAACGTGTACTGAC	replicate1	9-11hr	mef2	23694	1.26921589401855	0.202640208526024	pass	0.782560515237249	3.17972032450936	2	FALSE	3.40947437809553	4.12576738211032	8	Visceral	0.0910917706201315	1.7827060475232	1	CVM	1.21573812541801	4.0107267690737	5.17229263343389	3.17427841956701	V4	Visceral
CGGCTATGAGATTACGTTTAGCCTCGTTTAATCTTA	replicate1	6-8hr	mef2	7698	0.889375989168304	0.243530020703934	pass	-4.33315446601829	-2.80031301611321	6	FALSE	0.326977039043634	2.14257116976594	13	Visceral	-5.83121646590798	0.453014838516681	0	CVM	-0.578352294589693	1.27380903492758	1.64766113318975	3.64214388663854	V1	Visceral
CGGCTATGAGATTACGTTTGGTAATCCTGTACTGAC	replicate1	9-11hr	mef2	20850	1.62459683419329	0.187613495173468	pass	0.647637301369929	3.02596071011275	2	FALSE	3.99815234187952	4.78620937871468	7	Visceral	1.94612164384746	-1.08215843411507	4	HVM	0.510905750368422	4.9543028665621	5.92398492850835	3.19762102897253	V4	Visceral
CGGCTATGAGTCCGCTGCAGGCGAGAGCTAATCTTA	replicate1	6-8hr	mef2	38945	1.30101858008739	0.166410492878369	pass	-3.90327409568543	-1.78134213869675	4	FALSE	3.45604996179098	5.74637572629644	14	Visceral	3.45691820958017	-2.18527022404259	5	LVM	-0.161635599757844	5.53107603321859	4.33809558906133	7.504174154354	V6	Visceral
CGGCTATGAGTCCGCTGCCAGCCGGCTTGTACTGAC	replicate1	9-11hr	mef2	16137	1.50653821937203	0.164566345441067	pass	1.38091448640253	2.65274214017284	2	FALSE	4.32965365581546	4.65988386039584	7	Visceral	2.80161137937748	2.8875262728023	2	CVM	1.37342173633415	4.37737138996908	6.25970212974126	2.90086523826208	V4	Visceral
CGGCTATGAGTCCGCTGCCAGCCGGCTTTAATCTTA	replicate1	6-8hr	mef2	25630	1.59877384585041	0.15262420183772	pass	-4.29872932074488	-2.40684935613961	2	FALSE	0.340989747754801	2.09277231569216	13	Visceral	-4.51503339519735	-0.0495457002413592	0	CVM	-5.30845659198921	-1.72373477687052	2.40701643981511	2.93469659621801	V1	Visceral
CGGCTATGAGTCCGCTGCTACGATCATCTAATCTTA	replicate1	6-8hr	mef2	41654	1.84786645428223	0.161344376885144	pass	-2.61421572740716	-2.16227648821306	4	FALSE	2.49702366510741	1.31188853847788	9	Visceral	-2.29500383199102	-1.96206230825957	3	FCM	1.20790321407158	0.449179877145978	3.21757046737248	1.20080224807348	V2	Visceral
CGGCTATGAGTTCTCATGCATATCCTATCAGGACGT	replicate1	10-12hr	mef2	13031	1.10149934292789	0.152537176145945	pass	-1.53668148101224	3.84252921339589	3	FALSE	3.9288135344681	4.41984479645563	8	Visceral	1.63020292600564	0.427460148970332	3	FCM	1.30850774822075	4.32312210331747	6.35738460578496	2.90724221999731	V4	Visceral
CGGCTATGAGTTGAATCATGGCGACGGAAGGCGAAG	replicate1	10-12hr	mef2	9028	0.906066560506752	0.244193762441938	pass	1.75698377744538	-3.25586998228049	2	FALSE	3.93044315123073	4.29198373062854	7	Visceral	1.92539524504523	2.16450175676632	2	CVM	1.11270720538933	4.16995247135946	6.20945732154424	2.97403780753698	V4	Visceral
CGGCTATGAGTTGAATCATGGCGACGGACAGGACGT	replicate1	10-12hr	mef2	17093	0.943015382721039	0.213133909792007	pass	1.23902334927398	-3.88518371092561	2	FALSE	4.93735249364759	4.62380836371668	7	Visceral	4.41469122789363	1.84360238734998	2	CVM	1.30541140613396	5.31086786518881	6.90055839576299	1.99435297782507	S2	Somatic
CGGCTATGATAAGGACTCAGAACCGGAGAGGCGAAG	replicate1	10-12hr	mef2	29651	1.24724301228033	0.186425886143931	pass	1.58694497391091	-4.0182729708298	2	FALSE	4.97920412574454	4.61679240624983	7	Visceral	4.46389086206593	2.19487377613605	2	CVM	1.28264863071281	5.10544880162069	6.81576149024541	2.35427467162695	V4	Visceral
CGGCTATGATAAGGACTCATTCGGAAGTCAGGACGT	replicate1	10-12hr	mef2	28900	1.44998689787253	0.183514129758861	pass	0.944710893793948	-3.60490017070159	2	FALSE	5.56416635833597	4.15720881133122	7	Visceral	3.67657890600127	2.31559967219064	2	CVM	1.53043002662498	4.8624330354769	6.74473897971685	2.02685014541235	V4	Visceral
CGGCTATGATAAGGACTCATTCGGAAGTGTACTGAC	replicate1	9-11hr	mef2	16310	1.28278183783486	0.167930528375734	pass	0.808465898425908	3.06891346962724	2	FALSE	3.95062443204586	4.90813202397505	7	Visceral	3.47293409147105	0.381939611863271	5	LVM	0.652711816404646	5.0039420915682	6.13065664329106	3.04537956054296	V4	Visceral
CGGCTATGATAAGGACTCTGGCGACGGAGTACTGAC	replicate1	9-11hr	mef2	16126	1.18739508396053	0.224972156911273	pass	1.39826090699895	3.11855696444052	2	FALSE	3.9099702630552	4.30351713389035	7	Visceral	2.8979649534823	2.86351370494187	2	CVM	1.50533849773247	4.36504991780111	6.27439300574834	2.86964742477026	V4	Visceral
CGGCTATGATACCTCGACAGCTTATAGGTATAGCCT	replicate1	6-8hr	mef2	13819	1.46479045483556	0.133871898442008	pass	-4.4548611472679	-2.17605685221821	2	FALSE	0.633774903038334	2.13113878334446	13	Visceral	-3.00724450672521	-1.06616017815006	3	FCM	-0.455441213871652	1.2727306676943	2.18583290137822	3.0916461163291	V1	Visceral
CGGCTATGATACCTCGACTATAGGATCTATAGAGGC	replicate1	10-12hr	mef2	16613	0.683858857429131	0.199831872222889	pass	2.75708692708145	-3.35476275789639	5	FALSE	5.10902545076581	4.60468070726378	7	Visceral	4.13971197172296	3.1390022341892	2	CVM	1.60718102035362	4.92456587086508	6.55020610847051	2.69117776687231	V4	Visceral
CGGCTATGATACCTCGACTTCAGCTTGGTATAGCCT	replicate1	6-8hr	mef2	23765	1.58762849802653	0.144247713350676	pass	-2.7011853146804	-1.96374859701119	4	FALSE	2.61098886877111	1.47398507516531	9	Visceral	-1.99814288978341	-3.15541469634063	3	FCM	1.22768027362663	0.26506941448042	3.34316412963445	1.02481399114218	V2	Visceral
CGGCTATGATGGCGCCTGATTGACCGAGTATAGCCT	replicate1	6-8hr	mef2	5520	0.845936337243067	0.173125679101775	pass	-1.95697164557869	-2.05205509415808	4	FALSE	3.54712721204267	0.452856426367993	8	Visceral	-1.61657638675362	-4.03110989154034	3	FCM	2.04754097041923	-0.272082011596469	3.92593853034551	0.466286849332713	V2	Visceral
CGGCTATGATGGCGCCTGTGCCAGTTGCTATAGCCT	replicate1	6-8hr	mef2	48464	1.71840579691443	0.184352480955322	pass	-2.59350582984196	-2.53668332513351	1	FALSE	2.16162209747077	1.33503598531638	9	Visceral	-2.39521681371041	-2.4735174935325	3	FCM	1.47592289028007	-0.199604283468035	3.26627914466436	0.61868174011793	S1	Somatic
CGGCTATGATTATGCAAGCAGCCGGCTTGTACTGAC	replicate1	9-11hr	mef2	25634	1.57031433691704	0.14685042435568	pass	1.334262773823	3.4581591792588	2	FALSE	4.26666373821181	4.48718833721498	7	Visceral	2.33507377610066	2.46523072109532	2	CVM	1.44040972766716	4.47372205982992	6.02276556052739	3.03442732627477	V4	Visceral
CGGCTATGATTATGCAAGTAATTGACCTTAATCTTA	replicate1	6-8hr	mef2	16452	1.53941811219665	0.145106589147287	pass	-4.11595346860486	-2.63619509257335	2	FALSE	0.495532510470693	2.11349541803643	13	Visceral	1.55116150177279	-1.95158302921721	4	HVM	-0.206325553085023	1.15954669247458	2.40689723052556	2.91785089309301	V1	Visceral
CGGCTATGATTATGCAAGTACGATCATCGTACTGAC	replicate1	9-11hr	mef2	12694	0.954282360939993	0.173790069138906	pass	1.29173253238436	0.647886284404428	2	FALSE	3.6514562827609	4.53243559035654	7	Visceral	2.28297851892471	0.439835034124403	2	CVM	0.376535006140059	4.84431799183676	5.66242687263066	-0.19301881258402	S2	Somatic
CGGCTATGATTATGCAAGTTAATTAGCCGTACTGAC	replicate1	9-11hr	mef2	15754	1.8200642737754	0.132632379022042	pass	1.45163240554039	3.11603952857676	2	FALSE	4.10703522490719	4.24359830745365	7	Visceral	2.38318908504751	2.51638859011987	2	CVM	1.4408553319915	4.46168812046835	6.05344907798345	2.85681263740148	V4	Visceral
CGGCTATGATTCTTAGCTGGAAGTTATATAATCTTA	replicate1	6-8hr	mef2	6476	1.00685854707305	0.160615384615385	pass	-3.67701245844022	-1.61247115329877	2	FALSE	3.44092922588645	5.62719601530234	14	Visceral	3.75788590767018	-1.94862454663956	5	LVM	-0.16968256952923	5.54688938389608	4.36235086478765	7.43410770232763	V6	Visceral
CGGCTATGATTCTTAGCTTGGTAATCCTAGGCGAAG	replicate1	10-12hr	mef2	39505	1.28087271985743	0.190833921548856	pass	1.29354822774522	-4.07476668828249	2	FALSE	5.09457362645309	4.71859776185298	7	Visceral	4.45574749033156	2.00506552495736	2	CVM	1.32299751815636	5.48130806217978	6.87431232490117	2.06146792705145	V4	Visceral
CGGCTATGATTGGCAGATCCTCCGACGGCCTATCCT	replicate1	10-12hr	mef2	22234	1.16279382956284	0.190134529147982	pass	1.95791710424872	-3.76478286780873	2	FALSE	3.48829959602694	4.09110990756813	8	Visceral	1.46516805353561	2.13255523531885	2	CVM	1.25034792003471	4.12558182011435	5.68981878318364	3.13195363814916	V4	Visceral
CGGCTATGCAGACTAAGGAGCTTATAGGGGCTCTGA	replicate1	9-11hr	mef2	14892	1.34604401725917	0.140599892876272	pass	0.647624833437681	-0.959061854746491	0	FALSE	3.76051223922022	5.3597446129955	14	Visceral	2.90254334615453	-0.640849296114509	3	FCM	-0.0726359707371535	5.53163917790243	4.13874666251714	0.193790238452814	V2	Visceral
CGGCTATGCAGCTAGCGGCGCCTCTTATTATAGCCT	replicate1	6-8hr	mef2	14620	1.05597556457431	0.20925799863853	pass	2.45994186870994	2.03332402952848	6	FALSE	0.130586747317459	2.10443096667449	13	Visceral	-5.37581108193969	0.318193620790972	0	CVM	-0.873251490022356	1.16498811970541	1.5745346979099	3.70009748275366	V1	Visceral
CGGCTATGCAGCTAGCGGGTCTGCAATCATAGAGGC	replicate1	10-12hr	mef2	20098	1.37741564006731	0.223963499305693	pass	1.07466425827718	-3.41185315418094	2	FALSE	4.69565094251078	4.69066331067903	7	Visceral	3.41928325998071	2.28718383610771	2	CVM	6.31883842525322	0.657120485408994	6.7546705440479	1.96892074878301	V4	Visceral
CGGCTATGCATTATTATTGATTACCGGATAATCTTA	replicate1	6-8hr	mef2	36847	2.21146731129771	0.144132929205456	pass	-0.178193284217536	-1.11104664557744	1	FALSE	2.60079648999034	0.642583738030455	9	Visceral	-2.00602250137386	-2.41582463444404	3	FCM	1.94832593974907	-1.3179276393812	1.75251881637151	-2.58938463394556	S1	Somatic
CGGCTATGCATTATTATTTCGTAACGGTCAGGACGT	replicate1	10-12hr	mef2	5588	1.12369429285604	0.189353340478742	pass	-1.07927254513769	3.59672861681392	3	FALSE	1.59795558963455	2.01616269912423	13	Visceral	-2.63293756924783	-3.02925779830387	3	FCM	0.319102235410994	1.97233470211813	3.24122612037236	1.4473543577918	V1	Visceral
CGGCTATGCCAGATACGGTGGTAATCCTGTACTGAC	replicate1	9-11hr	mef2	17480	1.76122086801917	0.173798927308	pass	0.591423698926557	3.00312453127278	2	FALSE	3.82814039147626	4.6116792070976	7	Visceral	2.11712650468083	-0.35034071276998	4	HVM	0.390849240396803	4.95286520253012	5.8643101886707	3.35591308410253	V5	Visceral
CGGCTATGCCGCTAAGAGCCGACTCCAAAGGCGAAG	replicate1	10-12hr	mef2	5478	0.967381765161781	0.180889861415026	pass	-1.6938702404878	2.94112228874648	3	FALSE	3.59054490048601	5.55399194153578	14	Visceral	3.95707480334374	-1.04615859278132	5	LVM	-0.0662130636231246	5.57229431401083	4.32958452262456	7.26347104842749	V6	Visceral
CGGCTATGCCGTATGATTAGAACCGGAGCAGGACGT	replicate1	10-12hr	mef2	5380	1.09595635192954	0.179287305122494	pass	-1.63609209820958	3.49668908982417	3	FALSE	3.5774091614853	5.71662000717379	14	Visceral	3.91901405383148	-1.52041439829065	5	LVM	-0.0308726054684462	5.6506181551058	4.44201175727422	7.38653413589086	V6	Visceral
CGGCTATGCCGTATGATTATTCGGAAGTTAATCTTA	replicate1	6-8hr	mef2	17636	1.71646347871945	0.176257772752968	pass	-4.47404194621241	-1.99379343028473	2	FALSE	0.691611943902357	2.12289806704388	13	Visceral	-4.38762566995284	-0.11283987959682	0	CVM	-0.754381887342149	1.18769808541128	2.37188236274297	3.00288478667822	V1	Visceral
CGGCTATGCCGTATGATTGATTACCGGAAGGCGAAG	replicate1	10-12hr	mef2	35995	1.20725432873358	0.213522343429869	pass	1.97018861414563	-3.10898664038016	2	FALSE	4.21520228570425	4.79520997838948	7	Visceral	2.86246638401004	1.36222752134301	2	CVM	0.699850268934554	4.95740946064779	6.20951168098027	2.7669378929862	V4	Visceral
CGGCTATGCCGTATGATTGTCAAGTCCATAATCTTA	replicate1	6-8hr	mef2	10792	1.37178870347874	0.159489927924598	pass	-2.66509804360705	-1.81597137447797	4	FALSE	3.67190610951071	0.811740538712403	9	Visceral	-1.73160499264483	-3.73814696827902	3	FCM	2.19063908634025	0.123817572920414	3.77315704383428	0.2924925201663	V2	Visceral
CGGCTATGCCGTATGATTTCGTAACGGTAGGCGAAG	replicate1	10-12hr	mef2	17030	1.11889080897361	0.246398875746575	pass	0.675988519385923	0.738127218516584	5	FALSE	5.04728812899479	4.49157633681001	7	Visceral	2.89309624200283	2.00640222771681	2	CVM	5.93115503368217	2.78755839596579	6.41438142814214	2.14183096225347	C1	Cardiac
CGGCTATGCCTCAGCTCCTGATACTCAATATAGCCT	replicate1	6-8hr	mef2	24186	1.66600687094731	0.148874783612233	pass	-1.31834503122108	3.50836963850565	9	FALSE	4.67206123606935	4.80810445961683	7	Visceral	3.05223015671047	1.28431383595692	2	CVM	0.809872575376814	5.04528387318441	6.48256151237065	2.69098560149755	V4	Visceral
CGGCTATGCGAATGGAGCTGCCAGTTGCCCTATCCT	replicate1	10-12hr	mef2	21250	0.974870135727558	0.183123709404918	pass	1.9946284888983	-3.8545421833784	2	FALSE	4.24581398381278	4.40050734417607	7	Visceral	2.4688786302956	2.7662826855962	2	CVM	1.24959952411491	4.49881942997763	6.15548746146733	2.9358627014884	V4	Visceral
CGGCTATGCGCGGCCATATCCTTATAGATAATCTTA	replicate1	6-8hr	mef2	21120	1.60095002693382	0.144989137621611	pass	-2.36212368317213	-1.90062863798591	4	FALSE	2.9367553844512	0.711037781999401	9	Visceral	-1.82408705578721	-3.96311617993712	3	FCM	2.14822036800224	0.121851603119465	3.78217355765874	0.363470595432185	V2	Visceral
CGGCTATGCGCTTATCGTCAATGAGTCCCCTATCCT	replicate1	10-12hr	mef2	21720	1.30587427932497	0.146767083027186	pass	1.49477296753654	-4.03064432111873	2	FALSE	4.90774469281594	4.56115629873773	7	Visceral	3.49092006139251	2.74471372999326	2	CVM	1.05189199027855	5.14360626469442	6.6777867511707	2.35528294379797	V4	Visceral
CGGCTATGCGCTTATCGTCCATCGTTCCGGCTCTGA	replicate1	9-11hr	mef2	14348	1.09594194512739	0.160617438464748	pass	1.38621365612108	1.53908603118239	2	FALSE	4.18783661618852	4.26630081425584	7	Visceral	2.43041782029242	2.04555153343556	2	CVM	1.11301774558861	4.22988994847128	6.69901124991948	2.08529571826544	V4	Visceral
CGGCTATGCGTCGAGCGCTCCTTATAGAAGGCGAAG	replicate1	10-12hr	mef2	18347	1.29387503937023	0.178249048395867	pass	1.44455502710792	-3.15986900290966	2	FALSE	5.13386483138704	4.71510287578565	7	Visceral	2.97258455284885	2.22010086432631	2	CVM	1.44821805534202	4.50889356861899	6.56411068000371	2.58453218276586	V4	Visceral
CGGCTATGCGTTACCGCTAGGTCCTCGTTAATCTTA	replicate1	6-8hr	mef2	4478	1.07608844658272	0.173273942093541	pass	-3.7700545428119	-2.67619612253301	4	FALSE	1.93780421740941	1.37371404494109	9	Visceral	-2.7089020781586	-2.2411108789517	3	FCM	0.312273688886946	1.64134212265799	3.17777554549748	1.38569442565527	V2	Visceral
CGGCTATGCGTTACCGCTGTCGGTAGTTCAGGACGT	replicate1	10-12hr	mef2	21040	1.0210802311475	0.228603923798692	pass	2.24344268321806	-3.79240668714584	2	FALSE	5.01550188359616	4.69812805031645	7	Visceral	3.98973518024553	2.42948363239178	2	CVM	1.14844090518791	5.12255390415976	6.79182951011235	2.07508019740667	V4	Visceral
CGGCTATGCGTTACCGCTTAGCCTCGTTTAATCTTA	replicate1	6-8hr	mef2	28438	1.92859594756673	0.167891384981454	pass	-4.37430764096762	-0.614075794818081	2	FALSE	2.52940838385441	3.29020873457382	8	Visceral	-0.965130880908321	1.37301197980039	1	CVM	0.56495554027397	2.60748227368185	4.11588041343267	3.01426045234289	V3	Visceral
CGGCTATGCTAACTAGGTCTCTAACTCGAGGCGAAG	replicate1	10-12hr	mef2	25780	1.03014944325562	0.199922690374952	pass	1.3302734242609	-4.33608504683456	2	FALSE	5.08442669766374	4.68984623147253	7	Visceral	4.26267722637099	2.42295804005105	2	CVM	1.23018450317222	5.21561487446615	6.72090522803838	2.14730314548101	V4	Visceral
CGGCTATGCTAACTAGGTTAATTGACCTGTACTGAC	replicate1	9-11hr	mef2	30989	1.52394276134522	0.154777234097347	pass	0.923736223436022	2.7761534295406	2	FALSE	3.67229858838152	4.28066516643462	7	Visceral	1.7063259265619	1.46221339080733	2	CVM	1.21236795959312	4.21406753788778	6.13429538764531	2.82330028350439	V4	Visceral
CGGCTATGCTAAGCCTTGGTCAAGTCCAAGGCGAAG	replicate1	10-12hr	mef2	25126	1.05265599071047	0.177758388197033	pass	2.06150986455587	-3.84837295124461	2	FALSE	5.00377929051379	4.59057651462465	7	Visceral	3.23958754168646	2.57188826301994	2	CVM	1.54603023109276	4.52574785481283	6.58318416633184	2.72985641295996	V4	Visceral
CGGCTATGCTAAGCCTTGTCGTAACGGTTAATCTTA	replicate1	6-8hr	mef2	28157	1.77080932636398	0.180362708982715	pass	-4.67913537393723	-1.62364344768361	2	FALSE	2.50501798104156	3.30210379925681	8	Visceral	-1.92257967446616	0.634791763899926	1	CVM	0.513775833223647	2.49390300045797	4.13275329627568	3.11771647269811	V3	Visceral
CGGCTATGCTAAGCCTTGTGGCGACGGATAATCTTA	replicate1	6-8hr	mef2	15119	1.48645896124623	0.210248283148442	pass	-4.34054926291886	-2.47225247962956	2	FALSE	1.96415258457279	2.58541875861654	8	Visceral	-3.32329935954945	-0.354815624868494	0	CVM	0.39571440992195	1.93349238167593	3.95262329139287	3.09754983718481	V3	Visceral
CGGCTATGCTAATTGCGAGATGCAGTTCATAGAGGC	replicate1	10-12hr	mef2	16011	0.986092277590518	0.168537924151697	pass	-1.28829492014888	-1.69107101637187	0	FALSE	5.4511947091941	4.35239087574152	7	Visceral	4.18843844647399	3.05413620024293	2	CVM	7.27028162059624	2.12832506428549	6.83038370170171	1.90235797698583	V4	Visceral
CGGCTATGCTAATTGCGAGGTACGTTAAATAGAGGC	replicate1	10-12hr	mef2	26460	1.17591411131486	0.154483798040693	pass	2.10838347488776	-3.30719756609651	2	FALSE	4.328917108012	4.87839332057294	7	Visceral	4.17546691618821	0.737240884473748	2	CVM	1.22885448512871	5.2466932130892	6.90766994514043	2.29168991382208	V4	Visceral
CGGCTATGCTAATTGCGAGTAGACCTGGCCTATCCT	replicate1	10-12hr	mef2	17562	0.883302945835345	0.193159868196796	pass	1.89223718599419	-3.26919872394392	2	FALSE	4.54445737683971	4.62828316955737	7	Visceral	2.99018433202283	2.94935446283207	2	CVM	1.37926787910301	4.5327735735018	6.31412927665288	2.92128865058508	V4	Visceral
CGGCTATGCTAGCCAGCCGAGACCTACCCCTATCCT	replicate1	10-12hr	mef2	53064	1.1263151831856	0.246588730594294	pass	1.90687480824932	-3.3488028988865	2	FALSE	4.48609010266733	4.75081052780863	7	Visceral	2.9897729424244	1.59211794465468	2	CVM	1.17186958370048	5.06821783314535	6.56339351691777	2.35775033767309	V4	Visceral
CGGCTATGCTAGCCAGCCTGCCAGTTGCATAGAGGC	replicate1	10-12hr	mef2	26008	1.30373801399117	0.197375489218019	pass	1.99628414861334	-3.80098376348168	2	FALSE	4.97095504999911	4.73060464099496	7	Visceral	4.27017334539122	1.27516490360551	2	CVM	1.15096146640617	5.26732738743612	6.92336122550542	2.34412233169164	V4	Visceral
CGGCTATGCTAGCCAGCCTGCCAGTTGCCCTATCCT	replicate1	10-12hr	mef2	7412	0.653544287462571	0.197308209959623	pass	1.22774554570567	-4.03607832001383	2	FALSE	4.80904617184526	4.6566511960423	7	Visceral	3.5630120623572	2.82292523915332	2	CVM	1.11317331371147	4.96606930027792	6.51422254600103	2.80433456237402	V4	Visceral
CGGCTATGCTATATAGCCAGAACCGGAGCAGGACGT	replicate1	10-12hr	mef2	22330	1.46666250719294	0.173015021459227	pass	2.21786167583528	-3.28872064562671	2	FALSE	5.13129686738847	4.47163496749218	7	Visceral	3.95771178274714	3.12931460980772	2	CVM	1.47697777328331	4.91088588963339	6.80397932090337	1.98509554202642	V4	Visceral
CGGCTATGCTATATAGCCGAGATGCATGAGGCGAAG	replicate1	10-12hr	mef2	13644	1.02141857900566	0.226900584795322	pass	1.05637485134782	-3.6916063396203	2	FALSE	5.08142324630703	4.50483214123613	7	Visceral	4.38251489978045	1.87284174151708	2	CVM	4.86800891933281	3.7394922567446	6.7838191226917	2.56697694594946	V4	Visceral
CGGCTATGCTATATAGCCGAGATGCATGCAGGACGT	replicate1	10-12hr	mef2	5431	1.28847220872969	0.195005508630187	pass	-1.10989461804376	3.44019674597564	3	FALSE	2.59998591529576	3.3421863574079	14	Visceral	-2.02908509623242	-2.11400509517299	3	FCM	-1.16621737899941	-2.35844818820169	2.12216774978215	-1.85297687714014	M3	Mesoderm
CGGCTATGCTATATAGCCTCGTAACGGTGTACTGAC	replicate1	9-11hr	mef2	19051	1.49407986116	0.173817496860611	pass	1.08360563833982	3.13002887036835	2	FALSE	3.2104218457337	3.90297176856432	8	Visceral	1.21304614321976	2.17210365132348	2	CVM	1.20175046500999	3.9481948209841	5.54926673926885	3.14774243171301	V4	Visceral
CGGCTATGCTCAATTAGTCATTGACGCTTATAGCCT	replicate1	6-8hr	mef2	16090	1.37782455454044	0.156323547627895	pass	-2.74020799207506	-2.15574142626154	4	FALSE	2.54312191875138	1.11675671479052	9	Visceral	-1.8889146575475	-3.00543260566765	3	FCM	1.24260706481773	0.0573032243091786	3.27244512595708	0.567816373062991	V2	Visceral
CGGCTATGCTCGTCGTAGTAATTGACCTAGGCGAAG	replicate1	10-12hr	mef2	27700	1.26305867836816	0.191296202896462	pass	1.06092431112238	-3.43223394844248	2	FALSE	5.1165969638772	4.6354250804964	7	Visceral	3.95396046554937	2.04003173257845	2	CVM	1.07836765823204	5.1089135004122	6.78299276389653	2.25930253799047	V4	Visceral
CGGCTATGCTCGTCGTAGTTAATTAGCCAGGCGAAG	replicate1	10-12hr	mef2	7624	0.707455892458607	0.179010730175347	pass	2.41497235220283	-3.86843020253023	2	FALSE	5.01530922147065	4.08717126726515	7	Visceral	3.64957399544549	3.18594032042953	2	CVM	1.5691021162017	4.44225891362021	6.44037334479863	2.77864209945288	V4	Visceral
CGGCTATGGAACTCGACTTGAGGAATCAGGCTCTGA	replicate1	9-11hr	mef2	10562	1.45426408423644	0.156214582546279	pass	0.134273162829559	2.35320598557748	2	FALSE	3.69997648514364	5.61202520655534	14	Visceral	4.04965795941563	-0.877594298022435	5	LVM	0.0321661013110338	5.6915002657015	4.48703519858892	7.28270618255224	V6	Visceral
CGGCTATGGAACTCGACTTTGAGAGAGTTATAGCCT	replicate1	6-8hr	mef2	11839	1.14322481163185	0.201112609575185	pass	-3.67522312336037	-2.32248545060159	2	FALSE	1.85682621954935	1.85000530233887	9	Visceral	-2.86847440962055	-1.59894143592441	3	FCM	0.563449271295851	0.935931582554075	2.61119405784185	2.33385745818701	V1	Visceral
CGGCTATGGACTGGACCAAGGCGAGAGCTAATCTTA	replicate1	6-8hr	mef2	40962	1.73826264591072	0.153456669912366	pass	-4.34840887263614	-2.37712291042797	2	FALSE	0.897189998774331	2.05407494407527	13	Visceral	-3.7842225576464	-0.343204246687055	0	CVM	-0.158991954948122	1.09779252539465	1.83338491477544	3.37832252318945	V1	Visceral
CGGCTATGGACTGGACCACAGAGAGGTCTAATCTTA	replicate1	6-8hr	mef2	23566	1.56510070930195	0.151463868674903	pass	-4.1229951881736	-2.49308983488763	2	FALSE	1.67731527336097	1.88867297023882	9	Visceral	-3.23883256249406	-0.85372680171627	0	CVM	0.194583900545424	1.28769441376516	2.31405560531194	2.92335573966589	V1	Visceral
CGGCTATGGAGCGCGATGTCGTCCTTCGGGCTCTGA	replicate1	9-11hr	mef2	7756	1.26571197592947	0.145538698894317	pass	1.39766880903651	2.12555546598659	2	FALSE	4.79634098885061	4.43775086516173	7	Visceral	3.77356701521856	0.915923508977772	2	CVM	4.95947582301933	3.67109497319052	7.06345121421392	0.777517657829188	S2	Somatic
CGGCTATGGATCTTCGCACTTATAAGTTCCTATCCT	replicate1	10-12hr	mef2	20226	1.11492896235095	0.180804892483725	pass	1.48162833231157	-3.9400190098431	2	FALSE	4.94582831273861	4.78660159544021	7	Visceral	4.43432279858952	2.07674805096989	2	CVM	1.23735303459007	5.36017425785849	6.80599967994268	2.29607097442236	V4	Visceral
CGGCTATGGATCTTCGCATGGCGTAGAAGGCTCTGA	replicate1	9-11hr	mef2	14085	1.47917469763195	0.161756373937677	pass	0.53098477294024	3.18675293068392	2	FALSE	4.10638115945168	4.88089963161153	7	Visceral	1.92942531095786	-0.562300040408986	4	HVM	0.872406788442915	5.1258264375765	4.52820055045659	4.91385881240454	V5	Visceral
CGGCTATGGATTCTTGAAGCCAAGCTTGTAATCTTA	replicate1	6-8hr	mef2	12124	1.97549297695745	0.144290885159592	pass	-2.10538269586309	-2.1740177399884	1	FALSE	2.43449856895559	0.729446893062958	9	Visceral	-2.3390389939894	-2.55283437166789	3	FCM	1.09165722904045	0.192683939440938	2.99871198691899	1.18690679605093	V2	Visceral
CGGCTATGGCAAGACCGTCAATGAGTCCATAGAGGC	replicate1	10-12hr	mef2	11715	1.35295630350939	0.138424821002387	pass	2.1997566096418	-4.28013394104247	2	FALSE	5.14186003615933	4.52511486169389	7	Visceral	3.90016050574215	3.253868435112	2	CVM	1.57898945388634	4.80963333378622	6.5564603046375	2.75827853019323	V4	Visceral
CGGCTATGGCAAGACCGTCCATCGTTCCGGCTCTGA	replicate1	9-11hr	mef2	11986	1.1839605998233	0.14376145260703	pass	0.63007742327877	2.00744826920073	2	FALSE	3.82866467361243	5.1118552192046	7	Visceral	2.30333464458503	-0.105947338646395	2	CVM	0.483815200899428	4.91095169316122	6.19650165595586	2.89903632934179	V4	Visceral
CGGCTATGGCAAGACCGTGGTACGTTAACCTATCCT	replicate1	10-12hr	mef2	18912	1.25661374526506	0.176073425466821	pass	1.84843673052391	-3.51315122731384	2	FALSE	4.1961551854932	4.73957144825386	7	Visceral	2.88235393202988	1.84159522511619	2	CVM	1.05991143760521	5.08275039921591	6.41838447608525	2.80212847526159	V4	Visceral
CGGCTATGGCAAGACCGTGTAGACCTGGGGCTCTGA	replicate1	9-11hr	mef2	12888	1.15847582993813	0.155438813349815	pass	-1.78466322964942	-2.62074923524056	3	FALSE	3.71524984148108	5.60794810493716	14	Visceral	3.79525350717804	-0.856793979909744	5	LVM	6.18021900234062	2.87990315686056	6.75975458182866	0.896985929561518	S2	Somatic
CGGCTATGGCAAGACCGTTTGGTCCGTTATAGAGGC	replicate1	10-12hr	mef2	16052	0.923753831037985	0.189410887397465	pass	2.24701512938805	-4.17817649487594	2	FALSE	4.9682460794073	4.55857340383726	7	Visceral	3.69284442666263	2.86274980361953	2	CVM	1.45474488315422	4.63401373158285	6.59609643973882	2.74543277556982	V4	Visceral
CGGCTATGGCATATGAGCATTGCGGCCAGGCTCTGA	replicate1	9-11hr	mef2	8298	0.955899580187276	0.176286676286676	pass	1.8246198814023	1.8336186480312	2	FALSE	4.96381011843962	4.66512325415294	7	Visceral	2.45799528904254	1.85033061959943	2	CVM	0.927404709432906	4.81974275837729	-2.01417775593226	3.1366740875968	H1	Hemocytes
CGGCTATGGCATATGAGCATTGCGGCCATATAGCCT	replicate1	6-8hr	mef2	5274	1.11763123392618	0.162182644941266	pass	-4.70592728247539	-1.18964625440117	2	FALSE	2.64384520730962	3.53007072666936	8	Visceral	-0.706800189404742	1.57494890390387	1	CVM	0.527193017576521	2.55809386502096	4.16297905005986	3.12717930610266	V3	Visceral
CGGCTATGGCATATGAGCCCATCTGGCAATAGAGGC	replicate1	10-12hr	mef2	21827	0.942636378059868	0.169664870788056	pass	0.411558900234022	-0.516556261443504	5	FALSE	5.08904440938825	4.55948866699721	7	Visceral	4.15940412387869	3.15093335803422	2	CVM	1.64251918372948	4.87476595173666	6.71749536552007	2.44579974944677	V4	Visceral
CGGCTATGGCATCGTATGGATTACCGGAAGGCGAAG	replicate1	10-12hr	mef2	26264	1.5077733644808	0.201016460593188	pass	1.40622293383255	-3.29712016514191	2	FALSE	4.69782333739899	4.74676324077791	7	Visceral	4.03817815504836	0.963259600268382	2	CVM	1.09495670375664	5.4505563570101	6.84185926475103	2.1895578318366	V4	Visceral
CGGCTATGGCATCGTATGTCGTAACGGTGTACTGAC	replicate1	9-11hr	mef2	9820	1.05544422241182	0.19203413940256	pass	2.00959084138473	0.772412267528587	1	FALSE	3.95613786728318	4.41744415067248	7	Visceral	3.45197493682476	1.00949309266385	2	CVM	2.90798027095634	1.45480402241537	6.04947368659551	0.21124411757078	S2	Somatic
CGGCTATGGCGCGTTCATTATAGGATCTGGCTCTGA	replicate1	9-11hr	mef2	10904	0.991763575545465	0.167216117216117	pass	0.920230555323162	0.115745390421629	2	FALSE	3.6483841074268	4.86216905925829	7	Visceral	2.1245536984796	-0.0974062660897151	2	CVM	1.00753516731102	3.76774843464682	6.11768095054204	2.9977740460166	V4	Visceral
CGGCTATGGCGCTATGGTATTGACCGAGCCTATCCT	replicate1	10-12hr	mef2	24046	1.15814640686636	0.161188579017264	pass	2.36441618748738	-3.99805203085328	2	FALSE	5.1855075093147	4.60818925312319	7	Visceral	4.5240089303673	2.15072257669926	2	CVM	1.33916313228447	5.41544492970297	6.83037607230718	1.69690815742102	S2	Somatic
CGGCTATGGCGCTATGGTGTCTGCAATCGGCTCTGA	replicate1	9-11hr	mef2	6378	1.11793902342757	0.191815057794439	pass	1.36863090989084	2.45630885430208	2	FALSE	3.99381799401899	4.42050905019535	7	Visceral	2.39638356185554	2.32391066761374	2	CVM	1.08230275688011	4.16486461888144	6.20485202827031	2.87121741111364	V4	Visceral
CGGCTATGGCGTTCCGTTACTGAGCGACATAGAGGC	replicate1	10-12hr	mef2	7777	0.858818924860039	0.237166324435318	pass	1.27928721377489	-4.12738781361917	2	FALSE	4.95460391508577	4.64856331398756	7	Visceral	3.08788491806625	2.63537132082118	2	CVM	1.55781836089928	4.49034078846762	6.58516351737554	2.74251596267309	V4	Visceral
CGGCTATGGCGTTCCGTTCATTGACGCTTATAGCCT	replicate1	6-8hr	mef2	14700	1.05458975660041	0.162737127371274	pass	-4.63694224302055	-1.33360188560976	2	FALSE	2.33821244663969	3.08684436145667	8	Visceral	-0.938152989527979	1.14002030952129	1	CVM	0.47127456245262	2.27255471478293	4.15289537467534	3.12491576011267	V3	Visceral
CGGCTATGGCTAACGGATCGCCTCTTATGGCTCTGA	replicate1	9-11hr	mef2	12070	1.42727165751933	0.201024116286753	pass	0.89098520601303	2.71915355616045	2	FALSE	3.41616431457651	3.98169883731229	8	Visceral	2.10053211255769	2.06361539435023	2	CVM	1.23520536002952	4.10026033650229	5.50780813254888	3.15798131759252	V4	Visceral
CGGCTATGGCTTGAAGAGAGGTCCTCGTTAATCTTA	replicate1	6-8hr	mef2	26453	1.48729096181572	0.152234531615043	pass	-4.6083553584584	-1.5368912684693	2	FALSE	2.46073992241183	3.3385719341223	8	Visceral	-1.11501990521434	0.754627651834761	1	CVM	0.451093025778121	2.35604317913839	4.11191741981084	3.10105864341345	V3	Visceral
CGGCTATGGCTTGAAGAGGGTTGAACGTTAATCTTA	replicate1	6-8hr	mef2	18066	0.979195876293763	0.168562907323539	pass	-3.61145929979298	-1.57238149128742	2	FALSE	3.54348056123905	5.7024393683415	14	Visceral	3.68864089725888	-1.91775926132739	5	LVM	-0.176442898537332	5.62480600605795	4.33143035926396	7.45726815993872	V6	Visceral
CGGCTATGGCTTGAAGAGTAGCCTCGTTTAATCTTA	replicate1	6-8hr	mef2	6592	0.583700931500997	0.165104324160871	pass	2.56583494162807	1.79269543689318	6	FALSE	0.323534154702762	2.10241120916862	13	Visceral	-5.60273959100831	0.461801233015797	0	CVM	-0.772768936778718	1.18423231373617	2.03294388808782	3.17265407378759	V1	Visceral
CGGCTATGGCTTGAAGAGTGGTAATCCTAGGCGAAG	replicate1	10-12hr	mef2	4694	0.915202027909779	0.161702127659574	pass	-1.45179311040261	3.59556109210511	3	FALSE	1.65120039757942	2.19153935972188	9	Visceral	-2.90689727537231	-0.279043478805709	1	CVM	0.487136908148116	1.86834080944845	4.10151474036748	3.10645405585851	V3	Visceral
CGGCTATGGGCTTACTCCGGTAATAATGAGGCGAAG	replicate1	10-12hr	mef2	11298	0.734044661147565	0.183583406884378	pass	-2.14978200381927	2.57421952810795	3	FALSE	3.87464164794409	5.33049407266817	7	Visceral	2.70168477729165	-0.690290325595545	3	FCM	5.02427990016777	3.65232308636496	6.31156341590459	0.789999585700892	S2	Somatic
CGGCTATGGGTTATCGAAGTCTGCAATCGGCTCTGA	replicate1	9-11hr	mef2	18648	1.05204759837736	0.222757439520445	pass	1.18966919896477	2.01686492039409	2	FALSE	4.08715896570154	4.46917115763202	7	Visceral	2.66704998570224	1.62900313159721	2	CVM	0.825191326711958	5.08223112355063	6.41757242240483	2.71122233207311	V4	Visceral
CGGCTATGGTACTCCTATTTGAGAGAGTATAGAGGC	replicate1	10-12hr	mef2	5428	0.902609486580245	0.175670709298052	pass	1.71357309974525	-3.54700899707025	2	FALSE	4.75617143884789	4.79088147772476	7	Visceral	4.41222927402414	1.90100861848114	2	CVM	1.20020598945457	5.28410347233603	6.55090705909307	2.50077478225317	V4	Visceral
CGGCTATGGTACTCCTATTTGAGAGAGTGGCTCTGA	replicate1	9-11hr	mef2	4388	0.75816585141986	0.208181818181818	pass	-0.168322932082918	-2.70963232459551	3	FALSE	3.97554258983392	4.78405130609092	7	Visceral	1.76407230527768	1.51367119577086	1	CVM	1.28861505565483	4.17325456868002	6.18905345954473	2.90033356483068	V4	Visceral
CGGCTATGGTAGGATAAGCCATCGTTCCTATAGCCT	replicate1	6-8hr	mef2	4632	1.18004569613967	0.146792940163582	pass	-3.85279736349416	-2.25725566466077	2	FALSE	3.45734025677605	4.87529838109607	7	Visceral	1.65983626247432	-1.05005706979405	4	HVM	-0.103847540642435	4.84654291401693	4.05261413611943	5.52654449279394	V5	Visceral
CGGCTATGGTAGGCTGCAAGGCGAGAGCGTACTGAC	replicate1	9-11hr	mef2	20298	0.779275309005577	0.191079673838295	pass	1.74972317583061	3.16151793211329	2	FALSE	4.92853399576226	4.47949462529249	7	Visceral	3.95455561483758	3.14855788701894	2	CVM	1.52413935241539	4.66651781330893	6.47307531394536	2.72042362029638	V4	Visceral
CGGCTATGGTAGGCTGCACAGAGAGGTCTAATCTTA	replicate1	6-8hr	mef2	6430	1.48550477740586	0.16304347826087	pass	-4.34170001393581	-2.57829881677337	2	FALSE	0.778234093045187	1.92867284855908	13	Visceral	-4.60581022341476	0.0718101537065834	0	CVM	-0.548186562682802	1.18635316620657	2.45746867217595	3.00292078788366	V1	Visceral
CGGCTATGGTAGGCTGCACAGCCGGCTTGTACTGAC	replicate1	9-11hr	mef2	26365	1.32883639383414	0.17180049950806	pass	3.68905362696983	0.484288437468563	1	FALSE	4.21974831158584	4.18553311889222	7	Visceral	2.69155179255855	2.62390624802994	2	CVM	1.40967912254173	4.37999161015341	6.56379072227056	0.616466116262339	S2	Somatic
CGGCTATGTAAGTCCTGACAATGAGTCCGGCTCTGA	replicate1	9-11hr	mef2	11787	1.3685453206055	0.158687193368296	pass	1.3783186196567	2.75286358538839	2	FALSE	4.54406398773752	4.53080354668914	7	Visceral	2.59614224453254	2.53055252833918	2	CVM	1.39793736514885	4.32912548313925	6.16390220679814	3.0082823448905	V4	Visceral
CGGCTATGTAAGTCCTGATTATGACCAACCTATCCT	replicate1	10-12hr	mef2	20870	0.92101774667544	0.177229710352739	pass	0.882881326201623	-2.80690897287918	2	FALSE	4.65311694007121	4.48055457284546	7	Visceral	2.86655022125362	1.38617365531399	2	CVM	4.95612651882011	3.80764539967367	6.6023096279102	1.73311833674993	C1	Cardiac
CGGCTATGTAAGTCCTGATTATGACCAATATAGCCT	replicate1	6-8hr	mef2	4742	0.753486819044074	0.138888888888889	pass	-2.17260059206652	-2.35908091979698	4	FALSE	2.83140493102143	0.873194028933147	9	Visceral	-1.70397818946135	-3.10949737361879	3	FCM	1.50384337482292	-0.0881821470420634	3.24269954719121	0.128947850418948	V2	Visceral
CGGCTATGTAGAGGCGTTCATTGACGCTGGCTCTGA	replicate1	9-11hr	mef2	5988	0.876446744167477	0.155229846768821	pass	0.416102568352914	2.48104115843103	2	FALSE	2.64126417119068	3.44901203072703	8	Visceral	-0.626143940770412	1.50874936937683	1	CVM	0.481182880972212	2.58054097424337	4.25958339728887	3.15247861678686	V3	Visceral
CGGCTATGTAGAGGCGTTCCTCCGACGGATAGAGGC	replicate1	10-12hr	mef2	17852	1.04770938948869	0.170227043954815	pass	2.24490620096875	-4.12255213154108	2	FALSE	4.97230800517429	4.66227849369477	7	Visceral	3.89007895874877	3.20881740323844	2	CVM	1.48647505817253	4.61354311238119	6.47679750480229	2.80016891295996	V4	Visceral
CGGCTATGTAGAGGCGTTCCTCCGACGGTATAGCCT	replicate1	6-8hr	mef2	22274	1.21889724360867	0.15876713556133	pass	-3.23844494700152	-1.53717393474353	2	FALSE	3.53775512736272	5.31025734035828	14	Visceral	2.07305129983345	-0.786010634551693	4	HVM	2.84210116443474	1.11067970524618	0.196001990218707	0.304097656262778	N1	Neuro
CGGCTATGTAGAGGCGTTTGATACTCAAGGCTCTGA	replicate1	9-11hr	mef2	29042	1.34593457042554	0.178799313893654	pass	1.86160446084982	1.9103259851557	2	FALSE	5.17819074364604	4.55164443125161	7	Visceral	3.33267243539772	1.99686677049282	2	CVM	7.22313959178764	2.03011830578634	7.23042099036748	0.833932679248713	S2	Somatic
CGGCTATGTAGAGGCGTTTTCTACCTCAGGCTCTGA	replicate1	9-11hr	mef2	8660	1.0097847920737	0.192165898617512	pass	1.03747351342117	3.11179037307622	2	FALSE	3.71508789044409	4.39542496897889	8	Visceral	1.62250840056988	1.98815800507253	2	CVM	1.33097869930107	4.50922687779257	6.08628360786016	2.92809097106542	V4	Visceral
CGGCTATGTAGGTAACTTCTTAGGTATCATAGAGGC	replicate1	10-12hr	mef2	15001	0.79937754654632	0.207667731629393	pass	1.79452423426608	-3.70756962283144	2	FALSE	4.32340621136713	4.49957624635877	7	Visceral	3.17871929175257	2.90337024361766	2	CVM	1.24800045070488	4.66916616688559	6.21978084601934	2.93122379119482	V4	Visceral
CGGCTATGTAGTAAGCCGAGGTCCTCGTTAATCTTA	replicate1	6-8hr	mef2	20217	1.38377251960939	0.182015381581542	pass	-4.0459993368853	-1.73421549834514	2	FALSE	2.3609002584226	3.21373092538215	8	Visceral	-1.76403911529292	0.243506623879685	1	CVM	0.444786139105147	2.31950171719381	4.2388161853748	3.21217696006384	V3	Visceral
CGGCTATGTAGTAAGCCGGGTTGAACGTTAATCTTA	replicate1	6-8hr	mef2	26908	1.683937630334	0.187773249351612	pass	-4.53503589338526	-1.99717499476673	2	FALSE	2.26253538364821	3.05210599908249	8	Visceral	-2.31358988342706	0.0568078514106554	1	CVM	0.247584529493636	1.80421837101767	4.11225645103032	3.09880964095678	V3	Visceral
CGGCTATGTATAATAGTTGTAGACCTGGGGCTCTGA	replicate1	9-11hr	mef2	9424	1.0267912665871	0.173268375344207	pass	2.23867281856917	2.05502120567953	2	FALSE	4.74418083016931	4.69955574511733	7	Visceral	3.65813203642205	2.8252629455727	2	CVM	1.54199726161796	4.81866272221396	6.67671005286748	2.39792792136755	V4	Visceral
CGGCTATGTATAATAGTTTTGGTCCGTTCCTATCCT	replicate1	10-12hr	mef2	75091	1.44500694660603	0.166316796428666	pass	0.771441471134827	-3.89058325228136	2	FALSE	5.45183780695601	4.33237263225121	7	Visceral	4.26649889458248	2.92092344547408	2	CVM	1.49507064399559	5.2050090623934	6.79743186988408	1.94942490394201	S2	Somatic
CGGCTATGTATTAGACTTTGGCGTAGAAGGCTCTGA	replicate1	9-11hr	mef2	7484	1.18138963214975	0.14396161023727	pass	1.17349152145589	2.25364937478223	2	FALSE	3.94345545302248	4.62587742040113	7	Visceral	2.60036703036942	2.02105868113181	2	CVM	1.10583955821831	4.28339727650473	6.11622993506963	3.08901063735571	V4	Visceral
CGGCTATGTATTGCTGGAGAGATGCATGAGGCGAAG	replicate1	10-12hr	mef2	13464	0.832051469086621	0.206130608618392	pass	1.28337661961623	-3.21197373469407	2	FALSE	4.5106580068706	4.47171412970509	7	Visceral	2.48677811766129	2.13940597630572	2	CVM	1.24332363185722	4.60466106663534	6.23977367438848	3.04489127929296	V4	Visceral
CGGCTATGTCAATCTCCTACTCGTATCAAGGCGAAG	replicate1	10-12hr	mef2	11810	0.901347933034418	0.160614761020098	pass	1.33165846805041	-3.8138519788377	2	FALSE	4.29969474489452	4.39479716185348	7	Visceral	2.86680267144379	2.92413228399906	2	CVM	1.33231002864677	4.41075857411215	6.10557405509526	3.06553379829016	V4	Visceral
CGGCTATGTCAATCTCCTCATATCCTATAGGCGAAG	replicate1	10-12hr	mef2	19568	1.27574948817018	0.161994087062901	pass	0.986868741264814	3.199408333167	3	FALSE	4.7885785843408	4.45958037632479	7	Visceral	2.38004199682695	1.66176723384223	2	CVM	1.27570910034019	4.52834900151083	6.34924118079717	2.96000496680822	V4	Visceral
CGGCTATGTCCGGCTTATGTAGACCTGGATAGAGGC	replicate1	10-12hr	mef2	15407	1.11848338100253	0.193610967408174	pass	2.32031152848019	-3.38238298371777	2	FALSE	3.38074912311252	4.06176040501351	8	Visceral	1.28119167016489	2.02870388557619	2	CVM	1.18278379020531	3.92825539837668	5.80817358054692	3.13299862678137	V4	Visceral
CGGCTATGTCCGGCTTATTTATGACCAACCTATCCT	replicate1	10-12hr	mef2	25069	0.873946313906108	0.187186629526462	pass	2.34263270419195	-3.85568174381857	2	FALSE	4.88649201027893	4.40804609776829	7	Visceral	3.38957843208126	3.20832190283996	2	CVM	1.4768945651992	4.60580499897787	6.48840992011602	2.65187303359594	V4	Visceral
CGGCTATGTCCGGCTTATTTGGTCCGTTATAGAGGC	replicate1	10-12hr	mef2	17744	0.961067364684015	0.166123412386198	pass	1.8414929778341	-3.82303887011379	2	FALSE	4.19633299312455	4.44921916545715	7	Visceral	2.54895631451294	2.82144573948582	2	CVM	1.40530902919609	4.57215936909506	6.13535348929936	2.77356449897375	V4	Visceral
CGGCTATGTCCGGCTTATTTGGTCCGTTCCTATCCT	replicate1	10-12hr	mef2	52307	1.13917831187793	0.192744888617638	pass	2.308596354405	-3.90205851375427	2	FALSE	5.27172232603717	4.48908452494635	7	Visceral	3.77225009940351	2.54668982707422	2	CVM	1.49482566890556	4.80267961750815	6.81237737693364	1.85519198711004	V4	Visceral
CGGCTATGTCCTCTGCCGGGTACGTTAAGGCTCTGA	replicate1	9-11hr	mef2	14380	1.25633003749716	0.172054946579714	pass	1.54097362210866	2.29429930148155	2	FALSE	4.7329860413083	4.20984242202728	7	Visceral	2.3076000095134	1.95126311301443	2	CVM	1.11405522403557	4.32434376011679	6.67654745139653	1.86306039626684	S2	Somatic
CGGCTATGTCCTCTGCCGGTAGACCTGGGGCTCTGA	replicate1	9-11hr	mef2	11009	1.11355179609882	0.138606676342525	pass	-1.71662045067281	-1.87902491317822	5	FALSE	5.75394676421663	2.76606135153005	14	Visceral	4.00631653124023	-1.18163529424786	5	LVM	4.99314004955131	3.79386766682455	4.40377847709233	7.37237254912939	V6	Visceral
CGGCTATGTCCTCTGCCGTTATGACCAAATAGAGGC	replicate1	10-12hr	mef2	26032	1.13244400221648	0.169973190348525	pass	1.7247657191968	-4.34145471055008	2	FALSE	5.03027049578533	4.49467899426346	7	Visceral	4.06926203701005	3.2003056064117	2	CVM	1.53737611350853	4.70398147831747	6.64007799186284	2.7030369454154	V4	Visceral
CGGCTATGTCCTCTGCCGTTATGACCAAGGCTCTGA	replicate1	9-11hr	mef2	13148	0.938643829902142	0.175049384592007	pass	1.5384795976922	2.98245833877523	2	FALSE	3.85013517255699	4.33877173955714	7	Visceral	2.84193424212589	2.90888661820982	2	CVM	1.21330470619041	4.15748937855551	6.1635216907459	2.9046434574851	V4	Visceral
CGGCTATGTCGGATTCGGGTTGGATCTTGGCTCTGA	replicate1	9-11hr	mef2	14584	0.969921355254783	0.218955142231947	pass	1.32619594881438	3.15749529475255	2	FALSE	4.59707747531186	4.64788739241475	7	Visceral	4.08238104072518	2.59808993804028	2	CVM	1.43801183280784	4.54503925572226	6.31295148887212	2.84272782142248	V4	Visceral
CGGCTATGTCGTAGCATCAGGCGAGAGCCAGGACGT	replicate1	10-12hr	mef2	5306	1.08760389878083	0.170244821092279	pass	-1.16411990845708	3.81847963886869	3	FALSE	1.34355410691519	2.18156255050783	13	Visceral	-2.34558005426633	0.170743013186811	1	CVM	0.359863885019606	1.97899683247397	3.17581955947454	2.85377709205236	V1	Visceral
CGGCTATGTCGTAGCATCAGGCGAGAGCTAATCTTA	replicate1	6-8hr	mef2	4566	0.915298580412926	0.180664916885389	pass	-4.17578133962488	-2.60153814792232	4	FALSE	0.334254361585599	2.10727389444896	13	Visceral	-4.74337752202341	0.471668927199797	0	CVM	-0.882102004911119	1.15180375109503	1.54724924125249	3.76961485679235	V1	Visceral
CGGCTATGTCGTAGCATCTACGATCATCCAGGACGT	replicate1	10-12hr	mef2	13227	1.17762682345932	0.178016004831647	pass	2.05063970650251	-3.2901058090799	2	FALSE	4.55891773366145	4.39835382816333	7	Visceral	2.74585461289473	2.77441570701134	2	CVM	1.54908091602165	4.29321869145224	6.38220159568364	2.84906737144079	V4	Visceral
CGGCTATGTCTTAGCCTGCATTGACGCTCCTATCCT	replicate1	10-12hr	mef2	27183	1.14609159557169	0.183832159624413	pass	2.75991412297196	-3.30746137742892	5	FALSE	4.82008381756204	4.42966850576065	7	Visceral	3.90249807452709	3.28212350024387	2	CVM	1.54609376964409	4.61082990895102	6.58341829337651	2.33976404006567	V4	Visceral
CGGCTATGTCTTAGCCTGTCGTCCTTCGCCTATCCT	replicate1	10-12hr	mef2	7800	0.786404617370384	0.14340490797546	pass	1.57471253299806	-3.29606404970722	2	FALSE	4.22079312726724	4.45511250237076	7	Visceral	2.65600793477153	2.45914184927516	2	CVM	0.973300285909956	4.00341423283407	6.1496204570728	3.04603139693823	V4	Visceral
CGGCTATGTCTTAGCCTGTGATACTCAAGGCTCTGA	replicate1	9-11hr	mef2	7204	0.785705833373842	0.175933609958506	pass	0.913044333956448	2.55193942066386	2	FALSE	3.67995739213313	4.34310253702774	8	Visceral	1.58886941756952	1.87342086771296	2	CVM	0.926737137411421	4.04540856610129	5.84470836677129	3.13304416472997	V4	Visceral
CGGCTATGTCTTAGCCTGTTCTACCTCACCTATCCT	replicate1	10-12hr	mef2	10554	1.05659157048742	0.185220185220185	pass	1.04607434702278	-3.37787604980948	2	FALSE	4.61065554460097	4.59882223672074	7	Visceral	3.91939979455643	0.629194580951769	2	CVM	0.896868773077315	5.15049703846762	7.1341232494312	0.488099139285944	S2	Somatic
CGGCTATGTCTTGAGGTTCCATCGTTCCATAGAGGC	replicate1	10-12hr	mef2	30252	1.10646693879049	0.160936984493566	pass	2.79260188118825	-3.21944157196385	5	FALSE	5.25546939466802	4.51684082947716	7	Visceral	4.16377232677285	3.12309608383373	2	CVM	1.61389870223839	5.00384338627646	6.72827474631841	2.19403652484503	V4	Visceral
CGGCTATGTCTTGAGGTTGGTACGTTAAATAGAGGC	replicate1	10-12hr	mef2	13764	0.90056370738213	0.151115618661258	pass	2.20418963427646	-4.21915850408552	2	FALSE	5.11757927692195	4.41851459234734	7	Visceral	4.0485119779471	2.89951517964166	2	CVM	1.59015793380577	5.0970235658724	7.20581428565557	1.10517356927481	S2	Somatic
CGGCTATGTCTTGAGGTTTTGGTCCGTTTATAGCCT	replicate1	6-8hr	mef2	7912	0.914892011792189	0.148036253776435	pass	1.10180865236127	-0.947839340249175	1	FALSE	0.6760130235561	-0.903213833430516	9	Visceral	-1.91092301758775	-2.11048273077323	3	FCM	-0.3590834640966	-1.54090849627664	3.39205710448796	0.0260457509287819	V2	Visceral
CGGCTATGTGATATTGCGCTCTAACTCGTAATCTTA	replicate1	6-8hr	mef2	5210	0.804485660911475	0.157148332694519	pass	-4.31460451369133	-2.58289675455936	2	FALSE	1.17974515068515	2.15461396734854	13	Visceral	-4.78764079176893	-0.0892107372327138	0	CVM	-0.449133142556364	1.2265812946398	2.07905141868169	3.2203594856986	V1	Visceral
CGGCTATGTGATATTGCGTTAATTAGCCCAGGACGT	replicate1	10-12hr	mef2	8652	1.40410774124146	0.171896631287494	pass	-0.710425598372492	3.71493597233057	3	FALSE	1.47486290031091	1.82007624038174	9	Visceral	-3.57454033709248	-0.433200336388933	0	CVM	-0.0591736656681838	1.14692266712973	2.41296331443364	2.99123255546179	V1	Visceral
CGGCTATGTGATTAGGTACTCCTGGACCAGGCGAAG	replicate1	10-12hr	mef2	10336	1.23251815337518	0.20470769824426	pass	1.39443483814951	-3.26835933534378	2	FALSE	4.1297063935539	4.98949225821469	7	Visceral	3.86368206978016	1.02500045454735	2	CVM	0.843993969534224	4.90686138401816	6.82168523826177	2.28582493598547	V4	Visceral
CGGCTATGTGATTAGGTACTCCTGGACCTAATCTTA	replicate1	6-8hr	mef2	47596	1.42600355609787	0.206344550140385	pass	-3.95451607024159	-2.85757916172229	2	FALSE	0.395789333656289	2.07766980258731	13	Visceral	-4.62230549773128	0.296620481292156	0	CVM	-0.552569232608491	0.979573209388944	2.05322162665898	3.11261669929113	V1	Visceral
CGGCTATGTGCGACCTCTAGAACCGGAGGTACTGAC	replicate1	9-11hr	mef2	65542	1.53068420123671	0.157733025066926	pass	1.88884030523379	2.77378725920034	2	FALSE	5.07924001452599	4.51415001712649	7	Visceral	3.10722108645175	3.00405911427895	2	CVM	1.56355125484306	4.69303901921103	6.70103065528447	2.22341160113897	V4	Visceral
CGGCTATGTGCGACCTCTGTCAAGTCCACAGGACGT	replicate1	10-12hr	mef2	23289	1.29554265902022	0.188609657775109	pass	-1.45041779514802	3.74720221237268	3	FALSE	3.27979820694575	3.98003306589395	8	Visceral	-0.726391834028472	0.573339144288137	1	CVM	0.764486260984724	3.41750868092367	5.69115345038945	3.09073058898535	V4	Visceral
CGGCTATGTGCGACCTCTTGGCGACGGAAGGCGAAG	replicate1	10-12hr	mef2	12642	0.976154143740184	0.224960505529226	pass	2.27845182996901	-2.89231457303878	5	FALSE	5.05183698815526	4.63069783440972	7	Visceral	3.76627910534688	2.58252599524475	2	CVM	1.67038042125542	4.85856397877524	6.80514804877812	1.81741062934484	V4	Visceral
CGGCTATGTGGACGACTATGGTAATCCTAGGCGAAG	replicate1	10-12hr	mef2	29812	1.41052830419458	0.201550905809212	pass	2.3120927069211	-4.02721434639978	2	FALSE	5.00841951126384	4.72006924369063	7	Visceral	3.99038348182845	2.45972202264528	2	CVM	1.4364824968322	5.14631136189291	6.60391084708745	2.43760864074316	V4	Visceral
CGGCTATGTGGTTGCCGTAGGCGAGAGCAGGCGAAG	replicate1	10-12hr	mef2	9678	0.901262177567888	0.180618556701031	pass	1.63388386232107	-3.55451625110011	2	FALSE	4.66807153575847	4.77061703528542	7	Visceral	3.14047741511982	2.52838012248024	2	CVM	1.30761606273491	4.52313383351156	6.24561016120488	2.90520040328588	V4	Visceral
CGGCTATGTGGTTGCCGTTTAATTAGCCTAATCTTA	replicate1	6-8hr	mef2	15160	1.25293003014004	0.165986573647492	pass	-4.49049887008286	-1.69307335011798	2	FALSE	2.3778785018605	3.09726641097126	8	Visceral	-1.29024404824053	1.02493860002136	1	CVM	0.404297419164961	2.2973888708193	3.98736516990239	3.08426920707311	V3	Visceral
CGGCTATGTTATTGAGGCGAGACCTACCATAGAGGC	replicate1	10-12hr	mef2	17381	1.27459071165824	0.170036764705882	pass	2.73678528768552	-3.26437112104737	5	FALSE	4.23405831624536	4.36272833618489	7	Visceral	2.84360295172964	2.76553066127792	2	CVM	1.44227690276939	4.36307962666342	6.12367050208623	2.93010107810583	V4	Visceral
CGGCTATGTTCGAATATTAGAACCGGAGCAGGACGT	replicate1	10-12hr	mef2	34558	1.1985376144863	0.174422632794457	pass	1.93228458490531	-4.31025795768063	2	FALSE	5.07225640744701	4.68544243429189	7	Visceral	4.20976186024915	1.94194976169693	2	CVM	1.31056601581413	5.34625967274496	6.67525426902349	2.60672036941137	V4	Visceral
CGGCTATGTTCGAATATTGAGATGCATGTAATCTTA	replicate1	6-8hr	mef2	14720	1.24795963391277	0.204847007852694	pass	-3.49502061577364	-2.55089951959718	4	FALSE	1.86166523285208	1.6996889906552	9	Visceral	-2.59021731437539	-1.62184270282597	3	FCM	1.05807716426689	0.456255544527265	2.90864221610601	1.74670771892156	V1	Visceral
CGGCTATGTTCGAATATTGTCAAGTCCACAGGACGT	replicate1	10-12hr	mef2	17659	1.18803854200938	0.172086720867209	pass	2.4467445297313	-3.55790350759872	2	FALSE	4.12396022318083	4.94614167904571	7	Visceral	4.00484870875532	1.45327023077202	2	CVM	0.856244154547041	4.97575338612387	6.16823856391484	2.98328964049902	V4	Visceral
CGGCTATGTTCGAATATTTCGTAACGGTAGGCGAAG	replicate1	10-12hr	mef2	10985	0.789188742665233	0.206213662790698	pass	1.31281619177676	-3.49955822485145	2	FALSE	4.66872667173787	4.75244628011785	7	Visceral	3.12713251750947	2.01033469559311	2	CVM	0.957893677328413	4.96909626255819	6.45076314963872	2.79971186454382	V4	Visceral
CGGCTATGTTGATACGATTAATTGACCTAGGCGAAG	replicate1	10-12hr	mef2	17616	1.09965774321753	0.167138489412298	pass	-1.87079659985969	3.24701109955746	3	FALSE	4.35566744334488	4.48318744027039	7	Visceral	2.11426505169551	-0.00742088890344469	2	CVM	2.90651971874077	1.29510744343588	6.59380476035649	0.209111470831297	S2	Somatic
CGGCTATGTTGATTGGCGCCGACTCCAAGTACTGAC	replicate1	9-11hr	mef2	4630	0.677065501320629	0.178371391641534	pass	0.542006470495482	2.31283903915442	2	FALSE	3.05625137795244	3.95865348575493	8	Visceral	1.02116264429908	1.70887080395596	2	CVM	0.77903515872795	3.40139182339499	5.14986841239507	3.20763699348059	V4	Visceral
CGGCTATGTTGGCAAGCCTTGGTCCGTTATAGAGGC	replicate1	10-12hr	mef2	16362	1.33867089975672	0.164920828258222	pass	2.45622921470276	-3.69668193743999	2	FALSE	5.05869799534335	4.5324464727067	7	Visceral	3.17251406700605	2.72529107098949	2	CVM	1.40578980026085	4.72022159825155	6.51522247352178	2.55328695113745	V4	Visceral
CGGCTATGTTGGTAAGGAACTGAGCGACATAGAGGC	replicate1	10-12hr	mef2	48951	1.36125238667401	0.186825273964232	pass	6.38889151050212	2.35159141909993	5	FALSE	5.16151783354036	4.67356969498397	7	Visceral	3.68361830125936	2.84682182270946	2	CVM	-8.17876642170113	-0.956700365440158	6.74638263740117	1.94797663028326	M1	Mesoderm
CGGCTATGTTGGTAAGGAACTGAGCGACGGCTCTGA	replicate1	9-11hr	mef2	7528	0.730792801520999	0.178685047720042	pass	0.694226786615762	3.09279302025979	2	FALSE	3.42862384525119	3.99778887203965	8	Visceral	0.378194176672229	2.01242816797613	1	CVM	1.34119922695	4.22523315678427	5.56801549949224	3.16301647956457	V4	Visceral
CGGCTATGTTGGTAAGGACATTGACGCTATAGAGGC	replicate1	10-12hr	mef2	11850	0.950264564638587	0.150689539186007	pass	0.0212199881198938	-3.28454510072327	2	FALSE	5.2111517530387	4.46083411909544	7	Visceral	4.05789377786066	3.26504628370795	2	CVM	1.58901114044029	4.87900312672445	6.77058450736577	2.04533116157141	V4	Visceral
CTGAAGCTAACGAATTCGCAGAGAGGTCTAATCTTA	replicate1	6-8hr	mef2	31582	1.36349653886869	0.179090334807328	pass	-2.96145361742282	-2.21522931729796	4	FALSE	1.97594704996109	1.52843638928675	9	Visceral	-2.91281252753528	-1.98163011322501	3	FCM	0.92682773647148	0.448629845483991	3.11488668479497	1.31055669124212	V2	Visceral
CTGAAGCTAACGAATTCGCAGCCGGCTTCAGGACGT	replicate1	5-7hr	mef2	22522	1.83588495712068	0.157740734172726	pass	-3.94863614874421	0.602118112318109	4	FALSE	0.399550601101123	2.02852508568546	13	Visceral	-4.5020198884612	-0.0478889090287395	0	CVM	-0.470565981890375	1.24905796776602	2.03282873191411	3.28727142150488	V1	Visceral
CTGAAGCTAACGAATTCGTAATTGACCTTAATCTTA	replicate1	6-8hr	mef2	46643	1.66278895606064	0.154408620542205	pass	-4.27935149711885	-2.46251827741846	2	FALSE	2.00053027601255	2.64806294428052	8	Visceral	-3.49929004610962	0.0208023607841854	0	CVM	0.289919443701094	1.79021962414572	4.08419029273564	3.11821834380712	V3	Visceral
CTGAAGCTAAGTACGCGAGCCAAGCTTGGTACTGAC	replicate1	5-7hr	mef2	28519	1.56037877132142	0.152505599104143	pass	-2.90952460724763	-1.86061402037398	2	FALSE	3.44138332625824	5.7597407616867	14	Visceral	3.45476609252966	-2.27224647857604	5	LVM	-0.22264087172907	5.55670221577475	4.30325309791143	7.46957485015478	V6	Visceral
CTGAAGCTAAGTAGCTCAGTCTGCAATCATAGAGGC	replicate1	5-7hr	mef2	20430	1.30236645746982	0.202949506787772	pass	-3.88070985981456	0.747377724620967	4	FALSE	1.53906054705585	2.0490497876603	13	Visceral	-4.03189067983725	-0.092510477083607	0	CVM	-0.152881778504068	1.41855736504385	2.60549275435979	2.94792739684667	V1	Visceral
CTGAAGCTAATACGATAAAGGTCCTCGTGTACTGAC	replicate1	5-7hr	mef2	24382	1.47527911315639	0.153040347000573	pass	1.55991505643938	-1.08329060250211	3	FALSE	-4.90385181148192	-1.55755610567198	14	Visceral	-5.04978213753073	0.685959386854782	5	LVM	-6.60576694431465	-0.655019144908694	-4.4534388347668	-0.740676004337408	M2	Mesoderm
CTGAAGCTAATACGATAATAGCCTCGTTTAATCTTA	replicate1	6-8hr	mef2	8332	1.44189830857064	0.181145584725537	pass	-3.3083516564437	-2.15523603415978	4	FALSE	3.27632574546151	4.65464974926217	8	Visceral	1.76915061944245	-0.596937988711811	4	HVM	-0.0650919002548995	4.81001241932699	4.423854275127	5.02323858077612	V5	Visceral
CTGAAGCTAATATTACTTATTGCGGCCATATAGCCT	replicate1	6-8hr	mef2	19230	1.74195438821346	0.152552926525529	pass	-3.59860791824489	-2.54497502707479	4	FALSE	1.35357997274666	1.95161289190281	13	Visceral	-2.87415943654724	-1.44185555315898	3	FCM	0.195272274587935	1.09244384299109	2.53988782920415	2.86963502700414	V1	Visceral
CTGAAGCTAATATTACTTCTTATAAGTTATAGAGGC	replicate1	5-7hr	mef2	18504	1.48105927011667	0.163736382267285	pass	-3.85007389018699	1.41416858535916	4	FALSE	0.436633885322904	2.1039607403674	13	Visceral	-5.39215267047538	0.616298732106879	0	CVM	-0.608198813821489	1.23895545731375	1.68904320754583	3.6127196961173	V1	Visceral
CTGAAGCTAATATTACTTTATAGGATCTTATAGCCT	replicate1	6-8hr	mef2	15700	1.71694882543546	0.143474393188461	pass	-3.60526089964423	-2.56540094233735	4	FALSE	1.74956887030627	1.74123621400372	9	Visceral	-2.63463691282896	-1.7884287770962	3	FCM	1.01164061603386	0.555092264517042	2.88621942557866	1.70874087150183	V1	Visceral
CTGAAGCTAATATTACTTTTCAGCTTGGTATAGCCT	replicate1	6-8hr	mef2	81729	2.09389301580411	0.141223793271575	pass	-4.36485915173295	-2.30215375234125	2	FALSE	2.38705336419607	3.14065261137668	8	Visceral	-3.71166717141581	0.00252556155398695	0	CVM	0.438540645216292	1.98049755822012	4.0793341831165	3.08278958137121	V3	Visceral
CTGAAGCTACCAGGCGCAACTCGTATCACAGGACGT	replicate1	5-7hr	mef2	30218	1.73212917589896	0.125140403039313	pass	-3.47631044901854	-0.18978189049745	2	FALSE	-4.5817987112336	-0.871792293339677	9	Visceral	-4.59322698836182	0.39260357836967	0	CVM	-0.760573677446062	1.1625228715975	1.79746524848516	3.42645446593847	V6	Visceral
CTGAAGCTACGGCGTTAACCATCGTTCCCCTATCCT	replicate1	3-5hr	mef2	21402	1.14094477543306	0.188089237375152	pass	-1.90153150142156	-2.53089032037632	2	FALSE	0.211195063729288	2.09105260651034	13	Visceral	-5.77314422587736	0.463407496337883	0	CVM	-0.891419045354539	1.17093332539389	1.56100778140599	3.76206461722936	V1	Visceral
CTGAAGCTACGGCGTTAAGATGCAGTTCGGCTCTGA	replicate1	7-9hr	mef2	38764	1.12469611567364	0.192456131323007	pass	-4.29786243958948	2.38660612456313	1	FALSE	2.64366431090284	3.29293011833827	8	Visceral	-3.09778300134931	-0.607952756405183	0	CVM	0.456784554098433	2.34373172055075	3.92785112418706	2.93889657790747	V3	Visceral
CTGAAGCTACGGCGTTAAGATGCAGTTCTATAGCCT	replicate1	6-8hr	mef2	46681	1.62412870968108	0.150686102680289	pass	-4.28260694568505	-2.18713565134527	2	FALSE	1.90973211013913	2.38986905017905	9	Visceral	-3.26264171736483	-0.325952837449871	0	CVM	0.580455906961745	1.05136998425314	3.71407119788701	2.94607130820837	V3	Visceral
CTGAAGCTACGGCGTTAAGGTACGTTAATATAGCCT	replicate1	6-8hr	mef2	23924	1.31394106228131	0.155603735823883	pass	-2.74188246753544	-2.5733884203079	4	FALSE	2.41572654271625	0.546515567096138	9	Visceral	-1.8645444794703	-2.43285942131226	3	FCM	1.53588432845909	-0.0332147138278758	3.08911959685857	0.396110858870409	S1	Somatic
CTGAAGCTACGGCGTTAATTATGACCAAATAGAGGC	replicate1	5-7hr	mef2	26148	1.65702012726186	0.150916030534351	pass	-3.00034184472906	-1.67981690419524	2	FALSE	-6.76263417145868	0.664918711814101	14	Visceral	2.92212394314501	-2.50176697471816	5	LVM	-8.00340288105171	-0.361045997039584	4.15807239570195	7.54323427016821	V6	Visceral
CTGAAGCTACGGCGTTAATTATGACCAATATAGCCT	replicate1	6-8hr	mef2	27486	1.66662947931333	0.152304900181488	pass	-4.23598423207602	-1.66861406565439	2	FALSE	2.09232650702707	2.20018621132376	8	Visceral	-2.38277453934849	-1.56488191683533	3	FCM	1.07655424651939	0.803221602543088	3.08066265143926	2.23914567763891	V1	Visceral
CTGAAGCTACTATTCATTCTTATAAGTTGGCTCTGA	replicate1	7-9hr	mef2	21030	1.11807545700244	0.15426187541481	pass	-2.96204122591861	0.847235443649007	1	FALSE	3.60134354012518	5.71640472063043	14	Visceral	3.8883099823862	-1.72873271207205	5	LVM	1.40148146806074e-05	5.6970163179476	4.38234083213384	7.41623536880102	V6	Visceral
CTGAAGCTAGACCATATCATTGCGGCCATATAGCCT	replicate1	6-8hr	mef2	11210	1.92839747578175	0.139042193341641	pass	-2.35022162966918	-1.73579328909576	4	FALSE	2.61998772750335	1.06839845497267	9	Visceral	-2.02746224629307	-4.03196650397207	3	FCM	1.63813097057182	0.28901653419325	3.36899416007573	0.24406530345764	V2	Visceral
CTGAAGCTAGACCATATCGATTAGATGATATAGCCT	replicate1	6-8hr	mef2	18165	1.51251440636671	0.151125755079627	pass	-4.51210913529995	-1.11022710426311	2	FALSE	1.88808095096308	2.67155225703371	8	Visceral	-2.38854174473454	0.380617273243094	1	CVM	0.453327663515395	2.25350816975424	4.12932531394536	3.12314097220983	V3	Visceral
CTGAAGCTAGATTACGTTGGTTGAACGTTAATCTTA	replicate1	6-8hr	mef2	28998	1.66251741838379	0.191245189664651	pass	-4.5736658755156	-1.72635326767655	2	FALSE	2.14238280107622	2.75339184401881	8	Visceral	-2.03043248444249	0.655803569937793	1	CVM	0.370675452326125	1.89192314873526	3.63450948752935	2.95754091079321	V3	Visceral
CTGAAGCTAGATTACGTTTAGCCTCGTTGTACTGAC	replicate1	5-7hr	mef2	27276	1.03152739591108	0.218457943925234	pass	-2.9631408454425	-1.41534891479991	2	FALSE	-3.58333993350513	-1.60654527111505	14	Visceral	2.3533632040213	-2.33616139494946	5	LVM	-0.535678632284814	4.74524076710531	4.10664693870122	7.52083150680151	V6	Visceral
CTGAAGCTAGATTACGTTTGGTAATCCTGTACTGAC	replicate1	5-7hr	mef2	28920	1.38025707977666	0.195372219544109	pass	-4.54643744496119	1.50884874003665	4	FALSE	0.235653827437907	2.141464688989	13	Visceral	-5.93943047439288	0.461005686528264	0	CVM	-0.872494511033708	1.20296402703116	1.53386323012883	3.76395742232885	V1	Visceral
CTGAAGCTAGGTCAGCTTGGAATTCAGTTATAGCCT	replicate1	6-8hr	mef2	27979	1.49751807331149	0.147511763867104	pass	-4.46999397081931	-1.66276836970784	2	FALSE	2.13948422715797	2.76173280145527	8	Visceral	-2.23449897245389	0.2005542890311	1	CVM	0.301664538954085	2.02108343373129	3.64780132331426	2.98020450408544	V3	Visceral
CTGAAGCTAGTCCGCTGCTTAATTAGCCTAATCTTA	replicate1	6-8hr	mef2	22974	1.80085713808219	0.156231003039514	pass	-2.91151969702027	-2.65865394242228	4	FALSE	2.02599677242377	1.51367438924142	9	Visceral	-2.71797014608593	-1.74383869144835	3	FCM	0.627657540415114	0.657637317283841	2.41385547675664	2.97470657165136	V1	Visceral
CTGAAGCTAGTTCTCATGACCTACGCCATAATCTTA	replicate1	6-8hr	mef2	18258	1.40731887266048	0.170419763882816	pass	-3.00803392741553	-1.42335596024948	4	FALSE	4.03271686074357	4.18115532927712	7	Visceral	2.25198484482478	2.23271399058268	2	CVM	1.11813802299339	4.28378875981161	6.43411581077153	2.48179094131079	V4	Visceral
CTGAAGCTAGTTCTCATGACTCGTATCAGTACTGAC	replicate1	5-7hr	mef2	29108	1.6122538234141	0.132903579755863	pass	-2.91042621569868	-1.39529300799182	2	FALSE	2.25045036170085	1.15185697457567	9	Visceral	1.57445754576962	-1.53145238261339	4	HVM	-0.203334144975358	4.79313667546103	4.15217725791509	5.41623775298681	V5	Visceral
CTGAAGCTAGTTCTCATGGGAATTCAGTTATAGCCT	replicate1	6-8hr	mef2	22202	1.60836317083277	0.133932584269663	pass	-4.56102152299983	-0.906040496620618	2	FALSE	3.60833866618633	4.99965650453642	14	Visceral	1.647013393621	-1.44855848446062	4	HVM	-0.177075408126527	4.80444010029623	4.20624725379521	5.41258565719213	V5	Visceral
CTGAAGCTAGTTCTCATGGGTAATAATGAGGCGAAG	replicate1	4-6hr	mef2	20796	1.66912907861459	0.143665483840031	pass	-2.15592910507284	-0.965872278356052	4	FALSE	0.300093721571437	2.0852075957666	13	Visceral	-5.36140773544461	0.481556856035671	0	CVM	-4.69666736545723	-1.06113104094675	1.77178422965581	3.38736049468603	V1	Visceral
CTGAAGCTAGTTGAATCAGATTACCGGACAGGACGT	replicate1	5-7hr	mef2	29139	1.34447599293171	0.221377704738428	pass	-4.090322404146	0.662096451553222	4	FALSE	0.452073680998202	2.13653922174527	13	Visceral	-4.96203998826459	0.146423898533555	0	CVM	-0.476388133789712	1.22549935112784	1.93877594031865	3.29416958625402	V1	Visceral
CTGAAGCTAGTTGAATCAGATTACCGGAGTACTGAC	replicate1	5-7hr	mef2	18351	1.15166617590905	0.201173785458102	pass	-4.26802870919913	0.947625073217676	4	FALSE	0.598209869597313	2.10523852307198	13	Visceral	-5.3751975230218	0.1549863585709	0	CVM	-0.621761582519228	1.34744377861807	1.96866457023198	3.37120453651037	V1	Visceral
CTGAAGCTATACCTCGACAGCTTATAGGGGCTCTGA	replicate1	7-9hr	mef2	27642	1.4815917580635	0.138932948810382	pass	-4.47898225739113	1.83628762874459	1	FALSE	3.66677418152737	5.21990604037967	14	Visceral	1.69070665137713	-1.26451519934489	4	HVM	0.0374496954425035	4.90359266529867	4.20958177604253	5.40005008514013	V5	Visceral
CTGAAGCTATACCTCGACCCATCTGGCATATAGCCT	replicate1	6-8hr	mef2	16354	1.06106366501706	0.159775582388096	pass	-3.97257473270579	-2.02027956678395	2	FALSE	3.24267432185854	4.86492709470692	14	Visceral	1.69694466645337	-1.2468178122537	4	HVM	-0.167633302237207	4.81112392674276	4.14299480475957	5.4687942677268	V5	Visceral
CTGAAGCTATACCTCGACCTTATAAGTTGGCTCTGA	replicate1	7-9hr	mef2	19017	1.40796539016255	0.16811837548536	pass	-4.39410486005343	1.73118943867025	1	FALSE	2.98399580529146	3.83548673421832	8	Visceral	1.68127091925924	-1.10673382200021	4	HVM	-0.16545579555195	4.61831434498617	4.20088569678838	5.41819230849829	V5	Visceral
CTGAAGCTATACCTCGACTGGCGTAGAAATAGAGGC	replicate1	5-7hr	mef2	24063	1.31669733677593	0.128239092640119	pass	-3.76403788383879	0.660159538092231	4	FALSE	0.582460141642799	2.10775540306396	13	Visceral	-4.55415861061175	0.195327206585646	0	CVM	-0.412060849095994	1.22136696110556	2.28555528678472	2.67180816466894	V1	Visceral
CTGAAGCTATGGAACGAAATTGCGGCCAGGCTCTGA	replicate1	7-9hr	mef2	39091	1.46970057671752	0.148537057804057	pass	-4.27279714977594	2.52655937646207	1	FALSE	2.81302176608818	3.59801575445933	8	Visceral	-1.4504504724058	1.00788481684243	1	CVM	0.664534278486556	2.83580430279562	4.25413171805913	2.9170433693656	V3	Visceral
CTGAAGCTATGGAACGAACCATCTGGCAATAGAGGC	replicate1	5-7hr	mef2	32212	1.67863651324135	0.159683109488148	pass	-3.91215552513122	1.57383054868441	4	FALSE	0.107186139778463	2.12287855292735	13	Visceral	-5.67265435580143	0.644260519918529	0	CVM	-4.19717781963509	-3.56765333880594	1.47635845698888	3.85377303893652	V1	Visceral
CTGAAGCTATGGCGCCTGCTTAGGTATCTATAGCCT	replicate1	6-8hr	mef2	24669	1.73216957682452	0.182456990550036	pass	-3.33789031411466	-2.31865953497539	4	FALSE	2.07816285411354	1.53970823744195	9	Visceral	-2.60901577862593	-2.16028257387815	3	FCM	1.07623524246055	0.306824867232534	3.17273036994512	1.20754114921179	V2	Visceral
CTGAAGCTATGGCGCCTGGTCTGCAATCTATAGCCT	replicate1	6-8hr	mef2	19183	1.32713400062035	0.215005715473345	pass	-2.1906835955634	-1.80242048827113	4	FALSE	2.20945049849599	1.18122016840419	9	Visceral	-1.64516893370284	-3.03621956645808	3	FCM	1.50205738124687	-0.47070078124216	2.63306204833562	-0.757890660213567	S1	Somatic
CTGAAGCTATTCTTAGCTAGGTCCTCGTGTACTGAC	replicate1	5-7hr	mef2	11363	0.612891778978052	0.16728102510093	pass	-4.44909884810111	1.56083298738956	4	FALSE	0.188984834487003	2.1416809750483	13	Visceral	-5.75739943423306	0.44602892585391	0	CVM	-0.864732794191057	1.18516548405478	1.47346763171727	3.78164593513098	V1	Visceral
CTGAAGCTATTCTTAGCTGGTTGAACGTTAATCTTA	replicate1	6-8hr	mef2	22724	1.24307363312195	0.182671226870122	pass	-2.6564993933151	-1.95047254026331	4	FALSE	2.38807651221114	1.27584229067376	9	Visceral	-1.90847460611423	-3.25690875991923	3	FCM	1.31702489433128	0.332154233558866	3.55616180457646	0.545595791293047	V2	Visceral
CTGAAGCTATTCTTAGCTTAGCCTCGTTCAGGACGT	replicate1	5-7hr	mef2	27480	1.54749627715278	0.16788904219011	pass	2.41027130776815	-1.48178175210406	3	FALSE	-4.83879210736256	-1.52444249306734	14	Visceral	-4.9763604903948	0.701189250863345	0	CVM	-4.97008150043648	-1.38309005965402	-4.41569002113765	-0.680899102138616	M2	Mesoderm
CTGAAGCTATTCTTAGCTTAGCCTCGTTTAATCTTA	replicate1	6-8hr	mef2	44546	1.73789566838174	0.184888610539501	pass	-4.39223182135801	-0.727428208615201	2	FALSE	2.57532371114643	3.36875307090318	8	Visceral	-1.61866920689964	0.910985515699347	1	CVM	0.477751799200362	2.43687470684836	4.15393917121465	3.16265765960302	V3	Visceral
CTGAAGCTATTGGCAGATCCTCCGACGGATAGAGGC	replicate1	5-7hr	mef2	16946	1.12667973657414	0.184043304306896	pass	-4.4577832076118	1.46768036021208	4	FALSE	0.121782465140581	2.14138365269169	13	Visceral	-5.91552622347898	0.549705062977847	0	CVM	-0.870840660955125	1.20424850712607	1.56217412509496	3.7569121533164	V1	Visceral
CTGAAGCTATTGGCAGATTGATACTCAAGGCTCTGA	replicate1	7-9hr	mef2	49110	1.97682294882246	0.1406706722962	pass	-3.20715672637063	2.435637225753	1	FALSE	2.67418674700727	3.30819541269478	8	Visceral	-1.27633348098786	-3.287909156187	3	FCM	0.525506325338667	2.53582342396566	4.01175920524175	2.93581001098242	V3	Visceral
CTGAAGCTCAGACTAAGGATTGCGGCCAATAGAGGC	replicate1	5-7hr	mef2	57040	1.55603679573526	0.165710487651298	pass	-4.1430267060802	1.42762966439792	4	FALSE	0.120565900198701	2.15058118549167	13	Visceral	-5.51895330521901	0.674877824882435	0	CVM	-0.987506441499406	1.18439336548636	-7.11290557823604	1.74290637309637	V1	Visceral
CTGAAGCTCAGACTAAGGATTGCGGCCAGGCTCTGA	replicate1	7-9hr	mef2	44571	0.973838264391052	0.190378160662341	pass	-1.05863556424363	0.155511489775895	6	FALSE	3.59224087373656	5.63952588890479	14	Visceral	1.74264495766349	-1.93842728428592	4	HVM	-0.484768949176485	4.66339500675985	4.17126504935796	6.29356328780737	V5	Visceral
CTGAAGCTCAGACTAAGGATTGCGGCCATATAGCCT	replicate1	6-8hr	mef2	28946	1.33752672452074	0.175445844522482	pass	-4.50790593634745	-1.96731171911724	2	FALSE	2.28734879418025	3.01269294055836	8	Visceral	-2.03150555669381	0.596097123784229	1	CVM	0.345387764547652	2.12107749710867	4.15987627067144	3.14675847823706	V3	Visceral
CTGAAGCTCAGACTAAGGGATTAGATGAGGCTCTGA	replicate1	7-9hr	mef2	6172	0.613789561568265	0.151534733441034	pass	-2.15378268341405	0.873176461798611	4	FALSE	3.49984443515002	4.93613252450773	14	Visceral	2.74717111900645	-0.679136959544962	4	HVM	-0.0357817632214369	5.27357204685995	4.26622669257695	6.92895118529882	M6	Mesoderm
CTGAAGCTCAGACTAAGGTGGCGTAGAAGGCTCTGA	replicate1	7-9hr	mef2	19370	1.32557183982015	0.168057702215353	pass	-4.69120092737414	2.14420541765601	1	FALSE	2.79229317253907	3.65165962499706	8	Visceral	-0.421521945061339	1.25673459699757	1	CVM	0.666797705267256	2.96616156826803	4.83072845496709	3.17946545417394	V3	Visceral
CTGAAGCTCAGCTAGCGGGTCTGCAATCCCTATCCT	replicate1	3-5hr	mef2	31690	1.34321702955682	0.236160967315322	pass	-1.84437881502494	-2.32728751392618	2	FALSE	-7.60908701153386	-0.941870671785387	14	Visceral	1.85374989274412	-2.12218911518663	4	HVM	-6.87267749729317	-0.283977787391452	3.95336143531377	5.62879173095312	V5	Visceral
CTGAAGCTCAGCTAGCGGGTCTGCAATCGGCTCTGA	replicate1	7-9hr	mef2	14604	1.60603939833413	0.229519388312398	pass	-2.48765536138652	1.91254143698014	7	FALSE	2.78406823397565	0.990479104329083	9	Visceral	-1.83227098460198	-3.98646776532075	3	FCM	1.45785135803062	-0.0331336217086589	3.83907739677007	0.440665517104529	V2	Visceral
CTGAAGCTCATAGCGACCGATGCAGTTCTATAGCCT	replicate1	6-8hr	mef2	45484	2.14564604633082	0.132012622720898	pass	-3.66824912598441	-2.64499569247982	4	FALSE	1.79653895157949	1.74642446227609	9	Visceral	-3.04786853831673	-1.31183311532102	3	FCM	0.768541999433821	0.826616723640653	2.62557642020757	2.5434602909812	V1	Visceral
CTGAAGCTCATAGCGACCGGTACGTTAATATAGCCT	replicate1	6-8hr	mef2	54736	1.58692647175594	0.151752532245136	pass	-4.14872548682027	-2.02026923703576	2	FALSE	2.52871606371788	3.4365667902701	8	Visceral	-2.4185231478607	-0.08183028384776	1	CVM	0.450770505045241	2.00373144875357	4.11807529487187	3.11700717742529	V3	Visceral
CTGAAGCTCATAGCGACCGTAGACCTGGGGCTCTGA	replicate1	7-9hr	mef2	24356	1.62289053482093	0.156833824975418	pass	-3.05249264955545	1.70657544534871	7	FALSE	2.6202631469178	1.30378447081217	9	Visceral	-2.10807603431682	-2.94457883884295	3	FCM	1.16519469795067	0.0823194576341832	3.49055211104924	0.598413091255091	V2	Visceral
CTGAAGCTCATAGCGACCTTATGACCAAGGCTCTGA	replicate1	7-9hr	mef2	21592	1.7912930194201	0.153824833702882	pass	-2.28897356939155	1.38377444667435	4	FALSE	2.31468313001252	1.27460848527823	9	Visceral	-1.81708759995978	-3.06303530200238	3	FCM	1.23400599536735	0.26260003875086	3.35574142493779	0.724201988531016	V2	Visceral
CTGAAGCTCATAGCGACCTTGGTCCGTTTATAGCCT	replicate1	6-8hr	mef2	39681	1.71736049458778	0.161296808243277	pass	-3.43474658066199	-2.19885288072096	4	FALSE	2.09760234071297	1.56693207668471	9	Visceral	-2.57925525256621	-1.55073636530665	3	FCM	0.970537610624617	0.387891267045232	2.99947254218633	1.59204117591467	V2	Visceral
CTGAAGCTCATTATTATTAGAACCGGAGGTACTGAC	replicate1	5-7hr	mef2	21380	1.23000377164862	0.156795075086279	pass	-3.68726675588973	1.16255230264664	4	FALSE	0.268295038432704	2.06614547495725	13	Visceral	-4.68127664755582	0.366327581820445	0	CVM	-0.62042745175522	1.11320628653357	1.55668155707891	3.65286866958227	V1	Visceral
CTGAAGCTCATTATTATTATTCGGAAGTGTACTGAC	replicate1	5-7hr	mef2	22176	1.24302344130902	0.169066042828865	pass	-4.27417944248429	0.9061649401416	4	FALSE	0.638241588750061	2.14316728557944	13	Visceral	-4.80559178322425	0.40742420516926	0	CVM	-0.646033309127504	1.26858099232504	1.84516517676885	3.50233761603918	V1	Visceral
CTGAAGCTCCAGATACGGCTCCTGGACCGTACTGAC	replicate1	5-7hr	mef2	17316	1.13299405610993	0.189263909687824	pass	-3.93476889004403	1.07061150297845	4	FALSE	0.487890004651804	2.09560803312475	13	Visceral	-4.91582883031354	0.328616322199379	0	CVM	-0.706128917361909	1.22516389618704	1.5978353456455	3.72393194968786	V1	Visceral
CTGAAGCTCCGCTAAGAGACTCGTATCAGTACTGAC	replicate1	5-7hr	mef2	50801	1.19593796864076	0.170166830225711	pass	-4.21335969285426	1.19469325869975	4	FALSE	0.0376705397998104	2.12518566982671	13	Visceral	-5.59986437791629	0.617624712832778	0	CVM	-0.837147645379716	1.19384940396139	1.5989122823673	3.7327434235343	V1	Visceral
CTGAAGCTCCGCTAAGAGGGTAATAATGCAGGACGT	replicate1	5-7hr	mef2	7749	1.1007902230733	0.127352410415055	pass	-4.10964497292879	1.14893529058514	4	FALSE	0.438086869599567	2.11911300107398	13	Visceral	-4.64211456037517	0.28488554004198	0	CVM	-0.729018471862489	1.18967517147848	1.84287468947942	3.43183557326879	V1	Visceral
CTGAAGCTCCGTATGATTATTCGGAAGTCAGGACGT	replicate1	5-7hr	mef2	11945	1.37073964840723	0.136409227683049	pass	-4.390893245058	1.06566389417792	4	FALSE	0.565570156106645	2.09974389507501	13	Visceral	-4.93033743941081	0.292395983464441	0	CVM	-0.718991659309083	1.2181754900057	2.1179050640064	3.12715617950048	V1	Visceral
CTGAAGCTCCTCAGCTCCACTGAGCGACATAGAGGC	replicate1	5-7hr	mef2	24530	1.6518028635894	0.171491299398276	pass	-4.17794593669917	0.985008183473576	4	FALSE	0.379665455328509	2.09974653825661	13	Visceral	-4.80641726037296	0.388738372282705	0	CVM	-0.707445911790544	1.14127536545584	1.66450182952458	3.51271406943884	V1	Visceral
CTGAAGCTCCTCAGCTCCCCTCCGACGGATAGAGGC	replicate1	5-7hr	mef2	34346	1.55675660774683	0.169909962242231	pass	-4.30910239437457	1.04411593545769	4	FALSE	0.481080860730106	2.12792273089986	13	Visceral	-5.56014098664582	0.510667883784863	0	CVM	-0.810784779216463	1.20825036297629	1.9930521682697	3.29441158111181	V1	Visceral
CTGAAGCTCCTCAGCTCCTGATACTCAAGGCTCTGA	replicate1	7-9hr	mef2	13870	1.29389501265371	0.163241845092686	pass	-2.84394440826991	1.80905583783125	7	FALSE	2.91731574369641	0.802459068508979	9	Visceral	-1.67404586965405	-3.82824789361661	3	FCM	1.20172423896629	0.054001700683328	3.1559795574146	0.869735520435236	V2	Visceral
CTGAAGCTCGAATGGAGCGAGACCTACCTATAGCCT	replicate1	6-8hr	mef2	31361	1.99520504854143	0.162234380964499	pass	-3.69790580013631	-2.47669799884686	2	FALSE	1.80913540430645	1.92211872709592	13	Visceral	-2.96785697730001	-1.40931750172783	3	FCM	0.165944107149428	1.26960964928457	2.67664234199102	2.69120971496191	V1	Visceral
CTGAAGCTCGCGGCCATAGGAATTCAGTATAGAGGC	replicate1	5-7hr	mef2	37263	1.86954876167454	0.133379738702078	pass	-3.47351134296996	-0.123584410373525	2	FALSE	1.5964493477422	2.00432172596983	9	Visceral	-3.7506768325124	-0.437971381188976	0	CVM	-4.66341941776436	-1.04561714400461	2.22009579696233	3.06058351333227	V1	Visceral
CTGAAGCTCGTCGAGCGCCATATCCTATCAGGACGT	replicate1	5-7hr	mef2	12701	0.836929569223998	0.154196793461176	pass	-4.04388907759007	1.47469502245702	4	FALSE	0.239994424599878	2.12082303014635	13	Visceral	-5.78935848960465	0.480702676007176	0	CVM	-0.852344862844163	1.1900937152941	1.57755832233007	3.75541178519811	V1	Visceral
CTGAAGCTCGTCGAGCGCGGAATTCAGTGGCTCTGA	replicate1	7-9hr	mef2	18036	0.818819905166238	0.158482636584826	pass	-3.96372963289375	0.951117585944104	1	FALSE	1.73285678777341	2.39813328402026	8	Visceral	-3.21070948673874	-0.272565989251528	1	CVM	-0.0788074654595198	1.11684747467825	4.26880638160283	3.29191390807714	V3	Visceral
CTGAAGCTCGTCGAGCGCTCCTTATAGATAATCTTA	replicate1	6-8hr	mef2	20969	1.66587988074176	0.141201064234132	pass	-3.59617607858011	-1.36384780615824	2	FALSE	3.53772568045914	5.72914707818544	14	Visceral	3.85824120642024	-1.73581320012452	5	LVM	-0.100868813420946	5.55744179020712	4.34507267036016	7.44273702437963	V6	Visceral
CTGAAGCTCGTTACCGCTAGGTCCTCGTGTACTGAC	replicate1	5-7hr	mef2	23219	1.3660483175427	0.141763440860215	pass	-4.07763781680831	1.07023596772427	4	FALSE	0.290097374645326	2.11347428211615	13	Visceral	1.54647057419104	-2.02866488333358	0	CVM	-0.610528014327699	4.42913444767782	3.70774547614629	5.73193542296972	M3	Mesoderm
CTGAAGCTCTAACTAGGTAGGCGAGAGCGTACTGAC	replicate1	5-7hr	mef2	44921	1.70785745946554	0.148845470692718	pass	-2.61427479546787	-0.699614053922939	2	FALSE	1.67987583590486	2.30260173933675	9	Visceral	-3.68345978055836	-0.499623010799406	0	CVM	0.371466346357649	0.812544126613828	3.05349223174626	1.82996432120886	V1	Visceral
CTGAAGCTCTAACTAGGTCTCTAACTCGGTACTGAC	replicate1	5-7hr	mef2	86675	1.52700606064831	0.154894243826095	pass	2.55304819637702	1.01543873123977	6	FALSE	-4.91974938207898	-0.703736525190287	13	Visceral	-5.46260384817231	0.675261270080805	0	CVM	-7.70425670566719	-1.00885955561808	-6.91516788444941	1.79621736342993	V1	Visceral
CTGAAGCTCTAACTAGGTTCAAGATAGTCAGGACGT	replicate1	5-7hr	mef2	8487	0.944260684940302	0.132941176470588	pass	-4.1700366084549	1.58789290023891	4	FALSE	0.240695963397147	2.10498443412936	13	Visceral	-5.06667564620587	-0.0543987337241367	0	CVM	-0.793871246005708	1.15927119980642	1.65126268424565	3.53151003654089	V1	Visceral
CTGAAGCTCTAACTAGGTTTAATTAGCCAGGCGAAG	replicate1	4-6hr	mef2	21188	1.55985219058492	0.174003009781791	pass	-0.654936627113937	-2.52044310305715	3	FALSE	0.222319236338115	2.13953681684933	13	Visceral	-5.91457872063021	0.35035032853896	0	CVM	-0.926409773255998	1.20222123394796	1.64604060210759	3.70062796409216	V1	Visceral
CTGAAGCTCTAAGCCTTGAGTCATAGCCCAGGACGT	replicate1	5-7hr	mef2	18113	1.35400381813231	0.169220593098887	pass	-4.3125203322602	1.59251416527893	4	FALSE	0.185440105494146	2.12332772553043	13	Visceral	-5.64332856368098	0.432728769804616	0	CVM	-0.815189741279298	1.17209835778067	1.56916694202001	3.76199356849279	V1	Visceral
CTGAAGCTCTAAGCCTTGATTCGGAAGTAGGCGAAG	replicate1	4-6hr	mef2	16840	1.27066398535999	0.168088130774698	pass	-1.32670227814325	-2.37524814205637	3	FALSE	-2.9440433948806	-1.97141845361981	14	Visceral	2.93442385415734	-2.5831209302968	5	LVM	-8.05789583149117	-0.424314598933963	4.04868118323857	7.56669513518896	V6	Visceral
CTGAAGCTCTACTAATAACTCCTGGACCCAGGACGT	replicate1	5-7hr	mef2	19306	1.38388964647528	0.125129372800662	pass	-3.01629788688627	0.168692808885551	3	FALSE	-4.72758972314834	-0.874197347965407	13	Visceral	-4.79581541013933	0.392268428963573	0	CVM	-0.288218416001016	1.42500551472494	3.32372490920598	2.92016093070593	V1	Visceral
CTGAAGCTCTACTAATAAGGAAGTTATAGTACTGAC	replicate1	5-7hr	mef2	18561	1.13156585745042	0.162978083369145	pass	-4.39055094915424	1.24208911383281	4	FALSE	0.267460665898725	2.12689932405492	13	Visceral	-5.54188094092321	0.25784943312634	0	CVM	-0.848441473867113	1.22884710560629	1.57531802215154	3.7555693798789	V1	Visceral
CTGAAGCTCTAGCCAGCCCGCCTCTTATATAGAGGC	replicate1	5-7hr	mef2	21592	0.991644144811269	0.205504756626951	pass	-3.38711534152526	-1.22483802496673	2	FALSE	-2.93820577135218	-1.93117602239491	14	Visceral	2.85668377691851	-2.51696811029026	5	LVM	-8.0605193895356	-0.399827759162692	4.03265468635137	7.58937732513037	V6	Visceral
CTGAAGCTCTAGCCAGCCCGCCTCTTATGGCTCTGA	replicate1	7-9hr	mef2	46552	1.63548662418664	0.193788819875776	pass	-1.40236111604621	0.991486368448449	4	FALSE	2.78363667424498	-0.168292105784184	9	Visceral	-2.30205828119389	-2.22334829907414	3	FCM	2.45167762813408	-1.49727586974314	3.14165727653081	-1.8310321158639	S1	Somatic
CTGAAGCTCTAGCCAGCCGCGATTGCAGTATAGCCT	replicate1	6-8hr	mef2	14469	1.09889347122829	0.19448275862069	pass	-4.39943878943997	-1.39660765453088	2	FALSE	3.30734070833852	4.05671045101412	8	Visceral	0.0682805472465746	1.48615993710678	1	CVM	0.740725584600752	3.17345817814657	4.8689922527271	3.19391671950903	V3	Visceral
CTGAAGCTCTAGCCAGCCGTCTGCAATCATAGAGGC	replicate1	5-7hr	mef2	10586	1.20438739597256	0.222599509526504	pass	-4.03743138571249	1.03999643662283	4	FALSE	0.689909887565561	2.12104338783396	13	Visceral	-5.11190569004	-0.0577925813180244	0	CVM	-0.29143024208706	1.22132452259848	2.17070619620854	2.85394565398779	V1	Visceral
CTGAAGCTCTATATAGCCGAGATGCATGGTACTGAC	replicate1	5-7hr	mef2	19978	1.19903444738998	0.205435651478817	pass	-4.40935598942311	1.34202335492455	4	FALSE	0.388231875099878	2.11137162205864	13	Visceral	-5.64710752241193	0.427250966522418	0	CVM	-0.821719251300508	1.19992073307821	1.5965518192249	3.71082369620886	V1	Visceral
CTGAAGCTCTCAATTAGTCATTGACGCTGGCTCTGA	replicate1	7-9hr	mef2	10752	1.07105620006345	0.142247774480712	pass	-1.89977247941395	1.51639636936254	4	FALSE	2.63761125366173	0.829111280502736	9	Visceral	-2.01608752515716	-3.55531036295721	3	FCM	3.23556596813042	-1.04630510081461	3.43188254394109	-1.63712223236475	S1	Somatic
CTGAAGCTCTCAATTAGTCATTGACGCTTATAGCCT	replicate1	6-8hr	mef2	23196	1.42762247422069	0.166236891868661	pass	-1.6897226669664	-1.86762818999975	1	FALSE	2.56992564866308	-0.0686513707119988	9	Visceral	-1.38850067550725	-3.79909627783039	3	FCM	1.43102175769646	-0.300229977266101	4.35205690421636	-1.14429815475855	S1	Somatic
CTGAAGCTCTCAATTAGTTTCTACCTCATATAGCCT	replicate1	6-8hr	mef2	18794	1.58698761356563	0.150789445798453	pass	-3.82480065218686	-2.39850535328639	2	FALSE	2.00922661861081	2.07643818899884	9	Visceral	-2.5478656674272	-1.85412662698463	3	FCM	0.838860698316878	0.637669284446927	2.93883435287053	2.51718918616857	V1	Visceral
CTGAAGCTCTCGTCGTAGCAGAGAGGTCGTACTGAC	replicate1	5-7hr	mef2	18035	1.15567333798902	0.175650249031544	pass	-2.95496118914996	-1.68004150081188	2	FALSE	-2.91605439482313	-1.77394118794001	14	Visceral	2.93950916120339	-2.51868197313068	5	LVM	-7.7021061700837	-0.235278766052035	4.25488988914067	7.52125398452368	V6	Visceral
CTGAAGCTGAACTCGACTTGAGGAATCAATAGAGGC	replicate1	5-7hr	mef2	11870	1.45159526380212	0.145158583654976	pass	-3.42417346027171	0.640161737697382	4	FALSE	-4.5259680351596	-1.02404757968197	13	Visceral	-4.55233293885165	0.349407212473312	0	CVM	-0.797879002715761	1.14877750407049	1.54964499034459	3.57368819053259	V1	Visceral
CTGAAGCTGAACTCGACTTGAGGAATCATATAGCCT	replicate1	6-8hr	mef2	44230	1.7135997442352	0.155191059841384	pass	-1.19096662092443	-1.93250268480831	1	FALSE	2.58563155930512	1.00894192910015	9	Visceral	-1.60565814410219	-2.97273067339423	3	FCM	2.59132105884392	-0.450708668128756	3.10552255668218	-0.880990821765997	S1	Somatic
CTGAAGCTGACTGGACCAAGGCGAGAGCTAATCTTA	replicate1	6-8hr	mef2	24237	1.49520264123617	0.154770725281963	pass	0.889734492504691	0.395165351275629	2	FALSE	1.03981113026967	1.92231831733239	13	Visceral	-4.20238696359987	-0.132584609378274	0	CVM	-2.22168212356728	-3.08414212931803	1.88791386642034	3.36647478873815	V1	Visceral
CTGAAGCTGACTGGACCACTCTAACTCGGTACTGAC	replicate1	5-7hr	mef2	29616	1.39247145044224	0.164105674619221	pass	0.277541003164108	1.50449507461109	0	FALSE	0.381758653867032	1.82199674481339	13	Visceral	-5.12658023931071	0.570494631694621	0	CVM	-3.1208962720887	-3.4888009237211	1.66993181266362	3.49499337012853	V1	Visceral
CTGAAGCTGAGCGCGATGTCGTCCTTCGCCTATCCT	replicate1	3-5hr	mef2	18283	1.33886669526184	0.144555967706742	pass	-3.35632705102118	-1.31430276894862	4	FALSE	2.10538718069872	2.79403821190937	8	Visceral	-2.05319559602205	0.231337567792707	1	CVM	0.368138797853774	2.03488047848532	3.66055767097051	2.99198262031164	V3	Visceral
CTGAAGCTGAGCGCGATGTCGTCCTTCGGGCTCTGA	replicate1	7-9hr	mef2	39749	1.29284477723227	0.138240754679111	pass	-4.37800357859676	2.43966101944863	1	FALSE	2.69929402556912	3.42058703979092	8	Visceral	-1.84509497328393	0.78864734678304	1	CVM	0.529516347025221	2.53886326084921	3.98379413642461	2.93686978156652	V3	Visceral
CTGAAGCTGAGCGCGATGTGAGGAATCAATAGAGGC	replicate1	5-7hr	mef2	15552	1.07859344474012	0.137121600820934	pass	-3.73819328211103	0.2997991037603	4	FALSE	1.46934453961286	2.07184974184519	13	Visceral	-3.29135996094528	-0.799196662627941	0	CVM	-0.132364682580644	1.29778333435843	2.79397694625432	2.86908046538915	V1	Visceral
CTGAAGCTGATCTTCGCAATTGCGGCCAGGCTCTGA	replicate1	7-9hr	mef2	74532	1.61447239544986	0.168455423815004	pass	-4.31811532456878	1.46632870915135	1	FALSE	2.33476652791593	2.96178070773279	8	Visceral	-3.3858030097949	-0.234814863273974	0	CVM	0.35191888389427	2.10147579441855	3.72138540305669	2.92287842567053	V3	Visceral
CTGAAGCTGATCTTCGCACCATCTGGCACCTATCCT	replicate1	3-5hr	mef2	23703	1.44396455099843	0.135433336140824	pass	-3.86407517104574	-0.843211276144116	4	FALSE	4.14287854030012	4.49311531636233	7	Visceral	2.12677531680798	1.99094232915755	2	CVM	1.38112110671837	4.52164133320639	6.40640823401982	2.84331456954565	V4	Visceral
CTGAAGCTGCAAGACCGTGATGCAGTTCATAGAGGC	replicate1	5-7hr	mef2	40672	1.7276675652528	0.151697780391004	pass	-4.04528751773431	1.0122033133202	4	FALSE	0.71340271402529	1.97639693358651	13	Visceral	-5.05666999040731	0.552589037124518	0	CVM	-3.32682030620735	-3.53224651087931	2.0320257381397	3.25695411498632	V1	Visceral
CTGAAGCTGCAAGACCGTGGTACGTTAAATAGAGGC	replicate1	5-7hr	mef2	14126	1.41594708137791	0.136145598194131	pass	-3.08014564919945	0.801341894845816	4	FALSE	-4.72329401337377	-0.856858652749332	13	Visceral	-5.53397194455629	0.502769792641587	0	CVM	-4.72649019184273	-1.04789392222574	1.71747438468511	3.08897773559179	V1	Visceral
CTGAAGCTGCATATGAGCGATTAGATGAGGCTCTGA	replicate1	7-9hr	mef2	7716	0.88667479224637	0.17377812257564	pass	-4.40256615327174	2.23435218930459	1	FALSE	2.52681616984683	3.39246892488983	8	Visceral	-0.542538314925329	1.55230628798061	1	CVM	0.551924772833174	2.4714258504946	4.35809318580205	3.20620695884313	V3	Visceral
CTGAAGCTGCATCGTATGATTCGGAAGTGTACTGAC	replicate1	5-7hr	mef2	13478	0.974922063585167	0.178587294535762	pass	-3.09566754104331	-0.861471522567551	2	FALSE	-2.73897621119405	-1.93362026645529	13	Visceral	1.71323451078542	-1.97092839003752	4	HVM	-0.542628980900461	4.59150655995199	3.7785586551624	5.69211189086523	V5	Visceral
CTGAAGCTGCATCGTATGTGGCGACGGACAGGACGT	replicate1	5-7hr	mef2	15462	1.22813506638525	0.191343669250646	pass	-4.10196314148025	1.65051152716994	4	FALSE	0.167981183884378	2.064852741835	13	Visceral	-5.34352364349449	0.123684051438635	0	CVM	-0.900202087785417	1.02493681441137	1.46108166732366	3.7803119831809	V1	Visceral
CTGAAGCTGCGCGTTCATATTGCGGCCACCTATCCT	replicate1	3-5hr	mef2	19000	0.911924373219536	0.206617647058824	pass	-1.880694250437	-1.85736900980107	2	FALSE	0.455270025783513	1.99124400172383	13	Visceral	-4.63255247296204	0.30668574297837	0	CVM	-0.520745672012979	1.19072576294729	1.96141712226445	3.21217529113378	V1	Visceral
CTGAAGCTGCGCGTTCATGATTAGATGAGGCTCTGA	replicate1	7-9hr	mef2	80596	1.49364069418345	0.169762718581265	pass	-4.07550593340496	1.14269781958609	1	FALSE	2.49138318193579	2.64509000326507	8	Visceral	-3.72589868896168	-0.286294116098399	0	CVM	0.549510307882613	2.40254672299215	3.8479699329334	2.72289149100866	V3	Visceral
CTGAAGCTGCGCTATGGTATTGACCGAGTATAGCCT	replicate1	6-8hr	mef2	40264	1.80383893808672	0.138178755449861	pass	-2.51479092227889	-2.11461932248619	4	FALSE	2.46308660259796	1.1627584087642	9	Visceral	-1.82150223442996	-2.69745566571689	3	FCM	1.48226744708855	0.337821636899206	3.62006728210027	0.501482080770396	V2	Visceral
CTGAAGCTGCGCTATGGTGTCTGCAATCCCTATCCT	replicate1	3-5hr	mef2	34055	1.46034139934242	0.177928851901776	pass	-3.17284210593411	-0.35082194127237	4	FALSE	-7.61388783516708	-1.10999035134601	14	Visceral	1.96878377074529	-2.1706808348259	4	HVM	-7.98991220417183	-0.335521827832965	3.95696250953252	5.64281026656713	V5	Visceral
CTGAAGCTGCGGCTGCGGGATTACCGGATAATCTTA	replicate1	6-8hr	mef2	23023	1.1338389483728	0.208029830038155	pass	-2.75248663321519	-1.83493605206609	4	FALSE	3.62709322780367	4.5534461846692	7	Visceral	2.10220774101964	-0.102470800472874	3	FCM	0.0941344278796373	4.55395515690634	3.96089355506475	0.187601517988108	V2	Visceral
CTGAAGCTGCGTTCCGTTTGAGGAATCAGGCTCTGA	replicate1	7-9hr	mef2	56217	1.70444719439414	0.164331571666726	pass	-3.97390465069726	0.975991223884531	1	FALSE	2.56914663192581	3.37506956081069	8	Visceral	-2.30986733718654	0.0989963268832589	1	CVM	0.432939060304945	2.30291994343588	4.06588546790654	3.06862394149389	V3	Visceral
CTGAAGCTGCGTTCCGTTTGAGGAATCATATAGCCT	replicate1	6-8hr	mef2	46518	1.77643766328901	0.154752216558873	pass	0.137773456809985	-1.42345182711752	1	FALSE	2.38166622055724	0.892875996815141	9	Visceral	-2.13018586356224	-2.11369696617081	3	FCM	0.472955353830641	-2.24546043147257	1.60536984958226	-2.60163267319117	M6	Mesoderm
CTGAAGCTGCTAACGGATGCGATTGCAGGGCTCTGA	replicate1	7-9hr	mef2	27638	1.3517080418603	0.176237195209926	pass	-2.59110204176189	1.71155533421514	7	FALSE	2.49268941333145	1.22439317572503	9	Visceral	-2.0254433071689	-3.57659234853459	3	FCM	1.45722252902824	-0.0494756357829844	3.32532803573186	0.524849396301173	V2	Visceral
CTGAAGCTGCTTGAAGAGTAGCCTCGTTGTACTGAC	replicate1	5-7hr	mef2	29962	1.33485952267942	0.171082412461723	pass	-3.03708873628497	-1.19018273646781	2	FALSE	-6.15804095437706	-1.27517922871692	14	Visceral	1.7506729803139	-1.9725786068145	4	HVM	-0.361385844375307	4.77451093922445	4.04982225455815	5.62541381652441	V5	Visceral
CTGAAGCTGGCTTACTCCACCTACGCCAGTACTGAC	replicate1	5-7hr	mef2	16697	0.79560673648783	0.190385075340828	pass	-3.96707805808064	0.864127225333899	4	FALSE	0.464222796815198	2.14783684622082	13	Visceral	-4.85419644361664	0.180996658086845	0	CVM	-0.482095963980371	1.21055324803183	2.09094516791875	3.24661938483801	V1	Visceral
CTGAAGCTGGCTTACTCCCATATCCTATGTACTGAC	replicate1	5-7hr	mef2	52552	1.42805475524732	0.167578659370725	pass	-0.965279175333677	-1.22964144895031	2	FALSE	3.32541906767226	5.7688415669419	14	Visceral	2.99027007183423	-2.48827781024047	5	LVM	-4.87449758472603	-1.78797058333567	4.33406393088872	7.43937007720556	V6	Visceral
CTGAAGCTGGTTATCGAACTTAGGTATCTATAGCCT	replicate1	6-8hr	mef2	30126	1.46838892576977	0.182071158815345	pass	-4.21067813006135	-2.23625978857734	2	FALSE	1.89154600907611	1.94288967882916	9	Visceral	-3.19128100890982	-0.894577502274657	0	CVM	0.209166415308302	1.089731295212	2.95135108985478	2.5478536301383	V1	Visceral
CTGAAGCTGGTTATCGAAGTCTGCAATCGGCTCTGA	replicate1	7-9hr	mef2	24178	1.18489064350894	0.203497484121092	pass	-2.94442141220829	0.836900363035092	1	FALSE	3.54360940575284	5.72373679839016	14	Visceral	3.89314660815204	-1.6397662327517	5	LVM	-0.123312510277444	5.58143671284506	4.3248666957813	7.44518653686132	V6	Visceral
CTGAAGCTGTAGCAGCTAGATTAGATGAGGCTCTGA	replicate1	7-9hr	mef2	25127	1.4127941849617	0.150988330554894	pass	-4.41425124762135	1.78142644298102	1	FALSE	2.33325452848181	3.03796950525853	8	Visceral	-2.39580155754593	0.409196340675326	1	CVM	0.42997760352928	2.31208570729086	3.83745090522344	2.94230119521704	V3	Visceral
CTGAAGCTGTAGCAGCTATGGCGTAGAAGGCTCTGA	replicate1	7-9hr	mef2	46050	1.96340271588588	0.13377449072272	pass	3.08633180245185	-2.9747934263749	2	FALSE	3.59925688195479	5.71727571527407	14	Visceral	3.51869784765006	-2.18324365970202	5	LVM	-1.01213263693016	-1.24885253180673	4.37596647300298	7.41861097152319	V6	Visceral
CTGAAGCTGTAGGATAAGCCATCGTTCCTATAGCCT	replicate1	6-8hr	mef2	9580	0.994466790952013	0.163818257607336	pass	-3.93832848398023	-2.83095115044396	0	FALSE	1.11301384898733	1.8884676708326	13	Visceral	-4.00919383442466	-0.402268486776246	0	CVM	-0.202420703794176	1.05404134522268	2.24520389594609	3.02236787612524	V1	Visceral
CTGAAGCTGTAGGATAAGTTGGTCCGTTATAGAGGC	replicate1	5-7hr	mef2	23412	1.62980221033782	0.142723324533765	pass	-3.70966676167808	0.0908292240880151	4	FALSE	1.7021389963523	1.96048155107432	9	Visceral	-3.29501293042111	-0.780839135306335	0	CVM	0.219700463388747	1.1659373832781	2.30787174262578	2.9992856198081	V1	Visceral
CTGAAGCTGTAGGCTGCATTAATTAGCCCAGGACGT	replicate1	5-7hr	mef2	8659	0.932620834356766	0.162249366213413	pass	-2.77143169519624	-1.2590194955941	2	FALSE	3.8616573063862	5.29525264853285	14	Visceral	3.87368872039742	0.488562819434896	2	CVM	0.183896310900038	5.65435655842611	6.29184524573857	0.778379153562449	S2	Somatic
CTGAAGCTTAAGTCCTGACCATCGTTCCGGCTCTGA	replicate1	7-9hr	mef2	22390	1.1879467385976	0.167230933713471	pass	-3.78337863612203	1.46831788806498	1	FALSE	1.69110111765441	1.85375305452123	13	Visceral	-3.25964591552742	-0.910138232376276	3	FCM	0.474086948011702	1.00153179894278	2.80046956100041	2.46213690574255	V1	Visceral
CTGAAGCTTAAGTCCTGAGATGCAGTTCTATAGCCT	replicate1	6-8hr	mef2	28195	1.64998211098542	0.147404159004102	pass	-2.39173649788481	-2.03073362558797	4	FALSE	2.65693581864564	1.03935273229662	9	Visceral	-1.98467284029841	-3.41433578659962	3	FCM	1.26261050281364	0.0733881784517491	3.50219051398809	0.611531686139964	V2	Visceral
CTGAAGCTTAAGTCCTGAGTAGACCTGGATAGAGGC	replicate1	5-7hr	mef2	28457	1.48151501059724	0.163348289399888	pass	-4.26914464879498	1.24459710692665	4	FALSE	0.357134574898797	2.08979083208409	13	Visceral	-5.43387938473224	0.365771071133734	0	CVM	-0.796125434066469	1.20561905632803	1.65661232032354	3.698678892208	V1	Visceral
CTGAAGCTTAGAGGCGTTCATTGACGCTGGCTCTGA	replicate1	7-9hr	mef2	27454	1.89333758872211	0.150359033872489	pass	-2.98371598224507	1.82326050478895	7	FALSE	2.58474020365495	1.50039855205503	9	Visceral	-2.54530848199554	-2.32255090764258	3	FCM	1.16241282996971	0.444968242748472	3.24539296187932	1.25072286660757	V2	Visceral
CTGAAGCTTAGAGGCGTTTCGTCCTTCGTATAGCCT	replicate1	6-8hr	mef2	34970	1.57168555798069	0.150376368613139	pass	-2.84401031783201	-2.27796995244297	4	FALSE	2.24909629665461	1.51069295555117	9	Visceral	-2.10438449460185	-2.2726739683478	3	FCM	0.990376182173079	0.646124680145475	2.9208938316303	2.1446553879508	V1	Visceral
CTGAAGCTTAGGTAACTTCGCCTCTTATTATAGCCT	replicate1	6-8hr	mef2	51017	1.45829621226897	0.191822055431766	pass	-3.32978718773907	-2.16869017695618	4	FALSE	1.93597722268892	2.4812978736049	8	Visceral	-2.33194713086439	-1.69320652728393	3	FCM	0.968097396467513	0.96635623703787	2.80832879104192	2.45261971290197	V1	Visceral
CTGAAGCTTAGGTAACTTCTTAGGTATCGGCTCTGA	replicate1	7-9hr	mef2	23674	1.37130874753951	0.169305929919137	pass	-3.88448682755027	1.70741624222925	1	FALSE	1.76108493316816	1.90215631435986	9	Visceral	-2.7643079657798	-1.57804838855766	3	FCM	0.420521743868178	1.24876435528586	3.00321166076238	1.79890624816503	V1	Visceral
CTGAAGCTTAGGTAACTTGAGACCTACCTATAGCCT	replicate1	6-8hr	mef2	36262	1.42703418845744	0.162499313073584	pass	-0.934463703442481	-2.0866188951825	1	FALSE	2.43526064380894	0.496744876548267	9	Visceral	-1.91547773629731	-2.3194424998614	3	FCM	1.94987446842033	-1.26566378344705	3.22785369910771	-0.886322695659734	S1	Somatic
CTGAAGCTTAGGTAACTTGCGATTGCAGATAGAGGC	replicate1	5-7hr	mef2	24380	1.71438230712527	0.177697782868363	pass	-2.8606388056807	0.839938735140734	6	FALSE	-4.88036264975414	-0.99864111551998	13	Visceral	-5.11862322022189	0.503968364702586	0	CVM	-4.78522508564156	-1.17271129359415	1.71540801086003	3.0670460873374	V1	Visceral
CTGAAGCTTAGGTAACTTGTTGGATCTTATAGAGGC	replicate1	5-7hr	mef2	47716	1.67862617033414	0.203919602189629	pass	-3.23325709376724	0.786935179003232	4	FALSE	-4.84328147751199	-0.91642229402305	13	Visceral	-5.56182472396885	0.420362102007075	0	CVM	-4.76232593479317	-1.06117347945383	1.82107941665227	3.01889411742773	V1	Visceral
CTGAAGCTTAGGTAACTTTGCCAGTTGCGGCTCTGA	replicate1	7-9hr	mef2	26241	1.29310052466465	0.185106382978723	pass	-4.6242279284656	2.25758477610586	1	FALSE	2.55587090737401	3.3609506595442	8	Visceral	-1.00998192400712	1.34692489767992	1	CVM	0.506894715402907	2.51283629666159	4.19364540137822	3.14625064666357	V3	Visceral
CTGAAGCTTATAATAGTTCAATGAGTCCTATAGCCT	replicate1	6-8hr	mef2	27935	1.68217175280582	0.131930074919729	pass	-3.50360298046769	-2.65389479622983	4	FALSE	1.80115031349723	1.71246830887689	9	Visceral	-2.41113244557748	-1.70492109154223	3	FCM	0.820502944563216	0.506474752529355	2.70653168716008	1.94228617484655	V1	Visceral
CTGAAGCTTATAATAGTTCCATCGTTCCTATAGCCT	replicate1	6-8hr	mef2	11734	1.26294756133136	0.150170068027211	pass	-4.59825337282954	-1.57349199669897	2	FALSE	3.35117875957165	4.91157215464352	14	Visceral	1.88939861577923	-0.955631785462375	4	HVM	-0.0975130719200911	4.83998449574301	4.21570436515386	5.41923753554907	V5	Visceral
CTGAAGCTTATAATAGTTGGTACGTTAAATAGAGGC	replicate1	5-7hr	mef2	18856	1.46291556842098	0.149862317305656	pass	-3.10785299325619	-1.25834354754138	2	FALSE	-4.42645694608359	-1.81740392554089	14	Visceral	1.80148409164158	-2.07598512585133	4	HVM	-5.15248601856392	-1.00776712168863	3.99788276710088	5.60057060058203	V5	Visceral
CTGAAGCTTATAATAGTTTCAATATCGAATAGAGGC	replicate1	5-7hr	mef2	11998	1.08995060585908	0.141788563829787	pass	-2.61411964333722	-1.35293568310745	2	FALSE	3.78621097941095	5.57077013779901	14	Visceral	4.03742739983576	-0.842546601131235	5	LVM	0.0800750332816301	5.71472986470053	4.41763965644414	7.30997936065283	V6	Visceral
CTGAAGCTTATTAGACTTAGCTTATAGGATAGAGGC	replicate1	5-7hr	mef2	28726	1.05922570349942	0.137789809801472	pass	-3.48648444857897	-0.510707538998354	2	FALSE	2.38367366228452	1.34087265130984	9	Visceral	-2.06745635196571	-3.01664428044229	3	FCM	1.21030158576805	0.199401178016158	3.39423696555669	0.681383412433527	V2	Visceral
CTGAAGCTTATTAGACTTTGGCGTAGAAATAGAGGC	replicate1	5-7hr	mef2	50871	1.40425118175386	0.141709133673069	pass	-3.83484168016078	0.861388549036016	4	FALSE	0.37941507458996	2.13561415073443	13	Visceral	-5.33896641069888	0.517901906476643	0	CVM	-0.812706075336153	1.13240011463949	1.58304111518437	3.74702779586401	V1	Visceral
CTGAAGCTTATTGCTGGAAGAACCGGAGTAATCTTA	replicate1	6-8hr	mef2	30274	1.80705471111895	0.1467817379274	pass	-4.01392721103263	-2.38730202309375	2	FALSE	2.04432077449754	1.601935829093	9	Visceral	-3.11865738330576	-0.948050529093388	0	CVM	0.631669886682814	0.932881374462339	2.34469668426091	2.96928326423254	V1	Visceral
CTGAAGCTTCAATCTCCTACCTACGCCACAGGACGT	replicate1	5-7hr	mef2	7262	1.21350904182481	0.157083906464924	pass	-4.1850803669258	1.49602213273864	4	FALSE	0.304555364171614	2.06976126211228	13	Visceral	-5.71245804292992	0.629571622899709	0	CVM	-0.772764317418748	1.21832235585043	1.61723200835759	3.68693916137304	V1	Visceral
CTGAAGCTTCAATCTCCTACCTACGCCAGTACTGAC	replicate1	5-7hr	mef2	10800	1.20738353887882	0.176742466259937	pass	-3.74678635361196	1.2516589099586	4	FALSE	0.280861824910146	2.12283053991576	13	Visceral	-5.36952266462043	0.385034382109089	0	CVM	-0.72264810624283	1.17824633847067	1.59477762736852	3.72783462340917	V1	Visceral
CTGAAGCTTCAATCTCCTACTCGTATCAGTACTGAC	replicate1	5-7hr	mef2	20849	1.39255427199339	0.146614384085692	pass	-4.1000773440795	1.05127953786529	4	FALSE	0.341741276562654	2.06993752290255	13	Visceral	-5.52132558529515	0.315103087342602	0	CVM	-0.763669691707307	1.22620673905203	1.58437649764592	3.74789373214331	V1	Visceral
CTGAAGCTTCAATCTCCTGGTAATAATGGTACTGAC	replicate1	5-7hr	mef2	15918	1.12281373243331	0.149048096192385	pass	-4.04304273370675	1.54126435011871	4	FALSE	0.131017182300697	2.10697089415559	13	Visceral	-5.62651493173005	0.355919350788283	0	CVM	-0.718802801992113	1.02741773854086	1.55010537662084	3.73324457938757	V1	Visceral
CTGAAGCTTCCGGCTTATGATGCAGTTCTATAGCCT	replicate1	6-8hr	mef2	28368	1.2797573138615	0.151736745886654	pass	-0.761760580808393	3.59176863720771	9	FALSE	4.63353042643006	4.47577096728185	7	Visceral	2.66642802910651	2.25643009902967	2	CVM	1.13193518695671	4.28286607991049	6.26929752387578	2.95815173919287	V4	Visceral
CTGAAGCTTCCTCTGCCGCAATGAGTCCTATAGCCT	replicate1	6-8hr	mef2	26012	1.6946133172661	0.13750287422396	pass	-2.79633932593568	-2.17353340831484	4	FALSE	2.45396060008887	1.4113649865192	9	Visceral	-2.11149785556845	-2.80661758856191	3	FCM	1.32385236797172	0.379160930021497	3.18895737685735	1.19290874536123	V2	Visceral
CTGAAGCTTCCTCTGCCGTCAATATCGAATAGAGGC	replicate1	5-7hr	mef2	20216	1.26812157707871	0.146635089796724	pass	-2.93711261373975	-1.22991137386999	2	FALSE	3.1927188934926	4.8588556700757	14	Visceral	1.73959435011173	-1.76489440927123	4	HVM	-0.182779393817598	4.80276020298788	3.97247163810308	5.48361913497534	V5	Visceral
CTGAAGCTTCGCCGCCGGCGCCTCTTATTATAGCCT	replicate1	6-8hr	mef2	16184	1.43865579743824	0.198743223262691	pass	-2.44044526958259	-1.97867496040896	4	FALSE	2.81245208857538	1.03733900147585	9	Visceral	-1.69796364072871	-3.72971102095995	3	FCM	1.49818629798729	-0.170906405345706	3.41491620101506	0.0298174732455238	S1	Somatic
CTGAAGCTTCGCCGCCGGCTTAGGTATCATAGAGGC	replicate1	5-7hr	mef2	39137	1.38203999836346	0.191505634018253	pass	-3.9538182270795	1.26545351091585	4	FALSE	0.22747102664902	2.12873504586316	13	Visceral	-5.47495288977199	0.58944929484489	0	CVM	-0.868214003469163	1.1883378816683	1.78171579398687	3.42111150558081	V1	Visceral
CTGAAGCTTCGCCGCCGGCTTAGGTATCTATAGCCT	replicate1	6-8hr	mef2	11078	1.33322879596357	0.182227829848594	pass	-2.2297494237189	-2.28243835681944	4	FALSE	2.685384846105	0.874424359545152	9	Visceral	-1.74916879478463	-2.91682232230283	3	FCM	1.34439189014274	-0.204683135644702	3.36347763099248	0.300099909407757	V2	Visceral
CTGAAGCTTCGGATTCGGGTTGGATCTTGGCTCTGA	replicate1	7-9hr	mef2	53549	1.37352087699923	0.215400663115151	pass	-3.96290004231121	0.98121986076749	1	FALSE	1.91119548355479	2.22645717332375	8	Visceral	1.44141157211838	-1.72079796024093	4	HVM	-0.199072323466951	4.82074602375815	4.12548534431035	5.48581497008886	V5	Visceral
CTGAAGCTTCGTAGCATCCAGAGAGGTCGTACTGAC	replicate1	5-7hr	mef2	29997	1.65331630561	0.166799733865602	pass	-3.0006030297725	-1.71701493581388	2	FALSE	3.49237204007334	5.73735940267587	14	Visceral	3.38379748139105	-2.2996248759781	5	LVM	-0.199269659544641	5.54877908955404	4.331165237804	7.50132505233374	V6	Visceral
CTGAAGCTTCTATCGCTGTCGTCCTTCGATAGAGGC	replicate1	5-7hr	mef2	7642	0.906207939455224	0.141366718831508	pass	-3.58351398058553	1.0992254516579	4	FALSE	0.276759630656094	2.12971901411817	13	Visceral	-5.30020691946866	0.492463264993799	0	CVM	-0.501245803858453	1.11759491692373	1.63847808398778	3.61089174087133	V1	Visceral
CTGAAGCTTCTTGAGGTTGATGCAGTTCTATAGCCT	replicate1	6-8hr	mef2	12150	1.56461102046078	0.140909837411726	pass	-2.66854236660304	-1.59482304013074	4	FALSE	2.39620072950821	1.18932533291832	9	Visceral	-2.41078763290882	-3.68373219940675	3	FCM	1.30271572646934	-0.0870915161531245	3.34050480880315	0.490624304963015	V2	Visceral
CTGAAGCTTGCGACCTCTTCGTAACGGTCAGGACGT	replicate1	5-7hr	mef2	11912	1.14320002404024	0.163090848139457	pass	-3.44853256777238	-0.683832253443298	2	FALSE	2.53056838378764	1.20623359598125	9	Visceral	-2.1636604551918	-2.41649428668501	3	FCM	2.47745639858086	0.851247210605832	3.72130004920537	0.479195203734301	V2	Visceral
CTGAAGCTTGGACGACTAAGGTCCTCGTTAATCTTA	replicate1	6-8hr	mef2	24986	1.76225542770624	0.178560025542784	pass	-3.77716364414339	-2.02067136329636	4	FALSE	2.30743660635456	1.36770772446526	9	Visceral	-2.32050775163816	-1.97554808854038	3	FCM	1.00357312736351	0.224244949026796	3.07986371078069	1.53628186519232	V2	Visceral
CTGAAGCTTGGACGACTACTCCTGGACCGTACTGAC	replicate1	5-7hr	mef2	21444	1.40811019321111	0.193458464969337	pass	-3.96923709239685	1.48090511693685	4	FALSE	0.225538071158681	2.10294142083124	13	Visceral	-5.46095413785729	0.614816026643126	0	CVM	-0.846904508496934	1.1452899170954	1.47277645625646	3.74264566238012	V1	Visceral
CTGAAGCTTGGTTGCCGTCTCTAACTCGTAATCTTA	replicate1	6-8hr	mef2	32472	1.79342022989223	0.163341722423424	pass	-4.46920569478365	-1.6299480615234	2	FALSE	2.31553132209004	3.05207056025361	8	Visceral	-2.19035488732139	-1.19094303628	1	CVM	0.442154713247603	2.06696780453512	3.68103067435796	2.8458010369071	V3	Visceral
CTGAAGCTTGGTTGCCGTTCAAGATAGTGTACTGAC	replicate1	5-7hr	mef2	24844	1.40231938354419	0.180621337400658	pass	-4.17757573818414	1.10072427865115	4	FALSE	0.390142529969239	2.13576199573783	13	Visceral	-5.12902290168744	0.0207583804637618	0	CVM	-0.633077315713579	1.23389561901877	1.80217520751531	3.47004930312719	V1	Visceral
CTGAAGCTTTATTGAGGCGTCTGCAATCATAGAGGC	replicate1	5-7hr	mef2	26080	1.16800504751368	0.218295854367447	pass	-2.99997070025068	-1.66288741226219	2	FALSE	3.35800210093719	5.76068893576746	14	Visceral	3.41133586598102	-2.29070932074517	5	LVM	-0.211609549547845	5.49016817341635	4.32259933509404	7.46753398711767	V6	Visceral
CTGAAGCTTTCGAATATTATTCGGAAGTGTACTGAC	replicate1	5-7hr	mef2	21932	1.4331841708909	0.185640185640186	pass	-4.01439785401966	0.815025790585314	4	FALSE	0.535250607069824	2.14401980094581	13	Visceral	-4.88685815289259	0.309093738129747	0	CVM	-0.524308778073007	1.32530375252554	2.25370590247686	3.07412330443945	V1	Visceral
CTGAAGCTTTCGAATATTTCGTAACGGTCAGGACGT	replicate1	5-7hr	mef2	15420	1.33621694542875	0.133860308410004	pass	-3.23779376710995	0.0575040533444771	2	FALSE	0.268764607418735	2.09149110595763	13	Visceral	-4.68480777099791	0.339713752243018	0	CVM	-4.76965015354317	-1.07780365218332	1.94725052871282	3.34012882049169	V1	Visceral
CTGAAGCTTTGATACGATCAGCCGGCTTGTACTGAC	replicate1	5-7hr	mef2	25253	1.27252978649541	0.162386408534176	pass	-3.0587203175933	0.89730900953449	6	FALSE	-4.74751120213676	-0.8548668185439	13	Visceral	-5.38232938645821	0.618661017989214	0	CVM	-4.74018400135201	-1.04440621604135	1.61953441657598	3.02490131194677	V1	Visceral
CTGAAGCTTTGATACGATCTCTAACTCGAGGCGAAG	replicate1	4-6hr	mef2	19784	1.20628711131138	0.176334106728538	pass	-1.08510462987146	-2.50104915748107	3	FALSE	0.477084976196044	2.15639771802907	13	Visceral	-4.93283791703315	0.443142369810749	0	CVM	-0.709500990535432	1.23551436196158	1.92626397170598	3.41822282607641	V1	Visceral
CTGAAGCTTTGATACGATTCAAGATAGTGTACTGAC	replicate1	5-7hr	mef2	22868	0.961754950745695	0.191995814805127	pass	-4.44152157783163	1.55509790564313	4	FALSE	0.150165475850263	2.13814037648399	13	Visceral	-5.87898832686124	0.500930038211441	0	CVM	-0.902729086305315	1.17812820206473	1.58439175643499	3.74290243918981	V1	Visceral
CTGAAGCTTTGATTGGCGTCCTTATAGAGTACTGAC	replicate1	5-7hr	mef2	48483	1.3112035358978	0.158299728417414	pass	-3.55043295724869	0.522929781601054	4	FALSE	0.333558915151129	2.0005700248523	13	Visceral	-4.83893064187567	0.412475528978952	0	CVM	-4.74358337345284	-1.04212013949564	2.09432236709172	3.0974129849204	V1	Visceral
CTGAAGCTTTGATTGGCGTCCTTATAGATAATCTTA	replicate1	6-8hr	mef2	22992	1.98476278441351	0.14789099114737	pass	-3.78673456488978	-2.11125854179177	4	FALSE	3.42344029779853	4.79396474333312	14	Visceral	1.7382440836419	-1.23151317612798	4	HVM	-0.200948692585641	4.76729591618368	4.26523391761357	5.35407726104345	V5	Visceral
CTGAAGCTTTGCCGTAGGGCCAAGCTTGGTACTGAC	replicate1	5-7hr	mef2	14588	1.20588632324384	0.165640815209958	pass	-3.66191129370248	0.275190676910519	4	FALSE	1.3332833644323	2.09026155098464	13	Visceral	-3.34098627885163	-0.555654574167321	0	CVM	0.225749202345198	1.49740024338553	2.60518567122991	2.92834488685217	V1	Visceral
CTGAAGCTTTGCCGTAGGGGAATTCAGTTATAGCCT	replicate1	6-8hr	mef2	49216	1.73005436403141	0.144351210020674	pass	-2.49331986119443	-2.29950175590641	4	FALSE	2.38957671073065	1.21430603740601	9	Visceral	-1.73202081256517	-2.65818779790527	3	FCM	1.39810318527061	-0.0879378276031291	3.33106414832646	0.471776720238589	S1	Somatic
CTGAAGCTTTGCCGTAGGTCCTTATAGAGTACTGAC	replicate1	5-7hr	mef2	60434	1.72642074327764	0.146018429831225	pass	-3.56168661511544	0.977938523147856	4	FALSE	-4.83902826497393	-0.815566908746146	13	Visceral	-5.4073738665562	0.626899181904031	0	CVM	-4.80135791721504	-1.09788934458902	1.86639325179631	3.19520465667333	V1	Visceral
CTGAAGCTTTGCGAGCATATTCGGAAGTGTACTGAC	replicate1	5-7hr	mef2	13488	1.20275715090583	0.185530403905903	pass	-3.69588512352299	1.09456901742304	4	FALSE	0.647604565916734	2.02829474977626	13	Visceral	-4.75044242351206	0.385117867526089	0	CVM	-0.646344653989488	1.14814223776648	2.17028252639348	3.14929382140722	V1	Visceral
CTGAAGCTTTGCGAGCATGAGATGCATGGTACTGAC	replicate1	5-7hr	mef2	26095	1.72267654414193	0.194164375190956	pass	-4.15726286914298	1.02878256013984	4	FALSE	0.401803756672868	2.24183770399416	13	Visceral	-5.53368105159855	0.233811124713877	0	CVM	-0.756064496661836	1.19078596363852	1.75546209373052	3.56132237250891	V1	Visceral
CTGAAGCTTTGGCAAGCCGATGCAGTTCATAGAGGC	replicate1	5-7hr	mef2	50062	1.61229416042794	0.157697669786895	pass	-4.17930622256011	1.67630556118078	4	FALSE	0.218258278048605	2.13414032965369	13	Visceral	-5.68112886275108	0.58849462523242	0	CVM	-0.894237749005968	1.17629988919088	1.5355371669727	3.80621640021887	V1	Visceral
CTGAAGCTTTGGCAAGCCGTAGACCTGGTATAGCCT	replicate1	6-8hr	mef2	25395	1.23800341648151	0.165645135942166	pass	-4.55746579228626	-1.43251546215467	2	FALSE	2.61314383571185	3.33821359997287	8	Visceral	-1.37574478081309	0.903655534588863	1	CVM	0.460178382967299	2.3716874910433	4.04913227119023	3.02588478858557	V3	Visceral
CTGAAGCTTTGGTAAGGACCTCCGACGGTATAGCCT	replicate1	6-8hr	mef2	31698	1.76934924916991	0.15350766909731	pass	-3.20545177216208	-2.28334595451738	4	FALSE	2.35178547887391	1.35835439223491	9	Visceral	-2.48043544135427	-1.89076937535389	3	FCM	1.28770739612419	0.500860114200803	2.95356218375737	1.52692846591558	V2	Visceral
CTGAAGCTTTGGTAAGGATGAGGAATCATATAGCCT	replicate1	6-8hr	mef2	59733	1.45045632748612	0.162356082095778	pass	-4.5460163792623	-1.33942415022675	2	FALSE	2.52019560838775	3.33665725144786	8	Visceral	-2.13035180483308	0.314325970405938	1	CVM	0.506251938913649	2.44606312046835	4.19054691352422	3.13367788131323	V3	Visceral
GAATTCGTAACGAATTCGTACGATCATCAGGCGAAG	replicate1	7-9hr	mef2	39604	1.26606399276941	0.176737160120846	pass	-4.36739406924639	1.80060047815006	1	FALSE	2.54073952077503	3.3463630814907	8	Visceral	-2.1786265847417	0.138230405313241	1	CVM	0.376091249559706	2.16343625317404	3.70525114097173	2.98040835197058	V1	Visceral
GAATTCGTAACGAATTCGTACGATCATCCAGGACGT	replicate1	10-12hr	mef2	57437	1.04642623230855	0.179235124526729	pass	1.04313523911973	-3.30168957838188	2	FALSE	4.98637083984947	4.62973386160076	7	Visceral	3.6001660210519	1.66211564070697	2	CVM	1.18023509559471	5.24719246159384	6.80755989112432	2.28076879317846	V4	Visceral
GAATTCGTAACGCGCAGAAGGTCCTCGTAGGCGAAG	replicate1	7-9hr	mef2	14271	1.04162098794188	0.157452764170749	pass	-2.92178966547127	0.852122772126059	1	FALSE	3.85680753991276	4.79838864392146	7	Visceral	2.31470869105956	0.261974093365515	2	CVM	0.0918063300593553	4.83537920246908	6.06248418845708	3.16934243972387	V4	Visceral
GAATTCGTAACGCGCAGACTCCTGGACCCAGGACGT	replicate1	10-12hr	mef2	87380	1.04637426160399	0.237975837702302	pass	7.23545604006543	1.31217740038711	2	FALSE	5.26760582618348	4.46903847963469	7	Visceral	4.47083312703107	2.18298091007443	2	CVM	1.2848369556411	5.33444603215048	6.8509840206104	2.07635978992071	V4	Visceral
GAATTCGTAACGCGCAGAGTCGGTAGTTCAGGACGT	replicate1	10-12hr	mef2	32169	1.13292516919633	0.232683379758589	pass	7.82346453991277	1.39522924456285	2	FALSE	4.19515421306299	4.51163145322393	7	Visceral	2.13221885495385	1.82310333783094	2	CVM	0.959356971357649	4.12719734440634	6.19508068122441	2.98871843154516	V4	Visceral
GAATTCGTAAGTACGCGAACTCGTATCAGTACTGAC	replicate1	6-8hr	mef2	14168	1.16494817967311	0.15684892897407	pass	-2.4830503009296	-2.64969187040987	1	FALSE	2.34509095210045	0.839146052451361	9	Visceral	-2.13667993449546	-2.01027878498126	3	FCM	0.92065794048149	0.245052028997632	2.68723885573918	1.54148535068121	S1	Somatic
GAATTCGTAAGTACGCGACCGACTCCAAAGGCGAAG	replicate1	7-9hr	mef2	22638	1.04587897039878	0.161654466884205	pass	-1.56874683737228	0.915958853350434	4	FALSE	2.53756701851133	0.672405059753047	9	Visceral	-1.92912314375156	-2.7551647913841	3	FCM	1.62799663123924	-0.332133273975161	3.2623290256458	-0.395485300468542	S1	Somatic
GAATTCGTAAGTACGCGACCGACTCCAATAATCTTA	replicate1	9-11hr	mef2	61640	1.25772748175746	0.179180832119152	pass	1.04389402587561	1.87178409416154	2	FALSE	4.31308340812723	4.58535145098468	7	Visceral	2.24594276633896	0.321148231842075	2	CVM	1.09052867469627	4.9395061327059	6.41615669288213	2.59172384078588	S2	Somatic
GAATTCGTAAGTACGCGAGCCAAGCTTGAGGCGAAG	replicate1	7-9hr	mef2	33064	1.3591122133146	0.177997826349475	pass	-2.15509417521182	1.0421702522443	4	FALSE	2.46030327884114	1.18851998317649	9	Visceral	-1.92530796914042	-2.34704955364583	3	FCM	0.581120558355635	-2.16408793200663	3.46047250785405	0.63956887657728	V2	Visceral
GAATTCGTAAGTACGCGAGGAATTCAGTATAGAGGC	replicate1	8-10hr	mef2	12062	0.747107388690269	0.168816137566138	pass	-3.49270631041426	0.743366337125963	0	FALSE	3.01963167821444	3.77531610949556	8	Visceral	0.144503809489251	1.50766983250475	1	CVM	0.75585753497917	3.27267010937521	5.16333047904546	3.20450417335119	V3	Visceral
GAATTCGTAAGTACGCGATCCTTATAGAAGGCGAAG	replicate1	7-9hr	mef2	7654	1.52263913139815	0.154547823820693	pass	-2.76281387500422	1.78200107203631	7	FALSE	2.67679923618538	0.939960278284478	9	Visceral	-1.44732713347763	-3.63585364730528	3	FCM	1.97325403270561	-0.0171502934854304	3.61180989303166	0.413199436021708	V2	Visceral
GAATTCGTAAGTAGCTCAGAGACCTACCGGCTCTGA	replicate1	7-9hr	mef2	42408	1.79982985643843	0.188099717779868	pass	-3.54493909634145	1.73643877262802	1	FALSE	2.03075128253881	2.02442538717939	9	Visceral	-2.4389592731014	-1.72238686869397	3	FCM	0.977610297773665	0.709369857414457	3.00997011222417	1.9184157067069	V1	Visceral
GAATTCGTAAGTAGCTCAGTTGGATCTTATAGAGGC	replicate1	8-10hr	mef2	24562	1.47563335032356	0.189795255118622	pass	-2.09737243782535	0.689402088758476	9	FALSE	3.39140935247993	4.90664690956314	14	Visceral	1.79894608449522	-0.622149351549689	3	FCM	0.100906469200438	4.69576128254721	4.41042558707769	5.0336569958457	V5	Visceral
GAATTCGTAATATTACTTCTTATAAGTTATAGAGGC	replicate1	8-10hr	mef2	16338	0.893372488226456	0.182273838630807	pass	-3.41360862691743	1.54665114350603	0	FALSE	3.86310008185216	4.54895972152794	7	Visceral	2.01680494999886	2.10983268401461	2	CVM	1.05213148174126	4.25506075154135	6.08108560599858	3.05903093154516	V4	Visceral
GAATTCGTAATATTACTTTGGCGTAGAAATAGAGGC	replicate1	8-10hr	mef2	28278	1.60676418075426	0.134691288412743	pass	1.4359033892582	-0.600731827517887	4	FALSE	2.4464209404796	0.372277327360452	9	Visceral	-2.07490391984651	-2.18264924734182	3	FCM	1.22798604545433	0.207294017626735	3.15703742065007	-0.126532662557699	V2	Visceral
GAATTCGTAATATTACTTTTCAGCTTGGATAGAGGC	replicate1	8-10hr	mef2	27094	1.43003787717202	0.154508015884689	pass	-1.62718113998417	0.592294707432273	9	FALSE	2.43012273577032	1.30810003638527	9	Visceral	-2.31090639609552	-2.86408578511718	3	FCM	1.34111983356315	0.44235270152876	3.20698754348332	1.11950479085531	V2	Visceral
GAATTCGTACCAGGCGCAACCTACGCCAATAGAGGC	replicate1	8-10hr	mef2	17339	1.29133256412605	0.199216950713957	pass	-2.57345360967724	0.998266188273627	0	FALSE	2.81547874658786	3.60428594776285	8	Visceral	0.283380581746192	0.88437670879237	1	CVM	0.642958827589339	2.81740005741903	4.80157081641728	3.14538924033727	V3	Visceral
GAATTCGTACCAGGCGCACATATCCTATTAATCTTA	replicate1	9-11hr	mef2	5377	0.722125343560795	0.215584415584416	pass	0.823650547777761	1.83318248326403	2	FALSE	3.32880254254851	4.07184712980093	8	Visceral	1.26833503479754	1.60204582230805	2	CVM	0.806299634550398	3.53567155133078	5.64731494941289	3.20164720351782	V4	Visceral
GAATTCGTACGGCGTTAATTGGTCCGTTATAGAGGC	replicate1	8-10hr	mef2	13305	0.9951348171764	0.190140845070423	pass	-1.12742488372053	0.914846324736642	9	FALSE	2.74525590301339	0.888893245571215	9	Visceral	-1.80566606624391	-3.58579501133301	3	FCM	1.82170183238823	-0.132639150516299	3.32847325362737	0.443818274987601	V2	Visceral
GAATTCGTACGGCGTTAATTGGTCCGTTCCTATCCT	replicate1	4-6hr	mef2	26130	0.993624392697218	0.184586035864174	pass	-2.89718029236227	-1.25066389422371	4	FALSE	-6.61651891610927	0.731692893143594	14	Visceral	2.9143948826599	-2.47370158706069	5	LVM	-1.27012746753853	-1.02016202677896	4.22317163505132	7.51680604751196	V6	Visceral
GAATTCGTACTATTCATTATTGCGGCCAATAGAGGC	replicate1	8-10hr	mef2	10440	0.647163720880726	0.167494270435447	pass	-3.2035628859485	1.16595785446091	0	FALSE	3.71295678431967	4.86487890122873	7	Visceral	2.26056722918185	0.348319553234809	2	CVM	0.661338992689436	4.93094213734457	5.71885339774663	3.1804219895133	V4	Visceral
GAATTCGTACTATTCATTCTTATAAGTTATAGAGGC	replicate1	8-10hr	mef2	23694	1.32166670587866	0.158151670734787	pass	-0.525513040878525	0.877422933720528	1	FALSE	2.71886346270164	0.896195555447869	9	Visceral	-1.56366560126895	-3.81142932575417	3	FCM	1.80039412555534	-0.0153109686534678	3.8468918041187	0.147771503878497	V2	Visceral
GAATTCGTACTATTCATTCTTATAAGTTTATAGCCT	replicate1	8-10hr	mef2	11912	1.3212628992646	0.173505275498241	pass	-1.32002810726411	1.51197688583868	1	FALSE	3.81359885452851	4.85140126675208	7	Visceral	2.23950224027149	0.372522553042774	2	CVM	2.03980428752739	-0.345217506782321	4.6271824077564	0.138867315007113	V2	Visceral
GAATTCGTACTATTCATTTATAGGATCTGGCTCTGA	replicate1	7-9hr	mef2	26107	1.41327054870982	0.151091769735838	pass	-4.3525904964499	1.68204033637944	1	FALSE	3.23287446139605	4.84395774073964	8	Visceral	1.66289597391693	-1.35232623406416	4	HVM	-0.133672482992822	4.82491024266073	4.13540975608403	5.47748557860937	V5	Visceral
GAATTCGTAGAGGAGAATAGCTTATAGGATAGAGGC	replicate1	8-10hr	mef2	16160	1.12193650329339	0.159525867391036	pass	-1.62796878088092	0.836949198710137	9	FALSE	2.91452064467284	3.44886658934765	8	Visceral	0.214520907398185	0.64570240367946	3	FCM	1.99333102283317	0.270935219331476	3.51319138564641	0.639004062963389	V2	Visceral
GAATTCGTAGAGGAGAATTGGCGTAGAAATAGAGGC	replicate1	8-10hr	mef2	36732	1.31562834056023	0.147009381269996	pass	-0.924511289576347	-1.85442937613914	0	FALSE	2.5599794390471	3.42689635058837	8	Visceral	0.852421029728672	1.55888142892369	2	CVM	-3.05574648800057	2.75794609318564	-2.04835672817653	3.20394746596899	H1	Hemocytes
GAATTCGTAGAGGAGAATTTCAGCTTGGATAGAGGC	replicate1	8-10hr	mef2	30424	1.21455626680284	0.157584490437516	pass	-3.01363655990016	1.68829371620285	7	FALSE	3.09425945003982	3.82710812462624	8	Visceral	-0.475689942653878	0.887031297749459	1	CVM	0.693704434011763	2.97031839619467	5.13021413840825	3.13586823279943	V4	Visceral
GAATTCGTAGATTACGTTAGGTCCTCGTAGGCGAAG	replicate1	7-9hr	mef2	10326	1.33135916577788	0.152224371373308	pass	-3.82879568276828	1.44111696377366	1	FALSE	1.78983141088275	1.72568614137091	9	Visceral	-2.70258491589884	-1.73951469986872	3	FCM	0.599054284666365	0.818115968807432	2.48727480926091	2.2670931034812	V1	Visceral
GAATTCGTAGCCGTAGTTCTCCTGGACCTAATCTTA	replicate1	9-11hr	mef2	10551	0.636065091712103	0.207443793689779	pass	1.40024075386473	2.15238813327764	2	FALSE	4.12950035797633	5.21277559692552	7	Visceral	4.11580104199158	0.668626093347209	2	CVM	0.426935620878523	5.57484873066733	6.87589637794072	2.23951701457586	V4	Visceral
GAATTCGTAGCCGTAGTTGTCGGTAGTTAGGCGAAG	replicate1	7-9hr	mef2	23603	1.03792682115664	0.191602602010645	pass	-1.26130176368001	0.605748228708133	4	FALSE	2.43065472070584	0.594901647580219	9	Visceral	-1.53744522665785	-2.55217616309642	3	FCM	1.38704592761833	-0.984237472907809	2.97064868964727	-0.68084247772608	V2	Visceral
GAATTCGTAGCCGTAGTTTGGTAATCCTCAGGACGT	replicate1	10-12hr	mef2	9974	0.768269813042113	0.173687362747055	pass	1.3220794647539	-3.96115143400792	2	FALSE	4.67124396746356	4.3210562799635	7	Visceral	3.35385251974411	2.80188021131545	2	CVM	1.14768285331566	4.49179800282309	6.25852195777471	3.02750341231909	V4	Visceral
GAATTCGTAGGTCAGCTTACCTACGCCAATAGAGGC	replicate1	8-10hr	mef2	19931	1.5515976904969	0.170455683525288	pass	-1.25708706971021	1.43790579370856	1	FALSE	2.63422776131509	3.33448636306262	8	Visceral	-1.40390538283954	-3.69125648372465	3	FCM	1.86618310985405	-0.0924680488269603	3.69085733451421	0.359637074274681	V2	Visceral
GAATTCGTAGGTCAGCTTACCTACGCCAGGCTCTGA	replicate1	7-9hr	mef2	38958	1.23745215708779	0.193425978154966	pass	1.28413347790381	1.04591421632617	5	FALSE	1.2888998062505	2.13019047591918	13	Visceral	-3.6170873329132	-0.113803344056968	0	CVM	-0.319625055144841	-4.30114070643595	2.50909058608586	2.581411521984	V1	Visceral
GAATTCGTAGGTCAGCTTCATATCCTATCAGGACGT	replicate1	10-12hr	mef2	7990	0.74679734910852	0.21075	pass	1.26798252134226	-3.10304653925652	2	FALSE	3.92552522057566	4.19115718262842	8	Visceral	2.09513181359437	1.91723028992201	2	CVM	0.921797223661726	3.97091253529379	6.0367545322376	3.076688449932	V4	Visceral
GAATTCGTAGTCCGCTGCCAGCCGGCTTTAATCTTA	replicate1	9-11hr	mef2	9044	0.953813601610278	0.170231532524807	pass	0.99277352580056	2.26260789049089	2	FALSE	3.93213291311077	4.40751093462867	7	Visceral	2.04508531230307	2.11996741242164	2	CVM	1.00404531535942	4.21945579777548	6.01129858054692	3.08819596107092	V4	Visceral
GAATTCGTAGTCCGCTGCTACGATCATCTAATCTTA	replicate1	9-11hr	mef2	15945	1.84603427485613	0.156953476738369	pass	0.291738352211055	2.53542078921839	2	FALSE	2.84673502164767	3.65271128240993	8	Visceral	-0.276426619718513	1.51892499592088	1	CVM	0.747499175642317	3.15330703984091	4.95197002448613	3.18840424354162	V3	Visceral
GAATTCGTAGTTCTCATGGGTAATAATGAGGCGAAG	replicate1	7-9hr	mef2	17204	1.47479433279943	0.175072463768116	pass	-4.40055390778425	1.84650255811642	1	FALSE	2.29383691367431	3.13388375320202	8	Visceral	-1.55121048422947	0.910573553360737	1	CVM	0.500938184831923	2.43606837521383	4.17193548240239	3.17603723342504	V3	Visceral
GAATTCGTAGTTGAATCAGTCAAGTCCACAGGACGT	replicate1	10-12hr	mef2	9114	0.793917175009126	0.186433260393873	pass	1.59947684307167	-3.46561972087794	2	FALSE	4.27889267840774	4.45128333846528	7	Visceral	3.13258607716818	2.68689657950334	2	CVM	1.14478725967247	4.34209211598227	6.17190591849858	3.03307239348974	V4	Visceral
GAATTCGTATAAGGACTCTCGTAACGGTCAGGACGT	replicate1	10-12hr	mef2	16754	0.739606088106887	0.228608830179698	pass	1.54087479440894	-3.4929678213699	2	FALSE	4.29298801004475	4.61662353469635	7	Visceral	2.67707039819062	2.67592047947089	2	CVM	1.12760514793236	4.37238653431723	6.18168251075322	3.00122134025183	V4	Visceral
GAATTCGTATGGCGCCTGCGCCTCTTATGGCTCTGA	replicate1	7-9hr	mef2	26351	1.07302464881258	0.23156141147963	pass	-0.762547455430976	-0.70096503225521	6	FALSE	-1.6049798096814	-2.53005316063539	8	Visceral	-2.12910887238902	-0.222503018525812	1	CVM	-1.67790644588631	-2.65312949885538	4.34502594031865	3.31994931037512	V3	Visceral
GAATTCGTATGGCGCCTGCTTAGGTATCATAGAGGC	replicate1	8-10hr	mef2	11176	0.995152752307409	0.206349206349206	pass	-2.9638579395666	0.581501867498162	0	FALSE	3.0000717788518	3.83893961408381	8	Visceral	-0.25109536574284	1.37407432399892	1	CVM	0.687546678160017	3.13808067570517	4.94927160300786	3.2136718445548	V3	Visceral
GAATTCGTATTATGCAAGAGGCGAGAGCCAGGACGT	replicate1	10-12hr	mef2	10592	0.925876600970045	0.205162019593067	pass	1.42941222236269	-3.51551224125559	2	FALSE	4.24246454543211	4.39138914523284	7	Visceral	2.94528852862813	2.62093315151359	2	CVM	1.01323706683952	4.27543361912558	6.16595451392705	2.98140684897985	V4	Visceral
GAATTCGTATTATGCAAGTAATTGACCTAGGCGAAG	replicate1	7-9hr	mef2	23521	1.75946647785303	0.157092018301983	pass	-3.02651348212195	0.960608235070598	1	FALSE	2.14750279435845	1.1543285620038	9	Visceral	1.69721829276046	-1.12295527040767	4	HVM	-0.160541645909959	4.8058973146517	4.17746250190312	5.43265382583227	V5	Visceral
GAATTCGTATTCTTAGCTAGGTCCTCGTTAATCTTA	replicate1	9-11hr	mef2	27554	1.44146749182409	0.194040645114631	pass	0.601087711887901	2.42503464319855	2	FALSE	3.11321746171694	3.90011930212918	8	Visceral	0.529343099057945	1.53167501477661	1	CVM	0.757014341924971	3.21334822903463	5.0337290004688	3.18521181876745	V3	Visceral
GAATTCGTATTCTTAGCTGGAAGTTATATAATCTTA	replicate1	9-11hr	mef2	23705	1.13628642809273	0.204301075268817	pass	1.23459088500737	2.14274882435441	2	FALSE	4.37124524514891	4.73674416306803	7	Visceral	3.06649586832337	1.56855837013653	2	CVM	0.803909726713484	5.02378090153525	6.37432615317876	2.64460341270056	V4	Visceral
GAATTCGTATTCTTAGCTGGTTGAACGTGTACTGAC	replicate1	6-8hr	mef2	11492	0.992240996071733	0.18601422870033	pass	-3.57286125856317	-2.44942424202388	4	FALSE	1.67375713418186	1.8458771439408	9	Visceral	-2.60949509449198	-1.91183483185317	3	FCM	0.643646784399336	0.779635686977598	2.89630572356755	1.75585488612738	V1	Visceral
GAATTCGTATTCTTAGCTGTCGGTAGTTTAATCTTA	replicate1	9-11hr	mef2	78989	1.32091183422952	0.203141546064243	pass	1.45642656148192	1.54831681861858	2	FALSE	4.90288886905225	4.3540992092988	7	Visceral	3.23024227866466	2.57483555835366	2	CVM	1.40925318775017	4.80251796971151	6.83089296378667	2.12703398997869	V4	Visceral
GAATTCGTATTGGCAGATTGAGGAATCACCTATCCT	replicate1	4-6hr	mef2	12824	0.987982055650169	0.162284113894508	pass	-1.74282359711862	-0.688264424531484	1	FALSE	-4.78528028275663	-0.857202694955137	13	Visceral	-4.7056882932067	0.315911188398454	0	CVM	-0.558309428121263	1.16808243523428	1.82994405784185	3.35108796889868	V1	Visceral
GAATTCGTCAGACTAAGGCCATCTGGCAATAGAGGC	replicate1	8-10hr	mef2	56727	1.58267777669809	0.17794406970208	pass	-2.60754447932695	0.868268491197179	0	FALSE	3.36763482990293	3.96404072681649	8	Visceral	1.66305449572542	-0.297293542761752	4	HVM	3.1501157957061	1.31097789536307	5.12869112052495	2.99223772819128	V2	Visceral
GAATTCGTCAGCTAGCGGGCGATTGCAGTATAGCCT	replicate1	8-10hr	mef2	16581	1.21496955765414	0.205825710158883	pass	-3.02040026091705	1.72614399470263	7	FALSE	3.66136567350853	5.52689974138016	14	Visceral	3.95437184140299	-1.08877893533553	5	LVM	0.0391769486411271	5.68454750309775	4.44103757896001	7.34703628356542	V6	Visceral
GAATTCGTCATAGCGACCCCATCGTTCCATAGAGGC	replicate1	8-10hr	mef2	14130	1.20772815166694	0.167137609494207	pass	-2.7352617968309	0.942995061860521	0	FALSE	2.86285730375365	3.71734581197187	8	Visceral	1.34651574080495	1.14011844786549	2	CVM	0.753482170675581	3.27336366902182	5.46066324271733	3.11730734641638	V3	Visceral
GAATTCGTCATTATTATTGATTACCGGACAGGACGT	replicate1	10-12hr	mef2	51086	1.17603368368414	0.175292740046838	pass	1.01700876743715	-2.90046219869383	2	FALSE	4.1385130675879	5.23904754950513	7	Visceral	3.92387578059711	0.591952547101667	2	CVM	0.425541289423293	5.59344299565146	6.8626913265186	2.22459618384924	V4	Visceral
GAATTCGTCCGTATGATTAGAACCGGAGAGGCGAAG	replicate1	7-9hr	mef2	21348	1.26949698948572	0.191815378865739	pass	-2.61724907411555	1.07917708347848	1	FALSE	3.31614377907396	4.55550439070084	8	Visceral	1.90334147854857	-0.832026787313674	4	HVM	-0.0510072332875075	4.76108797322104	-2.66444905243342	2.56786243255224	H1	Hemocytes
GAATTCGTCCGTATGATTTGGCGACGGATAATCTTA	replicate1	9-11hr	mef2	10445	0.982698886651245	0.244308398699063	pass	0.145896713735743	2.1033925129179	2	FALSE	3.73251655591865	5.57652433401828	14	Visceral	4.09598961526194	-0.793010108148912	5	LVM	0.13938260850746	5.65681322346518	4.50246231116826	7.29359094436254	V6	Visceral
GAATTCGTCGAATGGAGCGTTGGATCTTTATAGCCT	replicate1	8-10hr	mef2	24883	1.44290679284963	0.191521756551006	pass	0.270295750742715	-0.482456014621985	9	FALSE	2.54423088965843	1.06753278383157	9	Visceral	-2.11813922756568	-2.33765449721517	3	FCM	2.8541374879821	1.21561308632681	3.56011883773381	0.467756729675196	V2	Visceral
GAATTCGTCGCGGCCATAACCTACGCCACAGGACGT	replicate1	10-12hr	mef2	17362	0.939696303948658	0.172358284465908	pass	1.0737750620072	-3.24348873356568	2	FALSE	4.29996566001645	4.4165813029416	7	Visceral	2.86544251240477	1.83951321663784	2	CVM	1.05677682933647	4.35508878956625	6.51696531333501	2.77180520827856	V4	Visceral
GAATTCGTCGCGGCCATAACTCGTATCAAGGCGAAG	replicate1	7-9hr	mef2	22923	1.14797505070016	0.19893783736723	pass	-3.97152811194984	0.913785414779563	1	FALSE	1.93720722261188	2.53765249660122	8	Visceral	-2.67225109448552	0.0152155009924897	1	CVM	0.298195608232802	1.74020047913382	4.10304491080815	3.14376680190649	V3	Visceral
GAATTCGTCGCGGCCATAGCCAAGCTTGAGGCGAAG	replicate1	7-9hr	mef2	19926	0.880070954986242	0.190781563126252	pass	-2.87466341838233	0.869426670713603	1	FALSE	3.62260063182248	4.73917612979881	7	Visceral	2.11407526125784	-0.164576697945033	4	HVM	-0.0542794686810317	4.79153545628378	6.01382391013677	3.14123265082922	V4	Visceral
GAATTCGTCGCGGCCATAGGAATTCAGTATAGAGGC	replicate1	8-10hr	mef2	11226	1.13964063519032	0.158913352272727	pass	-2.92107975551433	0.86334969604381	0	FALSE	3.51616827386082	4.90140322446228	14	Visceral	2.09347754100983	-0.428501162119999	4	HVM	0.0575935321791826	4.80448826084921	4.41945259131963	5.13462249572363	V5	Visceral
GAATTCGTCGCTTATCGTGTAGACCTGGATAGAGGC	replicate1	8-10hr	mef2	12776	1.43399100347608	0.154386512644396	pass	-3.40125559076859	1.29482096145716	0	FALSE	3.55123268270133	4.61068251034849	8	Visceral	2.01050848597766	0.462381635471065	4	HVM	0.570520051096266	3.81382997761557	4.62942258872563	4.66383258636083	V4	Visceral
GAATTCGTCGTCGAGCGCCATATCCTATGTACTGAC	replicate1	6-8hr	mef2	14857	1.13573668016073	0.172705314009662	pass	-4.41595283348154	-1.56482702629634	2	FALSE	2.47909540529052	3.36231681184951	8	Visceral	-0.746845254801268	1.44021903432646	1	CVM	0.5735839682563	2.6623106790621	4.14974872626836	3.13292686278906	V3	Visceral
GAATTCGTCGTCGAGCGCCCGACTCCAACAGGACGT	replicate1	10-12hr	mef2	7390	0.669900591866241	0.172786177105832	pass	1.2723257869899	-3.37919422656064	2	FALSE	4.04388255749777	4.29177500026811	7	Visceral	2.35122156575819	2.224259356643	2	CVM	1.08858735141594	4.21673210392782	6.10839359321172	2.99794046218481	V4	Visceral
GAATTCGTCGTCGAGCGCGGAATTCAGTTATAGCCT	replicate1	8-10hr	mef2	13134	1.24974459408775	0.172235722964763	pass	-3.22931256957835	1.0464653442731	0	FALSE	3.70982006922777	4.89515860708087	7	Visceral	1.78410897723788	-1.09845118124085	4	HVM	0.0655643123133836	4.86909969578573	4.39532510795171	5.1595753842124	V5	Visceral
GAATTCGTCGTCGAGCGCGGTAATAATGCAGGACGT	replicate1	10-12hr	mef2	11716	1.15583915153405	0.170386777986028	pass	-1.912317339361	3.16953871404613	3	FALSE	2.43805681525791	1.24925211951867	9	Visceral	-2.37956301042055	-3.60392022150336	3	FCM	1.27432019290764	-0.0043991016309535	3.1151224807697	1.04000614221182	V2	Visceral
GAATTCGTCGTCGAGCGCTCCTTATAGAAGGCGAAG	replicate1	7-9hr	mef2	38272	1.19365242583153	0.178297805806014	pass	-3.91541040788224	1.01171720373934	1	FALSE	2.3577178468485	3.17174101905733	8	Visceral	-1.99613711545941	0.119710203727821	1	CVM	0.360475428675002	2.21398599873373	4.30199234046514	3.21685616309728	V3	Visceral
GAATTCGTCGTTACCGCTCTCCTGGACCAGGCGAAG	replicate1	7-9hr	mef2	20360	1.31752609875266	0.208125305922663	pass	-3.39469983844453	1.87641272050091	1	FALSE	2.22452889590462	1.374002646628	9	Visceral	-2.39394952178589	-2.119850980854	3	FCM	0.937534757231062	0.537433762653562	2.96191422500188	1.88468281562414	V1	Visceral
GAATTCGTCGTTACCGCTGGAAGTTATATAATCTTA	replicate1	9-11hr	mef2	5738	0.60306166008647	0.189847009735744	pass	0.448583489402664	2.03355226277278	2	FALSE	3.16638234298079	4.06844526334449	8	Visceral	0.0301566009648002	1.37385051754395	1	CVM	0.787222452734297	3.48680051098654	4.98763601340825	3.21519414718237	V3	Visceral
GAATTCGTCGTTACCGCTTAGCCTCGTTAGGCGAAG	replicate1	7-9hr	mef2	19449	1.29281772795433	0.185867895545315	pass	-4.2849772387642	1.58500605468321	1	FALSE	2.08435943033473	2.69559612812908	8	Visceral	-2.05500147441093	0.344690032718379	1	CVM	0.451916523550337	2.2921410394747	3.43934003867681	2.86763898665991	V3	Visceral
GAATTCGTCTAACTAGGTCAGCCGGCTTAGGCGAAG	replicate1	7-9hr	mef2	15897	1.11687271581185	0.168655029511491	pass	-2.75076794920584	1.48983489803636	7	FALSE	2.65200687090648	1.01158729037154	9	Visceral	-1.60458332118785	-3.54863210168256	3	FCM	1.3325162607177	-0.144763659135607	3.50310365714604	0.449618909610175	V2	Visceral
GAATTCGTCTAAGCCTTGGAGATGCATGCAGGACGT	replicate1	10-12hr	mef2	28084	1.3985974619188	0.216467746518897	pass	0.937488727378749	-3.30289168176791	2	FALSE	4.67862684403697	3.94007905264771	7	Visceral	3.11116181809762	2.50075150249935	2	CVM	0.961027927969283	4.08858164082358	6.57265703239019	2.19178764159765	V4	Visceral
GAATTCGTCTAAGCCTTGGATTACCGGAGTACTGAC	replicate1	6-8hr	mef2	18006	1.26234927484998	0.208554964539007	pass	-4.10904272575931	-2.53004939315538	2	FALSE	1.85445831686386	2.28794511064867	9	Visceral	-2.78466771089089	-0.781822930740552	1	CVM	0.362891383741683	1.66858704815695	2.89213435210759	2.67136089141455	V1	Visceral
GAATTCGTCTAATTGCGACAATGAGTCCGGCTCTGA	replicate1	7-9hr	mef2	31591	1.20091406718335	0.144510498355679	pass	-4.05419379551427	1.79870054779451	1	FALSE	2.06854964663121	1.71937517348988	9	Visceral	-2.61785583279618	-1.71579483989147	3	FCM	0.399760373209303	1.14436896572897	3.35121004142339	2.67863408858862	V1	Visceral
GAATTCGTCTACTAATAAGGAAGTTATAGTACTGAC	replicate1	6-8hr	mef2	6070	0.933827919662044	0.165077277211444	pass	-4.53267559855421	-1.53278177210874	2	FALSE	2.32457726675573	3.11328461453681	8	Visceral	-1.1020324004061	0.829749206262589	1	CVM	0.498812325571364	2.46136196385214	4.11826698340947	3.13770691688146	V3	Visceral
GAATTCGTCTATATAGCCAGAACCGGAGAGGCGAAG	replicate1	7-9hr	mef2	36519	1.46776071802634	0.176425606292331	pass	-1.5269060968488	0.800169442009691	4	FALSE	1.64063584009635	-0.720997141231582	9	Visceral	-1.72357993176958	-2.72107808983081	3	FCM	1.7560613828643	-1.30700365771463	1.79408614196355	-1.10807796184931	S1	Somatic
GAATTCGTCTATATAGCCGAGATGCATGAGGCGAAG	replicate1	7-9hr	mef2	19348	1.59663355185689	0.228388694037549	pass	-2.78094254385309	1.72997475561089	7	FALSE	2.06401684262577	1.48397304619656	9	Visceral	-2.3418423488737	-2.64085987642624	3	FCM	0.825723000143355	0.556209404571744	3.04469887771184	1.58103207881536	V2	Visceral
GAATTCGTCTATATAGCCGTCAAGTCCATAATCTTA	replicate1	9-11hr	mef2	31592	1.28584456944469	0.192706358235368	pass	1.35744863752034	1.69399880967191	2	FALSE	4.50422372033981	4.29340478020112	7	Visceral	2.50191907440946	1.96773001128946	2	CVM	1.18174655017692	4.50831945668051	6.33358804740483	2.86173764998998	V4	Visceral
GAATTCGTCTATATAGCCTCGTAACGGTTAATCTTA	replicate1	9-11hr	mef2	28501	1.4424459668019	0.205219703330535	pass	0.921568949726048	2.23876298367785	2	FALSE	3.53745782999102	4.17854362486754	8	Visceral	1.30020654131101	1.74920692384743	2	CVM	0.82539779720146	3.5571168256838	5.81712047614629	2.97075835998144	V4	Visceral
GAATTCGTCTATATAGCCTGGCGACGGACAGGACGT	replicate1	10-12hr	mef2	10018	0.80776114831077	0.22408293460925	pass	1.65149387548424	-3.21488898228943	2	FALSE	3.76339659986574	4.49896413361668	7	Visceral	1.61656211318799	1.99870994471636	2	CVM	0.96983367976982	4.24338110218832	5.7849554256397	3.11940304572668	V4	Visceral
GAATTCGTCTCAATTAGTTGAGGAATCAATAGAGGC	replicate1	8-10hr	mef2	5384	0.923525554269996	0.176971492039985	pass	-3.47007356228678	1.22066304177673	0	FALSE	3.04478201929032	3.89068739978917	8	Visceral	0.183330850340545	1.82687585805433	1	CVM	0.876502223585433	3.41234668026754	5.32881872214849	3.18216792876806	V4	Visceral
GAATTCGTCTCAATTAGTTGATACTCAAATAGAGGC	replicate1	8-10hr	mef2	4630	0.67118962543517	0.162510748065348	pass	-2.96502490937898	1.21616508820298	0	FALSE	3.15324980763929	3.9274423823633	8	Visceral	0.90897723197683	2.0082857078295	2	CVM	0.964168377493208	3.81159146557638	5.77598468818242	2.97404710586157	V4	Visceral
GAATTCGTCTCAATTAGTTTGAGAGAGTATAGAGGC	replicate1	8-10hr	mef2	18879	1.45450165369554	0.184946690594321	pass	1.07982182254072	-0.273411747991872	4	FALSE	2.47281420831173	0.689113859568495	9	Visceral	-2.10057582331396	-2.14096048331075	3	FCM	2.94363171634514	0.936571140392515	4.22215978660161	-1.16407461826716	S1	Somatic
GAATTCGTCTCGTCGTAGAGGCGAGAGCCAGGACGT	replicate1	10-12hr	mef2	10268	0.983037101725231	0.219066147859922	pass	1.39800872620645	-3.45182229350803	2	FALSE	3.40439211012338	3.95423653374102	8	Visceral	0.788623722999338	1.95948674259901	2	CVM	0.854726381872481	3.70666583309958	5.71313993491704	3.15353981788244	V4	Visceral
GAATTCGTCTCGTCGTAGTTAATTAGCCGTACTGAC	replicate1	6-8hr	mef2	9248	1.19147740994352	0.174935289042278	pass	-3.35562710234656	-2.39445790901654	4	FALSE	2.15641125147832	1.42235982529165	9	Visceral	-2.40024589216181	-2.5041630718086	3	FCM	1.09155113277275	0.342799846633169	2.98822824515874	1.77173725898352	V1	Visceral
GAATTCGTGAACTCGACTTTCTACCTCAATAGAGGC	replicate1	8-10hr	mef2	33522	1.34364019843067	0.17898555033597	pass	1.44960069952313	-1.00125930705564	4	FALSE	2.69920426230128	3.5380603139112	8	Visceral	-1.77396312502811	0.161496115221099	1	CVM	2.25882298526604	1.03637274037192	4.40644876517827	3.03750125701513	V3	Visceral
GAATTCGTGAGCGCGATGTGAGGAATCAATAGAGGC	replicate1	8-10hr	mef2	48642	1.45437712685481	0.156728642804489	pass	-2.34621534652253	0.531010535285136	0	FALSE	3.19791695940152	3.97840772205819	8	Visceral	-1.92038185154113	-0.479467610359286	3	FCM	0.909465022657698	3.82431872616598	5.23667089500005	3.06554285819616	N1	Neuro
GAATTCGTGAGCGCGATGTGAGGAATCATATAGCCT	replicate1	8-10hr	mef2	11772	1.48387451121136	0.150965774313792	pass	-1.54295086731674	0.65985946375431	9	FALSE	2.62256624848746	1.18249471382192	9	Visceral	-2.05356728541523	-3.51641935914784	3	FCM	1.44028122005302	-0.19052595962694	3.64688722648198	0.546274345470332	V2	Visceral
GAATTCGTGAGCGCGATGTTGAGAGAGTGGCTCTGA	replicate1	7-9hr	mef2	7248	1.17175784412401	0.155433287482806	pass	-2.7816451335621	1.81794431916266	7	FALSE	2.77397114665191	0.86571331554613	9	Visceral	-2.14250624443821	-3.86839114444069	3	FCM	1.53778392848808	-0.0408326940696513	3.53615490951116	0.482335146618746	V2	Visceral
GAATTCGTGATTCTTGAATCCTTATAGAAGGCGAAG	replicate1	7-9hr	mef2	37556	1.3651246852417	0.16497475418549	pass	-2.11534631218385	1.35752453543246	4	FALSE	2.51662216733182	1.12121521294054	9	Visceral	-1.87945048856157	-3.07373325680099	3	FCM	1.40396351394493	0.0569894580085004	3.41286246337468	0.448961127651595	V2	Visceral
GAATTCGTGCAAGACCGTCCATCGTTCCTATAGCCT	replicate1	8-10hr	mef2	14932	1.48476655286475	0.165195291599786	pass	-1.40086091415072	0.646618927509417	9	FALSE	2.61222090419904	1.23435887888856	9	Visceral	-1.98619427843749	-2.8895730896227	3	FCM	1.60823399600822	0.344496880276891	3.50856630363042	0.724846851182841	V2	Visceral
GAATTCGTGCATCGTATGAGAACCGGAGAGGCGAAG	replicate1	7-9hr	mef2	21340	1.33411945341491	0.187751285647499	pass	-2.61916316042937	1.5331017371653	7	FALSE	2.55774640728491	1.12595443909203	9	Visceral	-1.84769725333816	-3.42270612388897	3	FCM	1.50371439037163	0.107664574487897	3.48956744231755	0.577828269554041	V2	Visceral
GAATTCGTGCATCGTATGTCGTAACGGTCAGGACGT	replicate1	10-12hr	mef2	26745	0.890133392526596	0.241291862459909	pass	1.4661231200303	-3.97142775127249	2	FALSE	4.77784141831495	4.55396413605598	7	Visceral	3.64750322042941	3.0751442458805	2	CVM	1.38730878410179	4.72781666050741	6.43131296195561	2.8466862850913	V4	Visceral
GAATTCGTGCGCGTTCATATTGCGGCCAATAGAGGC	replicate1	8-10hr	mef2	8234	1.10484719139371	0.189726193360795	pass	-1.24193231772217	0.768561776570952	9	FALSE	2.92635067068707	0.902844027827352	9	Visceral	-1.75827934514136	-4.01017095682452	3	FCM	1.51445490894157	-0.00573807527234907	3.34907261886174	0.677565377307795	V2	Visceral
GAATTCGTGCGCGTTCATATTGCGGCCAGGCTCTGA	replicate1	7-9hr	mef2	36337	1.18120355401267	0.198364793678665	pass	-3.48182782120961	1.1432359174415	1	FALSE	2.84066415554698	3.99942012751516	8	Visceral	-1.14640474691228	0.137260612576047	1	CVM	0.740657635305708	3.36913641224691	5.74091283835942	3.10767356689062	V4	Visceral
GAATTCGTGCGCGTTCATTGGCGTAGAAATAGAGGC	replicate1	8-10hr	mef2	23207	1.20698217335149	0.176966050709067	pass	-3.20813959392086	0.912002406850206	0	FALSE	3.15961352502413	3.94206285998755	8	Visceral	0.844655962982885	1.55504356776518	1	CVM	0.824896522138899	3.41679962406942	5.41972057380254	3.15953914458837	V4	Visceral
GAATTCGTGCGCTATGGTCGCCTCTTATATAGAGGC	replicate1	8-10hr	mef2	29418	1.60844084705742	0.152751423149905	pass	-3.14429378257972	0.407637013143092	0	FALSE	2.62508520351527	3.46495104269865	8	Visceral	-1.18343456241615	0.901413268641987	1	CVM	0.470923133467024	2.45690139065573	4.1159028247791	3.0496219807395	V3	Visceral
GAATTCGTGCGCTATGGTCTTAGGTATCATAGAGGC	replicate1	8-10hr	mef2	13739	1.48976112136956	0.146713104048759	pass	-3.27432020657967	0.923361849683579	0	FALSE	3.81483051596958	4.22179513279129	8	Visceral	1.86872326773325	1.91728861774505	2	CVM	0.952387877081221	4.049368221863	6.04283945121343	2.98822562034216	V4	Visceral
GAATTCGTGCGCTATGGTGCGATTGCAGATAGAGGC	replicate1	8-10hr	mef2	13824	1.21436558750163	0.154612386314422	pass	-1.07917894874218	1.31124282530621	1	FALSE	3.08114017596173	0.73992889504139	9	Visceral	-1.62931969041235	-3.65178698579448	3	FCM	3.02059442577202	0.243662637277337	3.81004659690435	-0.0137029177418724	V2	Visceral
GAATTCGTGCGCTATGGTGCGATTGCAGGGCTCTGA	replicate1	7-9hr	mef2	20414	1.13461369406425	0.163133730585132	pass	-3.38712560794173	1.00477207144754	1	FALSE	3.27818334793815	4.86417513000135	8	Visceral	1.71777594697262	-1.32103770765512	4	HVM	-0.0963401121155562	4.79900034199545	4.21115963019902	5.42246238524999	V5	Visceral
GAATTCGTGCGCTATGGTGTTGGATCTTTATAGCCT	replicate1	8-10hr	mef2	5760	1.02717344377604	0.180560359737115	pass	-1.01205996215323	1.04201317284206	9	FALSE	3.23747331776705	0.503021858287635	9	Visceral	-1.46097162158705	-3.83541514963206	3	FCM	1.86002451953728	-0.151798944370059	3.36270205535466	0.410469714654349	V2	Visceral
GAATTCGTGCGTTCCGTTCATTGACGCTGGCTCTGA	replicate1	7-9hr	mef2	14426	0.854926891588319	0.181441017839856	pass	-4.32578687769144	1.58683674843072	1	FALSE	2.06469018036998	2.66827216474652	8	Visceral	-2.36257844552928	0.13417793733578	1	CVM	0.347572811220473	1.81132300625631	3.45156828918035	2.85946814353552	V3	Visceral
GAATTCGTGCTAACGGATATTGACCGAGATAGAGGC	replicate1	8-10hr	mef2	10070	1.44209973754102	0.181674252919058	pass	-0.711510312427411	0.796336737224606	9	FALSE	2.78113424688618	1.09951235885571	9	Visceral	-1.51112833514921	-3.804833997229	3	FCM	2.18925387439567	0.207697887523862	3.47182766952092	0.405619051409624	V2	Visceral
GAATTCGTGGCTTACTCCCATATCCTATAGGCGAAG	replicate1	7-9hr	mef2	16066	1.13856694992226	0.190736371538557	pass	-2.83651753135499	1.77479173625864	7	FALSE	2.52106299371789	1.25398843482556	9	Visceral	-1.90319862071104	-3.03871126792701	3	FCM	1.37010175762016	0.174847992687317	3.5261697009998	0.353724192930125	V2	Visceral
GAATTCGTGGCTTACTCCGCCAAGCTTGAGGCGAAG	replicate1	7-9hr	mef2	15639	1.23008456200329	0.205259126882818	pass	-4.20036138900965	1.6142810871441	1	FALSE	2.47878683280372	3.28106071506131	8	Visceral	-1.54160964929743	0.980279295673524	1	CVM	0.518776543711012	2.60028346310446	4.39728395499761	3.2112213783988	V3	Visceral
GAATTCGTGGCTTACTCCGGTAATAATGCAGGACGT	replicate1	10-12hr	mef2	26134	0.857125839143157	0.195511107718146	pass	0.91491172525053	-3.0299085096224	2	FALSE	4.04731835291432	5.11862606116053	7	Visceral	3.74872534133231	0.738052188193799	2	CVM	0.490664430235213	5.28949936161825	6.27173130073125	0.78261406357374	S2	Somatic
GAATTCGTGGTTATCGAAGAGACCTACCATAGAGGC	replicate1	8-10hr	mef2	10656	1.06366571457189	0.189381192746308	pass	0.474539051801523	-0.877612013954933	9	FALSE	3.50870394226037	5.24337673381812	14	Visceral	2.36597033254447	-1.00763916926568	4	HVM	-0.105423994089776	5.43954237232992	4.28011123694951	6.88469878966894	V6	Visceral
GAATTCGTGGTTATCGAAGAGACCTACCTATAGCCT	replicate1	8-10hr	mef2	29302	1.09884373855951	0.193269296273588	pass	-1.45874550535116	0.692714012526938	0	FALSE	2.79700280655799	3.60262571129824	8	Visceral	0.173956917743594	0.759064439499548	3	FCM	0.707557149504012	2.97949536572287	5.02319614448125	3.08535854156103	V3	Visceral
GAATTCGTGGTTATCGAATGCCAGTTGCGGCTCTGA	replicate1	7-9hr	mef2	21941	0.877052591036079	0.227797472957004	pass	-2.97032258077859	0.851948293929302	1	FALSE	3.51970169304628	4.80910972715344	7	Visceral	2.09137229687086	-0.458290510197608	4	HVM	0.0536167996867357	4.82424600849936	4.42526428260381	5.05545799071874	V5	Visceral
GAATTCGTGTACTCCTATTGAGGAATCATATAGCCT	replicate1	8-10hr	mef2	17670	1.3886933857252	0.187401219236848	pass	-3.0443569756037	0.637508757762275	0	FALSE	2.69052114912935	3.5074640828654	8	Visceral	-0.497323291780825	1.29065196626442	1	CVM	0.626069613073653	2.81992800961325	4.33098737754399	3.09281293685522	V3	Visceral
GAATTCGTGTAGCAGCTACCATCTGGCATATAGCCT	replicate1	8-10hr	mef2	9320	1.17571253561595	0.163885323063757	pass	-3.40026763588573	0.788007682994344	0	FALSE	2.87137934294667	3.74203908817001	8	Visceral	0.108304774441595	1.74349867080077	1	CVM	0.71421582279045	3.3343089414675	4.95890419044072	3.20586196715917	V3	Visceral
GAATTCGTGTAGCAGCTATGGCGTAGAAGGCTCTGA	replicate1	7-9hr	mef2	16619	1.04494517710967	0.16042140548306	pass	-4.58254007911849	2.18260084029254	1	FALSE	2.85160323863601	3.68742747619515	8	Visceral	-0.799474761559517	1.31267006406276	1	CVM	0.585231967542952	2.74862774144003	4.38749877967412	3.14652673537817	V3	Visceral
GAATTCGTGTAGGATAAGCCATCGTTCCATAGAGGC	replicate1	8-10hr	mef2	6660	0.826176303101319	0.173860911270983	pass	-3.06991025732926	1.57294148867051	0	FALSE	2.95317205630743	3.87430283991886	8	Visceral	0.020535457645658	1.55749817384453	1	CVM	0.671822376821822	3.29483850727865	4.89742271461064	3.17209021384802	V3	Visceral
GAATTCGTGTAGGATAAGCCATCGTTCCTATAGCCT	replicate1	8-10hr	mef2	7466	1.24144938254497	0.168852020337169	pass	-3.68949765388277	1.6523797911413	0	FALSE	3.88478134840826	4.32501582043237	7	Visceral	2.47107139524685	1.99445383992439	2	CVM	1.12903124866325	4.36341436634848	6.50161735572393	2.31479541595068	V4	Visceral
GAATTCGTGTAGGATAAGTTGGTCCGTTGGCTCTGA	replicate1	7-9hr	mef2	45213	1.16730063104465	0.159130012793929	pass	-3.90730821137155	1.10210852270064	1	FALSE	1.89152012041626	2.47484118269353	8	Visceral	-2.97550744755782	-0.273879517086696	0	CVM	0.427540369604414	1.60862704048941	2.66419045486028	2.94886700446691	V1	Visceral
GAATTCGTGTAGGCTGCACAGCCGGCTTGTACTGAC	replicate1	6-8hr	mef2	6626	1.00318428433976	0.172195416164053	pass	-2.39051783400195	-2.20288159435407	4	FALSE	2.51667763179897	0.996596116471643	9	Visceral	-1.68602261269205	-4.00347300678213	3	FCM	1.42849404392082	-0.252741198436526	3.46107451476628	0.427567828548811	V2	Visceral
GAATTCGTTAAGTCCTGAGTAGACCTGGATAGAGGC	replicate1	8-10hr	mef2	10394	0.992219322898167	0.171401151631478	pass	-3.37322316441341	0.630193904868142	0	FALSE	3.22627552680541	4.0392066634683	8	Visceral	0.433040597148276	1.66638865518573	1	CVM	0.808530040357893	3.44581349621603	5.35666267432744	3.18078605468359	V4	Visceral
GAATTCGTTAGGTAACTTCTTAGGTATCATAGAGGC	replicate1	8-10hr	mef2	19584	1.28332270068433	0.180725346373268	pass	-2.76678164633898	1.13243960167042	0	FALSE	3.60491124006659	5.44308008644343	14	Visceral	3.84053579378563	-1.11973844496719	5	LVM	-0.110456205631906	5.53997667561361	4.46812955894048	7.26348821456518	V6	Visceral
GAATTCGTTAGTAAGCCGAGGTCCTCGTCAGGACGT	replicate1	10-12hr	mef2	10129	1.03187467190605	0.156256157635468	pass	1.38249355483296	-3.09901416304839	2	FALSE	3.86518013462309	4.38485214158126	7	Visceral	2.18743513121846	2.07957629136256	2	CVM	1.00548131046135	4.12885292301962	6.10911457099492	2.93035833175268	V4	Visceral
GAATTCGTTAGTAAGCCGAGGTCCTCGTTAATCTTA	replicate1	9-11hr	mef2	7347	0.802126766150575	0.206943314347708	pass	0.351458925856543	2.10212995478103	2	FALSE	3.66984146331444	5.34067735583179	14	Visceral	4.02335333103662	-0.499720059768867	5	LVM	-0.00841166796844622	5.5631142450411	4.43176929511602	7.19589130218115	V6	Visceral
GAATTCGTTAGTAAGCCGTAGCCTCGTTGTACTGAC	replicate1	6-8hr	mef2	19742	1.16859278189324	0.190663837526523	pass	-4.22663372151924	-2.47157409515772	2	FALSE	1.43113689393492	2.17653135744092	13	Visceral	-3.08671306999799	-0.142730786885836	0	CVM	0.16477597532112	1.42050905953238	2.56261221923406	2.92071716125097	V1	Visceral
GAATTCGTTATAATAGTTTCAATATCGAATAGAGGC	replicate1	8-10hr	mef2	11053	1.50646418024547	0.163445909337186	pass	-3.22849868196134	0.5191712954917	0	FALSE	2.68729340185058	3.49550929417593	8	Visceral	-0.775756599992149	1.48213480670562	1	CVM	0.481976874445265	2.44137008915732	4.21407072104985	3.113549154354	V3	Visceral
GAATTCGTTATAATAGTTTTATGACCAAGGCTCTGA	replicate1	7-9hr	mef2	27193	1.13133884311545	0.160990258551234	pass	-3.04410938713081	0.802556474635564	1	FALSE	3.64510925722241	5.70671998938882	14	Visceral	3.91352430041202	-1.64630920353811	5	LVM	-0.0185582262532057	5.66933353672812	4.40713207282598	7.3936161213645	V6	Visceral
GAATTCGTTATAATAGTTTTGGTCCGTTTATAGCCT	replicate1	8-10hr	mef2	23996	1.39690959315947	0.168911055694098	pass	-2.97285200512477	1.26089563388739	0	FALSE	3.53511230669501	4.75874877739288	14	Visceral	2.05809049731389	-0.708042479204499	4	HVM	0.00639007267791608	4.92099579106161	4.38776437797124	5.05540887649145	V5	Visceral
GAATTCGTTATTAGACTTAGCTTATAGGGGCTCTGA	replicate1	7-9hr	mef2	26201	1.15836220112136	0.168620584652862	pass	-4.6190850604491	2.16267959821508	1	FALSE	2.46489057635206	3.31456673195608	8	Visceral	-1.61810007487794	0.806575472583733	1	CVM	0.487368651007002	2.4172676397402	4.13059036292607	3.10033194358435	V3	Visceral
GAATTCGTTATTGCTGGAAGAACCGGAGAGGCGAAG	replicate1	7-9hr	mef2	24521	1.36041082229746	0.177575412635174	pass	-0.944458477058076	0.146706697531839	4	FALSE	2.80319080860831	0.644527992157991	9	Visceral	-2.03804436543417	-2.02438165591412	3	FCM	2.57653290805656	-1.29889230002573	3.22253839530522	-1.7355342692605	S1	Somatic
GAATTCGTTATTGCTGGAGTCAAGTCCAAGGCGAAG	replicate1	7-9hr	mef2	16049	1.22629529729807	0.178078787125637	pass	-4.15367692744628	1.69485323194751	1	FALSE	2.26996116548333	3.01705576842694	8	Visceral	-1.37578702893737	0.946755511396653	1	CVM	0.460699029539412	2.38946350346396	4.20565692939336	3.16958157355871	V3	Visceral
GAATTCGTTCAATCTCCTCCGACTCCAAAGGCGAAG	replicate1	7-9hr	mef2	35790	1.68294716581039	0.161644905702489	pass	-3.82928647179464	1.66834211410321	1	FALSE	1.72094648649507	2.22940107959385	8	Visceral	-2.51656285124113	-1.15664136747111	1	CVM	0.432988114927596	1.31233413945028	3.21229879416997	2.73283116157141	V1	Visceral
GAATTCGTTCAATCTCCTGCCAAGCTTGAGGCGAAG	replicate1	7-9hr	mef2	23854	1.19025189059628	0.185513549682168	pass	-3.37541244574845	1.25561226736399	1	FALSE	2.20178484178788	2.91826062967404	8	Visceral	1.36167984790015	-0.958412850131111	4	HVM	0.572696872328108	2.17280348072836	4.20039741553838	5.35880986983862	V5	Visceral
GAATTCGTTCCGGCTTATGGTACGTTAAATAGAGGC	replicate1	8-10hr	mef2	7812	0.863772467745805	0.162749105774144	pass	-1.06028710468586	1.97937556253839	1	FALSE	2.99017383140871	0.748506905253311	9	Visceral	-1.38570549686352	-3.74071466804355	3	FCM	3.07371718463737	-0.300055901901034	4.05622474708135	0.192785006118677	V2	Visceral
GAATTCGTTCCGGCTTATGGTACGTTAAGGCTCTGA	replicate1	7-9hr	mef2	22682	1.57377229446792	0.182425894977571	pass	-4.13864062417796	1.66013260201733	1	FALSE	2.12783145272994	2.80499340732081	8	Visceral	-1.83328409793715	0.653827511329757	1	CVM	0.343598552320784	1.90939493904898	3.78642837562139	2.97154752547827	V3	Visceral
GAATTCGTTCCTCTGCCGGTAGACCTGGATAGAGGC	replicate1	8-10hr	mef2	28592	1.22833558393984	0.165177948360084	pass	-3.0220082008046	0.567829003230636	0	FALSE	2.76573880307154	3.61458655563474	8	Visceral	-0.763181699355336	0.750218691581404	1	CVM	0.642180688951796	2.5183258844454	4.30734436072881	3.09639684493627	V3	Visceral
GAATTCGTTCGCCGCCGGGTCTGCAATCATAGAGGC	replicate1	8-10hr	mef2	11724	0.647656421520045	0.240674501788452	pass	-3.72986754322009	1.65133471054341	0	FALSE	4.9309628266829	4.70149906104391	7	Visceral	4.41723252236478	1.80293020336935	2	CVM	1.31056327400047	5.24411924610922	6.78578321494634	2.35125915343847	V4	Visceral
GAATTCGTTCGGATTCGGGAGACCTACCATAGAGGC	replicate1	8-10hr	mef2	20136	1.1653449868924	0.193420531113753	pass	2.22639899040544	-2.34825598392253	7	FALSE	-0.161924497275054	-0.831758167363099	8	Visceral	-1.71153280755703	-0.167117668046957	1	CVM	-0.800003401662523	-1.33790103663614	4.32428638495977	3.28882877166357	V3	Visceral
GAATTCGTTCGGATTCGGGCGATTGCAGGGCTCTGA	replicate1	7-9hr	mef2	26920	1.49525141490262	0.201525135115125	pass	-3.71286221941892	1.46510330687238	1	FALSE	1.91284214378502	1.94304376048938	9	Visceral	-2.91039423546235	-1.04691658154625	3	FCM	0.528083212946242	0.980055708988401	2.52653090514714	2.78113667304601	V1	Visceral
GAATTCGTTCGTAGCATCTACGATCATCCAGGACGT	replicate1	10-12hr	mef2	11168	1.04195729084858	0.192314566577301	pass	1.54075136621363	-3.59355709588705	2	FALSE	4.46382793755809	4.85032738914442	7	Visceral	3.23221392215633	1.98533299812664	2	CVM	0.813511796568221	5.02694566975424	6.27778570212895	2.89854423339453	V4	Visceral
GAATTCGTTCGTAGCATCTCAAGATAGTAGGCGAAG	replicate1	7-9hr	mef2	34600	1.39850580212626	0.203934464059075	pass	-2.43969893792878	1.23351893179832	4	FALSE	2.18093671396851	1.37623795686354	9	Visceral	-1.8743475867621	-2.91078511051581	3	FCM	1.24540121135551	0.0100318981249059	3.21236197509343	0.20391702289667	S1	Somatic
GAATTCGTTCTTGAGGTTCCATCGTTCCGGCTCTGA	replicate1	7-9hr	mef2	9515	1.26969514046799	0.161209068010076	pass	-1.95188016985967	1.51591705730756	4	FALSE	2.74616113242007	0.867698509693538	9	Visceral	-1.67447756092923	-3.39582277897847	3	FCM	1.50873834667045	0.253541555805894	3.48606054343755	0.415196288479231	V2	Visceral
GAATTCGTTCTTGAGGTTTTGGTCCGTTATAGAGGC	replicate1	8-10hr	mef2	24871	1.14631498095033	0.172927513015619	pass	-3.13893083657808	0.492198606334598	0	FALSE	2.51411589182527	3.34421130976895	8	Visceral	-1.14857718861924	1.14573631702219	1	CVM	0.514753409002608	2.5128920866091	4.16159956016118	3.15034953887548	V3	Visceral
GAATTCGTTGATATTGCGCAGAGAGGTCGTACTGAC	replicate1	6-8hr	mef2	11102	1.28305245427986	0.171428571428571	pass	-3.67353875854233	-2.60304962206984	4	FALSE	1.63919726860343	1.83330497581686	9	Visceral	-2.45960773342385	-1.72777279399314	3	FCM	0.428150899980849	0.772793371780607	2.61529175796086	2.44166819388952	V1	Visceral
GAATTCGTTGATATTGCGCAGCCGGCTTTAATCTTA	replicate1	9-11hr	mef2	4776	0.667835540921259	0.188048474717927	pass	1.64434164411697	2.04742632323706	2	FALSE	4.18503173257757	4.46160004770701	7	Visceral	3.26832438339211	2.73350790735169	2	CVM	1.19465524730522	4.45674618016073	6.07229797401006	3.14837781722631	V4	Visceral
GAATTCGTTGATATTGCGCTCTAACTCGCAGGACGT	replicate1	10-12hr	mef2	14628	0.762809130581279	0.211381004366812	pass	1.04141755941779	-3.28735495901457	2	FALSE	4.70144579463566	4.51129990745565	7	Visceral	3.31622881310877	2.6407636823103	2	CVM	1.29019684371788	4.45471533070395	6.40485851325566	2.83850113685217	V4	Visceral
GAATTCGTTGATATTGCGTACGATCATCTAATCTTA	replicate1	9-11hr	mef2	4634	0.843192226563199	0.172413793103448	pass	0.936116650746458	2.14976468884887	2	FALSE	3.70604307787312	4.49008251387992	7	Visceral	1.59533841649964	1.98551628126317	2	CVM	1.03791613159019	4.1952639413912	6.0109395221668	3.04656020934667	V4	Visceral
GAATTCGTTGATATTGCGTTAATTAGCCTAATCTTA	replicate1	9-11hr	mef2	13459	1.22790825485526	0.17679312388856	pass	0.408338000891617	2.13782037741405	2	FALSE	3.66541954571064	4.52127060583375	8	Visceral	2.17879791846095	-0.177073198561379	4	HVM	0.595339007948225	4.90030344258139	4.52178184547002	4.94718829925146	V5	Visceral
GAATTCGTTGATTAGGTACTCCTGGACCAGGCGAAG	replicate1	7-9hr	mef2	35004	1.08504244690486	0.217947988391282	pass	-4.51667563272183	2.28428063997807	1	FALSE	2.94848714853869	3.93599776029333	8	Visceral	-0.287772464378147	0.943171077140292	1	CVM	0.613902576540297	2.75108035336325	4.63912336387212	3.04282275970068	V3	Visceral
GAATTCGTTGATTAGGTACTCCTGGACCCAGGACGT	replicate1	10-12hr	mef2	43952	1.15556648810091	0.23092970521542	pass	1.55089740228857	-3.94710417984479	2	FALSE	5.00521561764164	4.5538174833725	7	Visceral	3.77307056185236	2.95566665448145	2	CVM	1.53056687888939	4.89631326924154	6.52245990790898	2.74083225066747	V4	Visceral
GAATTCGTTGCGACCTCTGATTACCGGATAATCTTA	replicate1	9-11hr	mef2	20035	1.22353256800722	0.234211834908006	pass	1.11170597188228	2.18404072512743	2	FALSE	4.05542172974993	4.38086406871285	7	Visceral	2.11002094542235	2.25377779374861	2	CVM	0.980801530454939	4.03259857426474	6.08958761252935	3.0347179585227	V4	Visceral
GAATTCGTTGGACGACTAGTCGGTAGTTCAGGACGT	replicate1	10-12hr	mef2	31728	1.02362708263069	0.225439698492462	pass	1.17536881087073	-3.04819806466394	2	FALSE	4.01266926094817	5.37752713347785	14	Visceral	4.06230959116028	0.705146553682924	2	CVM	0.29460436878044	5.68620546589682	6.9225753978687	2.39372650916662	V6	Visceral
GAATTCGTTGGACGACTATAGCCTCGTTCAGGACGT	replicate1	10-12hr	mef2	39075	0.883788937572738	0.219644041001581	pass	1.03672014299022	3.12806935648812	2	FALSE	4.66676262360314	4.4743907069109	7	Visceral	2.45795945585627	2.02554459008526	2	CVM	1.14124733981926	4.30925281773398	6.36648265876348	2.86333910758581	V4	Visceral
GAATTCGTTGGTTGCCGTCAGAGAGGTCAGGCGAAG	replicate1	7-9hr	mef2	19007	0.958303858343616	0.202330953380932	pass	-4.18731832057645	1.43263519950788	1	FALSE	2.03567043767727	2.61898755967652	8	Visceral	-2.42594440319936	0.154699835647662	1	CVM	0.303930409525221	1.95285828839132	3.14344708480413	2.74959413344946	V1	Visceral
GAATTCGTTGGTTGCCGTTTAATTAGCCCAGGACGT	replicate1	10-12hr	mef2	14472	1.04042466227423	0.204774389402511	pass	1.3242420858808	-3.34429652121503	2	FALSE	3.90983501872409	4.42031530332416	7	Visceral	2.3757816264229	2.47624801224303	2	CVM	1.26385099468071	4.32258280049154	6.09355632819707	3.06191841895666	V4	Visceral
GAATTCGTTTATTGAGGCCTTAGGTATCTATAGCCT	replicate1	8-10hr	mef2	34504	1.45635653010943	0.182280823502198	pass	-2.90596563274787	1.68890348989182	7	FALSE	3.64550574537985	5.64266871333555	14	Visceral	3.82574379810085	-1.41472548539792	5	LVM	-0.0212532204644026	5.68210752735922	4.44112817802007	7.34496633346166	V6	Visceral
GAATTCGTTTATTGAGGCGTCTGCAATCATAGAGGC	replicate1	8-10hr	mef2	21132	0.886281207995407	0.221099357763506	pass	-2.78332206338152	0.952401156928744	0	FALSE	3.66591669450692	4.54998663172361	8	Visceral	1.91568125053381	1.66515380528167	2	CVM	0.909498401258772	3.92626794110129	5.80337516822393	3.13410918052282	V4	Visceral
GAATTCGTTTATTGAGGCGTCTGCAATCGGCTCTGA	replicate1	7-9hr	mef2	18219	0.943584396778152	0.26123164584703	pass	-3.67698831171383	1.56925127519414	1	FALSE	1.93778721817924	1.75352817447232	9	Visceral	-2.76143695921709	-1.61510867959071	3	FCM	0.639502652262038	0.840956885917875	2.84104649581487	1.9697218352088	V1	Visceral
GAATTCGTTTCCGTCGACCAGAGAGGTCTAATCTTA	replicate1	9-11hr	mef2	10995	0.837380965368141	0.168812330009066	pass	0.986662987696096	2.32614281471001	2	FALSE	3.84284249792474	4.46335000828022	7	Visceral	2.17829668325484	2.5475321586287	2	CVM	1.00520391044456	4.29612549076864	6.06128160514409	3.0270754509696	V4	Visceral
GAATTCGTTTCCGTCGACCTCTAACTCGTAATCTTA	replicate1	9-11hr	mef2	11230	1.2645985430341	0.183934601030745	pass	0.50442459615754	2.77429162797515	2	FALSE	2.93404884292874	3.73768341656585	8	Visceral	-0.510714438068673	1.50199008418597	1	CVM	0.644506998632735	3.03896697293112	4.83347360648686	3.20041863257971	V3	Visceral
GAATTCGTTTCCGTCGACTACGATCATCAGGCGAAG	replicate1	7-9hr	mef2	23566	1.42704546594856	0.184326337169939	pass	-4.51527140016034	1.93707516647451	1	FALSE	2.35751619450737	3.13371212888193	8	Visceral	-1.69660259966634	0.536678474285281	1	CVM	0.463902779196089	2.37596305142233	4.11116067924077	3.11200348670568	V3	Visceral
GAATTCGTTTCCGTCGACTACGATCATCGTACTGAC	replicate1	6-8hr	mef2	10168	1.0523980591344	0.175927743962301	pass	-3.67093190858471	-2.19213142193625	4	FALSE	0.717860616286073	-2.45945813517387	9	Visceral	1.6551307827276	-1.16509669912404	4	HVM	-0.246620170499498	4.78369100819418	3.96653883018071	5.39733688170996	V5	Visceral
GAATTCGTTTCGAATATTGATTACCGGATAATCTTA	replicate1	9-11hr	mef2	12964	1.37629946578937	0.209076923076923	pass	0.883945222338486	2.20999798256916	2	FALSE	3.75069348208398	4.33582754004222	7	Visceral	1.63592106058128	2.08907627592591	2	CVM	1.03654260215599	4.04488428364584	5.78106109656865	3.14401618774023	V4	Visceral
GAATTCGTTTCGAATATTTGGCGACGGATAATCTTA	replicate1	9-11hr	mef2	20066	1.01184377186878	0.234053139615882	pass	1.16045466381206	2.30363697874082	2	FALSE	4.01707408231004	4.36540306266565	7	Visceral	2.0993408746761	2.25560383766355	2	CVM	1.03893107948143	3.94172485600302	6.03878156699712	2.98718969161596	V4	Visceral
GAATTCGTTTGATACGATCAGAGAGGTCAGGCGAAG	replicate1	7-9hr	mef2	12954	0.987344434457986	0.195039285164073	pass	-4.47945032596503	1.78982349834331	1	FALSE	2.2018877904006	2.8982333117543	8	Visceral	-1.97548070681738	0.419661091600413	1	CVM	0.384187467668837	1.95985503922293	4.1126822666126	3.08926216895666	V3	Visceral
GAATTCGTTTGATACGATTACGATCATCTAATCTTA	replicate1	9-11hr	mef2	19701	1.44023114974096	0.178716079384366	pass	0.986945417478024	2.73306807453713	2	FALSE	3.74635976286872	4.36319367437906	7	Visceral	2.01238546044113	2.26766751794723	2	CVM	0.973361917112654	4.31087358723471	6.04326765098149	3.02335302169409	V4	Visceral
GAATTCGTTTGATTGGCGGCCAAGCTTGCAGGACGT	replicate1	10-12hr	mef2	8248	0.980471141962829	0.195546950629235	pass	1.42335978186231	-3.15400562007337	2	FALSE	3.54843871952917	4.36552964531711	8	Visceral	1.3193214292801	1.67803159799373	2	CVM	0.802171893690413	3.76745398770163	5.86372081794316	3.1310416870841	V4	Visceral
GAATTCGTTTGCCGTAGGACCTACGCCAAGGCGAAG	replicate1	7-9hr	mef2	14656	1.05690915637795	0.180964052287582	pass	-3.04268023679738	0.828096811677462	1	FALSE	3.6422415293241	5.68146782071631	14	Visceral	3.99842187671467	-1.31780756917711	5	LVM	0.0147632139666734	5.72509964237997	4.39265005149419	7.40639535720434	V6	Visceral
GAATTCGTTTGCCGTAGGACTCGTATCACAGGACGT	replicate1	10-12hr	mef2	17586	1.1924883208108	0.165003402132003	pass	1.62517509278678	-3.62553837635862	2	FALSE	3.96324956655343	4.23458836844368	7	Visceral	2.69959684907276	2.71052124500275	2	CVM	1.1787863450988	4.07356937657187	6.05214397468144	3.01155893142309	V4	Visceral
GAATTCGTTTGCTTAGATACTGAGCGACGGCTCTGA	replicate1	7-9hr	mef2	12764	1.03271370707673	0.168930523028884	pass	-2.84862067224944	1.6721567684287	7	FALSE	2.46885170351144	1.14338238008625	9	Visceral	-1.87607856703972	-2.96588965879096	3	FCM	1.26841325340111	0.105797712310048	3.07954136886174	0.530215751481913	V2	Visceral
GAATTCGTTTGCTTAGATTCGTCCTTCGTATAGCCT	replicate1	8-10hr	mef2	14245	1.25117193985246	0.157754759238522	pass	-3.08896108312996	1.61674457667439	0	FALSE	3.66143140120602	5.69009913416186	14	Visceral	3.98976461749439	-1.26550747999386	5	LVM	-0.0246609968201461	5.63775881062338	4.52298967399175	7.26127330596533	V6	Visceral
GAATTCGTTTGCTTAGATTTCTACCTCATATAGCCT	replicate1	8-10hr	mef2	23844	0.819473898527169	0.172537562604341	pass	3.10689030081897	-2.06319722936576	2	FALSE	3.23556223742579	4.99360224220498	14	Visceral	-4.56914533768723	0.00233201067074937	4	HVM	-1.74926917972725	-1.62978152503183	-2.78566844902461	2.42404548461523	H1	Hemocytes
GAATTCGTTTGGCAAGCCGATGCAGTTCTATAGCCT	replicate1	8-10hr	mef2	12215	0.804103366395749	0.164164490861619	pass	-3.66768426170111	1.01897296159075	0	FALSE	3.45886884198756	4.09438428883575	8	Visceral	1.56450277925925	2.29859942348883	2	CVM	1.13987941322166	3.970581610306	5.80865995444829	3.11787096793737	V4	Visceral
GAATTCGTTTGGCAAGCCTCAATATCGAATAGAGGC	replicate1	8-10hr	mef2	36186	1.58827953050653	0.144824546906847	pass	-0.243429597118229	0.345830785570725	9	FALSE	2.30679316837937	1.26911747210479	9	Visceral	-1.98625943671025	-2.28138337790135	3	FCM	1.42861718711693	-0.434824983970431	3.07069198646123	-0.323656458305456	S1	Somatic
GAATTCGTTTGGCAAGCCTTATGACCAAGGCTCTGA	replicate1	7-9hr	mef2	33943	1.16749812061559	0.16950546223423	pass	-3.04314260255133	0.811710897850901	1	FALSE	3.60332621547869	5.7226757817513	14	Visceral	3.88766159897915	-1.61459968345103	5	LVM	0.029209144686049	5.74378784428427	4.4362358287769	7.34726325805273	V6	Visceral
GAGATTCCAACGAATTCGCAGCCGGCTTAGGCGAAG	replicate1	7-9hr	mef2	9160	1.10926159731598	0.169572798605057	pass	-4.27552592327395	1.77429944427983	1	FALSE	2.14614999885697	2.83264666308188	8	Visceral	-1.82290241535829	0.652170196013228	1	CVM	0.368040927027052	1.89726229439566	3.86023418464238	3.01077930266943	V3	Visceral
GAGATTCCAACGCGCAGAAGGACGGACGGTACTGAC	replicate1	5-7hr	mef2	8968	0.687480347395795	0.306081532635331	pass	-3.2943402808151	-1.05975791245785	2	FALSE	-2.77704550339405	-2.02597436401287	14	Visceral	2.82794944866428	-2.54037462862745	5	LVM	-0.596392117168123	4.70666511784384	4.04546777762944	5.81325523192968	V6	Visceral
GAGATTCCAACGCGCAGACTCCTGGACCAGGCGAAG	replicate1	7-9hr	mef2	26428	1.22617984740054	0.204073934364391	pass	-1.49393836175253	0.648231998511337	4	FALSE	2.31875474063487	0.768858988626162	9	Visceral	-2.0474592731145	-2.32537196730787	3	FCM	1.23779911575157	-0.167509596244601	3.17664734878118	0.658769648624323	V2	Visceral
GAGATTCCAACGCGCAGAGGAAGTTATATAATCTTA	replicate1	9-11hr	mef2	17508	1.30307515471752	0.186666666666667	pass	-1.05898357165748	-0.547577440911083	2	FALSE	3.65056126861422	5.06880479536972	7	Visceral	2.47592340608275	-0.578495633670928	4	HVM	0.0212569612010179	5.38324888478109	6.11259738959844	0.837479513240717	N1	Neuro
GAGATTCCAACGCGCAGATGGTAATCCTGTACTGAC	replicate1	5-7hr	mef2	12088	1.42862612871538	0.185020576131687	pass	-4.22885812831176	1.27654208908138	4	FALSE	0.314086919582845	2.13747816498695	13	Visceral	-5.13307225998383	0.0983104487329529	0	CVM	-0.816473506118471	1.16584416161368	1.59096924819524	3.77379767234411	V1	Visceral
GAGATTCCAACGCGCAGATGGTAATCCTTAATCTTA	replicate1	9-11hr	mef2	20271	1.40547658689929	0.19208484729451	pass	0.930673447465919	3.29239813114114	2	FALSE	2.93167299673472	3.69847952599342	8	Visceral	-0.122088650703467	1.79874611825266	1	CVM	1.09259492931206	3.70770891438315	5.41885082282598	3.14848486716833	V4	Visceral
GAGATTCCAAGTACGCGAACCTACGCCAAGGCGAAG	replicate1	7-9hr	mef2	13972	1.35425598663734	0.170240137221269	pass	-2.99723894409647	0.852432388417872	1	FALSE	3.61875622002096	5.24188109644784	14	Visceral	2.29413804258158	-0.626892249072005	4	HVM	-0.0726320070282759	5.25170095692465	6.08986608542974	1.01473931605902	V6	Visceral
GAGATTCCAAGTAGCTCAGCGATTGCAGATAGAGGC	replicate1	8-10hr	mef2	12894	0.953870357392365	0.13770136307311	pass	-3.95610566122477	0.784908608263414	0	FALSE	3.16035755221335	3.92746191667281	8	Visceral	-0.0746668812733406	1.40161022306435	1	CVM	0.755334563825911	3.2316830946047	5.40304605521733	3.20867125327673	V4	Visceral
GAGATTCCAATATTACTTAGCTTATAGGCCTATCCT	replicate1	7-9hr	mef2	21126	1.78615060087049	0.139807292650671	pass	-3.71660319123284	1.91209256842812	1	FALSE	2.38902851949933	1.38333615641064	9	Visceral	-2.60788395287759	-1.94301066367039	3	FCM	1.07538325366814	0.143581204666587	3.31432859458501	1.06405709321585	V2	Visceral
GAGATTCCAATATTACTTGATTAGATGACCTATCCT	replicate1	7-9hr	mef2	60683	1.56611277504346	0.161944517486195	pass	-3.99311338109713	0.992457108079144	1	FALSE	2.58852289627968	3.4225396162281	8	Visceral	-3.15026796182804	-0.0533243924095076	1	CVM	0.503774769876784	2.47311027775595	4.16658870734746	3.1010705643424	V3	Visceral
GAGATTCCACCAGGCGCAACTCGTATCACAGGACGT	replicate1	9-11hr	mef2	20743	1.42997143087561	0.151293642396845	pass	0.164302663224643	2.12297814838568	2	FALSE	3.70922882598515	5.62105207039022	14	Visceral	4.03716276814805	-1.09192134018461	5	LVM	0.15724018988449	5.70196398030111	4.50339834250981	7.28604785735693	V6	Visceral
GAGATTCCACCAGGCGCAGCCAAGCTTGTAATCTTA	replicate1	9-11hr	mef2	31809	1.68634815217176	0.152180734232821	pass	0.272917944500509	-0.804728422814509	2	FALSE	3.18338478107882	3.90592101368643	8	Visceral	-1.25589319985727	-3.44782192068966	3	FCM	0.703592010114974	2.9726122213442	5.32316009559209	-0.663741607116796	S2	Somatic
GAGATTCCACGGCGTTAATTATGACCAAGGCTCTGA	replicate1	5-7hr	mef2	31157	1.41551996309504	0.158225011205737	pass	-3.29414683281034	0.154458247331163	2	FALSE	-4.45770737329492	-1.36856828670212	8	Visceral	-3.09978536147488	-0.0419273744070629	0	CVM	0.283616014097518	1.77707608471701	4.23499767341191	3.22117773826208	V3	Visceral
GAGATTCCACTATTCATTAGCTTATAGGGGCTCTGA	replicate1	5-7hr	mef2	16273	1.52946437393294	0.142874662742212	pass	-3.99657910867968	0.423162915192657	4	FALSE	1.24570508283635	2.01515112062596	13	Visceral	-4.31212512095235	-0.209515144624902	0	CVM	-0.282836936141664	1.22523816357443	2.05713979758794	3.10486118133154	V1	Visceral
GAGATTCCACTATTCATTTATAGGATCTCCTATCCT	replicate1	7-9hr	mef2	44414	2.02330570229364	0.149481528033398	pass	-4.34084533120926	1.91222964180696	1	FALSE	2.4425923117647	3.20660972630845	8	Visceral	-2.15410466703044	0.368686345387132	1	CVM	0.431517251108473	2.24649890194723	3.73829404868657	2.93668762977209	V1	Visceral
GAGATTCCAGACCATATCATTGCGGCCATATAGCCT	replicate1	6-8hr	mef2	11530	1.41237376044105	0.155909326873161	pass	-3.16657411049876	-2.56810767161083	4	FALSE	3.59754984355329	4.92118396817354	14	Visceral	1.91947348828482	-0.698488732830468	4	HVM	-0.0217702907578292	4.87325771580526	4.41726104774053	5.02097217376318	V5	Visceral
GAGATTCCAGATTACGTTCTCCTGGACCCAGGACGT	replicate1	9-11hr	mef2	13362	1.14428259436863	0.202297478740862	pass	0.510440029226711	-1.15249389608309	0	FALSE	2.69620391678597	0.668115843247388	9	Visceral	-1.80940875721864	-3.67431435017535	3	FCM	1.82854826030571	-0.706526260272769	3.07324258842046	-0.63577719395075	V2	Visceral
GAGATTCCAGATTACGTTGGTTGAACGTAGGCGAAG	replicate1	7-9hr	mef2	16498	0.942791163539601	0.232440260680666	pass	-4.40233799742424	2.20292875891842	1	FALSE	2.58850596642101	3.4503340297027	8	Visceral	-0.689185939797518	1.34449676865801	1	CVM	0.566116161917037	2.57152326832602	4.22485439338262	3.15038410956945	V3	Visceral
GAGATTCCAGATTACGTTTAGCCTCGTTTAATCTTA	replicate1	9-11hr	mef2	30784	1.34479415043748	0.209520725388601	pass	0.0109394411184471	-0.847898829050561	0	FALSE	4.10104018954805	4.86592523004016	7	Visceral	2.31021664791001	0.547753855860868	2	CVM	2.18084914264519	-0.848982970611361	4.49392406501348	-1.12084217731867	S1	Somatic
GAGATTCCAGCCGTAGTTGGTTGAACGTGTACTGAC	replicate1	5-7hr	mef2	19484	1.36670076751735	0.171270718232044	pass	-3.93648987649649	0.953349816099617	4	FALSE	0.2844011320067	2.16098471384442	13	Visceral	-5.32151299198626	0.516923881407577	0	CVM	-0.857666544343645	1.2066107584078	1.57187978782231	3.75777975852575	V1	Visceral
GAGATTCCAGCCGTAGTTGTCGGTAGTTCAGGACGT	replicate1	9-11hr	mef2	72937	1.25929799528338	0.187023422340048	pass	1.9751383008078	2.37748395281698	2	FALSE	5.03525970176341	4.60028843207915	7	Visceral	4.27160825104609	2.20378904059244	2	CVM	1.2499099451049	4.98270948658774	6.81731216468389	2.29310552413549	V4	Visceral
GAGATTCCAGTTCTCATGACTCGTATCACAGGACGT	replicate1	9-11hr	mef2	32987	1.56943477017151	0.137017777240295	pass	-1.74277371555659	1.12780060546971	2	FALSE	4.71626090478783	4.54117778289319	7	Visceral	2.74057556922937	1.98282405125222	2	CVM	3.41922862109978	1.38337906132528	6.55982391395146	2.70890371139135	V4	Visceral
GAGATTCCAGTTGAATCAAGAACCGGAGTAATCTTA	replicate1	9-11hr	mef2	22907	1.63328210702004	0.183575720630497	pass	0.740334170034255	3.22370663549368	2	FALSE	3.29264770470122	3.97222641672972	8	Visceral	0.216672514955441	1.76696905088688	1	CVM	0.955438562010115	3.47832234631369	5.3636039928394	3.1767758541831	V4	Visceral
GAGATTCCAGTTGAATCAATTCGGAAGTGTACTGAC	replicate1	5-7hr	mef2	14216	1.2626948020703	0.16958900266517	pass	-4.07987627376585	1.15512708046994	4	FALSE	0.222901785950227	2.1560011403071	13	Visceral	-5.79334513624722	0.372226701269464	0	CVM	-0.775991104270631	1.19609244595358	1.64986936606938	3.68446127708044	V1	Visceral
GAGATTCCAGTTGAATCAGAGATGCATGCAGGACGT	replicate1	9-11hr	mef2	20881	1.22409637563446	0.228413319339758	pass	0.846641649163196	2.61802554322983	2	FALSE	2.88149885287853	3.72469078886025	8	Visceral	-0.234802290285925	1.68995467770972	1	CVM	0.749158568952864	3.27909644375631	5.09552566566045	3.18438450629797	V3	Visceral
GAGATTCCATACCTCGACTGGCGTAGAAGGCTCTGA	replicate1	5-7hr	mef2	18870	1.24391705963088	0.142992823976361	pass	-4.05350494791923	1.3710026125375	4	FALSE	0.201272253052822	2.14641796960511	13	Visceral	-5.73008658594872	0.395790343193425	0	CVM	-0.845679275418932	1.23615415821859	1.63458029784734	3.71065680320349	V1	Visceral
GAGATTCCATGGAACGAACCATCTGGCACCTATCCT	replicate1	7-9hr	mef2	26352	1.27789256573605	0.177725656351668	pass	-4.44290408297564	2.24541760249476	1	FALSE	3.75151320061883	4.7432513123619	8	Visceral	2.0744344704797	-0.358215549566599	4	HVM	0.14056698260147	4.88708694706747	4.44090024985845	5.02348319823828	V5	Visceral
GAGATTCCATGGAACGAATGGCGTAGAACCTATCCT	replicate1	7-9hr	mef2	15295	1.28192032632371	0.164188836724048	pass	-4.44781967881033	2.3387486145942	1	FALSE	2.83039827627527	3.65161412712037	8	Visceral	-0.257238334507369	1.55405844640558	1	CVM	0.667504139517134	3.11003931294272	4.86238281287725	3.22356955344763	V3	Visceral
GAGATTCCATGGCGCCTGATTGACCGAGGGCTCTGA	replicate1	5-7hr	mef2	9796	1.32350774989243	0.195399959291675	pass	-4.34416162692553	1.46007878416026	4	FALSE	0.46613757901857	1.9869409613882	13	Visceral	-5.78136169514099	0.398461949089743	0	CVM	-0.798699669267351	1.15918644200155	1.58563236751134	3.65727249915685	V1	Visceral
GAGATTCCATGGCGCCTGGAGACCTACCGGCTCTGA	replicate1	5-7hr	mef2	15656	0.996395282264025	0.193346928371145	pass	-3.92013451824778	1.17302352828114	4	FALSE	0.373689361811298	2.01991113330435	13	Visceral	-5.5729272694007	0.515390097384311	0	CVM	-0.738266162301713	1.16629048119375	1.63549296416814	3.68460480506506	V1	Visceral
GAGATTCCATTATGCAAGCAGCCGGCTTAGGCGAAG	replicate1	7-9hr	mef2	7458	0.923744336130444	0.171657754010695	pass	-3.98670041103786	1.31981610522339	1	FALSE	1.56057256567797	2.11315048594194	13	Visceral	-2.9979590731414	-1.07131044739847	0	CVM	-0.0692204457775893	1.32677205334494	2.91073624648625	2.74039832885351	V1	Visceral
GAGATTCCATTATGCAAGTAATTGACCTTAATCTTA	replicate1	9-11hr	mef2	12560	1.56000134738804	0.161003493172436	pass	1.07348727328387	-0.252336144885718	0	FALSE	3.73701804927613	0.608554000707237	9	Visceral	-1.41016325156699	-3.68709892478585	3	FCM	3.12536699352104	1.40021188984701	4.09872047462041	0.208776328814886	V2	Visceral
GAGATTCCATTCTTAGCTGTCGGTAGTTTAATCTTA	replicate1	9-11hr	mef2	39061	1.78660397091628	0.173715858132898	pass	0.443965672010899	2.65672172526711	2	FALSE	2.64533154925515	3.39389595949577	8	Visceral	-0.860608568236003	1.52150103687162	1	CVM	0.552847393129652	2.68476899395773	4.17974416770513	3.08117572600927	V3	Visceral
GAGATTCCATTCTTAGCTTGGTAATCCTAGGCGAAG	replicate1	7-9hr	mef2	8254	1.50812217943896	0.177563329312425	pass	-3.41174354137462	1.07336912816984	1	FALSE	3.27934752934189	4.4029509431207	8	Visceral	1.92686591566782	-0.849114699762491	4	HVM	0.0613493102534471	4.84169729481527	4.2474421695667	5.3547429257163	V5	Visceral
GAGATTCCATTGGCAGATCATTGACGCTGGCTCTGA	replicate1	5-7hr	mef2	11392	1.33230376154919	0.170979020979021	pass	-4.12718707163278	0.529917089854552	4	FALSE	1.39488626381721	2.18338063382675	13	Visceral	-4.48371946201581	0.182220735981781	0	CVM	-0.0721386295811476	1.16706927548239	2.51849548377568	3.00874559218969	V1	Visceral
GAGATTCCATTGGCAGATTCGTCCTTCGTATAGCCT	replicate1	6-8hr	mef2	26092	1.57801387676623	0.151860056527385	pass	-4.59963726122413	-1.46385346539227	2	FALSE	2.35113536146804	3.17597417272887	8	Visceral	-1.39802840629864	0.816927818050711	1	CVM	0.423921235178298	2.28956278096029	4.12996856727178	3.18722526366796	V3	Visceral
GAGATTCCCAGCTAGCGGATTGACCGAGATAGAGGC	replicate1	8-10hr	mef2	11992	1.31932420936589	0.150915141430948	pass	-3.15786356062028	0.426213194968462	0	FALSE	2.42504294003876	3.24280046005421	8	Visceral	-0.876705924707032	1.50453758583261	1	CVM	0.412587888811415	2.25380786190817	4.20380775489385	3.19338027770605	V3	Visceral
GAGATTCCCAGCTAGCGGCTTAGGTATCGGCTCTGA	replicate1	5-7hr	mef2	9520	1.06806732337835	0.206073298429319	pass	-4.11310952682576	1.33813768267007	4	FALSE	0.448632325587047	2.11332847191777	13	Visceral	-5.45318476321156	0.634673110276045	0	CVM	-0.7347097319619	1.13315155039618	1.60221902885015	3.68162171180334	V1	Visceral
GAGATTCCCAGCTAGCGGGAGACCTACCCCTATCCT	replicate1	7-9hr	mef2	102830	1.81620192816705	0.190069655988669	pass	-4.25631552997959	1.94721467138308	1	FALSE	2.54807050072195	2.72751997025786	8	Visceral	1.59453841197226	-1.70956866383311	4	HVM	0.965971417997664	1.08115031252691	3.89132396735723	2.8010389023551	V3	Visceral
GAGATTCCCAGCTAGCGGGTTGGATCTTCCTATCCT	replicate1	7-9hr	mef2	36738	1.43137469941558	0.195763172189028	pass	-3.03636402933645	0.791890758755946	1	FALSE	3.61321655838476	5.70761587576885	14	Visceral	3.89116724801318	-1.67573692068602	5	LVM	-0.0657280606285872	5.63056476841757	4.45820276298101	7.27274839217749	V6	Visceral
GAGATTCCCAGCTAGCGGTGCCAGTTGCCCTATCCT	replicate1	7-9hr	mef2	39310	1.77505697999391	0.196335211410588	pass	-4.41316183907206	2.04208770423363	1	FALSE	2.34872673977588	3.13161540812882	8	Visceral	-1.82099877104882	0.674934788556605	1	CVM	0.541221685980147	2.45810683499167	4.12336389579351	3.10211126144018	V3	Visceral
GAGATTCCCATAGCGACCTCAATATCGATATAGCCT	replicate1	6-8hr	mef2	5499	0.710335765243349	0.164731494920174	pass	-2.75258044431914	-2.57426196461995	4	FALSE	2.36542311367327	0.704844785684963	9	Visceral	-1.65989676507779	-2.84201062414837	3	FCM	1.4367483335479	-0.518940608398226	3.73594228782231	0.452253822339438	V2	Visceral
GAGATTCCCCAGATACGGTGGTAATCCTGTACTGAC	replicate1	5-7hr	mef2	16537	1.02510269524677	0.167952736918254	pass	-4.35202994225184	1.27770834895437	4	FALSE	0.364690828096596	2.11986692042312	13	Visceral	-5.48219266090736	0.333958936388366	0	CVM	-0.833953134442979	1.20038851033041	1.70680253066594	3.63845984275427	V1	Visceral
GAGATTCCCCGCTAAGAGACCTACGCCATATAGCCT	replicate1	6-8hr	mef2	21028	2.07123122213135	0.141394025604552	pass	-4.37270759369359	-2.25836727791353	2	FALSE	1.38452826962898	2.03375421627879	13	Visceral	-3.29930407628239	-0.811920890093078	0	CVM	-0.0985089314238372	1.19609292279074	2.40015522994573	2.65502158935156	V1	Visceral
GAGATTCCCCGCTAAGAGGCCAAGCTTGAGGCGAAG	replicate1	7-9hr	mef2	20939	1.39196442841263	0.18060455802422	pass	-3.8872992567399	1.03454010340518	1	FALSE	2.44834663762427	3.41663133486705	8	Visceral	-2.1164975033464	0.120472437429769	1	CVM	0.331717916105574	1.87317343483755	4.09894983329351	3.13901631171789	V3	Visceral
GAGATTCCCCGCTAAGAGGGTAATAATGTAATCTTA	replicate1	9-11hr	mef2	17804	1.38754319186654	0.170086332548492	pass	1.01424241131607	2.24603528240673	2	FALSE	4.06662632638106	4.43719746497141	7	Visceral	2.32249907390008	2.3808416086245	2	CVM	1.33143097934563	4.28764923344442	6.15048448600347	2.95974485213842	V4	Visceral
GAGATTCCCCGCTAAGAGTCCTTATAGACAGGACGT	replicate1	9-11hr	mef2	70151	1.48333339577514	0.178356998548786	pass	1.54168960372642	1.7579347581316	2	FALSE	5.16856171286077	4.30189320853374	7	Visceral	3.09878047954581	1.57093480531425	2	CVM	1.34589726505119	5.23535021076986	6.77445547141606	1.98863450820532	S2	Somatic
GAGATTCCCCGTATGATTGAGATGCATGTAATCTTA	replicate1	9-11hr	mef2	19629	1.18319534349733	0.227517528706432	pass	1.18624757554273	2.52496822268928	2	FALSE	3.86931779430229	4.24212482160974	7	Visceral	2.17438930666575	1.78012320898286	2	CVM	1.12097103175957	4.1921654535372	6.09931604423101	2.98615257079687	V4	Visceral
GAGATTCCCCGTATGATTGATTACCGGAGTACTGAC	replicate1	5-7hr	mef2	37797	1.36670211985433	0.196206533192835	pass	-3.73529966930956	0.742319324613599	4	FALSE	0.62924651696359	1.98100620213802	13	Visceral	-4.63984917142744	0.234884331047215	0	CVM	-0.553888834740335	1.10596569310019	2.13610331573064	3.21068779761877	V1	Visceral
GAGATTCCCCTCAGCTCCTGAGGAATCAGGCTCTGA	replicate1	5-7hr	mef2	20874	1.46222759182026	0.154668703456177	pass	-3.89182771780193	1.02270032516927	4	FALSE	0.42743481080694	2.1211317517574	13	Visceral	1.61531096650411	-2.07788911419045	0	CVM	-0.531841926004106	4.53420933018515	1.8443648055988	3.54664365584936	V1	Visceral
GAGATTCCCGAATGGAGCGCGATTGCAGCCTATCCT	replicate1	7-9hr	mef2	29838	0.992505169899496	0.198208436392807	pass	-3.01444553249524	2.06903251693081	7	FALSE	2.33453855786625	1.27556045986923	9	Visceral	-2.45518192849045	-2.73302660382817	3	FCM	1.09784895953972	0.290638242467138	3.17581479110295	1.12553916509237	V2	Visceral
GAGATTCCCGAATGGAGCGCGATTGCAGGGCTCTGA	replicate1	5-7hr	mef2	30279	1.48979935252648	0.205771891678197	pass	-4.06316372483567	0.770704301682873	4	FALSE	0.364189342588762	2.09399900212244	13	Visceral	-5.36040937694205	0.659113489302744	0	CVM	-0.778279147769624	1.19182630310843	2.01506654777104	3.28961030776586	V1	Visceral
GAGATTCCCGCGGCCATAACTCGTATCATAATCTTA	replicate1	9-11hr	mef2	7438	1.0223280000373	0.178255033557047	pass	0.406531970275323	2.64221492103755	2	FALSE	2.73024165399661	3.5868255082784	8	Visceral	-0.133488994122069	1.71356078015663	1	CVM	0.640090890501326	2.90842850933859	4.29938737906987	3.25339714820471	V3	Visceral
GAGATTCCCGCGGCCATAGGAATTCAGTCCTATCCT	replicate1	7-9hr	mef2	23591	1.25795553982839	0.159688742281993	pass	-4.58210803688013	2.24035663521458	1	FALSE	2.49991329936269	3.35921114581081	8	Visceral	-0.952780716661971	1.30501386202598	1	CVM	0.51557273444969	2.49865229855368	4.25452844657476	3.21877090270605	V3	Visceral
GAGATTCCCGCTTATCGTGATGCAGTTCCCTATCCT	replicate1	7-9hr	mef2	18264	1.49492077750036	0.154089422028353	pass	-2.019503880899	1.36077003135532	4	FALSE	3.29094500976096	0.204702426987574	9	Visceral	-1.79330080021897	-3.60092849226845	3	FCM	2.7507427412017	-1.12724880446604	3.39030806579167	-1.74329574768458	S1	Somatic
GAGATTCCCGTCGAGCGCACTCGTATCAAGGCGAAG	replicate1	7-9hr	mef2	10780	1.51444663625836	0.165833796039237	pass	-2.86836220166304	1.79827054688958	7	FALSE	2.55633262502383	1.09869351338811	9	Visceral	-2.29569327198074	-2.97068442883623	3	FCM	1.46638924655754	0.397261504634115	3.3103973106342	0.897319894386195	V2	Visceral
GAGATTCCCGTCGAGCGCGCCAAGCTTGTAATCTTA	replicate1	9-11hr	mef2	6122	0.801912016327034	0.158134985327682	pass	1.02913798304911	2.32207956640257	2	FALSE	3.87547321781335	4.47544527678521	7	Visceral	2.31081925103064	2.14906230238008	2	CVM	1.13009090003807	4.19755657444784	6.10702840842778	3.02366248900976	V4	Visceral
GAGATTCCCGTCGAGCGCGGTAATAATGGTACTGAC	replicate1	5-7hr	mef2	21626	0.965961830869839	0.163376383763838	pass	-3.87758920679076	1.60499874742752	4	FALSE	0.193179562723406	2.12179157491181	13	Visceral	-5.69810784885461	0.569293331445988	0	CVM	-0.866369776155168	1.15579100380728	1.5573684410053	3.76950423057165	V1	Visceral
GAGATTCCCTAACTAGGTCTCTAACTCGAGGCGAAG	replicate1	7-9hr	mef2	4953	0.722911425684687	0.157746478873239	pass	-2.69545954480011	1.43282333666874	7	FALSE	2.36981558308778	1.37434475582267	9	Visceral	-1.96494419544287	-3.48025252004762	3	FCM	1.22401566085655	-0.0423220949332988	3.78623573340947	0.555494573069476	V2	Visceral
GAGATTCCCTAACTAGGTCTCTAACTCGTAATCTTA	replicate1	9-11hr	mef2	11148	1.75257305863612	0.146537842190016	pass	0.850015157371634	-0.138623993700924	0	FALSE	3.08840910840497	0.564267244420871	9	Visceral	-1.59941155388975	-3.38178162785529	3	FCM	1.78943759975273	0.0789004830558026	3.69780866660649	0.372885592384003	V2	Visceral
GAGATTCCCTAACTAGGTTCAAGATAGTGTACTGAC	replicate1	5-7hr	mef2	30300	1.94674156320528	0.1749884875995	pass	-3.14382482417631	-1.39811167282547	2	FALSE	-6.67752496596497	0.69536221320138	14	Visceral	2.16120043257495	-2.23908014580108	4	HVM	-0.561249591137582	4.73441942463705	4.03077356376226	5.83112327392187	V5	Visceral
GAGATTCCCTAAGCCTTGAGAACCGGAGAGGCGAAG	replicate1	7-9hr	mef2	18072	1.3304421231659	0.170858151334657	pass	-2.72376733879074	1.48089967088645	4	FALSE	2.20532251780805	1.32771605809674	9	Visceral	-2.35277001399917	-2.58407005298186	3	FCM	1.20137090263206	0.0652150479991162	2.99564544715459	1.41859082515325	V1	Visceral
GAGATTCCCTAATTGCGACCATCGTTCCGGCTCTGA	replicate1	5-7hr	mef2	7310	0.969585935658556	0.164252528013118	pass	-3.68881533983385	0.26151991613606	4	FALSE	1.97601732662076	2.06522172864209	9	Visceral	-2.93640438400943	-1.43222778972993	3	FCM	0.518028326605147	1.03513439427206	3.04135720290715	2.21066872413244	V1	Visceral
GAGATTCCCTAATTGCGAGATGCAGTTCCCTATCCT	replicate1	7-9hr	mef2	88599	1.99016935321405	0.16106023445762	pass	-3.92113680843988	2.63874553715036	1	FALSE	2.51826224953035	3.04287103681523	8	Visceral	-2.00752020775078	0.682788545998089	1	CVM	0.561053701017683	2.16365369091818	3.90432731666143	2.78679267699804	V3	Visceral
GAGATTCCCTACTAATAAGTCGGTAGTTAGGCGAAG	replicate1	7-9hr	mef2	28961	1.55085956124931	0.209207900350974	pass	-4.45694824526611	1.74269352534411	1	FALSE	2.03256784997045	2.73128466384046	8	Visceral	-2.04211935560499	0.389716815232833	1	CVM	0.405447192762679	2.10841091404745	3.97508327521855	3.04603497321691	V3	Visceral
GAGATTCCCTAGCCAGCCCTTAGGTATCCCTATCCT	replicate1	7-9hr	mef2	38562	1.5400998564626	0.188246857379339	pass	-2.90187071560283	2.36515116065548	7	FALSE	2.62700613572111	1.55064778054416	9	Visceral	-2.47166346525596	-3.55891484927151	3	FCM	1.33846849975426	0.358536009295675	3.4512664512592	0.740645181489848	V2	Visceral
GAGATTCCCTAGCCAGCCGAGACCTACCATAGAGGC	replicate1	8-10hr	mef2	15788	1.1886332565449	0.175268138801262	pass	-4.08986279634928	0.843552573480078	0	FALSE	3.45037341296124	4.01494153305162	8	Visceral	0.495566166683676	1.78442865827459	1	CVM	1.22290713367302	3.99713762532065	5.51240627326543	3.16835324103918	V4	Visceral
GAGATTCCCTAGCCAGCCTGCCAGTTGCCCTATCCT	replicate1	7-9hr	mef2	29014	1.32777919551495	0.206642827671572	pass	-4.05445746036945	1.99903378139381	1	FALSE	1.99457143509891	2.22849293175642	8	Visceral	-2.78983729358595	-1.43543577914267	3	FCM	1.00310582694847	0.610189635856839	2.90539924659307	2.64287201697912	V1	Visceral
GAGATTCCCTAGCCAGCCTGCCAGTTGCGGCTCTGA	replicate1	5-7hr	mef2	8604	1.06595285257315	0.219619666048237	pass	-3.9109126100631	1.22207277225188	4	FALSE	0.217244280774027	2.08860825249326	13	Visceral	-5.74014029033127	0.403172487846806	0	CVM	-0.811091594125444	1.18290503750631	1.51346723594243	3.79243032271948	V1	Visceral
GAGATTCCCTCAATTAGTACTGAGCGACATAGAGGC	replicate1	8-10hr	mef2	22865	1.90101138661709	0.137669140113488	pass	2.55339961460562	-1.12647693523504	2	FALSE	2.14881455406209	3.15410237478324	8	Visceral	-4.3379000977998	0.422646929851622	4	HVM	-0.611507288839036	-2.76438347567728	-2.6736102863354	2.5361782723197	H1	Hemocytes
GAGATTCCCTCAATTAGTTGAGGAATCAATAGAGGC	replicate1	8-10hr	mef2	12818	1.30531134422287	0.15746071261864	pass	-3.27591617428837	0.488996835492321	0	FALSE	2.63112556711535	3.45329614812242	8	Visceral	-1.62190402793674	0.491751923621488	1	CVM	0.510230131719893	2.49598272572348	3.84148160972173	3.00033323104467	V3	Visceral
GAGATTCCCTCGTCGTAGTCAAGATAGTTAATCTTA	replicate1	9-11hr	mef2	24847	1.22218334616065	0.199502247912653	pass	-3.3515994703909	-2.46242960868978	2	FALSE	4.83696802554727	4.50472454256494	7	Visceral	3.38251403652236	2.61576573519642	2	CVM	1.33569223460991	4.73414858113119	6.55646268882329	2.7655963116416	V4	Visceral
GAGATTCCGATCTTCGCACTTATAAGTTCCTATCCT	replicate1	7-9hr	mef2	17675	1.7030802816426	0.15812062344703	pass	-4.30530105173009	2.3844994400237	1	FALSE	3.47728792250811	4.84692868685125	14	Visceral	1.7544159409912	-1.21056909756158	4	HVM	-0.0964886468903365	4.84544761906454	4.25206653632695	5.35148183639135	V5	Visceral
GAGATTCCGATCTTCGCACTTATAAGTTTATAGCCT	replicate1	6-8hr	mef2	22888	2.31977339767545	0.128214067811383	pass	-2.46445231763205	-2.09892879678759	4	FALSE	2.42766734502446	1.12044498658611	9	Visceral	-2.60953968216191	-3.41311712657953	3	FCM	1.32478994903404	0.073955167635175	3.24490730323369	0.667234968496226	V2	Visceral
GAGATTCCGATCTTCGCATGGCGTAGAATATAGCCT	replicate1	6-8hr	mef2	28266	1.39302759051177	0.147970687711387	pass	-3.53902234501859	-1.3745928914211	2	FALSE	3.46938009600135	5.74675277592281	14	Visceral	3.43435524177967	-2.23925374424856	5	LVM	-0.121629349614793	5.58039482365439	4.35878269233281	7.46939794356909	V6	Visceral
GAGATTCCGATCTTCGCATTCAGCTTGGCCTATCCT	replicate1	7-9hr	mef2	129431	1.90895622071762	0.148556026184059	pass	-2.73214622873339	2.31648638559842	7	FALSE	2.92128839840783	1.49864111267184	9	Visceral	-1.01727006078863	-2.7480311199152	4	HVM	1.0484631734832	0.934493501289579	2.09717409171636	-0.788392025875188	M5	Mesoderm
GAGATTCCGATTCTTGAAGCCAAGCTTGAGGCGAAG	replicate1	7-9hr	mef2	7942	1.07801219693112	0.201156650741765	pass	-3.96803938449368	1.1648093782793	1	FALSE	1.58440433378831	2.30922656430114	8	Visceral	-2.46434175831244	-0.0503355993520015	1	CVM	0.306226916883772	1.74733074436972	3.8521408275562	3.03619400794592	V3	Visceral
GAGATTCCGCAAGACCGTGATGCAGTTCTATAGCCT	replicate1	6-8hr	mef2	45705	1.79934535093293	0.142308866500938	pass	-2.83067675981875	-2.33875857377484	4	FALSE	2.39110349876113	1.42130173732624	9	Visceral	-2.48411303106068	-1.95892266889287	3	FCM	1.23841352042991	0.458971757992002	3.29434053458745	1.24351320798483	V2	Visceral
GAGATTCCGCATATGAGCCCATCTGGCACCTATCCT	replicate1	7-9hr	mef2	50574	1.8672911900029	0.151470936193706	pass	-4.24058930253226	1.93394775023562	1	FALSE	3.28124828244522	4.20794854336876	8	Visceral	1.71398273702497	-1.08250627927552	4	HVM	-0.113751090790445	4.84065349827597	4.41237155952031	5.03949395949926	V5	Visceral
GAGATTCCGCATATGAGCTTCAGCTTGGCCTATCCT	replicate1	7-9hr	mef2	40370	1.61153228067145	0.172640529984674	pass	-0.57764079560955	-0.64964045369231	1	FALSE	2.94484577803812	3.65744621028941	8	Visceral	-3.81265473647694	-0.365405653517551	0	CVM	-2.10674457969826	-2.59317080249002	5.18592588462407	3.1880428009757	M6	Mesoderm
GAGATTCCGCATCGTATGATTCGGAAGTTAATCTTA	replicate1	9-11hr	mef2	9978	0.945483799695875	0.185651478816946	pass	0.760735113243128	2.29195142473996	2	FALSE	3.43608633503329	4.22586612187076	8	Visceral	0.667126547357286	1.62327406395942	1	CVM	0.796641059492415	3.45296104679892	5.35811607398564	3.18134180839147	V4	Visceral
GAGATTCCGCGCGTTCATATTGCGGCCAGGCTCTGA	replicate1	5-7hr	mef2	15835	0.886062658855318	0.19404491546808	pass	-3.2059537641022	0.860260197450617	4	FALSE	0.348519724553386	2.07534793946818	13	Visceral	-4.7519776541899	0.216858356897054	0	CVM	-0.724469773198778	1.05451371203253	1.64353553809697	3.68804327781286	V1	Visceral
GAGATTCCGCGCGTTCATCCATCTGGCAGGCTCTGA	replicate1	5-7hr	mef2	12344	0.93849354745094	0.189005658852061	pass	-3.95008375014566	1.11797553289795	4	FALSE	0.465141755450038	2.13686045845334	13	Visceral	-5.48136895382649	0.48337630008089	0	CVM	-0.366430364276582	1.22312470207998	1.94795815505559	3.45850221450414	V1	Visceral
GAGATTCCGCGCGTTCATCTTATAAGTTGGCTCTGA	replicate1	5-7hr	mef2	8598	0.96028884499646	0.151022304832714	pass	-3.78732290701639	0.29603812473775	4	FALSE	1.58336744539146	1.94869471895683	9	Visceral	-3.0606813753031	-0.901931941351736	0	CVM	0.241624959085768	1.26347716580221	2.39579813041265	2.88490144546118	V1	Visceral
GAGATTCCGCGCGTTCATGATTAGATGATATAGCCT	replicate1	6-8hr	mef2	7770	1.14922302055479	0.169665809768638	pass	-4.23242102346818	-2.39851359999091	2	FALSE	1.41552940720415	2.21451460492643	13	Visceral	-3.52571222797325	-0.310357404451189	0	CVM	0.169258542631453	1.45396562348196	2.39498393096501	3.05138484771337	V1	Visceral
GAGATTCCGCGCGTTCATTATAGGATCTGGCTCTGA	replicate1	5-7hr	mef2	7168	1.34140190137444	0.152391546162403	pass	-2.91408805866254	0.76945949276679	6	FALSE	-4.66338236897974	-0.99177627326904	13	Visceral	-4.8887041522031	-0.248521013291015	0	CVM	-4.64186208667916	-1.39178518523386	1.60703711070592	3.28410021598425	V1	Visceral
GAGATTCCGCGCTATGGTCGCCTCTTATTATAGCCT	replicate1	6-8hr	mef2	24798	1.69427621016153	0.167617975721521	pass	-3.87918971927933	-2.15847072266095	2	FALSE	3.21742369190491	4.8634297033813	8	Visceral	1.6766847670384	-1.31599455664956	4	HVM	-0.176738403464967	4.8137884927828	4.20082323112065	5.42830316360082	V5	Visceral
GAGATTCCGCGGCTGCGGGAGATGCATGAGGCGAAG	replicate1	7-9hr	mef2	5458	0.63597822016076	0.266447368421053	pass	-4.42392887227551	2.25553435080877	1	FALSE	2.90245646476894	3.75165890472281	8	Visceral	-0.121598435128917	1.60641919478884	1	CVM	0.66123182353813	3.14867242108175	4.82746355094487	3.20900384719457	V3	Visceral
GAGATTCCGCGTTCCGTTTGAGGAATCACCTATCCT	replicate1	7-9hr	mef2	67445	1.50590534163969	0.165523967137538	pass	-3.13894297593716	2.65454309562493	7	FALSE	2.52720733230658	1.64657392375444	9	Visceral	-2.38785790309969	-3.65789655575778	3	FCM	1.3415824848159	0.41330595742056	3.36414544143254	1.1178718024024	V2	Visceral
GAGATTCCGCTAACGGATCTTAGGTATCGGCTCTGA	replicate1	5-7hr	mef2	17588	1.11440873816886	0.194082303593697	pass	-3.86199642631141	0.285655688899347	4	FALSE	1.31485687339757	2.18889603883069	13	Visceral	-2.54219430303289	0.0636337191419952	1	CVM	0.254964538191145	1.59202678929159	2.66433684386785	2.8053318672904	V1	Visceral
GAGATTCCGCTAACGGATGAGACCTACCCCTATCCT	replicate1	7-9hr	mef2	33935	1.97688545905096	0.172464449406511	pass	-3.07477479681762	1.3574269218646	1	FALSE	3.44749024844272	4.91788631448735	14	Visceral	1.75031529340376	-1.06825913169454	4	HVM	-0.145913831617052	4.78665550480673	4.22502653159673	5.34271566207495	V5	Visceral
GAGATTCCGCTAACGGATGTTGGATCTTTATAGCCT	replicate1	6-8hr	mef2	9684	1.08567316158366	0.203791469194313	pass	-3.64094947066676	-2.57877849051793	4	FALSE	1.48392711066433	1.88816632502556	13	Visceral	-2.86423753715642	-1.22249417244109	3	FCM	0.699338384245223	0.708054859741422	2.80561415710027	1.91979531581488	V1	Visceral
GAGATTCCGCTTGAAGAGTGGTAATCCTGTACTGAC	replicate1	5-7hr	mef2	7626	0.688074358144909	0.154848800834202	pass	-3.61556640877841	0.613336558888522	4	FALSE	0.680853858968341	2.05283965331651	13	Visceral	-4.71386066138289	-0.146150451125721	0	CVM	-0.241582795705015	1.24856289158651	2.17271701850469	2.78394285972204	V1	Visceral
GAGATTCCGGCTTACTCCCCGACTCCAACAGGACGT	replicate1	9-11hr	mef2	5870	0.749784013119973	0.172507655665192	pass	1.01037056263402	1.78132600528511	2	FALSE	3.57132554895254	4.01015887819034	8	Visceral	1.8541251857739	1.80377504053489	2	CVM	0.961788602445906	3.94806440602133	5.9144777492481	0.217651467872523	S2	Somatic
GAGATTCCGGTTATCGAACGCCTCTTATCCTATCCT	replicate1	7-9hr	mef2	63738	1.51204684938677	0.188710535373447	pass	-3.87722087520711	0.87744888013181	1	FALSE	2.49112201738472	3.26824189524321	8	Visceral	-3.97474766382609	-0.131161399319814	0	CVM	0.278175957773512	2.00084515343496	3.84536830939824	3.01507155234899	V3	Visceral
GAGATTCCGTACTCCTATACTGAGCGACCCTATCCT	replicate1	7-9hr	mef2	42391	1.71048058049015	0.177118125793856	pass	-2.89047402192756	1.12014801668139	1	FALSE	2.61487028706091	3.43710961997068	8	Visceral	-2.65338924353221	-2.2942350164526	3	FCM	-3.3023292345063	3.0889738393862	-2.11939950428431	3.31476847465124	H1	Hemocytes
GAGATTCCGTACTCCTATTTCTACCTCACCTATCCT	replicate1	7-9hr	mef2	38522	1.85031736891141	0.158621046102956	pass	-4.47138775474849	2.41436325616023	1	FALSE	2.6846818556651	3.4163961821413	8	Visceral	-0.853817850797517	1.52024372320011	1	CVM	0.490121312712019	2.6690245462496	4.28810159720952	3.10172263915624	V3	Visceral
GAGATTCCGTAGCAGCTAAGCTTATAGGTATAGCCT	replicate1	6-8hr	mef2	23418	1.98891879854679	0.127086882453152	pass	-3.21996710794478	-2.52226367604511	4	FALSE	1.68870539442735	1.83199377735456	9	Visceral	-2.73894455220386	-1.75872053358235	3	FCM	0.432023652170485	1.01780815850088	2.78204266585881	2.15734307105627	V1	Visceral
GAGATTCCGTAGCAGCTAATTGCGGCCACCTATCCT	replicate1	7-9hr	mef2	66960	1.68050850777378	0.164195104520279	pass	0.377759584276897	-0.276301217067703	6	FALSE	1.32501733516203	1.90141941242267	9	Visceral	-3.43827395818856	-0.728191619689925	0	CVM	0.350796051595992	1.95394500027487	3.23273078956182	2.20924405391302	V1	Visceral
GAGATTCCGTAGCAGCTACTTATAAGTTGGCTCTGA	replicate1	5-7hr	mef2	11699	1.26316214053996	0.140712945590994	pass	-3.47905540897029	-0.110938077744748	2	FALSE	1.37442914744902	1.83933956193575	13	Visceral	-2.81396603640785	-1.7212449010724	3	FCM	0.0586249905570207	0.985144038303586	2.53118626632268	2.47064391906347	V1	Visceral
GAGATTCCGTAGCAGCTAGATTAGATGACCTATCCT	replicate1	7-9hr	mef2	55273	1.73379948412368	0.155306173997763	pass	-3.99376125962771	1.03055614239566	1	FALSE	2.33911783222448	2.86586146765879	8	Visceral	-3.36690606860446	-0.609994817897747	0	CVM	0.537042148683852	1.26890011559317	3.91715948142583	2.90365878875341	V3	Visceral
GAGATTCCGTAGCAGCTATGGCGTAGAAATAGAGGC	replicate1	8-10hr	mef2	17970	1.66191888399236	0.13160518444666	pass	-3.42453126021842	0.595018954431287	0	FALSE	2.7567985456725	3.49281162235658	8	Visceral	-0.918065235556427	1.40837127483136	1	CVM	0.503335662458724	2.46051343212912	4.3435901836353	3.15702621276464	V3	Visceral
GAGATTCCGTAGGATAAGTTATGACCAACCTATCCT	replicate1	7-9hr	mef2	18446	1.65980344246044	0.142192906574394	pass	-2.62750940311391	1.73681377497057	7	FALSE	2.46596976426933	1.12558927526313	9	Visceral	-1.61346310783503	-3.34854310905642	3	FCM	1.52506465492088	0.257561822040769	3.58290760078008	0.593834620071314	V2	Visceral
GAGATTCCGTAGGATAAGTTATGACCAAGGCTCTGA	replicate1	5-7hr	mef2	14766	0.747074059674918	0.16036717062635	pass	-3.52159478319098	1.00112755148007	4	FALSE	0.32630373390812	2.03206208197617	13	Visceral	-4.65823769536857	0.357464233908498	0	CVM	-0.542083762313539	1.03932269345114	1.89641348876531	3.16309277350988	V1	Visceral
GAGATTCCGTAGGATAAGTTGGTCCGTTATAGAGGC	replicate1	8-10hr	mef2	20014	1.41323765292431	0.151684273470201	pass	-1.6397890451366	2.18752457089481	7	FALSE	3.97592309519061	5.48414561654556	14	Visceral	4.03162488497648	0.447407058066983	5	LVM	0.153287329052275	5.71875913868734	4.55574123420293	7.23086349303808	V6	Visceral
GAGATTCCGTAGGCTGCACAGAGAGGTCGTACTGAC	replicate1	5-7hr	mef2	15078	0.997204315914525	0.166556335231034	pass	-4.07043504584984	0.81520527150033	4	FALSE	0.429973557047567	2.12090942159626	13	Visceral	-4.90429039419188	0.29173973413683	0	CVM	-0.52303493740719	1.22279091606924	1.81170861281926	3.45188800628271	V1	Visceral
GAGATTCCGTAGGCTGCATAATTGACCTTAATCTTA	replicate1	9-11hr	mef2	8556	0.711251287295907	0.177513412642874	pass	0.379301663174041	2.42240851686881	2	FALSE	2.67759861029262	3.52817892249733	8	Visceral	-0.146367915724733	1.48583703293797	1	CVM	0.691141195867842	3.01387794743368	4.79934541739995	3.18803874785986	V3	Visceral
GAGATTCCTAAGTCCTGATTGGTCCGTTGGCTCTGA	replicate1	5-7hr	mef2	28615	1.41668121624967	0.173916074167015	pass	-3.897209976146	1.64360860670866	4	FALSE	0.281175494743265	2.11555101285017	13	Visceral	-5.48137889657556	0.628152355979685	0	CVM	-0.894516043092424	1.10651453266928	1.59096686400945	3.63388172919836	V1	Visceral
GAGATTCCTAGAGGCGTTCATTGACGCTTATAGCCT	replicate1	6-8hr	mef2	8094	0.985327409150013	0.161044077813346	pass	-2.68793275869417	-1.96932117471806	4	FALSE	2.97272891353062	0.976319532113289	9	Visceral	-1.92050484163608	-3.99105845509608	3	FCM	1.56085485992271	-0.149584602014331	3.60634820022161	0.493307869983576	V2	Visceral
GAGATTCCTAGAGGCGTTTCGTCCTTCGCCTATCCT	replicate1	7-9hr	mef2	33804	1.93132094614301	0.143413138341786	pass	-2.82672286500611	2.10100852897807	7	FALSE	2.51560026233401	1.42928318934184	9	Visceral	-2.64683857230598	-2.9441108468612	3	FCM	1.27492160377342	0.345091824038717	3.28487627067144	1.0216889196166	S1	Somatic
GAGATTCCTAGAGGCGTTTGAGGAATCAATAGAGGC	replicate1	8-10hr	mef2	10246	1.2204435025666	0.15552099533437	pass	-1.15518633648544	1.93429320006583	1	FALSE	3.12379063301409	0.827947280267723	9	Visceral	-1.68282393234838	-3.85492438162337	3	FCM	2.06001884517509	-0.722017745868472	4.18352310218389	0.0321621411570533	V2	Visceral
GAGATTCCTAGAGGCGTTTGATACTCAAGGCTCTGA	replicate1	5-7hr	mef2	7499	1.38089440647723	0.16706570896515	pass	-4.04727562657783	1.31321870742446	4	FALSE	0.382018407317053	2.08465978967763	13	Visceral	-5.48678267038866	0.350212871324023	0	CVM	-0.630543343450243	1.18538184891531	1.59629230060155	3.72055880363073	V1	Visceral
GAGATTCCTAGGTAACTTCTTAGGTATCCCTATCCT	replicate1	7-9hr	mef2	41867	1.40525134982679	0.183459577914344	pass	-4.53610258586073	1.83177234111253	1	FALSE	2.32011808696302	3.01988370447242	8	Visceral	-1.6729268915514	0.869803259686561	1	CVM	0.49797076759178	2.41073616276571	4.17295543708379	3.13798729713049	V3	Visceral
GAGATTCCTAGGTAACTTCTTAGGTATCTATAGCCT	replicate1	6-8hr	mef2	17060	1.43392585036022	0.175184188983745	pass	-4.5538253339596	-1.37178033884288	2	FALSE	3.46152129166015	4.97394532352224	14	Visceral	1.98745231284029	-0.706091235718262	4	HVM	0.0441984015448747	4.83603103886435	4.45248882331426	5.00808564956274	V5	Visceral
GAGATTCCTAGGTAACTTGCGATTGCAGATAGAGGC	replicate1	8-10hr	mef2	36356	1.89639148307047	0.149097294627668	pass	0.0859336193317938	0.566288557772619	3	FALSE	2.89940045061462	-1.31267317898228	14	Visceral	-1.42774087811735	-3.56532301417986	3	FCM	3.09767419872124	-1.18371729125193	2.80987612762029	-1.85915764038477	S1	Somatic
GAGATTCCTAGGTAACTTGCGATTGCAGGGCTCTGA	replicate1	5-7hr	mef2	15237	1.22829866473664	0.195996336517074	pass	-3.88039922455586	1.12995303907117	4	FALSE	0.438534125917581	2.09084624264271	13	Visceral	-5.00906707606064	0.441928039599248	0	CVM	-0.646188549424821	1.15027274618933	1.63024131812627	3.58096687133398	V1	Visceral
GAGATTCCTAGGTAACTTGTTGGATCTTATAGAGGC	replicate1	8-10hr	mef2	34799	1.7690534571689	0.193694468329034	pass	-1.51075293269653	0.758938481157123	9	FALSE	2.55653529469854	1.50361095541365	9	Visceral	-2.49319448444892	-3.17721134044711	3	FCM	1.26953084049064	0.37638642321417	3.32767025985295	1.13512210185613	V2	Visceral
GAGATTCCTATAATAGTTCCATCGTTCCGGCTCTGA	replicate1	5-7hr	mef2	6868	1.12176415131111	0.151990700377797	pass	-3.86245106778702	1.32700143968112	4	FALSE	0.344558150998999	2.07994454175742	13	Visceral	-5.81111407705728	0.506102649128057	0	CVM	-0.586578644539529	1.19290228615591	1.58697990932042	3.69864217574682	V1	Visceral
GAGATTCCTATAATAGTTGGTACGTTAACCTATCCT	replicate1	7-9hr	mef2	11812	1.33985469005239	0.146164244677256	pass	-1.35172795339423	1.71119219215781	4	FALSE	2.75122912401804	0.970638250896074	9	Visceral	-2.26233698152263	-3.69632635085841	3	FCM	2.00857836780388	-1.16210750807932	3.2549032405811	0.12755830223646	V2	Visceral
GAGATTCCTATAATAGTTGTAGACCTGGATAGAGGC	replicate1	8-10hr	mef2	15658	1.13727867627041	0.14560264732086	pass	-3.07505261712588	1.80104602913981	7	FALSE	3.57642596056357	5.71854393220177	14	Visceral	2.12295531467135	-0.842309674172405	4	HVM	-0.0225787681595626	5.63619144688437	4.37126295127446	7.14363853271093	V6	Visceral
GAGATTCCTATTAGACTTTGGCGTAGAAGGCTCTGA	replicate1	5-7hr	mef2	20635	1.91161700606931	0.139750652363004	pass	-3.87015017818921	0.0993654626914884	4	FALSE	1.54780652261676	1.86387211317798	13	Visceral	-2.62603180171174	-1.55863889023541	3	FCM	-0.234301440145189	1.15616806279013	2.28656641997869	2.98469154174414	V1	Visceral
GAGATTCCTATTGCTGGAATTCGGAAGTAGGCGAAG	replicate1	7-9hr	mef2	10580	1.06912694154758	0.186555891238671	pass	-4.22163493862564	1.5812908257687	1	FALSE	2.03561473301206	2.27478312986355	8	Visceral	-1.76741236165823	0.117840107279293	1	CVM	0.39710236368019	1.68215139637777	3.4343215660053	2.72537318999853	V1	Visceral
GAGATTCCTATTGCTGGAATTCGGAAGTGTACTGAC	replicate1	5-7hr	mef2	8838	1.09657644474108	0.166215606675688	pass	-3.82560801518018	0.667107966290795	4	FALSE	0.833812871058392	2.02477104356275	13	Visceral	-4.52010043159396	0.254804045647579	0	CVM	-0.45788172605198	1.21044393311331	1.72573344268376	3.56542913253393	V1	Visceral
GAGATTCCTATTGCTGGAATTCGGAAGTTAATCTTA	replicate1	9-11hr	mef2	9724	0.999837808915215	0.15969659696597	pass	0.79520035376575	2.52437029148914	2	FALSE	3.37039152666108	4.24541102614688	8	Visceral	1.41536774680495	1.82167806323904	2	CVM	0.818204351042098	3.64175875912497	5.64280931510503	3.18262545402136	V4	Visceral
GAGATTCCTCAATCTCCTCATATCCTATAGGCGAAG	replicate1	7-9hr	mef2	16087	1.10807579694704	0.178314745972739	pass	-1.61943214129679	1.15910034296018	4	FALSE	2.48144972035705	0.467784996539334	9	Visceral	-1.51099122473382	-3.28011930658869	3	FCM	2.01310212192375	-0.262362431184558	3.07391159095342	-0.655465859817602	V2	Visceral
GAGATTCCTCCGGCTTATTTATGACCAACCTATCCT	replicate1	7-9hr	mef2	36636	1.40717073751212	0.152706676832589	pass	-4.39482542160787	2.37179908576899	1	FALSE	2.58876039193512	3.44098624360648	8	Visceral	-1.1826659384799	0.944721251619395	1	CVM	0.49887842712242	2.49195464382956	4.04650060691411	3.00889031226721	V3	Visceral
GAGATTCCTCGCCGCCGGTGCCAGTTGCTATAGCCT	replicate1	6-8hr	mef2	6620	1.92718679263843	0.160144491270319	pass	-2.12283253636967	-1.69493290329806	4	FALSE	2.70779944389104	-0.104093582204825	9	Visceral	-2.16267050829145	-3.70171012973101	3	FCM	1.84060341892082	-0.966923515693453	3.3261284069019	0.0860911869534477	V2	Visceral
GAGATTCCTCGGATTCGGCGCCTCTTATATAGAGGC	replicate1	8-10hr	mef2	9232	1.23425272985509	0.178910976663786	pass	-3.71682178318392	0.486243492737825	0	FALSE	2.89872987083353	3.70335897554541	8	Visceral	-0.0382876366859988	1.60794840455042	1	CVM	0.81029576835472	3.26920970211813	4.76856128730352	3.26532236869421	V3	Visceral
GAGATTCCTCGGATTCGGGCGATTGCAGTATAGCCT	replicate1	6-8hr	mef2	22723	1.20278728174113	0.185370565507552	pass	-4.52479158950592	-1.3146518059732	2	FALSE	2.48388534466872	3.32869881980311	8	Visceral	-1.17076985916279	0.9909999499037	1	CVM	0.46009714183647	2.40913851986715	4.15215150870854	3.14002196128454	V3	Visceral
GAGATTCCTCGTAGCATCTACGATCATCGTACTGAC	replicate1	5-7hr	mef2	15274	1.30138651749623	0.162165688193085	pass	-3.51883571737302	-0.0161988184002695	2	FALSE	1.21957101837377	2.13143609738325	13	Visceral	-3.95377532666525	-0.299189489576918	0	CVM	0.143039532278365	1.44331975708792	2.01668564834172	3.34631125266638	V1	Visceral
GAGATTCCTCGTAGCATCTCAAGATAGTTAATCTTA	replicate1	9-11hr	mef2	48110	1.307543039388	0.178608471974443	pass	0.145455243037117	-0.609544573232313	0	FALSE	4.5229865438096	4.8298021402699	7	Visceral	2.61455634994735	0.519076847447889	2	CVM	0.714100785826033	4.94239910374472	6.456804199596	2.51475374038305	S2	Somatic
GAGATTCCTCTATCGCTGTGAGGAATCACCTATCCT	replicate1	7-9hr	mef2	97276	2.03687780588934	0.144587697542378	pass	-3.83579506986977	1.43210661561067	1	FALSE	2.50711964522227	2.30676345698627	9	Visceral	-2.76291279089432	-1.46827822363832	3	FCM	0.873141475294417	1.08135076294729	2.00214139976079	-0.622642118381597	M5	Mesoderm
GAGATTCCTCTTAGCCTGTGAGGAATCACCTATCCT	replicate1	7-9hr	mef2	30950	1.42353653352859	0.162630426381554	pass	-0.915697836063983	0.567152533739929	4	FALSE	2.20879331867833	0.572948136768715	9	Visceral	1.63752814438654	-1.85105143431654	4	HVM	1.77625352916557	-0.301944862500933	2.51666967429692	-0.791914421962835	V5	Visceral
GAGATTCCTCTTAGCCTGTGATACTCAAGGCTCTGA	replicate1	5-7hr	mef2	19646	1.27577511968747	0.159302796919335	pass	-3.28027706388285	0.957931975701539	4	FALSE	0.607741901334406	2.04413421701123	13	Visceral	-4.93826178625432	0.287330118420995	0	CVM	-0.64702143492859	1.10321815739462	1.98091141738469	3.34491817290869	V1	Visceral
GAGATTCCTGATTAGGTAAGGTCCTCGTTAATCTTA	replicate1	9-11hr	mef2	13262	1.24516207893635	0.197085774372841	pass	0.983915253073456	2.69326085828363	2	FALSE	3.99247771030072	4.44099184197528	7	Visceral	2.23343639341519	2.37608491564572	2	CVM	1.0778661447509	4.15333851109335	6.00758354224736	3.06373946006384	V4	Visceral
GAGATTCCTGCGACCTCTATTCGGAAGTAGGCGAAG	replicate1	7-9hr	mef2	10986	1.02095162583992	0.190043604651163	pass	-3.08227824245435	1.794001123207	7	FALSE	2.48400307315773	1.40612669831833	9	Visceral	-2.38418033345308	-2.67916426372654	3	FCM	1.09768731174309	0.233739551707002	3.13217370070989	1.05071363980856	V2	Visceral
GAGATTCCTGCGACCTCTGAGATGCATGAGGCGAAG	replicate1	7-9hr	mef2	10621	0.877873473597904	0.239240744221011	pass	-4.30339087846416	1.53089204080488	1	FALSE	2.1821993198409	2.8766649291853	8	Visceral	-1.27334582724767	1.09219411815444	1	CVM	0.384474106405562	2.06067200432608	3.99767915763433	3.07941977317419	V3	Visceral
GAGATTCCTGCGACCTCTGTCAAGTCCATAATCTTA	replicate1	9-11hr	mef2	12190	0.783902741995497	0.163910266906828	pass	0.663749126837731	2.48669555679216	2	FALSE	3.32251294738022	4.19294205538931	8	Visceral	1.46893726707041	2.17634263730345	2	CVM	0.937954969976729	3.69564946423361	5.8637227252918	3.05950061614599	V4	Visceral
GAGATTCCTGGACGACTACTCCTGGACCTAATCTTA	replicate1	9-11hr	mef2	48125	1.44448132350599	0.187738036098692	pass	1.30464514992777	1.71626588384518	2	FALSE	4.48948930613796	4.74249735057716	7	Visceral	3.06894991430652	1.46612366437584	2	CVM	0.944439716909712	5.06077392826864	6.55460588492925	2.36971871192541	V4	Visceral
GAGATTCCTGGACGACTAGGAAGTTATAGTACTGAC	replicate1	5-7hr	mef2	10512	1.22847638470825	0.138952164009112	pass	-2.86384297050931	0.780767840138364	6	FALSE	-4.584527901947	-1.01800356155965	13	Visceral	-4.86450504047008	0.273097878210061	0	CVM	-0.532351828838998	0.881847341163846	1.56508676566655	3.17329327399816	V1	Visceral
GAGATTCCTGGTTGCCGTCAGCCGGCTTTAATCTTA	replicate1	9-11hr	mef2	38514	1.77752053061756	0.158028271112722	pass	0.90854738800751	1.3758413529338	2	FALSE	3.54100867483029	3.98083212644999	7	Visceral	1.79555283914803	1.32047190195826	2	CVM	3.32055027065117	-0.404272298709658	4.03782789268071	-0.027491141008474	V2	Visceral
GAGATTCCTGGTTGCCGTTAATTGACCTAGGCGAAG	replicate1	7-9hr	mef2	51117	1.46928008651521	0.1657174065694	pass	-1.05365285750824	-0.16548856008629	6	FALSE	2.36891575840493	3.15318086267762	8	Visceral	-2.0467347116646	-0.527631911818237	1	CVM	0.610631473635024	0.859410841568204	4.06870119132573	3.05751220519628	V3	Visceral
GAGATTCCTGGTTGCCGTTAATTGACCTGTACTGAC	replicate1	5-7hr	mef2	18961	1.61208607879267	0.134629532317394	pass	-3.57210152199758	-0.0822596084618166	2	FALSE	1.74566370384592	2.34702408278705	8	Visceral	-2.63228465081996	-0.107705661163887	1	CVM	0.219090767477339	1.60690911541769	3.02390448607976	2.78245178992834	V1	Visceral
GAGATTCCTGGTTGCCGTTTAATTAGCCCAGGACGT	replicate1	9-11hr	mef2	31136	1.40877383909786	0.141309920533197	pass	0.761341725133483	-0.120648870733867	0	FALSE	3.69098038694818	5.57376885880354	14	Visceral	2.72105166336259	-0.698731160103242	5	LVM	0.138685055349654	5.66440399418661	4.38620273627812	7.32071677978124	V6	Visceral
GAGATTCCTTATTGAGGCCGCCTCTTATGGCTCTGA	replicate1	5-7hr	mef2	25902	1.29997681458881	0.220457874046096	pass	-3.69513904982525	0.628502536033317	4	FALSE	0.741862905957791	2.04525994299844	13	Visceral	-3.84875303059166	-0.373858928755911	0	CVM	0.0103193896754442	0.936476309402677	2.76548044242436	1.86830262477484	V1	Visceral
GAGATTCCTTCCGTCGACCAGCCGGCTTAGGCGAAG	replicate1	7-9hr	mef2	9540	0.84506222700729	0.192846684793976	pass	-4.51810405509192	2.32146042722665	1	FALSE	2.45169148004222	3.27857629104687	8	Visceral	-0.403124217560027	1.40634873890121	1	CVM	0.465395875547713	2.45202930699179	4.18300430335576	3.25421420867529	V3	Visceral
GAGATTCCTTCCGTCGACTCAAGATAGTTAATCTTA	replicate1	9-11hr	mef2	24102	1.39557176504574	0.187779063998677	pass	0.698849996409151	2.98360593860544	2	FALSE	3.55164852891977	4.07308315895266	8	Visceral	0.362205725492985	1.73552598045146	2	CVM	1.15221125659782	3.91003449688742	5.44907753028447	3.10613052184667	V4	Visceral
GAGATTCCTTCGAATATTGATTACCGGATAATCTTA	replicate1	9-11hr	mef2	13904	1.5589382285721	0.176327116212339	pass	0.460441563233942	2.5073103854727	2	FALSE	2.97050794387648	3.82225189205396	8	Visceral	-0.616501513705503	1.2882914215818	1	CVM	0.514156170461958	2.57770474682638	4.80101434745366	3.18396822745886	V3	Visceral
GAGATTCCTTGATACGATCAGCCGGCTTAGGCGAAG	replicate1	7-9hr	mef2	9811	0.72803195320765	0.184552845528455	pass	-4.37196224248492	1.93087595263634	1	FALSE	2.51063406842749	3.37478294902731	8	Visceral	-1.02976912772196	0.855972914400914	1	CVM	0.459892101858443	2.38003309498617	4.10474626578862	3.12406865890112	V3	Visceral
GAGATTCCTTGATTGGCGACCTACGCCATAATCTTA	replicate1	9-11hr	mef2	30130	1.83503933009784	0.141143728049831	pass	-0.520999415499406	-2.37697268470814	0	FALSE	2.88797968661831	1.16824017924619	9	Visceral	-2.32767238427617	-3.70221895676645	3	FCM	1.71311170635063	-0.247129301921633	3.41157476462895	0.707107287002467	S1	Somatic
GAGATTCCTTGCCGTAGGTCCTTATAGACAGGACGT	replicate1	9-11hr	mef2	33502	1.59821497363541	0.161353750819281	pass	1.16402587914585	2.20379646884401	2	FALSE	4.25111501903653	4.66819630798079	7	Visceral	2.80432949182301	1.50747846080955	2	CVM	0.848570890997237	4.93764694462607	6.1893572048145	2.8876871281394	V4	Visceral
GAGATTCCTTGCGAGCATGAGATGCATGTAATCTTA	replicate1	9-11hr	mef2	75397	1.8904360080494	0.182962629922509	pass	-1.02424827025376	-1.23966559306207	5	FALSE	0.0948292504904271	2.12139220037904	13	Visceral	-4.54360444653221	0.200794558023405	0	CVM	1.49283046302635	0.454382855995389	1.02275125541265	3.51735822494116	H1	Hemocytes
GAGATTCCTTGCGAGCATTCGTAACGGTTAATCTTA	replicate1	9-11hr	mef2	43278	1.33098533272918	0.173131024304755	pass	0.0885079274125706	-0.866310898284731	0	FALSE	3.72289497406979	5.51034299159942	14	Visceral	2.712518976891	-0.694183805232507	5	LVM	1.88129574832756	-0.0129281239669597	6.93313066520269	2.26698796088781	V6	Visceral
GAGATTCCTTGGCAAGCCTTGGTCCGTTGGCTCTGA	replicate1	5-7hr	mef2	14138	1.48437891702936	0.160812526449429	pass	-3.2961334275745	-0.652415958656383	2	FALSE	1.93426618285885	2.2381956746156	8	Visceral	-2.44046105074589	-1.63964383371811	3	FCM	0.491429336641615	0.99636032114813	3.36115090407903	2.80054275329199	V1	Visceral
TAATGCGCAACGCGCAGACTCCTGGACCAGGCGAAG	replicate1	6-8hr	mef2	8728	1.86167057728274	0.155231365397766	pass	-3.01368566433552	-2.27833320467485	4	FALSE	2.29511620286378	1.39248595242585	9	Visceral	-2.57623284280472	-3.05365997324366	3	FCM	1.17023307857353	-0.280454556838778	3.84177200355107	0.411022748900317	V2	Visceral
TAATGCGCAAGTACGCGACCGACTCCAAGTACTGAC	replicate1	8-10hr	mef2	12636	1.42201952942994	0.141954839728407	pass	-3.02863315408377	0.666001937676538	0	FALSE	2.71223519737435	3.6422247169252	8	Visceral	-0.395644705919322	1.1040601157641	1	CVM	0.615864582632369	2.91183455715963	4.57951490439946	3.19669453437414	V3	Visceral
TAATGCGCAATACGATAAAGGTCCTCGTCAGGACGT	replicate1	7-9hr	mef2	17540	1.26677232030207	0.172503979986354	pass	-4.44397510563951	1.86329099919764	1	FALSE	2.80368039340054	3.60438577300149	8	Visceral	-0.497685201142057	1.46784318012332	1	CVM	0.529863484476393	2.67419417630026	4.48939601935918	3.17914358909216	V3	Visceral
TAATGCGCACCAGGCGCAACCTACGCCACCTATCCT	replicate1	6-8hr	mef2	23662	1.49614718407426	0.157956943858168	pass	-2.71617292792022	-2.02465673896771	4	FALSE	2.54210310289784	1.27869034802164	9	Visceral	-2.22249052403986	-3.01401475835317	3	FCM	1.32358045158226	0.366427366240712	3.28537385024602	0.892513256622218	V2	Visceral
TAATGCGCACCAGGCGCAGCCAAGCTTGCAGGACGT	replicate1	7-9hr	mef2	25144	1.62825708413455	0.16742117385434	pass	-2.68404928781032	2.06804237516151	7	FALSE	2.63391852313539	1.20581057693088	9	Visceral	-2.23866620614451	-2.56538110033333	3	FCM	1.25985307273704	0.381824214561673	3.44435159720952	0.726256650043391	V2	Visceral
TAATGCGCACCAGGCGCAGGAATTCAGTGGCTCTGA	replicate1	9-11hr	mef2	6156	0.945423118491121	0.170992861778066	pass	0.488928813651117	2.25820509841249	2	FALSE	3.48919791481733	4.96434845205598	14	Visceral	2.14955865582141	-0.0889482725521688	4	HVM	0.219161339376753	4.86006077061483	5.59312526740605	3.53295628364172	V5	Visceral
TAATGCGCACCAGGCGCAGGTAATAATGGTACTGAC	replicate1	8-10hr	mef2	5036	0.839574182634943	0.181133571145462	pass	-3.14034744415746	0.507274299839505	0	FALSE	3.08569835470028	3.91146065611501	8	Visceral	-0.297414821062993	1.19515420274786	1	CVM	0.687953658674544	3.37062438259909	4.74247352637822	3.21605293090429	V3	Visceral
TAATGCGCACGGCGTTAATTGGTCCGTTTATAGCCT	replicate1	9-11hr	mef2	17695	1.22509730458944	0.182924082000451	pass	0.612816772394408	2.3723165874233	2	FALSE	3.59769144359765	4.35087042991238	8	Visceral	1.3207256711996	1.37935942935879	2	CVM	0.648581452940291	4.91469438801596	5.94095031776006	3.08490196998205	V4	Visceral
TAATGCGCACTATTCATTAGCTTATAGGGGCTCTGA	replicate1	9-11hr	mef2	47388	1.28331151628986	0.14376526058769	pass	1.36628281924708	1.68029668205514	2	FALSE	4.99563687702497	4.53212062605695	7	Visceral	2.87247702729489	2.22522672592098	2	CVM	1.38755387840111	4.76359041462729	6.77796976127202	2.10113124187078	V4	Visceral
TAATGCGCACTATTCATTATTGCGGCCACCTATCCT	replicate1	6-8hr	mef2	6934	0.783077402649552	0.160046056419113	pass	-3.77164914284667	-1.96702874717443	2	FALSE	3.36066738553244	4.89976267708717	14	Visceral	2.00338356337618	-0.755959263381422	4	HVM	-0.0742473525063338	4.87848051319906	4.32467166938359	5.12322990233984	V5	Visceral
TAATGCGCAGACCATATCATTGCGGCCATATAGCCT	replicate1	9-11hr	mef2	14930	1.21341279114945	0.173483025928896	pass	0.880954422718795	2.65450761626907	2	FALSE	3.55163855416815	4.21293787399246	8	Visceral	1.12945646868752	2.00912308438234	2	CVM	1.23096901950676	4.07224543820212	5.99872438468511	3.0390474015006	V4	Visceral
TAATGCGCAGACCATATCTATAGGATCTCCTATCCT	replicate1	6-8hr	mef2	17166	1.19910968990272	0.153113382899628	pass	-2.70302933978923	-1.91287310911582	4	FALSE	2.76943481527872	1.2319104204347	9	Visceral	-1.6890808988326	-3.83988173498885	3	FCM	1.38654167232353	0.0446811063129628	3.65935365714604	0.536507185650729	V2	Visceral
TAATGCGCAGACCATATCTTCAGCTTGGCCTATCCT	replicate1	6-8hr	mef2	12851	1.7005020640414	0.15711845986648	pass	-3.19773215949591	-2.29264527698101	4	FALSE	2.37948698429355	1.17224315550945	9	Visceral	-2.00139693561952	-2.89064506116573	3	FCM	1.07675654468376	0.293080960019323	3.50847880401189	0.654684852910899	V2	Visceral
TAATGCGCAGAGGAGAATATTGCGGCCATATAGCCT	replicate1	9-11hr	mef2	8672	0.897092717495328	0.171152518978606	pass	0.166630778186424	2.08122461903869	2	FALSE	4.4047196683611	4.82156963720088	7	Visceral	2.30904821669278	2.23461011801461	2	CVM	4.7406109052642	3.84188302288839	6.37650339164311	2.57982341582861	V4	Visceral
TAATGCGCAGAGGAGAATTATAGGATCTTATAGCCT	replicate1	9-11hr	mef2	30315	1.61703474114241	0.150207250477005	pass	0.975451609818341	2.40725839764399	2	FALSE	4.01209967912847	4.30019793633935	7	Visceral	2.12566531399623	2.08787795810279	2	CVM	1.3331059890731	4.45634849797079	6.1634988025623	2.96555177505102	V4	Visceral
TAATGCGCAGATTACGTTAGGACGGACGGTACTGAC	replicate1	8-10hr	mef2	13256	0.970590206938632	0.230491655390167	pass	-3.86740673817781	0.716122908383523	0	FALSE	3.07866590503853	3.83287495384249	8	Visceral	0.177227526183696	1.83780193119569	1	CVM	0.834652014349287	3.28767617474386	5.10982982673223	3.19746200378027	V3	Visceral
TAATGCGCAGATTACGTTGTCGGTAGTTCAGGACGT	replicate1	7-9hr	mef2	28019	1.28997091273402	0.246510965536884	pass	-4.57416644503305	2.25002710816553	1	FALSE	2.53874627833986	3.37961283812838	8	Visceral	-0.693310565696281	0.979151470135106	1	CVM	0.444958634947127	2.31343873272726	4.13496248282964	3.11442581946935	V3	Visceral
TAATGCGCAGATTACGTTTAGCCTCGTTTAATCTTA	replicate1	5-7hr	mef2	20089	1.42749762069622	0.237533458907505	pass	-4.54553355955026	1.51177266714914	4	FALSE	0.280390575031146	2.14472828276063	13	Visceral	-5.83369355138258	0.538163126252965	0	CVM	-0.890593997861558	1.15985580216238	1.52172152556951	3.80562822158422	V1	Visceral
TAATGCGCAGGTCAGCTTGGTAATAATGCAGGACGT	replicate1	7-9hr	mef2	21088	1.54841604664693	0.161773063080129	pass	-2.83428848850195	1.77570883566787	7	FALSE	2.49565440761621	1.43576516446301	9	Visceral	-2.46930586689703	-2.42063817467836	3	FCM	1.16575021323997	0.105182044758292	3.14638154067571	1.08459941680517	V2	Visceral
TAATGCGCAGTCCGCTGCTACGATCATCTAATCTTA	replicate1	5-7hr	mef2	16868	1.46580216120541	0.171080633719555	pass	-3.74741274783155	0.257770540425775	2	FALSE	1.32675127357807	2.19822390667103	13	Visceral	-3.10920320760948	-0.239242885067946	0	CVM	0.243623085592574	1.6727550817568	2.70395485915715	2.9463493042716	V1	Visceral
TAATGCGCAGTCCGCTGCTCAAGATAGTCAGGACGT	replicate1	7-9hr	mef2	24220	1.29205238370178	0.164812525751957	pass	-4.5866772232862	2.25242704750457	1	FALSE	2.61267470090691	3.44402078035372	8	Visceral	-0.473580586790184	1.33669552372531	1	CVM	0.609225400064772	2.81430443058798	4.33620445289189	3.24659339721289	V3	Visceral
TAATGCGCAGTTCTCATGCATATCCTATCAGGACGT	replicate1	7-9hr	mef2	46637	1.36468925433929	0.160039378504473	pass	-0.850403040288469	-0.656497000565258	1	FALSE	2.49922158170346	3.38999947315191	8	Visceral	-3.19357126433071	-0.179552100490736	0	CVM	0.323634930227583	1.75608034859488	4.14133827247197	3.14381424720373	V3	Visceral
TAATGCGCAGTTCTCATGGGAATTCAGTCCTATCCT	replicate1	6-8hr	mef2	14028	1.10128941811072	0.155565044121833	pass	-3.89910485359935	-1.99047218969004	2	FALSE	2.79870388163765	3.79143887629876	8	Visceral	1.77086863042089	-1.18684411816933	4	HVM	-0.147956169869119	4.81446417103598	4.18434993781621	5.42717067535009	V5	Visceral
TAATGCGCAGTTGAATCAAGAACCGGAGGTACTGAC	replicate1	8-10hr	mef2	37190	1.59138293213697	0.171410194565043	pass	-3.08422698586891	0.502865436558305	0	FALSE	3.41808923571939	4.84923395608004	14	Visceral	1.71942215729038	-1.25327625459601	4	HVM	-0.0734725815312209	4.86358793507406	4.22593824424321	5.36271230514135	V5	Visceral
TAATGCGCAGTTGAATCAATTCGGAAGTGTACTGAC	replicate1	8-10hr	mef2	57949	1.77281952175432	0.164022438655057	pass	-3.23204609259138	0.92998958866398	0	FALSE	4.31056491478159	4.63557000106421	7	Visceral	2.20909612751666	0.16789753549056	4	HVM	0.655682452295607	5.03474624882528	6.32000963248784	2.83743397529211	V4	Visceral
TAATGCGCAGTTGAATCAGATTACCGGATAATCTTA	replicate1	5-7hr	mef2	24422	1.79141784925359	0.198007675349065	pass	-3.65071502622705	-0.108466529775941	2	FALSE	1.43874620915673	2.24947262966171	8	Visceral	-3.04752850580372	-0.12925654410254	1	CVM	0.242116995428389	1.98973842392752	3.12040893592412	2.87595669562902	V1	Visceral
TAATGCGCATACCTCGACATTGCGGCCATATAGCCT	replicate1	9-11hr	mef2	10836	1.24947367728345	0.159086724360155	pass	1.08052815089053	2.75760542428517	2	FALSE	4.02767524767141	4.32066050378578	7	Visceral	1.51894316640065	1.65584812211656	2	CVM	0.969026156042403	3.68614037762472	6.08556167640264	2.95980779464331	V4	Visceral
TAATGCGCATGGAACGAAGATTAGATGAATAGAGGC	replicate1	4-6hr	mef2	15434	1.28777299673674	0.14337380521829	pass	-0.815176527193976	-2.43499089816403	3	FALSE	0.148565165470557	2.16403679752948	13	Visceral	-5.91719330605783	0.41031255983802	0	CVM	-0.863404206659013	1.19993336926291	1.54049353160436	3.76526824767675	V1	Visceral
TAATGCGCATGGCGCCTGCGCCTCTTATCCTATCCT	replicate1	6-8hr	mef2	18353	1.92754878462176	0.172335108116918	pass	-2.73448683189982	-1.67704283679112	4	FALSE	2.3718448671208	1.12054159246541	9	Visceral	-2.58753292068496	-3.419705607062	3	FCM	1.18650836524803	0.218576122625562	3.32368580855901	0.758527528596781	V2	Visceral
TAATGCGCATGGCGCCTGCTTAGGTATCGGCTCTGA	replicate1	9-11hr	mef2	34086	1.09901652747554	0.226338893766462	pass	0.979723788549523	2.46407241733751	2	FALSE	4.24855067903794	4.84946279372995	7	Visceral	2.78825985821264	1.5547463888384	2	CVM	0.753290362928694	4.94883688221762	6.27665988959844	2.73441640670385	V4	Visceral
TAATGCGCATGGCGCCTGGTCTGCAATCCCTATCCT	replicate1	6-8hr	mef2	25318	1.24910267134144	0.21937770775896	pass	-3.62206276148587	-2.64582017302805	4	FALSE	1.7543300912059	1.841436631034	9	Visceral	-2.96752290460128	-1.41601912450045	0	CVM	0.61173368272621	0.736123581035825	2.39646427192266	2.93349830443945	V1	Visceral
TAATGCGCATGGCGCCTGTGCCAGTTGCCCTATCCT	replicate1	6-8hr	mef2	74005	1.60141022189537	0.183040888385758	pass	-3.06480812190689	-2.10907116954353	4	FALSE	2.23267415733959	1.59759919749114	9	Visceral	-2.3586490545058	-1.73292040193316	3	FCM	0.996136017416304	0.470964838369581	3.10570518531377	1.97345606620397	V2	Visceral
TAATGCGCATTATGCAAGCAGAGAGGTCCAGGACGT	replicate1	7-9hr	mef2	23375	1.62954155178889	0.17133583874274	pass	-4.22680969951458	1.63978661110406	1	FALSE	1.45329320720762	2.32780522752397	13	Visceral	-2.92685478853576	-0.592516935835652	0	CVM	0.318261273477858	2.01049955616781	3.43232123412664	2.88230077560034	V1	Visceral
TAATGCGCATTATGCAAGTAATTGACCTTAATCTTA	replicate1	5-7hr	mef2	38681	2.05029259184087	0.148213088546233	pass	-3.41026942608502	0.473733527718374	2	FALSE	0.459517174063488	2.04695995539043	13	Visceral	-4.52616783226032	0.242379477412406	0	CVM	-4.74851482334297	-1.14645663966349	1.91875116385991	2.87670270736303	V1	Visceral
TAATGCGCATTATGCAAGTTAATTAGCCCAGGACGT	replicate1	7-9hr	mef2	10776	0.837529851721751	0.151313355530892	pass	-2.14910595471054	1.71074697407187	4	FALSE	2.77000169733734	0.250816621917599	9	Visceral	-1.64987439162986	-3.41365596618308	3	FCM	1.63465196666557	-0.547402839557437	2.77218977965886	-0.631638307022192	V2	Visceral
TAATGCGCATTCTTAGCTGGAAGTTATATAATCTTA	replicate1	5-7hr	mef2	15784	0.924802362903893	0.161070436758394	pass	-2.9403497010263	-1.46858676705995	2	FALSE	3.55809571026309	5.72513032203169	14	Visceral	3.7417088814696	-1.92429105046238	5	LVM	-0.113265730168039	5.57943351994345	4.37026683845098	7.42364208037939	V6	Visceral
TAATGCGCATTCTTAGCTTAGCCTCGTTAGGCGAAG	replicate1	6-8hr	mef2	13297	1.35614865962249	0.194215495279484	pass	-3.50840890409192	-2.55862792743786	4	FALSE	1.68475481191953	2.08617262047951	9	Visceral	-2.45458965743388	-2.07200853323178	3	FCM	0.405069299314803	0.850095291240903	2.84178988494451	1.99389557178106	V1	Visceral
TAATGCGCATTGGCAGATCATTGACGCTCCTATCCT	replicate1	6-8hr	mef2	12016	0.801828042130375	0.160039761431412	pass	-4.19219164898056	-2.61122702139532	2	FALSE	0.607951021053044	2.07275485519206	13	Visceral	-4.61495951668038	0.180850297600394	0	CVM	-0.462511136855298	1.20330246220419	2.11831061400945	3.15245405967321	V1	Visceral
TAATGCGCATTGGCAGATTCGTCCTTCGCCTATCCT	replicate1	6-8hr	mef2	9936	2.1559802085285	0.145312812312612	pass	-4.48864327003854	-0.900295901903842	2	FALSE	2.57797089152199	3.40361786192368	8	Visceral	-0.377502263208484	1.8710458728906	1	CVM	0.467478640650099	2.45242818127462	4.04154102363164	3.00796667869177	V3	Visceral
TAATGCGCCAGACTAAGGGATTAGATGACCTATCCT	replicate1	6-8hr	mef2	12616	1.45266294181145	0.162106594970742	pass	-1.71271990978189	-1.79070072191995	1	FALSE	2.8385300251125	0.881711468750777	9	Visceral	-2.07070281948427	-3.66168430079452	3	FCM	1.93102056560356	-0.170323293105868	3.43801586188848	0.312842149389647	V2	Visceral
TAATGCGCCAGCTAGCGGGTTGGATCTTTATAGCCT	replicate1	9-11hr	mef2	37108	1.39033107068271	0.215755817077758	pass	0.135698679491113	2.24314279777719	2	FALSE	3.69202406189327	5.64593824550928	14	Visceral	4.0046036814625	-1.24849015054514	5	LVM	0.0466059523566423	5.73681028614828	4.522731228252	7.28761760528173	V6	Visceral
TAATGCGCCATAGCGACCGTAGACCTGGCCTATCCT	replicate1	6-8hr	mef2	23024	1.27827938526671	0.171911573472042	pass	-2.09700429533055	-2.17890572332546	4	FALSE	3.38804035454807	0.765391284668051	9	Visceral	-1.29618124478812	-3.22199669816477	3	FCM	2.16166884479362	-0.286727558271197	3.14210359611089	-0.641310650753118	S1	Somatic
TAATGCGCCATTATTATTGATTACCGGATAATCTTA	replicate1	5-7hr	mef2	23006	1.80468319219266	0.158200416088766	pass	-3.56096814855885	-0.325838719844665	2	FALSE	1.83795586807602	1.75541398884471	9	Visceral	-2.72555053123204	-1.71929569239825	3	FCM	0.726813622091597	0.699427564247342	2.82665102042729	1.94017032916632	V1	Visceral
TAATGCGCCATTATTATTTCGTAACGGTCAGGACGT	replicate1	7-9hr	mef2	40960	1.56936952043133	0.175551336351687	pass	-2.91926715314473	2.02471495017251	7	FALSE	2.34683989784269	1.8296486644331	9	Visceral	-2.72726069195401	-2.02125041382965	3	FCM	1.42130596217949	0.609753449066373	3.10817615546758	1.67410437400427	V1	Visceral
TAATGCGCCCAGATACGGAGGTCCTCGTAGGCGAAG	replicate1	6-8hr	mef2	6112	1.34112882535888	0.159921671018277	pass	-3.48177014210001	-2.58490883775973	4	FALSE	1.90558340614053	1.68070831710958	9	Visceral	-2.74323546319616	-2.12253360805998	3	FCM	0.751618095014876	0.552141804798337	2.8979503349262	1.69937519366827	V2	Visceral
TAATGCGCCCGCTAAGAGCATATCCTATGTACTGAC	replicate1	8-10hr	mef2	10342	0.686054561237559	0.153890712492759	pass	-3.36086102839674	1.65274737563313	0	FALSE	3.78570610014593	5.54699815620488	14	Visceral	4.08037300829355	-0.861533628975512	5	LVM	0.0882888215525804	5.69961317311117	4.56617204703862	7.19251481826391	V6	Visceral
TAATGCGCCCGCTAAGAGGCCAAGCTTGGTACTGAC	replicate1	8-10hr	mef2	51145	1.68625372431126	0.140383040137302	pass	-1.38749423771565	0.713870232391758	9	FALSE	2.61671434318565	1.10665725576384	9	Visceral	-1.91298254460861	-3.46465765080865	3	FCM	1.71133524951774	0.0852587265808309	3.49529401816899	0.629672031951807	V2	Visceral
TAATGCGCCCGCTAAGAGGGAATTCAGTTATAGCCT	replicate1	9-11hr	mef2	22016	0.927869790141321	0.181719358637558	pass	1.18334608731301	2.87126187981318	2	FALSE	4.25385636259905	4.45809689333915	7	Visceral	2.71338226398007	2.89852258976545	2	CVM	1.31285972175438	4.40679033528158	6.20599119224126	2.9442261868247	V4	Visceral
TAATGCGCCCGCTAAGAGTCCTTATAGAAGGCGAAG	replicate1	6-8hr	mef2	6814	1.06252456277534	0.170038111990619	pass	-2.52002992875563	-2.03041982783441	4	FALSE	2.66558787472779	0.986026657647064	9	Visceral	-1.58391396571238	-3.45368628992135	3	FCM	1.55173844871361	0.13412259760389	3.62763635673101	0.344865298932157	V2	Visceral
TAATGCGCCCGTATGATTAGAACCGGAGCAGGACGT	replicate1	7-9hr	mef2	38056	1.48090191392164	0.178363645893391	pass	-3.06139700987016	0.813923165297567	1	FALSE	3.63441098081345	5.69821436098609	14	Visceral	3.95908535682362	-1.34854223496447	5	LVM	0.0320572930319963	5.7428942514498	4.43058626212651	7.37567273910131	V6	Visceral
TAATGCGCCCGTATGATTGATTACCGGAAGGCGAAG	replicate1	6-8hr	mef2	12070	1.19463904096875	0.212646524682186	pass	-4.18407871491394	-2.5138772919751	2	FALSE	1.58353671736504	2.22938116186873	9	Visceral	-2.68342364645605	-0.0213477800382172	1	CVM	0.237146623705214	1.6645878149111	2.79681007422978	2.8844174557456	V1	Visceral
TAATGCGCCGAATGGAGCATTGACCGAGGGCTCTGA	replicate1	9-11hr	mef2	10828	1.22676494767886	0.178518791451732	pass	0.986093691934834	2.17735487113023	2	FALSE	3.69811862332735	4.26504889233481	8	Visceral	1.87189758429954	1.84036188194114	2	CVM	0.935828872297591	3.98246486912558	6.13917963065679	2.92575041587438	V4	Visceral
TAATGCGCCGAATGGAGCCGCCTCTTATGGCTCTGA	replicate1	9-11hr	mef2	7882	1.2312538240762	0.187104930467762	pass	0.977509774162433	-0.0112337383178533	0	FALSE	3.43807203225932	0.774349717445648	9	Visceral	-1.44897125010798	-3.93427281682054	3	FCM	2.17047459659416	-0.349975149528292	3.95396749534185	0.25120266909685	V2	Visceral
TAATGCGCCGCGGCCATAACCTACGCCAGTACTGAC	replicate1	8-10hr	mef2	21914	1.61744961265795	0.149913423858562	pass	-3.33970261258695	0.805409177069451	0	FALSE	3.38134089284823	4.1007417686206	8	Visceral	0.734553213279443	1.83100319846616	1	CVM	0.771355577085799	3.28398807774374	5.70273439445073	3.11190525825109	V4	Visceral
TAATGCGCCGCGGCCATAACTCGTATCACAGGACGT	replicate1	7-9hr	mef2	18762	1.53405180279267	0.1700904736562	pass	-3.1758180956997	1.13152250550234	1	FALSE	3.50073603244963	4.96324809995453	14	Visceral	1.88021963605852	-1.2276931065671	4	HVM	-0.190960071708375	4.79397161732504	4.11212150611455	5.85211126144018	V5	Visceral
TAATGCGCCGCTTATCGTGGTACGTTAATATAGCCT	replicate1	9-11hr	mef2	31821	1.27423723694308	0.167168108311395	pass	1.03369714003453	3.20032990791934	2	FALSE	3.53342791701139	4.0854747533347	8	Visceral	2.07950692476138	2.24113031184083	2	CVM	1.20791847286064	3.91692574749777	6.08761636771733	2.99080864722814	V4	Visceral
TAATGCGCCGTTACCGCTAGGTCCTCGTTAATCTTA	replicate1	5-7hr	mef2	12281	1.24724849052842	0.173757713543358	pass	-3.57972775260427	-0.388291080834887	2	FALSE	2.06148353033497	1.75802403882872	9	Visceral	-2.09178019836578	-1.98224770864602	3	FCM	0.437514372442549	1.51227446327994	3.17741744079167	2.49245898063268	V1	Visceral
TAATGCGCCGTTACCGCTGGAAGTTATACAGGACGT	replicate1	7-9hr	mef2	26002	0.967165654123444	0.183443302132883	pass	-2.85136731188326	1.90603593588511	7	FALSE	2.64057649337133	1.14600235534658	9	Visceral	-2.03630598734525	-3.00856839992557	3	FCM	1.4522044139846	-0.0453501748006618	3.3347441390949	0.726365428520106	S1	Somatic
TAATGCGCCGTTACCGCTGGTTGAACGTAGGCGAAG	replicate1	6-8hr	mef2	4864	0.8292843669025	0.194433074089235	pass	-3.60603695789538	-1.82962137775505	2	FALSE	3.35153713645496	5.27985723460512	14	Visceral	3.50231854035261	-1.85078727831973	5	LVM	-0.195758141304666	5.432824213608	4.31591407813603	7.37654153640356	V6	Visceral
TAATGCGCCGTTACCGCTTAGCCTCGTTAGGCGAAG	replicate1	6-8hr	mef2	12924	1.49792114841222	0.179756210461349	pass	-3.99273399573013	-2.29852375902447	2	FALSE	2.27709811434817	1.22452087133991	9	Visceral	-2.76777104620808	-2.10990521188709	3	FCM	0.915986962889021	0.457763661249372	3.19463412322576	1.32627252872076	V2	Visceral
TAATGCGCCGTTACCGCTTAGCCTCGTTTAATCTTA	replicate1	5-7hr	mef2	4874	1.14705167087451	0.188802615447487	pass	-3.98324121660297	0.18429124196324	2	FALSE	2.60292531749134	3.34907747540187	8	Visceral	-1.75400355557754	0.558815372347143	1	CVM	0.457684524629897	2.37673671971151	3.17353503264958	2.89304582412329	V1	Visceral
TAATGCGCCTAATTGCGACCATCGTTCCCCTATCCT	replicate1	6-8hr	mef2	8538	0.756931825660179	0.17211583372256	pass	-4.43244725533603	-0.732561545182328	2	FALSE	2.62974626499043	3.42245350687695	8	Visceral	-0.79725680367593	1.40391832707077	1	CVM	0.547731884096449	2.37696059475729	4.23422042884404	3.12345949943151	V3	Visceral
TAATGCGCCTAATTGCGATCAATATCGAATAGAGGC	replicate1	4-6hr	mef2	46251	1.40713543841236	0.153663690861258	pass	-2.74504639066906	-1.46739010927511	4	FALSE	4.42753815104198	4.47902322440205	7	Visceral	1.99236148824699	-0.170268898578475	2	CVM	1.219501920317	5.06590088139364	6.28909961738164	2.98287932212438	V4	Visceral
TAATGCGCCTAATTGCGATTATGACCAACCTATCCT	replicate1	6-8hr	mef2	19672	1.60094153305785	0.144564887042853	pass	-4.44686701690585	-1.61460641896428	2	FALSE	2.37892858012768	3.36815679178204	8	Visceral	-0.895828961957561	0.845401442741323	1	CVM	0.483706124399489	2.3854187322695	4.10278646506841	3.12052528197851	V3	Visceral
TAATGCGCCTACTAATAACTCCTGGACCAGGCGAAG	replicate1	6-8hr	mef2	12525	1.17227049393216	0.18943011779688	pass	-2.51249721838561	-2.43912428618358	4	FALSE	2.38540684309458	0.619027078770775	9	Visceral	-1.43926151229687	-2.98534880886472	3	FCM	-0.212092824007684	4.75458915959189	4.25987474479253	5.30519620711889	V5	Visceral
TAATGCGCCTACTAATAACTCCTGGACCCAGGACGT	replicate1	7-9hr	mef2	33459	1.15764439023769	0.188393708293613	pass	-4.42461324953378	1.7676442658535	1	FALSE	2.29339207394736	3.04227380060862	8	Visceral	-2.10508847423592	0.49179595871836	1	CVM	0.353516169164961	1.87295790444204	3.3784760669666	2.87186638648596	V1	Visceral
TAATGCGCCTAGCCAGCCGTTGGATCTTTATAGCCT	replicate1	9-11hr	mef2	43939	1.11502380614105	0.211768979295314	pass	1.14360345020751	2.08032776603534	2	FALSE	3.86130149635272	4.39665436807374	7	Visceral	2.52922749780783	1.39456447633505	2	CVM	0.896074481581038	4.53852327595541	6.15368597068364	2.90429107482519	V4	Visceral
TAATGCGCCTATATAGCCGATTACCGGAGTACTGAC	replicate1	8-10hr	mef2	16028	1.61683941780403	0.174415713575336	pass	-2.78899207007904	0.371474031876105	0	FALSE	1.5668961513791	2.27004644452009	8	Visceral	-2.34261715508793	0.286413331917383	1	CVM	0.278290577505415	1.72339626084158	3.0946306423145	2.86467258269872	V1	Visceral
TAATGCGCCTATATAGCCGTCAAGTCCACAGGACGT	replicate1	7-9hr	mef2	23954	1.65273906784928	0.155627759726735	pass	-3.85498133612967	1.58029820295345	1	FALSE	1.76618934911901	1.79003013501086	9	Visceral	-2.52669539357332	-1.75218125928839	3	FCM	0.5765456038459	0.918107349975797	2.83996645965154	1.96437160308447	V1	Visceral
TAATGCGCGAACTCGACTACTGAGCGACGGCTCTGA	replicate1	9-11hr	mef2	36668	1.35778197134535	0.179066355089397	pass	0.337211017932491	2.22409271431972	2	FALSE	4.06678481560553	4.36758859512623	7	Visceral	2.15126477830139	2.05964422351765	2	CVM	1.32177204665977	4.38891466389486	6.08630649604375	2.97876850898351	V4	Visceral
TAATGCGCGACTGGACCACAGAGAGGTCAGGCGAAG	replicate1	6-8hr	mef2	12086	1.35954947808836	0.157946855916818	pass	-3.90421378115495	-2.10524058950971	2	FALSE	3.39620389553185	5.01102314155762	14	Visceral	1.85365835728331	-0.996436523173921	4	HVM	-0.104464165593797	4.85493810902426	4.1830152706104	5.43136112029638	V5	Visceral
TAATGCGCGACTGGACCACAGAGAGGTCTAATCTTA	replicate1	5-7hr	mef2	4526	0.851124238510873	0.154117129018054	pass	-3.04075830195141	-1.18755484115122	2	FALSE	3.39865020371216	4.5287662693417	8	Visceral	1.6738104609458	-1.13190611634592	4	HVM	-0.129290707136804	4.83482893238852	4.22475664176519	5.380310457302	V5	Visceral
TAATGCGCGCAAGACCGTTTATGACCAAGGCTCTGA	replicate1	9-11hr	mef2	14259	1.11780621514579	0.157990484186958	pass	1.29886517319015	2.26171412813947	2	FALSE	4.02171334786873	4.31489364687852	7	Visceral	2.05075099859666	2.15810833537587	2	CVM	1.0934260564788	4.00709899197409	6.16381494559819	2.92733089263525	V4	Visceral
TAATGCGCGCATCGTATGGTCAAGTCCAGTACTGAC	replicate1	8-10hr	mef2	17459	0.89113210327547	0.156824671616219	pass	-1.5347063322185	1.91217166082183	8	FALSE	3.78541980893485	5.49298307811022	14	Visceral	2.2653697506253	-0.642827097295096	4	HVM	0.0462654906256852	5.54014976750204	4.3781623081165	7.09118120009985	V6	Visceral
TAATGCGCGCGCGTTCATGATTAGATGACCTATCCT	replicate1	6-8hr	mef2	19484	1.66205896767723	0.164243293057547	pass	-4.18905499353056	-2.45847047082657	2	FALSE	1.64846964963255	1.83024490753757	13	Visceral	-3.08017548917712	-1.33376865259453	3	FCM	0.207342513178175	1.06042506228277	2.41535226859624	2.91479007537451	V1	Visceral
TAATGCGCGCGCGTTCATTGGCGTAGAATATAGCCT	replicate1	9-11hr	mef2	15842	0.876892467769297	0.17440543601359	pass	2.10598823769307	2.28676237890395	2	FALSE	4.93265652052049	4.81824244000258	7	Visceral	4.4109312533698	1.99974918500056	2	CVM	1.26775974807579	5.35227735768149	6.81711856879766	2.16000108058538	V4	Visceral
TAATGCGCGCGCGTTCATTTCAGCTTGGCCTATCCT	replicate1	6-8hr	mef2	29810	1.88933368416245	0.142904930755336	pass	-2.1031659526405	-1.64830310901598	4	FALSE	2.67967607354903	0.923084950557923	9	Visceral	-2.26389113807704	-3.46544797766783	3	FCM	1.31329328594047	-0.0320553438823497	3.51597182311589	0.511618267846964	V2	Visceral
TAATGCGCGCGCTATGGTGAGACCTACCCCTATCCT	replicate1	6-8hr	mef2	11246	1.05400573285515	0.143971631205674	pass	-2.31832781079011	-2.05074581912652	4	FALSE	2.59980018647998	1.0222602708502	9	Visceral	-1.48814489717528	-3.77069315603208	3	FCM	1.89698440608818	-0.320251952306536	3.74974815406377	0.337112318128087	V2	Visceral
TAATGCGCGCGCTATGGTGCGATTGCAGCCTATCCT	replicate1	6-8hr	mef2	50141	1.69688868010073	0.154299128635658	pass	-2.96446307810647	-2.30109167310214	4	FALSE	2.22034474818373	1.31784661032438	9	Visceral	-2.16130222309398	-2.03075605635845	3	FCM	0.93388397273857	0.51681159864256	3.23343913116033	0.971224408698939	V2	Visceral
TAATGCGCGCGTTCCGTTCATTGACGCTCCTATCCT	replicate1	6-8hr	mef2	46219	1.4995215015828	0.157874321179209	pass	-1.77563022214151	-2.30713718658948	2	FALSE	3.58422536615054	5.6766148655217	14	Visceral	3.66118326823349	-1.83017692993229	5	LVM	-0.0678844076649489	5.6125322176058	4.37294380225713	7.37587682540502	V6	Visceral
TAATGCGCGCGTTCCGTTTGAGGAATCACCTATCCT	replicate1	6-8hr	mef2	28599	1.93371471823845	0.155324928606255	pass	-2.73618596226971	-2.34240014935445	4	FALSE	2.15091801866953	1.41980548865199	9	Visceral	-2.34476581861317	-2.07377050650054	3	FCM	1.0992124753936	0.305488560898992	3.11369292296941	0.983140926910304	V2	Visceral
TAATGCGCGCTAACGGATCGCCTCTTATCCTATCCT	replicate1	6-8hr	mef2	73735	1.68087165610155	0.190003516079301	pass	-4.13584849282494	-2.44777127350723	2	FALSE	1.58033427655002	2.24233970759946	8	Visceral	-3.60919318933454	-0.587622174649708	0	CVM	0.566172786329573	0.975673575504514	2.9742578700977	2.43770496184912	V1	Visceral
TAATGCGCGCTTGAAGAGGTCGGTAGTTAGGCGAAG	replicate1	6-8hr	mef2	8336	1.63478721188205	0.182188173330141	pass	-4.39934557503903	-1.92346298417252	2	FALSE	2.54061902771811	3.38051807664191	8	Visceral	-1.70870950427016	0.874250138102777	1	CVM	0.419241376493758	2.24070485363791	4.22194330253179	3.16611091430273	V3	Visceral
TAATGCGCGCTTGAAGAGTAGCCTCGTTAGGCGAAG	replicate1	6-8hr	mef2	12249	1.00484583638697	0.17292377701934	pass	-2.25442578850048	-2.13725017203023	4	FALSE	2.35466714595947	0.629461929488421	9	Visceral	-2.0956195674319	-2.64027837644762	3	FCM	1.45012969550926	-0.403609077827243	3.27629391707952	0.772520613027476	V2	Visceral
TAATGCGCGCTTGAAGAGTAGCCTCGTTTAATCTTA	replicate1	5-7hr	mef2	15280	1.04723520777438	0.174327500652912	pass	-3.83298412058965	0.588025642957514	4	FALSE	0.507810991155747	2.12858239709844	13	Visceral	-4.59478618392933	0.115724183630962	0	CVM	-0.625555537368471	1.17678542862723	1.98335639991338	3.25105635459509	V1	Visceral
TAATGCGCGCTTGAAGAGTGGTAATCCTAGGCGAAG	replicate1	6-8hr	mef2	16001	0.768915615402172	0.177714214649919	pass	-4.22068885823973	-2.40727437779164	2	FALSE	1.50823614012839	2.23507664338583	13	Visceral	-2.43766340913694	0.104998633978534	1	CVM	0.227454789255446	1.56611569653341	3.7980841831165	3.15594093139257	V3	Visceral
TAATGCGCGGCTTACTCCTCCTTATAGATAATCTTA	replicate1	5-7hr	mef2	16845	1.44730501485506	0.180751451937893	pass	-3.94841324090801	1.14143001052114	4	FALSE	0.451744318749292	2.11849454520716	13	Visceral	-4.72944716056146	-0.131794095868539	0	CVM	-0.601419619943315	1.15452535878012	2.17027060546453	3.15974370772924	V1	Visceral
TAATGCGCGGTTATCGAACTTAGGTATCTATAGCCT	replicate1	9-11hr	mef2	55701	1.23400863575533	0.204294149221685	pass	1.14728550481246	2.77894762584417	2	FALSE	4.78887357671181	4.52233847015918	7	Visceral	2.69146861626265	2.41408677614505	2	CVM	1.44397658881981	4.44448860417196	6.667093677898	2.31127301986303	V4	Visceral
TAATGCGCGGTTATCGAAGTCTGCAATCGGCTCTGA	replicate1	9-11hr	mef2	20516	1.06912306557304	0.228493577267419	pass	0.0739902335413891	-0.938499997279126	0	FALSE	4.71338723754462	0.165486654084621	9	Visceral	-1.3540070435422	-3.82913057084359	3	FCM	4.3317564207061	2.0352457357485	5.46798412360723	-0.579983133720495	S2	Somatic
TAATGCGCGTACTCCTATTGATACTCAACCTATCCT	replicate1	6-8hr	mef2	26790	2.07535481921197	0.16292218419878	pass	-2.81741508105827	-2.04937878757657	4	FALSE	2.57004842311202	1.13193676573674	9	Visceral	-2.41701160449841	-2.5821803264991	3	FCM	1.36754853305656	0.380747113927099	3.08615200080449	1.39155773456182	V2	Visceral
TAATGCGCGTAGCAGCTAAGCTTATAGGCCTATCCT	replicate1	6-8hr	mef2	26961	1.78006508479629	0.125268061820602	pass	-2.90868673624684	-2.28232533874653	4	FALSE	2.4184103902986	1.24190298980148	9	Visceral	-2.20111617994169	-2.6228332136348	3	FCM	1.3533993440612	0.197205003901216	3.1315871910053	0.891137402606867	V2	Visceral
TAATGCGCGTAGGATAAGTTGGTCCGTTGGCTCTGA	replicate1	9-11hr	mef2	26560	0.889528528030584	0.172564044774998	pass	1.48754718181579	2.32029111881616	2	FALSE	4.1080238716397	4.93193881040627	7	Visceral	3.73116025925291	1.01385557265042	2	CVM	0.707937546346968	5.43784769306967	6.64856712379033	2.43058435256567	V4	Visceral
TAATGCGCGTAGGATAAGTTGGTCCGTTTATAGCCT	replicate1	9-11hr	mef2	22767	1.25189973911878	0.165264633718892	pass	1.00740494930356	3.16508571098172	2	FALSE	3.52506094562136	4.09012232628111	8	Visceral	1.55264980078244	2.14610002871344	2	CVM	1.28959567127067	4.26725729237387	5.70853988685186	3.07720128829565	V4	Visceral
TAATGCGCGTAGGCTGCACAGAGAGGTCTAATCTTA	replicate1	5-7hr	mef2	14424	1.26233289712181	0.168118346467579	pass	-2.69371321645983	-0.605718239025666	2	FALSE	1.68408915020926	2.11170013429116	9	Visceral	-3.00971167189825	-0.431651425015621	0	CVM	-0.343504625565672	1.28679867516348	2.33591477431829	3.06987325484838	V1	Visceral
TAATGCGCGTAGGCTGCATCAAGATAGTCAGGACGT	replicate1	7-9hr	mef2	29416	1.32841142701512	0.173553158287536	pass	-2.8631674656887	1.68915506640004	7	FALSE	2.67453491468985	1.20450562926979	9	Visceral	-1.86247945755494	-3.42269179527575	3	FCM	1.55070192394096	0.230694670780393	3.41736595191533	0.789461802793406	V2	Visceral
TAATGCGCTAAGTCCTGAGGTACGTTAACCTATCCT	replicate1	6-8hr	mef2	26174	1.56445164888751	0.16151910318005	pass	-3.06402714358821	-2.11974294947915	4	FALSE	2.30210593218574	1.23470643213216	9	Visceral	-1.88734807499238	-2.78512080198412	3	FCM	1.33692068633873	0.430792410476896	3.37648050345952	0.812995623899363	V2	Visceral
TAATGCGCTAAGTCCTGAGGTACGTTAAGGCTCTGA	replicate1	9-11hr	mef2	18850	1.03963326919614	0.177299703264095	pass	1.25152776898793	1.95726944540406	2	FALSE	4.21916876728762	4.73657011697794	7	Visceral	3.04455079055963	1.5001584814458	2	CVM	0.475965805624312	4.86956794987509	6.69429533042485	0.314384013516568	S2	Somatic
TAATGCGCTAAGTCCTGAGTAGACCTGGTATAGCCT	replicate1	9-11hr	mef2	14771	1.30833169253547	0.138746284787895	pass	1.1052610417944	2.1968140283825	2	FALSE	3.87219930927628	4.28201043316006	7	Visceral	2.01566394060342	1.88913606986596	2	CVM	1.19750089225609	4.03100379238913	5.92993108787114	3.06597081954565	V4	Visceral
TAATGCGCTAAGTCCTGATTATGACCAACCTATCCT	replicate1	6-8hr	mef2	38859	1.61935337943512	0.14460117978969	pass	-4.26443037908231	-2.59234180802507	2	FALSE	1.13317444359305	2.05854337644859	13	Visceral	-4.19794465741851	-0.211950566004277	0	CVM	-0.152196995641405	1.22726186047384	2.2255105213123	3.07248822982397	V1	Visceral
TAATGCGCTAGGTAACTTATTGACCGAGTATAGCCT	replicate1	9-11hr	mef2	18848	1.17387889939069	0.167495503121363	pass	0.51687738527037	2.82474540848756	2	FALSE	4.85295277023349	4.59694907551234	7	Visceral	2.78291712904879	1.23376820414955	2	CVM	4.94436819133598	3.8626588178713	1.02447871722753	-0.775554973529913	C1	Cardiac
TAATGCGCTAGGTAACTTCTTAGGTATCCCTATCCT	replicate1	6-8hr	mef2	15551	1.97385749662524	0.164852055847317	pass	-2.604693582791	-2.12717147586723	4	FALSE	2.5437814374974	1.03467643566937	9	Visceral	-1.83711183076211	-3.37434043933746	3	FCM	1.38383860168297	0.0593987969596112	3.34092108764226	0.582503285361193	V2	Visceral
TAATGCGCTAGGTAACTTTGCCAGTTGCGGCTCTGA	replicate1	9-11hr	mef2	87292	1.45469049997276	0.197350690875871	pass	-0.226649777637455	-1.15564076353657	0	FALSE	6.65812097377356	3.22000118596522	7	Visceral	2.65666402784831	1.55982629026295	2	CVM	1.65177840766746	4.98241432438681	6.73137466468389	1.63316563899603	V4	Visceral
TAATGCGCTAGTAAGCCGGTCGGTAGTTGTACTGAC	replicate1	8-10hr	mef2	17933	1.09831406775381	0.211309854460615	pass	-3.56729312867299	1.31316139149281	0	FALSE	3.53042646686829	4.16368068295492	8	Visceral	1.43982385676354	2.11762414144398	2	CVM	1.15073353824455	4.09532078038046	5.62675277747686	3.14772598083105	V4	Visceral
TAATGCGCTATAATAGTTTCAATATCGATATAGCCT	replicate1	9-11hr	mef2	14196	1.40086570930882	0.14422265954456	pass	-0.169206452071425	0.192533680853459	2	FALSE	3.56910133066744	4.90331650666835	7	Visceral	2.00579354817288	-0.481928410273763	4	HVM	2.87548811015922	1.42763992081473	4.57472841300542	4.90435354049291	H1	Hemocytes
TAATGCGCTATAATAGTTTTGGTCCGTTGGCTCTGA	replicate1	9-11hr	mef2	61066	1.58214512278429	0.161749812146754	pass	1.34157412088038	1.51203025954847	2	FALSE	4.89752463166577	4.62916320804952	7	Visceral	2.73224674654034	1.9972017409461	2	CVM	1.59864277419884	4.93605287800619	6.6013330654102	2.37854592139807	V4	Visceral
TAATGCGCTATTAGACTTAGCTTATAGGGGCTCTGA	replicate1	9-11hr	mef2	33366	1.27159513177342	0.160887241420543	pass	1.78301146887947	2.55755237717708	2	FALSE	4.50708212027705	4.55204328718739	7	Visceral	3.03310692578659	2.66551881123863	2	CVM	1.37050134715874	4.73586424122641	6.53856985129888	2.55043689544287	V4	Visceral
[truncated: 146,206 more rows]
