# Supplementary material for: Simultaneous cellular and molecular phenotyping of embryonic mutants using single-cell regulatory trajectories
Source: Dev Cell. 2022 Feb 28;57(4):496–511.e8. doi: 10.1016/j.devcel.2022.01.016 (PMC8893321; doi:10.1016/j.devcel.2022.01.016)
Supplement: Table S2. Differentially accessible (DA) ATAC peaks and genes in muscle sub-populations, identified in Figure 2D, related to Figure 2 [file mmc3.xlsx]

## Sheet: Mesoderm - DA peaks
peak.region	log2fc	p_val_adj
chr2L:14445574-14446613	1.94700241675716	0
chr2L:9988031-9989152	1.50280472558064	0
chr3R:15417812-15418778	1.50776904173873	0
chr2R:15132277-15132871	1.87502373858171	0
chr2R:12113384-12114038	2.43917552396942	0
chr3L:14971878-14972980	1.21110482968933	0
chr3R:10626220-10627148	1.52512094788225	0
chr2R:12118760-12119678	1.95517352454924	0
chr2R:21524939-21525731	1.68931628013874	0
chr2R:20602651-20604534	1.01502241427546	0
chr2R:14430866-14431546	1.97628593286494	0
chr3R:19350290-19350888	2.33374916286602	0
chr2L:4363491-4364181	1.56624491172599	0
chr2L:9989207-9990138	1.48135423457246	0
chr2R:23049689-23050456	1.58265950506435	0
chr3L:16490719-16491577	1.84734673314421	0
chr2R:22505843-22506687	1.81953997790417	0
chr2L:1410630-1411590	1.41667224727266	0
chr2R:23645196-23646493	1.19022126763782	0
chr3R:8335872-8337030	1.50502698065379	0
chr3R:6751501-6752501	2.08951216599052	0
chr2R:19795683-19797068	1.48554386719701	0
chr3L:22399805-22401294	1.11226255571918	0
chr2L:2181741-2183546	0.912250939201707	0
chr3L:5981670-5982330	1.80099147352405	0
chr2R:22691672-22692519	1.56565937295711	0
chr2L:9454305-9454864	1.80813688447591	0
chr2L:3612695-3614021	1.28209703477075	0
chr3L:14964033-14964769	1.36744048564074	0
chr3L:14967855-14968617	1.26743195338326	0
chr3R:29289098-29290066	1.58554461335859	0
chr3R:8285911-8286383	2.22572949677315	0
chr2R:22408213-22408789	1.48816926023128	0
chr3R:17604594-17605268	1.34490229207535	0
chr2L:15743781-15744395	1.79624763580618	0
chr3R:8808074-8809039	1.15420280507495	0
chr2L:15731533-15732205	1.78513297105786	0
chr2R:23573043-23573515	1.62014627838825	0
chr3R:29305052-29305874	1.88881078866403	0
chr2R:17475914-17476659	1.6976131221454	0
chr2R:13189890-13190385	1.780474226741	0
chr3R:11302400-11303346	1.94735728675476	0
chr2L:17748618-17749148	1.92968062261212	0
chr2R:23639008-23639564	2.12152722610789	0
chr2R:22690542-22690971	1.75342501465395	0
chr3R:19343836-19344346	2.63540565293968	0
chr2L:14443605-14444220	1.68361221939469	0
chr2L:9145626-9146819	1.65130546541335	0
chr2L:5381272-5382406	2.0855294993695	0
chr2L:14431275-14431961	1.92307415378991	0
chr3L:2868561-2869046	1.7462751726764	0
chr2R:7487790-7488355	1.66325163963175	0
chr2R:7380481-7380981	1.91524752335687	0
chr3R:30851800-30852408	2.03633441891816	0
chr2L:15491813-15492372	1.85109491579677	0
chr3R:19343133-19343673	2.18763547955485	0
chr2R:7486239-7486677	1.80225647851619	0
chr3L:15323272-15323770	1.75412052682133	0
chr3L:15709928-15710605	1.96320194654138	0
chr3R:27442484-27442922	2.57000420326766	0
chr2R:18677457-18677938	1.83478256230721	0
chr2L:15743243-15743740	1.85976124162505	0
chr3R:15584536-15584903	2.03861099541355	0
chr2R:22515550-22516116	1.5611940857543	6.09094009506006e-319
chr2L:21034169-21034868	1.73645631756679	1.21818801901201e-318
chr3L:21066222-21066974	1.58547275011976	3.87087364294527e-314
chr3R:19338931-19339363	2.57153228483062	4.66722345410707e-314
chr3L:19179047-19179620	1.72553298071557	1.87242076737449e-312
chr3R:6760937-6761562	1.43149083352409	3.09593592259364e-312
chr3L:5994271-5994942	1.58867130763201	6.12848530762754e-310
chr2R:20098475-20099279	1.73301111327971	1.25851613906628e-309
chr3R:23300201-23301422	1.15999657251912	9.3359433297676e-309
chr2L:19819829-19820292	2.23922416685704	7.74464792333723e-307
chr3R:8284176-8284639	2.24572352136849	1.063130368945e-306
chr3R:22163507-22165057	1.04520158802643	1.3471600769039e-305
chr2L:6531965-6532775	1.51606322823702	2.4144029612584e-301
chr2R:23573629-23574012	1.78987481875907	1.00867379833043e-298
chr3R:23343349-23344287	0.937720894446933	2.10297171697514e-298
chr3L:14953282-14953774	1.94137105995813	8.09916478004131e-291
chr3R:12252491-12253016	1.84585076219939	8.83831578918315e-291
chr2R:20600562-20601203	1.40436547241691	2.29430961914056e-290
chr2L:17735544-17736271	1.2540964760978	1.67429436689624e-288
chr3R:25184306-25185073	1.74076768962557	2.18842288005797e-288
chr2L:8209305-8210130	1.60883759768319	2.37698761920423e-288
chr3R:14589224-14590158	1.0572525477273	4.02876726104395e-288
chr3L:21067430-21068122	1.29957803075044	1.14758984658908e-287
chr3R:8687107-8687799	1.58386815134639	4.79724045437783e-287
chr2R:12017629-12018096	1.69954813970178	6.7271760901664e-287
chr3R:29285875-29286367	1.73871993907399	3.12668732095974e-286
chr3L:11343485-11344145	1.50040907438556	5.28991718172929e-283
chr3R:26029461-26030039	1.41488583147339	9.4788091640498e-282
chr3L:14969055-14970027	0.903336468839982	1.40640875462352e-281
chr2L:19333801-19334519	1.59068939398928	4.81920361703731e-281
chr3R:19332362-19332981	1.81236325634786	6.79915492766978e-281
chr3R:29257835-29258216	1.95954232023981	9.70814666665558e-280
chr3L:22431428-22432162	1.63585423179725	2.42437220917196e-279
chr2R:21707559-21707999	1.41491916627317	2.91884869317176e-279
chr2L:4034290-4034749	1.79408786669385	4.73458115010515e-279
chr3R:21534322-21535385	1.45905104983616	5.22664019485944e-279
chr2R:16499821-16500343	2.16684045922311	5.1672179717069e-276
chr2L:19219175-19220309	1.07522325319234	1.86205900565154e-274
chr2R:16784680-16785211	1.46570468445227	5.33445106454596e-272
chr3L:10525494-10526163	1.30067892434989	1.16622050378649e-266
chr3R:26024310-26025518	0.971393449540428	2.2287255106711e-265
chr2L:14264857-14265476	1.4017658702963	3.28914106231002e-265
chr3R:7105466-7105987	1.39030706961243	5.56070395054191e-263
chr2R:18339860-18340335	1.42514621363988	5.75001762064926e-262
chr2R:19264813-19265693	1.2260465496073	7.62450545313391e-262
chr3R:11351714-11352324	1.33576053208503	9.38574999812681e-262
chr3L:297120-298280	1.10352091327823	6.78527096663386e-261
chr2R:25065293-25066026	1.51193673314915	3.69613441173129e-260
chr2R:9694590-9695013	1.72552833458493	9.47828369999211e-260
chr2R:13189018-13189616	1.21669589730692	4.3624736154401e-259
chr2R:13194959-13195321	1.95556856633659	4.67964266168207e-258
chr2R:15890672-15891388	1.25941705415596	5.27408617941524e-258
chr3L:5856016-5857579	1.16306878085947	8.72519382094873e-256
chr3R:19799578-19799983	1.72216509433104	2.41853660680127e-254
chr3R:29308802-29309816	1.4920449844476	5.21484572863192e-254
chr3L:1431771-1432183	1.8717664966167	9.25707273218121e-254
chr2L:21035908-21036355	1.70082309621968	7.38898546539492e-251
chr3R:9879570-9880331	1.5581683885846	2.47235417672357e-249
chr2R:18677964-18678379	1.90406772813185	2.24262585032656e-248
chr2L:4055724-4056198	1.5474151332964	2.59003878986651e-248
chr2R:20049295-20051113	1.15245720094353	2.2029844977202e-247
chr3L:613767-614437	1.3291456628032	3.92231562641305e-247
chr3R:9024886-9025451	1.23524662606109	2.40570170072017e-245
chr3R:26039525-26040461	1.03449981575205	5.26461245697809e-243
chr3L:18216621-18217387	1.26722697391669	5.32802199582703e-242
chr3R:16630759-16631326	1.69569134005464	1.41969925704738e-241
chr2R:25219251-25219699	1.78749498185597	8.87535693422326e-241
chr3L:15703430-15704113	1.54062403562988	2.98799036639152e-239
chr2R:11548438-11549148	1.82670879572306	2.02892914978228e-238
chr3R:25182121-25182998	1.80468476149483	2.3405157707107e-238
chr3L:14947767-14948207	1.86515856587521	4.39061043707487e-238
chr2R:20907150-20907867	1.63008900566713	3.63364450682435e-237
chr3L:1920948-1921867	1.50543702632303	3.67498313450331e-236
chr3L:5993551-5994260	1.16619800648146	2.21446785081804e-235
chr2R:5711018-5711656	1.28434183404118	4.39090501098548e-234
chr2L:1954457-1955187	1.40191217081064	4.74400730188854e-233
chr2R:23186454-23188140	1.11131394295411	8.6691860721668e-233
chr3L:15790985-15791938	1.27946973283766	5.62368033558797e-232
chr2R:13187829-13188386	1.56113762302291	1.01203044425526e-229
chr3L:613170-613721	1.52203045456323	1.22599360714707e-229
chr3R:19340670-19341099	1.98512783728124	3.26589245464906e-229
chr3L:3983150-3984070	1.36364101954195	9.84283227919678e-229
chr3R:23131350-23131744	2.0188193958831	1.17791914839012e-228
chr3R:21640207-21640913	1.4043113712815	3.01213689775076e-228
chr3L:14960542-14960987	1.16818499172731	5.97693228026976e-228
chr2R:17461441-17462567	0.977864902779594	7.55955380188893e-228
chr2R:22507557-22508106	1.71266421975112	1.96292421042594e-227
chr2R:20056387-20057198	1.57412212708152	4.38880201337234e-226
chr3R:5114005-5114471	1.46603588857429	2.06040387696678e-225
chr3L:12725118-12725800	1.58535810107235	8.40611935480222e-225
chr2L:14517269-14518590	1.07559874284002	8.55133757990353e-225
chr2L:5870689-5871735	1.09695310824412	3.3810310043687e-224
chr3L:12647029-12647576	1.73002836609442	4.67119916307542e-224
chr3L:5881829-5882509	1.63027222434272	6.31422890003478e-224
chr3R:8285091-8285772	1.73242239588356	2.18562055227254e-223
chr3R:29548006-29548425	1.85709210534325	2.28653281187246e-223
chr2L:6240488-6241322	1.12836073306591	3.81080225573299e-222
chr3R:6810476-6811071	1.46501632182257	9.47564513517322e-222
chr3R:10602125-10602958	1.04230015348185	2.11601049713464e-220
chr3R:15921753-15922196	1.83889453114707	2.9552458870966e-220
chr2R:15899101-15900622	1.04489391495969	3.36071072097668e-220
chr3R:30754655-30755215	1.69276112872091	4.10759911678224e-220
chr3R:16251342-16251715	1.54668522117859	1.37639612759758e-219
chr3L:7988251-7988917	1.0120849265122	2.00424632068112e-218
chr2L:19810471-19810993	1.63023800263515	2.34164013984105e-218
chr3R:19329872-19330247	2.09642758803297	7.14904657303003e-218
chr3L:14958350-14959077	1.2761806447346	3.51709329773629e-216
chr2R:13191662-13192263	1.39178237180882	6.7032602778429e-216
chr3R:27442102-27442402	2.35036414497438	1.04954465771949e-214
chr3L:4546384-4547277	1.01856017011528	1.80495654681793e-214
chr3L:15669505-15670141	1.62441653548789	2.86332477343496e-214
chr2L:21851412-21851864	1.31383785978299	3.08150287268481e-214
chr2L:14435696-14436427	1.10210089661398	3.74668845548894e-214
chr3R:23037707-23039778	0.880776746669713	5.97996167957511e-214
chr3R:6973254-6973733	1.47460443477021	1.24362785882456e-213
chr2R:15378635-15379082	1.32947064377236	2.65011534778233e-213
chr2R:22516140-22516460	1.59017594315857	1.97070492887443e-212
chr2L:14039981-14041061	1.47380053875159	4.40813425051166e-212
chr3R:15647067-15648138	1.12571019868442	7.29047450477385e-211
chr3L:14945961-14946414	1.6434523560284	2.77119885410639e-207
chr2L:3822445-3822758	2.31167256339731	1.99431060789414e-205
chr2L:20481079-20481610	1.13630861642602	2.51296846819356e-205
chr3L:14944694-14945578	1.36514542350678	4.26638077135269e-204
chr2L:17752265-17752928	0.98733830408135	6.99357967707923e-204
chr3L:20405214-20405677	1.4664292432305	1.75584689600156e-203
chr2L:3823653-3824220	1.59384415652011	2.64397204645406e-201
chr3L:15322009-15322569	1.47221443347113	1.66660808526396e-200
chr3L:3409533-3410582	0.865853680249151	2.49648298349182e-200
chr3L:15330656-15331164	1.63311845349113	4.39302473696269e-200
chr3L:2865326-2865726	1.69939330416603	7.3046725851527e-200
chr3L:739569-740076	1.46854992906245	6.35464903673021e-199
chr3R:15639864-15640402	1.45149380020884	2.18740995892403e-198
chr3L:21718981-21719596	1.43406508633195	1.01507098212304e-197
chr3R:19331602-19332050	2.08963862003888	2.46247412926071e-197
chr3L:22402637-22403264	0.997379061725428	6.56495393840295e-196
chr3L:21453218-21454430	0.996650707839374	1.02433082732594e-195
chr3L:11439098-11439756	1.59379101253031	7.66169930806103e-194
chr2R:22860181-22860673	1.77552571154917	8.22439730824768e-193
chr2L:4350861-4351454	1.32006798104273	2.90870424168723e-192
chr3L:15665973-15666522	1.98622199923597	5.39903591040746e-192
chr3L:1919802-1920432	1.8165334362814	1.49881698884555e-191
chr3R:26027030-26027416	1.34738930816569	6.32085545502273e-191
chr2L:5968059-5968675	1.39081116652203	1.09444709164213e-188
chr3R:29258281-29258639	1.54736301191921	1.25712887710946e-188
chr3R:21379856-21380431	1.41671270896494	4.24918614680781e-188
chr3L:14949882-14950638	1.52593673426802	6.25392684579042e-188
chr3R:15420268-15420958	1.04600767361281	2.51504332330827e-186
chr2R:19276913-19277372	1.56549568362417	7.30850055485138e-186
chr2L:3827411-3827808	1.39853466197395	9.24972027042529e-186
chr3L:12724097-12725076	1.22556525565085	1.29899031346829e-185
chr3L:7992295-7992937	1.37138794809606	6.48517909442727e-185
chr2L:2172225-2172886	1.42043072028476	1.79752622061066e-184
chr2L:10611480-10611903	1.93975673858329	4.39794277134933e-184
chr2L:3818559-3819146	1.30142220185227	1.1187930528142e-183
chr3L:11342425-11343162	1.3126558907849	3.38267951685812e-183
chr2R:18674508-18675100	1.26682891539067	2.29212848248568e-182
chr3R:6816031-6816677	1.14180499761974	1.63260484743556e-181
chr2L:6530910-6531491	0.96766908098776	7.18096479754819e-181
chr2L:18875245-18875802	1.37181943042301	1.58045546537605e-180
chr3R:9023958-9024487	1.20316637832908	6.96654477636324e-180
chr3R:6978117-6978773	1.30163642434176	5.83241199559142e-179
chr3R:17603657-17604335	1.03691735981927	4.95674162343811e-178
chr3L:20789313-20789754	1.06148659642356	2.00050613155437e-177
chr2R:10486411-10487047	0.899585147960559	2.31235566175791e-176
chr3R:15587117-15588028	0.938816115852186	6.07574530788112e-176
chr3L:4232096-4232771	1.20491273125134	5.24334315381758e-175
chr3L:20406530-20407007	1.60256711457986	5.95526199493747e-175
chr2L:5459493-5460064	1.58150004531338	1.5222809064837e-174
chr3R:15419096-15419858	0.90845340802635	1.07584673192131e-173
chr2R:22802332-22803493	0.786011566236988	1.29368484481667e-173
chr3R:4994222-4995230	1.20914740553672	1.99388613656266e-172
chr3R:19346387-19346929	1.44526736015127	5.19694172017552e-172
chr2L:849791-850258	1.49151202285707	6.08686469361367e-172
chr3R:13936206-13936679	1.86231937246404	1.00633493195888e-171
chr3R:30769815-30770597	0.788443773950111	2.08509425581432e-171
chr3R:16755937-16756354	2.12820881100991	6.7337952691431e-171
chr2L:21853009-21853934	1.01832615376517	1.73938071460208e-170
chr3L:16012285-16013026	1.30080466357774	8.67827045005151e-170
chr2R:23045974-23046706	0.919468339942969	1.29772393429673e-169
chr3L:1359992-1360478	1.68363608986259	5.0156117530354e-169
chr3L:2865767-2866148	1.48765958474449	2.43095299175366e-168
chr2L:90011-90478	1.53016092099409	8.33847990371282e-167
chr3L:15319935-15321114	0.776929614318952	9.58490600643338e-167
chr3R:17605340-17605700	1.33982415672327	2.04317768448911e-165
chr2L:21847467-21847902	1.23669875571352	4.35022848794811e-164
chr3R:28540693-28541169	1.3595086600966	5.71840742670512e-164
chr3L:22724118-22724825	0.944353661336105	2.91345974343313e-163
chr3L:15801759-15802646	1.39305152797036	3.94390980140203e-163
chr3L:12697409-12697893	1.50257185696163	4.76793032818676e-163
chr3L:18629353-18629851	1.51329548503347	5.20569487434775e-163
chr3L:18854288-18854863	1.48147704238013	3.54539878163347e-162
chr3L:7910074-7910562	1.44265927542327	4.50710183844759e-162
chr3R:6865411-6866159	1.26172407277708	1.2763836096507e-161
chr2L:20486097-20486797	0.688857532281306	2.61015946039329e-161
chr2L:21748474-21749405	1.14756599191423	2.87169516816755e-161
chr2R:8245843-8246285	1.65554661863017	5.67398277640888e-161
chr3L:3976510-3977100	1.58424845363236	1.37211718941698e-160
chr2L:19951485-19951981	1.16448422235483	1.65558259639408e-160
chr3R:8288005-8289295	0.971678642564834	1.89947770074335e-160
chr3L:725279-727292	0.638673623123315	6.9813936608496e-160
chr2L:5239435-5240271	0.818792810820861	8.58036359426923e-160
chr2R:25044941-25045693	1.39423905189716	1.3190869757644e-159
chr2R:6585829-6586387	1.37355805003472	1.33467371140598e-159
chr3L:13408779-13409346	1.38526829727761	7.04827568854283e-159
chr3R:8682023-8682674	1.33349135949002	2.84140729330529e-158
chr3L:9043673-9044141	1.31102543095748	7.64579122618541e-158
chr3L:7984506-7985339	0.984301296780236	3.62970363957913e-157
chr3R:30383235-30383693	1.9323291832623	1.63824813577422e-156
chr3L:1429909-1431702	1.06244863582547	2.44899690031057e-156
chr3L:14973212-14973564	1.30034677418617	2.66898059511809e-156
chr2L:7295176-7295848	1.40598163407285	4.60452815117555e-156
chr3L:18306616-18307274	1.52434188096894	7.1752654787196e-156
chr3R:26032289-26032776	1.13126897284712	1.81094987035845e-155
chr2R:14433114-14433926	1.11752708150577	2.06977653940996e-154
chr2R:25217904-25218594	1.36808434124941	2.25169318682632e-154
chr2R:20960783-20961332	1.2297695669757	4.3512009175467e-154
chr2L:2013735-2014268	1.22876798330347	1.84678101381696e-153
chr3R:15919762-15920406	1.2318682326062	1.61352757579358e-152
chr2L:21843235-21844176	0.792277342287027	2.23872733761769e-152
chr2R:10581458-10581935	1.47556683449815	2.24796559253636e-152
chr3L:15315338-15315786	1.49971344541987	2.95263683401687e-152
chr2L:17757143-17757460	1.72380462426623	4.68663766252092e-152
chr2R:12018183-12018738	1.39076537217153	5.14841967475429e-152
chr3R:27440760-27441860	0.926331227875109	8.59103533689501e-152
chr2R:16278474-16279144	1.34853099928512	6.74170129660093e-151
chr2R:23162162-23162880	1.67518013455233	3.7205485398024e-150
chr3R:9037779-9038261	1.32664060742109	3.85075597522248e-150
chr2R:13570546-13571276	0.815610047752092	4.99493191004891e-149
chr3L:5996340-5996970	1.3106668007184	7.71472539500958e-149
chr3R:19935492-19936003	1.27149642278954	8.49019883459377e-149
chr3L:10848039-10848496	1.06700828981458	8.77748491045867e-149
chr3L:13081484-13082129	1.65606495925969	3.79794191625989e-148
chr2R:21544267-21545041	1.07927704386004	1.7602402317268e-147
chr3L:4252019-4252571	1.05441917903173	2.3296946910601e-147
chr3R:4346570-4347135	1.1272381933705	6.11425033735043e-147
chr3L:3391577-3392604	0.970893085101737	8.34803410763847e-147
chr2L:14447407-14447837	1.67520345973793	1.14025845811191e-146
chr2R:8226437-8227552	1.15381789655414	4.73018918021707e-146
chr2R:22689526-22690091	0.89923746054627	7.97917468582304e-146
chr2L:17755531-17756410	1.11091740961575	1.29105049202827e-145
chr3R:13893516-13894301	1.27155235389923	1.49349356218807e-145
chr3L:20402621-20403044	1.12191347357612	1.51241496887124e-145
chr3R:19934816-19935246	1.1809994148262	1.84143248827899e-145
chr3L:15792114-15792866	1.3057848903081	2.58179274349251e-145
chr2R:15329012-15329718	1.19902418680737	1.28230394393578e-144
chr2R:12114079-12114752	1.33592209461757	7.17244228421844e-144
chr3R:9503193-9504133	0.836756071829573	8.0235728385198e-144
chr3R:16715561-16716033	1.33681285415751	8.0514926136921e-144
chr3L:1916624-1917041	2.14036581456646	8.96815934363381e-144
chr3R:8680578-8681526	1.05339937087938	1.05989746573417e-143
chr3R:9037017-9037458	1.21182842345115	1.38859763613503e-143
chr3L:14452706-14453408	1.04672230866443	1.86174404780912e-143
chr2R:14801276-14802035	1.31945563769474	4.62142853763062e-143
chr2R:24736324-24737375	1.20200885181136	4.82884870992054e-143
chr3L:18272071-18273087	0.961583721678765	6.3997025883902e-143
chr3L:20790032-20790516	1.34439571865718	3.88762866114811e-142
chr2R:12775935-12776509	1.32691002602158	3.91921085719861e-142
chr2R:15117708-15119117	0.914669592961407	5.05083725779756e-142
chr2L:17753955-17754547	1.12861238183717	5.79989419505903e-142
chr2R:8250368-8250968	1.61344650647325	7.35650338955203e-142
chr2R:14432113-14432570	1.04102019958766	2.366182400708e-141
chr3L:15731756-15732805	1.22483566291291	3.01675570422882e-141
chr3L:12077516-12078089	1.07931722073371	4.03876381479073e-141
chr3L:1433426-1434168	1.38911516962779	4.86963079995233e-140
chr3L:11831149-11831522	1.30139618914053	2.69242703214784e-139
chr3L:14962553-14963179	1.22186055606581	5.31360040106823e-139
chr3L:14192561-14193093	1.46745705136101	1.92773775301137e-138
chr3L:14974970-14975567	0.855916974814488	4.71372550029045e-138
chr3L:20796737-20797161	1.38151085712754	5.43264504875662e-138
chr3L:14276028-14276929	0.894967766221781	1.25838587163628e-137
chr3R:10618664-10619215	1.01942219459764	1.98599971930703e-137
chr3R:13985225-13985675	1.06352805381273	6.72458047596056e-137
chr2L:19338033-19338667	1.30937548805375	2.68131357497307e-136
chr2L:18976417-18977242	0.923609772351115	4.21342963628198e-136
chr3L:16049117-16049509	1.26387870063922	7.29741874726687e-136
chr2L:15740930-15741255	1.78699439569991	3.02639651613024e-135
chr3R:29301516-29302067	1.3667967772749	5.0447463793108e-135
chr3R:21638404-21638911	1.1189155699002	6.75676244318341e-135
chr3L:2438160-2440090	0.768911814268784	1.16803541905265e-134
chr2R:17753163-17753617	1.48692154580246	2.27843007458191e-134
chr3R:18993568-18994109	1.1492031540943	1.35637583086585e-133
chr2R:20951545-20952346	1.33370834661846	1.67987939405986e-132
chr3R:25637313-25637624	1.25597303773672	4.25601959971764e-132
chr3L:2881445-2882071	0.758575581419044	6.17529202199167e-132
chr3R:18049900-18050532	0.734401595071137	1.56543081247161e-131
chr3R:6937234-6938111	1.06478959752898	1.93226428379579e-131
chr2L:15736516-15736986	1.50936992120105	8.03174727389391e-131
chr3L:15347483-15348164	1.25339362176316	1.81054063096902e-130
chr3R:29260232-29260590	1.59934200725559	2.03364452072947e-130
chr2R:11400301-11400784	1.51498239846444	2.90393748050472e-130
chr2L:4369977-4370385	1.49008328543079	4.18809354356654e-130
chr2R:13621230-13621827	0.969083158123107	7.94991249112874e-130
chr3R:6817099-6817569	1.36117123834575	1.13448111485353e-129
chr2L:5456055-5456710	1.43397501807598	4.27074706702168e-128
chr3L:621163-622300	0.872615399112048	5.7933744995163e-128
chr3L:157674-158188	1.14640825132699	7.58584420805758e-128
chr2L:15728737-15730864	0.839629143055247	1.81983823243663e-127
chr2R:13676005-13676860	1.35859818149921	1.13361420761035e-126
chr2L:18801637-18802275	1.17119642185118	2.31583189396396e-126
chr2L:1436177-1436756	1.27346269334688	8.27509447684775e-126
chr2R:8637131-8637443	1.41419462544673	1.80267537005178e-125
chr2R:22867631-22868026	1.76568881066879	2.37881689041147e-125
chr2L:17740309-17740685	1.52814384960816	2.94621010509102e-124
chr2R:10535986-10536490	0.874701792345306	4.70371075591855e-124
chr2L:9150791-9151504	1.18637989028842	5.27206861225981e-124
chr3R:22134236-22134851	0.800494297860367	1.2900823598949e-123
chr3R:26034782-26035506	0.759785280431485	1.48580287420201e-123
chr3L:14976065-14976382	1.296877253021	1.92687351398174e-123
chr2L:7584592-7585671	1.21181104834805	1.93679607406533e-123
chr2L:6241850-6242319	1.52200586996172	1.9768516624251e-123
chr3L:15321135-15321711	0.820129571199673	1.16415253661607e-122
chr2L:8841204-8842313	1.03765714592923	2.52238206046535e-122
chr2R:12780231-12780689	0.925115235039606	3.13402191713315e-122
chr2L:2164962-2165465	0.827900912362485	1.18979629577391e-121
chr3R:13925746-13926295	1.48742928264342	1.59450321257506e-121
chr2L:1404941-1405715	1.0352355504399	1.81892664458203e-121
chr2L:15326855-15327497	1.28937481194899	3.03306408091509e-121
chr2R:11560887-11561479	1.3913920212066	3.36138967854892e-121
chr3R:25168568-25169250	1.3654127803509	3.50448849333401e-121
chr2L:14261918-14262350	1.40554726556596	4.78080077661431e-121
chr3R:21611647-21612111	1.11667917482656	6.53078716145927e-121
chr2L:14540050-14541060	0.960991385930925	1.18796361565704e-120
chr3R:11618882-11619394	0.952216587138373	1.5218260113865e-120
chr3L:15711926-15712400	1.33695917375803	2.66098008323976e-120
chr3R:21294986-21295461	1.12228060796947	2.77548617976768e-120
chr3R:16744282-16744752	1.05982217147036	4.28412467988468e-120
chr2L:12621591-12622370	1.22956599851569	6.10358594569439e-119
chr2L:3817967-3818293	1.6583973251623	6.45958708027794e-119
chr2R:10582142-10583685	0.727407038754692	7.35266889501135e-119
chr3R:4976724-4977427	1.16947500368199	1.04447921517394e-118
chr2L:18782517-18783647	0.631128011765506	1.4603690487067e-118
chr2R:9973667-9974256	1.20811205820055	2.31536006307509e-118
chr3L:12677366-12677808	1.45857182771765	2.52286934381438e-118
chr3L:20792659-20793060	0.951690110410855	6.2512302867789e-118
chr2L:1067831-1069018	0.774034154763578	1.11719492495687e-117
chr3L:6343728-6344733	1.15696866052183	3.57050348564934e-117
chr2L:14484830-14485470	1.09429833128853	1.12504668793643e-116
chr2R:8800148-8800625	0.950259416101927	2.1587105803298e-116
chr3L:15314430-15315200	1.1719249353702	3.86945810195535e-116
chr3R:29516502-29517242	1.51180181445137	3.36635411816014e-115
chr3L:320483-321324	0.700180649558692	5.37720787224853e-115
chr3R:25183596-25184194	1.39622473583592	9.29561178325415e-115
chr3R:10352885-10353367	1.31082879255958	9.56412141010045e-115
chr3R:5039058-5039637	1.03567235619628	6.37150192912623e-114
chr2L:15733096-15733575	1.54589256781756	7.7645472183336e-114
chr3R:8849681-8850360	0.815117654558304	1.08185467159542e-113
chr2L:8851985-8852739	0.876857002557113	2.99605378405612e-113
chr2R:16514683-16515269	0.830114641180017	2.19138793119251e-112
chr2L:2447947-2448359	1.20469822126663	2.44579137844614e-112
chr3R:24555532-24556887	0.676158792643974	2.53744888222033e-112
chr3R:29293591-29293921	1.39381560560471	3.40289089698708e-112
chr2R:15131828-15132128	1.37071727916791	1.64310911332331e-111
chr2R:15129262-15130159	0.710687585885946	2.01758692509539e-111
chr3R:16630228-16630715	1.37212816062493	2.18656055764729e-111
chr3R:26010518-26011006	0.647308205771325	3.73884549900648e-111
chr2L:12679296-12679698	1.62859765468391	2.05841356035175e-110
chr2R:15349966-15351249	0.531813371357115	2.09189104433289e-110
chr3R:30762226-30762706	1.12827512889481	2.46570039116396e-110
chr2R:16154531-16156309	0.57761085070761	7.49841958045684e-110
chr3R:19352111-19352703	1.50308538470426	1.21996486609808e-109
chr2R:6629914-6630697	0.826701594076217	1.23031300055497e-109
chr2R:9931544-9932138	0.620706949622622	2.2117521684772e-109
chr2L:1461677-1462786	0.663065231380383	2.49919324424726e-109
chr2L:21889910-21890313	1.46922578888775	3.04557256285198e-109
chr3L:2864488-2864867	1.51028073632865	2.06259089608552e-108
chr3L:15262121-15262584	1.54190699825013	7.41002476842019e-108
chr2L:12618383-12618964	0.893359378884575	1.94505955419931e-107
chr3R:16691316-16692013	0.866965393008489	3.98678948867281e-107
chr2R:13195856-13196608	1.0731754292913	7.13796773862378e-107
chr3L:10856007-10856381	1.13705350181666	3.45121708129547e-106
chr2R:12779860-12780223	1.35811833450325	4.05207767577473e-106
chr2L:3618005-3618572	1.08351347534534	5.00042717532353e-106
chr3R:26018008-26018580	0.839163602200895	7.45402804492276e-106
chr3L:161795-162268	1.17836785030088	1.70871948845274e-105
chr3R:26027798-26028535	0.61579679974526	2.16368125835192e-105
chr3R:19000008-19000568	1.05727806789388	2.82145734252283e-105
chr2L:6843146-6843858	1.35554278834431	8.85489420702999e-105
chr2L:5460078-5460401	1.41483319180286	1.26080111360961e-104
chr2R:15760000-15760470	1.02655875042383	1.73464272646773e-104
chr2L:18925997-18926335	1.5969006761511	3.12432925264709e-104
chr3R:27519361-27521273	1.00854854528392	5.88938548659643e-104
chr3R:23827581-23828035	1.22527681082239	6.01122066976598e-104
chr3R:12251384-12252189	0.914794609506474	2.14181748173059e-103
chr2L:18808766-18809139	1.49917285853157	2.67683335919515e-103
chr2L:19156114-19156546	1.01352089970985	3.9750070533738e-103
chr3L:13119994-13120586	0.872004782480786	9.52095329524721e-103
chr3R:19366358-19367110	1.21365598814106	1.61426915199236e-102
chr3R:22044549-22044960	1.02749976608293	1.76372509150953e-102
chr3R:11344924-11345295	1.18944437132841	3.11519160729843e-102
chr3R:13719033-13719537	1.20112354765797	4.71384074251089e-102
chr3L:16407855-16408586	0.624692085154416	7.01144404256961e-102
chr2R:19835133-19835961	1.03727811167411	8.96780435746757e-102
chr3L:2867332-2868302	0.800103240050006	1.21374364212914e-101
chr2L:14260830-14261579	1.06164226142833	1.58267598275295e-101
chr3R:16254783-16255538	0.554665877136395	1.89318184600063e-101
chr2L:3821281-3821597	1.40524046061471	2.71295208847836e-101
chr3L:15794499-15794885	1.50386688251088	6.23084360470947e-101
chr2R:20062574-20063238	1.21297085249834	1.14346936304681e-100
chr3R:15585875-15586391	1.38177163180789	1.88709290054456e-100
chr2L:19816133-19816887	1.02494827746318	2.49644694460009e-100
chr2L:517618-518849	0.805555238591009	5.89256945704551e-100
chr3L:10307981-10308523	1.78835081113402	6.11157789914335e-100
chr3R:29151147-29152734	0.634466534987181	6.90077238182691e-100
chr2L:14508627-14509290	1.04421015409867	8.59679104796278e-100
chr3R:21443203-21444289	0.937508004280499	1.40783206220106e-99
chr2R:15352000-15352685	0.749061598690842	1.79719728733643e-99
chr3R:16687513-16688134	1.18028273027535	2.04409820495555e-99
chr2R:15127875-15128590	0.779341801623656	2.88108144921601e-99
chr3L:9491352-9491866	1.0503434293322	3.28078160008734e-99
chr2R:24275043-24275928	0.753756314543798	8.57115296208245e-99
chr3L:22949444-22949862	0.932140703359891	8.58524500943359e-99
chr3R:5061179-5061771	1.0104924802522	1.0071725660503e-98
chr2L:6528972-6529783	0.991682038133678	1.49484403142558e-98
chr3R:6762142-6763044	0.833690964377194	2.40273859889774e-98
chr3L:14118728-14119234	1.22850256065356	3.84154358104243e-98
chr2L:10179901-10180658	1.29476147880464	4.08503007310559e-98
chr3L:742277-742980	1.09908356514859	5.69947799548058e-98
chr2R:14777710-14778183	1.20484682795552	6.92249471025677e-98
chr2L:17565724-17566302	1.49665873821462	7.79690982015722e-98
chr2L:10353866-10354292	1.52831214308008	9.43875370416229e-98
chr3R:4979299-4979814	0.808544789009353	2.9039866709458e-97
chr2L:13597148-13598095	1.00986416640161	6.62264946155086e-97
chr3R:19314900-19315316	1.26919700227242	2.09454743141737e-96
chr3L:12723525-12723841	1.66751392936816	3.3469922578421e-96
chr3R:30416163-30417204	0.920457862826407	7.85165814141161e-96
chr2L:12678156-12678738	0.670760223050196	8.02384200361336e-96
chr2L:13851029-13851757	1.24371433277452	1.65802575644335e-95
chr3L:12083113-12083928	0.867233133397968	3.48173715791755e-95
chr3L:12076983-12077457	1.11241059073012	3.8251208317852e-95
chr2L:7639776-7640407	1.35135488805739	7.99029740127095e-95
chr3L:14956200-14957219	0.773993336914043	1.04153324396466e-94
chr3R:23825960-23826489	1.35502759604331	1.09813369444849e-94
chr3R:17558463-17559273	1.04092137343832	1.38536560695054e-94
chr3L:13408389-13408760	1.25626562339567	1.8994043289007e-94
chr3R:25637631-25638075	0.813931414461648	2.1487529270211e-94
chr2L:7299804-7301180	0.884389105916513	2.60974336135617e-93
chr3L:15021104-15021647	1.44734492142141	3.89068193849256e-93
chr3L:14944193-14944646	1.36700366591303	5.80247406181512e-93
chr2L:33798-34504	0.934269758178953	6.04773266733482e-93
chr3R:29540542-29541547	1.06905510961684	6.17152082115518e-93
chr3R:19377737-19378509	1.22649331079692	8.27656901520296e-93
chr3R:8850409-8850999	0.966396938817799	1.00478620383753e-92
chr2R:13349326-13349930	1.43442845703937	1.17762932338814e-92
chr2L:19815652-19816039	1.45125265182838	1.59620280041764e-92
chr3L:18205238-18206180	1.06834513476613	2.04428440732466e-92
chr3L:12607829-12608464	1.21063875890599	2.4722577085168e-92
chr2R:5709663-5710457	0.65121870179677	2.96740225663056e-92
chr3R:10368307-10368755	1.2948651414198	5.2616332399305e-92
chr2R:9873540-9873926	1.25959584691667	1.14625628490603e-91
chr3R:21390872-21391535	1.01141374431343	2.12572766916509e-91
chr3R:5112944-5113832	0.609050722737832	2.51148425776733e-91
chr3R:20574526-20575209	0.819992682045816	5.98760723932155e-91
chr2L:7309649-7310230	1.08352537220507	1.27205537555647e-90
chr3R:29542469-29542933	1.28425345457444	1.83138606876667e-90
chr2L:7516330-7517094	1.02887583386568	1.88942845662478e-90
chr3L:14196233-14197255	0.909897470214632	6.08300528012099e-90
chr3L:3977452-3978109	1.27289961656895	6.47276368203981e-90
chr2R:16841123-16841824	0.916350885378551	1.95538312779378e-89
chr3R:22155055-22155479	1.61122381177343	3.21262632041046e-89
chr3R:21641766-21642084	1.39128352109136	5.19279139161882e-89
chr3L:2880411-2880875	1.14511226272938	9.06656169369235e-89
chr3L:11414920-11415524	1.01466158676519	1.10962288655504e-88
chr2L:8846672-8847531	0.964387548377414	1.49108082054852e-88
chr3L:6845468-6846353	0.996323415346134	1.76363244816048e-88
chr3L:723874-725253	0.570994442367152	2.16981687837884e-88
chr3L:11344461-11345145	0.932767699758196	2.99490760972298e-88
chr2R:19267382-19267799	1.13784566888665	3.15184702895844e-88
chr3R:28631553-28632072	0.942443543863649	3.62906467690194e-88
chr3R:9347675-9348595	0.631226966415966	4.36912444485858e-88
chr3R:15810282-15810776	0.95500381906477	6.91854625296854e-88
chr3R:14278529-14279283	0.624960627184818	7.00937655022444e-88
chr2R:12531932-12532464	1.03198573056647	1.19864054974773e-87
chr3R:16468361-16469844	0.642920450605209	1.56176741750279e-87
chr3L:19179659-19179959	1.33839211852886	2.05792417536527e-87
chr3R:6854239-6854795	0.949634130274611	2.90440233829804e-87
chr2L:5376921-5377607	1.20002033258994	5.5620181798747e-87
chr3R:23917463-23917931	1.09012229192516	6.45529707651262e-87
chr3R:16855720-16856254	1.29478083514994	1.45582087652961e-86
chr2R:23657105-23657850	0.864422085571998	1.72561020745211e-86
chr3R:5104125-5104676	1.1790304743786	2.14456837333884e-86
chr3R:8683497-8683905	1.2760796248694	2.14698165559957e-86
chr3R:5060466-5061141	0.704018747391085	7.50268634598818e-86
chr3L:9003404-9003890	0.998233596564823	9.16864621731016e-86
chr2R:8232191-8232679	0.767167181319104	1.05238264455534e-85
chr2R:20949038-20949466	1.33400279411039	1.1592173072582e-85
chr3L:15329573-15330066	0.733297770831236	3.69087907692568e-85
chr2R:25210184-25210772	1.13790935200705	3.89799309034247e-85
chr3L:16049940-16050485	0.863758671410516	7.2505934196777e-85
chr3R:7111524-7112073	1.0778398752833	8.44361674134578e-85
chr3R:6885228-6885798	1.31846374668646	1.07882099962633e-84
chr3R:21535534-21535980	1.46991570660839	1.28759661595285e-84
chr3L:9463394-9463879	0.755448417937211	1.62063479628684e-84
chr2R:23053247-23053978	0.686134736771175	2.59697112813379e-84
chr3L:9038856-9039334	1.12071114822947	3.01246073779988e-84
chr3R:10638732-10639236	1.09200405262755	6.41886185690225e-84
chr2L:21104358-21104722	0.956999169817024	7.45033584128341e-84
chr3L:13058411-13059538	0.720331083117224	8.0940396669293e-84
chr3R:29262486-29262860	1.33839697253346	1.02697217840164e-83
chr2L:14481620-14482009	1.19805011918675	1.39169492533714e-83
chr3L:15039518-15040003	1.32011964090543	3.23139552226772e-83
chr3L:11435735-11436119	1.51957695163516	3.49980047303976e-83
chr2L:17756738-17757055	1.38136175827036	3.66535241180683e-83
chr3L:11764707-11766114	0.794143434684235	5.8471230014698e-83
chr2L:19161272-19161852	0.579841957841159	8.04569451565856e-83
chr3L:15348266-15348610	1.32822081687607	9.15231424946316e-83
chr2L:7771888-7772311	1.30159859452214	1.32589211148807e-82
chr2R:25053365-25053796	1.2668294591595	2.33898385519344e-82
chr3L:5881136-5881684	1.40869181160377	7.51815175609986e-82
chr3R:15654691-15655286	1.22467904043518	9.17869254160667e-82
chr3R:22673755-22674147	0.783978991487444	1.00876396736738e-81
chr3R:13293102-13293747	1.30172535450048	2.54183257633055e-81
chr3L:4613734-4614383	0.814002125536732	3.29247702843117e-81
chr2L:14043571-14043961	1.51473986592247	3.81802583677657e-81
chr3L:159464-160577	0.771683731774993	4.17653398822087e-81
chr2L:14434387-14435074	0.817285082433548	4.97804480985004e-81
chr3L:5968702-5969389	0.912353779667197	5.23245039412821e-81
chr2L:15733870-15734248	1.38576486488581	6.86058650732067e-81
chr2R:21715185-21716131	0.675992254909727	7.58443762860055e-81
chr3L:12082420-12082881	0.885896652954772	8.57349662828261e-81
chr3L:15043782-15044357	1.21732388084194	1.0191382959824e-80
chr2L:21855678-21856370	0.901737276473839	1.10348167867581e-80
chr2L:5232028-5232620	0.9121304200098	1.44870979572699e-80
chr3L:6822665-6823245	1.38104737464253	3.61990290045893e-80
chr2R:21552228-21552887	1.08749134998104	7.62491315140942e-80
chr2L:13863435-13864261	1.29717968119475	7.75100626240984e-80
chr3L:4230124-4231250	0.564283395026531	8.41385239798192e-80
chr3L:11243982-11244590	0.925325977914263	9.94643789609426e-80
chr3L:13863189-13863759	0.646558441388766	1.02899926987896e-79
chr2R:20959183-20959649	1.50149018014748	1.29727298153608e-79
chr3R:25179984-25180342	1.5537691229171	1.3334962603321e-79
chr2L:9150128-9150496	1.3982521335195	2.60548538923839e-79
chr3R:13074553-13075040	1.09818934186512	3.13631366538511e-79
chr3L:22432220-22432637	1.17964986220778	3.26870635268319e-79
chr3R:29306356-29306746	1.25234662213602	3.47967233619282e-79
chr3R:21530834-21531298	1.37529332854004	1.05059734680849e-78
chr2R:11199567-11199974	0.656154552257822	1.11511255479599e-78
chr3R:10658370-10659773	0.798674401339695	1.21743918119494e-78
chr3L:12577382-12577867	1.25244968383016	1.33501264749645e-78
chr3L:2875174-2875606	1.12779010620704	1.41128751767263e-78
chr3R:23347426-23347838	0.794133316799498	2.96763343554699e-78
chr2R:9870260-9870816	0.925686885031328	4.02311258722576e-78
chr3L:22586698-22587187	1.55140886091469	4.08008117973611e-78
chr2R:4549594-4550047	1.12757520230039	7.13713954684109e-78
chr2R:20169767-20170971	1.12626188409758	8.18192447511959e-78
chr2L:18589902-18590679	0.908145301658209	1.1584542153225e-77
chr3R:7033482-7033886	1.32604840677447	1.30455862780285e-77
chr3L:6082605-6083003	1.27459011455351	2.08580931342961e-77
chr3L:9017051-9017413	1.23322648333885	2.53578767060278e-77
chr3R:19936069-19936393	1.44013325498165	4.12626056634682e-77
chr3R:22898983-22899471	0.744390754520871	4.14166411926388e-77
chr3L:12703750-12704238	1.25377669790065	4.51555940163751e-77
chr2R:19799117-19799506	1.40007258599312	4.67264449825824e-77
chr3R:19352842-19353558	0.89061415654792	9.02148610660353e-77
chr3L:19168178-19168931	0.732779844094235	9.53374529844631e-77
chr3L:11432466-11432892	1.29841842234882	1.03547748556003e-76
chr3L:12649150-12649907	0.934673335258234	1.35693676893873e-76
chr2R:20595947-20596501	1.0786977563271	1.51694704272677e-76
chr2R:21538353-21538747	1.08365594076954	1.99577790225675e-76
chr3R:22147292-22147972	0.856259365345365	2.56116920750471e-76
chr3R:13715487-13716124	0.756249783071989	2.82421992002493e-76
chr3L:11243263-11243690	1.08157221527564	4.67217582353319e-76
chr3R:31900688-31902197	0.866289762952798	4.73878649875193e-76
chr2L:21000125-21000817	0.812141476545988	5.79756316961731e-76
chr3R:16071911-16072491	0.633437816861463	7.73329974588626e-76
chr2R:20034571-20035817	0.863348514354948	8.0533267957289e-76
chr2L:9144823-9145467	1.27443579625746	8.06923758515832e-76
chr2L:15735982-15736282	1.43213739688042	1.08264904549777e-75
chr3L:1538473-1538969	0.838548120698684	1.2244705410223e-75
chr3L:23164514-23165268	0.915577632842732	1.31318912682918e-75
chr3R:6735776-6736591	0.909078227072825	2.09418399887138e-75
chr3R:28801783-28802204	1.23920580654259	2.3617795819493e-75
chr3R:21854711-21855254	0.868013448608418	2.36470960662746e-75
chr3L:5992798-5993252	0.943084020060716	2.41070365041015e-75
chr3L:9013478-9014153	0.917694964083402	2.62802979239591e-75
chr2L:14584994-14585497	1.038419573746	3.26058444262957e-75
chr3R:11343977-11344352	1.41279577726361	3.82284009208952e-75
chr2R:12957371-12958240	0.596120265333077	4.16058995202374e-75
chr2R:10485162-10485737	0.551520813017198	4.37976864131255e-75
chr2R:13545776-13546269	0.98025129719595	4.85578318955876e-75
chr3L:3428001-3428680	1.09774584919985	5.64572340872948e-75
chr3L:10842823-10843474	0.815723297492958	6.98821723912981e-75
chr3R:25646018-25646447	1.34055812575326	1.80178396580909e-74
chr3L:11421020-11421384	1.27926875678939	4.91251478473607e-74
chr2R:16640756-16641359	0.979457078270928	6.42319275453341e-74
chr2L:4351743-4352282	1.02976885064389	1.06723754144378e-73
chr2L:3614397-3614806	1.35779871716994	1.48946898402368e-73
chr3L:18354887-18355656	0.96315943498555	1.69669103402104e-73
chr2L:26956-27549	1.03762270532127	4.5977206554299e-73
chr3L:170998-171943	0.873756101513564	5.60765341846891e-73
chr2L:14459311-14459951	0.988324410114864	6.77541381370058e-73
chr3L:12667512-12667913	0.907332969662827	1.08047368961194e-72
chr3L:1364243-1364794	1.23842331742175	2.73259910743032e-72
chr2L:21855128-21855561	1.2402564143504	2.83818247527776e-72
chr2R:19794901-19795493	1.08834692695471	3.37041340280609e-72
chr2L:12602824-12603841	1.04534374965263	4.07896862132705e-72
chr3R:25163606-25164202	1.28666631676978	4.11473316908716e-72
chr2R:6193754-6194141	1.05557875378938	5.18508328461733e-72
chr3L:23165439-23166000	1.224394920668	1.01018390449955e-71
chr2R:16842380-16842972	1.06865881415582	1.22267199946062e-71
chr2L:6545029-6545436	1.22014567168049	1.61770058072811e-71
chr3L:1043161-1044108	1.07934172660873	2.0704198991106e-71
chr2R:13566414-13567187	0.504307176179495	5.86776546624376e-71
chr3R:16718151-16719336	0.742566155314218	6.69441972218525e-71
chr2L:8275714-8276720	0.705535089221058	7.59837793523057e-71
chr2L:3602742-3603112	1.32613493373486	9.86729469926892e-71
chr3R:28555342-28555727	1.52851835417824	1.23431232163101e-70
chr2R:15736981-15737546	1.03904355414687	1.2494364998218e-70
chr3L:14664239-14664826	0.727558070774244	1.74415594785907e-70
chr2R:8657715-8658199	0.878913288611986	3.52257937390247e-70
chr2R:11398538-11399160	0.760235781386773	5.06008840114234e-70
chr3L:12801478-12802052	0.741038072563058	6.74833052741741e-70
chr2L:20956260-20956904	0.947061052363058	7.47381117003765e-70
chr3L:8394984-8396810	0.508408523263158	8.33587165974936e-70
chr3R:27437258-27437730	0.787370719589483	1.35234643097798e-69
chr2L:2180699-2181034	0.740629821824744	2.38609535075098e-69
chr2R:23643532-23643832	1.44384792816042	2.4642664406817e-69
chr2L:1517853-1518445	1.23867486305263	2.87988043407107e-69
chr2R:13569083-13569383	0.781480205766343	3.7951046890327e-69
chr3L:13084322-13084875	1.05863957624736	5.84532421737044e-69
chr2R:9867663-9868248	0.757884756814156	1.13921662163998e-68
chr3L:10254101-10254661	1.39512013093156	1.18130531914557e-68
chr3L:6828595-6829086	1.2650741556339	1.32907031546363e-68
chr3L:7983565-7984317	0.712913573438592	2.57615682514566e-68
chr3R:16749856-16750583	0.701238653109099	3.85041167211429e-68
chr2R:4708341-4709245	0.859312622092067	4.03046906636893e-68
chr2L:6840982-6841489	1.13601362792535	5.1700769778752e-68
chr2L:14486104-14486404	1.27589241947779	7.74323618944998e-68
chr2L:4221120-4221467	1.06208662193756	9.05495071215305e-68
chr3R:6952509-6953494	0.893925571533976	9.14005545330503e-68
chr3R:21401632-21402260	0.953739474872222	1.43533193336951e-67
chr2L:12079806-12080516	0.977808430127801	1.63753620669864e-67
chr3R:25167698-25168147	1.42097507059995	1.96527135041968e-67
chr2L:21105102-21105563	0.801668116026121	2.04023248936175e-67
chr3R:29307621-29308296	0.904400245579113	2.69243066940191e-67
chr2L:9460060-9460532	0.845178624399795	4.10921016559969e-67
chr2L:12622916-12623520	1.00364092622017	4.15445021418567e-67
chr2R:25099312-25099915	1.14498368887119	5.29349628981202e-67
chr2L:9996783-9997409	0.826442313036458	5.32305659187247e-67
chr3R:29307065-29307365	1.53078117025493	5.61881454860864e-67
chr3L:12099118-12099757	0.872328370937651	8.07846577342247e-67
chr3L:5964176-5964733	0.986495511269836	1.06768125937619e-66
chr3R:25173715-25174383	1.01034119792094	1.1734140422903e-66
chr2L:4368427-4369427	0.702335356029567	2.01509479690232e-66
chr2L:19322526-19323181	0.743417812433505	2.18332837767695e-66
chr3L:18452669-18453097	1.06964691602212	2.99858774429469e-66
chr2R:22322410-22323714	0.739142419457585	3.95685659399918e-66
chr3R:21373391-21374320	0.579942189320847	4.72280278431584e-66
chr3R:21641131-21641647	0.990029466589886	5.08383873536803e-66
chr3R:4863727-4864313	0.899137089635355	5.48631229686177e-66
chr3L:21610482-21610910	1.08190499726054	7.18996275347007e-66
chr2L:17263312-17263892	1.11378293896733	7.28199022177542e-66
chr2L:8545453-8545948	0.791765548878692	9.79130260792645e-66
chr2L:5400666-5401301	1.14850899787236	1.04872070988381e-65
chr2R:21545260-21545925	0.896594840923383	1.21230578490162e-65
chr3R:4341198-4341536	1.04230344173835	1.2263724880834e-65
chr2L:17262432-17263202	0.895399728786645	1.44466877269021e-65
chr3R:4840444-4841162	0.801246667472777	1.99828683884809e-65
chr3R:15586396-15586876	1.07140029568045	4.19465012856581e-65
chr2R:19836928-19837500	0.857288747243809	4.25220147220344e-65
chr3R:6763085-6763595	0.725042643909112	6.30604308486671e-65
chr3L:4159166-4159722	1.08675920786163	6.35305071272978e-65
chr3R:19341769-19342329	1.13656860731137	6.99054586065132e-65
chr2L:15486692-15487063	1.23567149144241	7.45172886213199e-65
chr3R:6845629-6846253	0.631706201180546	8.95010691781529e-65
chr2R:25192108-25192662	0.975713572974864	1.19558715191083e-64
chr2L:3827895-3828327	0.760626621893673	1.49780612662733e-64
chr2L:9455117-9455424	1.39689349858282	2.7449539455279e-64
chr2R:12965482-12966043	1.01288225737674	3.003899763922e-64
chr3R:25181263-25181796	1.12739704806677	3.18246926746029e-64
chr2R:15735951-15736382	0.808477264263612	3.18577103951402e-64
chr3R:22586485-22587023	0.75664295841307	3.43382597614215e-64
chr3L:13398452-13399132	1.16644176218055	4.26509868728615e-64
chr3R:29707129-29707588	1.52351034186036	1.10160461200778e-63
chr2R:21869094-21870236	0.574674876684828	1.20504132927213e-63
chr2R:23655143-23655460	1.28231996225872	1.45483417266376e-63
chr3L:3387489-3387928	0.929101818027064	1.61737609205725e-63
chr3L:18627472-18628194	0.841337048769259	2.1880999381512e-63
chr2L:2750691-2751215	0.77644871287277	3.1038518166802e-63
chr2L:7536907-7537544	0.900678625938253	3.72457653228434e-63
chr2R:15740012-15740565	0.944166598777483	4.01993839499361e-63
chr2R:25061593-25062000	0.65542887054195	4.18954903263254e-63
chr2R:7538506-7539179	0.808205409265903	6.06300639080561e-63
chr3R:15577940-15578641	0.966380726584545	6.82369945888847e-63
chr3R:9349161-9349649	0.802911821405621	7.82334490736559e-63
chr2L:14483374-14483862	0.762616445681662	7.90674583685411e-63
chr2L:21033128-21033914	0.785567513971488	8.47396728176955e-63
chr3R:26017340-26017875	0.582475877731509	8.82965275186183e-63
chr3L:18348797-18349428	0.866611599615506	1.28984925508656e-62
chr3R:19310492-19311041	1.00484263746513	1.34370676175405e-62
chr3R:4969229-4969682	0.846510607072421	1.42362820940984e-62
chr2L:21810070-21810794	0.95102057132707	1.57258688472114e-62
chr2L:9453043-9453343	1.19733836028482	1.57476935242994e-62
chr3R:31863007-31863627	1.173646311371	1.62995133507703e-62
chr2L:2577117-2577667	0.931931818855469	2.37018354129404e-62
chr2R:22714740-22715364	1.113710773609	2.42442722019749e-62
chr2R:22397604-22398040	0.955889155939301	2.92965533581457e-62
chr3L:22722658-22723478	0.678899965975305	4.80158983662026e-62
chr3L:8653510-8653967	1.12537170921623	4.97980474014479e-62
chr2L:12614808-12615131	1.45169246247899	5.33031628362257e-62
chr3R:11378383-11379138	0.957177111188114	6.04812328029461e-62
chr2L:8416293-8416753	0.547654391646466	7.31609879029435e-62
chr2R:25199907-25200290	1.18851390626826	8.14638736706469e-62
chr3L:15516438-15517365	0.679753453169817	9.91348814485308e-62
chr3L:21481814-21482170	1.29497483838486	1.06607819959538e-61
chr2R:25054088-25055033	0.860662802885837	1.10301805822848e-61
chr2R:8639571-8640227	0.670854768517319	1.13809467751428e-61
chr2L:19820592-19820985	1.43072904409394	1.28751566318134e-61
chr3L:15040313-15040888	1.08462696731402	1.45332433257009e-61
chr2L:13229211-13229632	1.40708213007745	2.02273846968449e-61
chr2L:9984401-9984851	0.582676813537065	2.24137233395222e-61
chr2R:17476990-17477370	0.974048671216908	2.73464299231902e-61
chr2L:13244439-13245226	0.507806783273656	3.69738227127062e-61
chr2R:14788255-14789124	1.00685558809792	4.4383345002956e-61
chr3R:28375010-28375677	0.970031365410446	4.90389854638776e-61
chr2L:20968734-20970207	0.591313686702842	5.30470468460205e-61
chr3R:6907170-6907723	1.07146447581151	7.81581571313381e-61
chr2R:23653900-23654200	1.23627962676048	9.41712048913168e-61
chr3R:4846036-4847252	0.677093969927302	9.96931777069023e-61
chr2L:15457372-15458135	0.884855406279342	1.70192019206711e-60
chr3R:28540005-28540593	0.646361297320321	2.90149511081613e-60
chr3R:13891731-13892138	1.17363271393736	3.33370005227286e-60
chr2L:15486133-15486635	1.07860239110695	5.22251782639761e-60
chr3R:19306201-19306564	1.24089731535998	5.43918057512998e-60
chr2L:4070811-4072545	0.828050349231798	6.8412102403793e-60
chr3R:23027360-23027841	0.613786846108312	6.92563652348189e-60
chr3L:16475475-16476120	0.771973293316218	8.33597044640688e-60
chr3L:7156233-7156710	0.89423417097944	1.96349453834295e-59
chr2L:7315550-7315910	1.10477082922609	2.05388337330722e-59
chr3R:16336959-16337677	0.758099877911824	2.39768118041683e-59
chr2L:13233934-13234396	1.08525182469383	2.57645565160015e-59
chr2R:4707563-4708098	1.08081356814197	2.85378862030314e-59
chr4:1104547-1105235	0.817292662600649	3.09027798357326e-59
chr3R:21606636-21607180	0.604328653366288	5.83569411894025e-59
chr3L:8454334-8454804	1.05606856420615	5.96185167935575e-59
chr3L:15313271-15313740	1.00146558555635	6.59049208232961e-59
chr3L:2878898-2879384	0.677566469276868	7.68287927615475e-59
chr2R:9659908-9660266	1.07852717768088	8.09589906527566e-59
chr3L:18296403-18296892	1.06536287075012	8.98635353445528e-59
chr3L:5982735-5983370	0.925659793409467	1.11353345509321e-58
chr2R:14815934-14816491	1.1300200914915	1.31753063474157e-58
chr3L:22943391-22943896	0.516912208186459	1.49722004757966e-58
chr3L:19044148-19044826	0.651747830018392	2.03380045024971e-58
chr2R:25100227-25101037	0.779676146472595	3.28453031514246e-58
chr2L:13234780-13235538	0.973818187744801	4.03993842087734e-58
chr3R:20846753-20847194	1.23147102860821	5.86567720215028e-58
chr2R:5725747-5726384	0.745639567452121	7.17136411947539e-58
chr2L:15746011-15746418	0.864889871371188	1.21700086169276e-57
chr2R:23574248-23574763	1.00959315359355	1.2710956915276e-57
chr3L:1358318-1358884	1.26950263941262	1.67764693937224e-57
chr2L:12682728-12683194	1.0266896988707	2.03692779586218e-57
chr3R:14587142-14587528	0.964743430357825	2.19299422471293e-57
chr3R:19318305-19318765	0.966994792925102	2.25853642696596e-57
chr2R:19811030-19811945	0.823262546538619	2.35774573153154e-57
chr2L:4370726-4371183	0.952509842581184	2.57769639739062e-57
chr3L:22220277-22220753	1.08532681078903	3.03066964768279e-57
chr3L:16015425-16015938	0.995343920390781	3.81166302829713e-57
chr3R:10650567-10651569	0.601131819793264	3.87636711321035e-57
chr3L:321450-321871	0.619533652400304	9.74751598923034e-57
chr3R:7031501-7031902	1.04777984685028	1.00108254632578e-56
chr3R:5109790-5110289	0.574062853395715	1.71833602081984e-56
chr3R:21644090-21644553	1.03164499687505	1.89370523358903e-56
chr3L:9856599-9856968	0.810084595840808	1.92099680876979e-56
chr3R:18981217-18981868	0.752003176784891	1.97359268486715e-56
chr3R:30917386-30917873	0.968314037769569	2.61463379444492e-56
chr2L:9995966-9996613	0.832497275398612	3.20159785101697e-56
chr2L:91420-91875	0.690631737591142	3.80128709814452e-56
chr3R:6815212-6815923	0.730524957770331	3.9375929318943e-56
chr3R:22165085-22165551	0.911501067635017	4.97336361266053e-56
chr3L:12606881-12607448	1.04002020647482	6.31369404298676e-56
chr2R:25199292-25199702	1.16614958918328	6.31501088560178e-56
chr3R:21642234-21642651	1.03100914626859	6.32823827669123e-56
chr3R:18049193-18049716	0.542462282153377	1.17191233881766e-55
chr3R:29259835-29260144	1.02764709080634	1.19478239994379e-55
chr3R:22163071-22163453	0.848990013459019	2.31792180876535e-55
chr3L:857166-858100	0.682894510200551	2.38105494712153e-55
chr2R:2496352-2497031	0.894942078732012	2.53404156988954e-55
chr3R:9877578-9878051	0.568270262029138	3.89701256921602e-55
chr3R:13984507-13985125	0.694448646277815	4.54000780915766e-55
chr3R:25998981-25999379	0.926753863250735	4.74385209115457e-55
chr2R:13488646-13489029	0.965858084864018	6.47957700215468e-55
chr3R:5150427-5150985	0.763282852858628	6.50954760897321e-55
chr2L:7590947-7591970	0.809039943248954	7.51164685020449e-55
chr3L:14641995-14642700	0.952872618796537	9.6978234384223e-55
chr2R:16792639-16793204	0.934421297536127	1.03595125766427e-54
chr2L:19326747-19327365	0.905790704649982	1.12282416790787e-54
chr3R:16528189-16528889	0.738631470463339	1.24371907835892e-54
chr3R:22672948-22673664	0.615840351233743	1.30081397915416e-54
chr2L:21035196-21035756	0.846861117893996	1.78950014678545e-54
chr2L:14486413-14486722	1.18309096503837	2.78100388978288e-54
chr3L:14638014-14638612	0.855716892036179	3.04723271254363e-54
chr2R:10238998-10239440	1.18228404071815	3.16553181345759e-54
chr2L:4378867-4379570	0.650672219217073	3.27000057858095e-54
chr3L:4231511-4231988	0.746828876209039	3.81880557576966e-54
chr2R:10994603-10996508	0.668022075340837	4.35695508341679e-54
chr3R:25999508-26000069	0.656199217734725	4.91116721922781e-54
chr3R:6725112-6725671	1.07103733666065	6.02343682712125e-54
chr3R:10354118-10354535	0.704560520473426	6.91657325675781e-54
chr3R:19995352-19995881	0.949974694696452	1.47032636424299e-53
chr3L:18307358-18308033	0.987691346883159	1.61917234925181e-53
chr3R:19001694-19002161	0.789837317268259	1.62614738790142e-53
chr3L:908604-909301	1.07624780654454	3.37239881942548e-53
chr3R:17710726-17711428	0.606790099545218	3.62087725570954e-53
chr2L:14062643-14063170	1.20158545011271	5.70245459946186e-53
chr2R:15245501-15246204	0.712996103607921	6.10400150413788e-53
chr3L:5878723-5879402	0.989922163740267	6.56379470759345e-53
chr3L:298287-298587	0.872289364993086	8.17879390158324e-53
chr2R:20916074-20916943	0.67722823770908	8.2986231777322e-53
chr3R:16753183-16753571	1.10081965307255	8.76226703111098e-53
chr3L:11421791-11422466	0.86931042566551	1.01410947338061e-52
chr3R:19335816-19336552	0.912110428837556	1.01434740062755e-52
chr3R:20879680-20880463	0.909092753406616	1.08688949896985e-52
chr3L:123655-124262	0.705564535913219	1.18173455726281e-52
chr3L:14126584-14127265	0.918441306268937	1.20456806331405e-52
chr3L:6820952-6821488	1.17396390046361	1.33540892718522e-52
chr3R:13069935-13070335	1.15303838174052	1.71647896453353e-52
chr2R:21046888-21048706	0.521550309426403	2.08304705270127e-52
chr2R:12776521-12777259	0.789416360822293	3.66668425291903e-52
chr2L:9141518-9141879	1.11958472757728	4.2395051565944e-52
chr3R:5716357-5717268	0.941863835782732	4.33302058691071e-52
chr2L:12680435-12680755	1.19587466245007	4.71188554069848e-52
chr3L:10769286-10769809	1.02948581380635	4.95088104535632e-52
chr3R:21642837-21643292	0.900588099125602	5.42706477681835e-52
chr2R:21553402-21553702	1.43460520515229	6.01688751695553e-52
chr2L:6966153-6966810	0.645550064100112	6.05851783723236e-52
chr2R:21716168-21716468	0.949657168704404	6.08021070896405e-52
chr3R:19858960-19859392	0.854124548814424	7.99958802366959e-52
chr2L:826283-826850	0.648581475089697	8.33983711320298e-52
chr3L:10674804-10675271	0.866364330304101	8.47840266643033e-52
chr3R:6996949-6997339	1.17093253236504	1.34403566463859e-51
chr2L:14045618-14046491	0.72807138563216	2.1576044923743e-51
chr2L:21868407-21869581	0.525066590047764	2.35674811562149e-51
chr3R:10580389-10581540	0.60300098112551	2.61345613100575e-51
chr3L:10301532-10302174	1.30919442418794	2.86288257800686e-51
chr3L:18423880-18424639	0.884265233654121	4.35984273679103e-51
chr3R:8683157-8683457	1.08417181593668	5.92129222849534e-51
chr3R:19070127-19070671	0.897911234234615	6.56538079163684e-51
chr3R:19305885-19306185	1.2054859595982	8.45698448929026e-51
chr2R:10315816-10316318	0.853672050685292	1.02894259091658e-50
chr2L:3616594-3616965	1.26221355376581	1.1641401809356e-50
chr2L:2576461-2576982	0.8814850416153	1.20821465341403e-50
chr2R:4550279-4550675	1.16506896626148	1.21465373420404e-50
chr2L:14461294-14462037	0.876097129692341	1.29926846110436e-50
chr3R:16772758-16773487	0.984034738194866	1.37555789763899e-50
chr2L:21039683-21040180	0.711283737219141	1.45135292119317e-50
chr3R:13628185-13628779	0.846797841584439	1.8615230385211e-50
chr3R:29262979-29264030	0.631835681001928	1.88976723294448e-50
chr3L:11405769-11407251	0.594757570679784	3.69059339873681e-50
chr3R:14040888-14041320	1.15120831061166	3.99442168873247e-50
chr3R:15989127-15989615	1.0641839821104	4.12918429423692e-50
chr2R:23189211-23189939	0.624028521394297	4.30102270874744e-50
chr2R:21696596-21697217	0.818077133853036	4.85460808239403e-50
chr3R:21383464-21384043	0.728623278952027	4.97862202647977e-50
chr2R:6594903-6595300	0.591962433596303	5.3204292141692e-50
chr3L:12597017-12598158	0.8269172122956	6.32945871738733e-50
chr3R:8856873-8857353	1.21178516686588	7.06532861430967e-50
chr2L:4820697-4821148	1.02867318191074	8.92136786270054e-50
chr2L:4373165-4373581	0.776466432945487	9.59925794090426e-50
chr2R:20072463-20073098	1.04754561673786	1.02417164339793e-49
chr3L:9015213-9015692	1.00621629972889	1.02899904142975e-49
chr3R:5125824-5126382	0.937717372682794	1.4655550481495e-49
chr2L:3673480-3673958	1.06742015804624	1.60887303292478e-49
chr3L:54080-55011	0.659778728140957	2.07645985731016e-49
chr3L:13068604-13069238	0.910720451048406	2.37383960611514e-49
chr2L:8544577-8544963	0.994406364436957	2.37532366225654e-49
chr2R:14981706-14982740	0.517389639392435	2.84150662283564e-49
chr2L:17221398-17221878	1.13641959201724	4.18031734595664e-49
chr3R:8277809-8278223	1.04548793848567	7.5525681453124e-49
chr3L:14448425-14448832	1.02103441056658	8.00412703313783e-49
chr2R:11565400-11565993	0.861607318097154	9.05069410587055e-49
chr2R:11399671-11400130	0.996040778760299	9.39573010554147e-49
chr2L:12557735-12558417	1.2036030018303	1.7946967875155e-48
chr2L:21028114-21028602	0.917421827404623	2.35455592280845e-48
chr3R:19304871-19305329	1.00675685053162	2.53260490847475e-48
chr2L:8416810-8417209	0.697058313313067	2.99790637440168e-48
chr3L:16860585-16861657	0.608492693476152	5.4917856744895e-48
chr3L:18273283-18273786	1.02759771791881	5.98140657519143e-48
chr3R:19312155-19312741	0.752141445710238	6.59743476567437e-48
chr2L:21789200-21789854	0.667842056580949	7.42834454343479e-48
chr3L:3978197-3978546	1.16482733642892	8.11157098366835e-48
chr3R:6846640-6847077	0.976650233941407	9.1661614225124e-48
chr2L:7296603-7296992	1.10035485930998	1.00300754701068e-47
chr3L:19898535-19899008	0.629363892252774	1.05954920365518e-47
chr3R:21825548-21826200	0.775574056906876	1.06105061379165e-47
chr3L:2882308-2882711	0.897811102419619	1.32427971702807e-47
chr2L:12081068-12081434	1.14985693080099	1.63568752689317e-47
chr2R:9872857-9873297	0.811039162153659	1.71080585041586e-47
chr2R:15380398-15380829	0.510624767825087	1.84440752781086e-47
chr2L:2493572-2494356	0.653604703577755	1.94784792286881e-47
chr3L:15350315-15350730	1.13558051820431	1.99471653905637e-47
chr3R:25855166-25855612	0.906110690889775	2.32892797173588e-47
chr3R:14278064-14278440	0.865765622432064	2.38921333124529e-47
chr3R:18047751-18048334	0.580489039408348	2.55881204372868e-47
chr2L:10364294-10364991	0.784237070903891	2.61805450936794e-47
chr3R:15613627-15614268	0.881234106724362	2.75623100388865e-47
chr2R:24279414-24280626	0.634749010292528	3.14269681331881e-47
chr3R:30922396-30922876	0.869013871427266	3.22747800096083e-47
chr3R:25193611-25194356	0.847409097271209	3.67219961760922e-47
chr3L:18221176-18221852	0.583634142450105	3.70248515334671e-47
chr2R:25206247-25206970	0.82153512054242	3.85291878980143e-47
chr2L:17692351-17694080	0.750268951273368	3.98782564706373e-47
chr3L:15337098-15337970	0.709723937616474	4.73246601632298e-47
chr2L:5455572-5455953	1.22147523927671	4.93169101922325e-47
chr2L:5467697-5468284	0.728447439896843	5.26591527947859e-47
chr3L:10532065-10532684	0.771494628780411	5.36275144934554e-47
chr3L:14150026-14150645	0.656087930103816	7.37235718214761e-47
chr2R:15904371-15904746	1.20322835614813	9.84381094423863e-47
chr4:717589-718049	0.816432445002278	1.18543314206411e-46
chr3L:16017254-16017815	0.821898105827972	1.37131735273659e-46
chr2R:21549762-21550607	0.753217851784089	1.7971506610919e-46
chr3L:10860040-10860655	0.509281998342752	1.94948835274476e-46
chr3R:26882649-26883147	0.642415864122239	2.05460183478395e-46
chr2L:12622492-12622913	1.05719800545787	2.07811834866651e-46
chr2L:8210325-8210896	0.774395118123333	2.16864859818229e-46
chr3L:19164964-19165597	0.648709806755639	2.28276188965928e-46
chr2L:12608141-12608963	1.14696845465622	2.36603287557863e-46
chr3R:6935464-6936098	0.782143671213785	2.84580059690256e-46
chr3R:4973580-4974197	0.510925955827956	3.12516719776735e-46
chr2L:21876835-21877275	1.05243049745088	3.35554621078863e-46
chr2R:20090855-20091886	0.664307030224423	3.35664049233302e-46
chr3L:20004980-20005350	0.741646716088504	3.50404729460137e-46
chr2L:19812436-19812759	1.16606574282065	3.95625605788311e-46
chr2R:22874543-22874907	0.986137839740032	6.78966979134505e-46
chr3L:5511174-5511609	1.09151060279338	9.39021589032257e-46
chr2L:6830495-6830941	0.895056480668161	1.10190260668388e-45
chr3L:12324185-12324854	0.854856434904362	1.12699693583732e-45
chr2R:24854609-24855071	1.14696065487349	1.12910746465947e-45
chr3L:6000847-6001329	1.17678384653109	1.25030562774363e-45
chr3L:9505628-9506107	0.667208615698362	1.44228063931088e-45
chr3R:8913732-8914688	0.744187689312215	1.44860655167356e-45
chr2R:24276012-24276336	1.06554373417272	1.57121393162937e-45
chr3R:5727661-5728323	1.03978751560515	1.72360078084768e-45
chr2R:7379523-7380118	0.815004558653845	2.17251765084565e-45
chr3R:26002308-26002912	0.606108376983397	2.54483473760101e-45
chr3L:15031331-15032236	0.619778102633474	2.78162391705296e-45
chr2R:17083854-17084465	0.947724271549736	2.95294167141531e-45
chr4:844438-844840	0.585667097163062	3.18844268665357e-45
chr2R:19279189-19279636	0.766541739140253	3.20269623185835e-45
chr3R:16033984-16034698	0.784595646488758	3.56360926439806e-45
chr3R:6932686-6933125	0.699865924116916	3.68708974487302e-45
chr2R:6573282-6573850	0.535378290869983	3.75884978079971e-45
chr3L:18424827-18425316	1.10477259826319	3.83202596959682e-45
chr2R:21101504-21102052	0.502651466345633	4.0161646136639e-45
chr2L:12085721-12086210	0.609285498101702	5.46030060212252e-45
chr3L:6813611-6814397	1.06795712752606	9.62090976361635e-45
chr2L:21632772-21633223	0.797427687867607	1.1801945779947e-44
chr3L:19271556-19272542	0.789840446790798	1.72114816852922e-44
chr2R:20065547-20066081	0.907818380865949	1.76280248113401e-44
chr2L:4221475-4222107	0.693019809968567	2.20188233434853e-44
chr2R:24855252-24855861	0.659103228770752	2.59705317852534e-44
chr3R:5059538-5060061	0.906007848799408	2.67102170029523e-44
chr2L:21024109-21025003	0.718598908922657	2.85489861832285e-44
chr3L:3848665-3849267	1.06923498944862	3.07171927402735e-44
chr3R:15994221-15994762	0.645815968558891	3.09496321724298e-44
chr3L:11440213-11441110	0.768168246991234	3.51812518500766e-44
chr2L:9972224-9973137	0.765089473258631	4.33964658620096e-44
chr3R:6949069-6949548	0.96715016936854	6.4876641891462e-44
chr2L:13591318-13591796	1.00229576199122	7.2763740349777e-44
chr2L:16685187-16685912	0.812163621613315	7.60798602515546e-44
chr3R:13971768-13972252	0.827822571573929	7.61988426061532e-44
chr2L:2164421-2164794	0.639186310787404	9.52390260111968e-44
chr3L:3854841-3855328	1.06210872816043	9.61500123351062e-44
chr3L:2879416-2879817	0.648247000977267	1.27572612536893e-43
chr2R:18666091-18666770	0.625124901697215	1.64422723173314e-43
chr3L:160593-161010	0.633672612572401	2.45813993446436e-43
chr3L:15737596-15738260	0.908919392948463	2.85206600274374e-43
chr3R:9379175-9379846	0.935938102406742	2.88203322747394e-43
chr3L:14454721-14455351	0.964202176161097	3.7950069575888e-43
chr2L:220382-220869	0.583031058886753	4.1368994232977e-43
chr3L:22616613-22617258	0.945195821045056	5.0138268590069e-43
chr3L:20628530-20629534	0.711077936666014	5.83037221118616e-43
chr3R:26029083-26029383	0.799350540095747	6.00857317496855e-43
chr3R:15249756-15250663	0.645276009521451	6.5395757353123e-43
chr3R:29273541-29274024	0.650790934840273	7.65907550829187e-43
chr3R:11254414-11254951	1.03768439961559	8.43342215821372e-43
chr3L:10226046-10226594	0.8401654033674	1.14358620861342e-42
chr2R:11546604-11546968	1.21007530403092	1.19551931763341e-42
chr3L:18356169-18356863	0.85078810037159	1.28460904206883e-42
chr3L:743201-743638	0.808118420931669	1.45503578205956e-42
chr2L:18924393-18925156	0.742311732972068	1.62316179553517e-42
chr3L:17269462-17270230	1.12226666513789	1.64301467149857e-42
chr3R:13899805-13900193	1.04218701670404	1.66759530027305e-42
chr2L:7311876-7312543	0.64392745489592	1.88006096518022e-42
chr3R:10571111-10571859	0.681306987510522	3.25036841286557e-42
chr2L:19222547-19222909	1.10968985301588	3.52727441811438e-42
chr2R:25257208-25257884	0.602358356078612	4.85241142846481e-42
chr2L:4132265-4132883	1.06649099924553	5.22334556715437e-42
chr3L:1725889-1726440	0.922133516865578	5.45636864060656e-42
chr3R:15672979-15674005	0.575877167944968	5.83043287463031e-42
chr2L:9983853-9984331	0.66105799464854	6.00177352756036e-42
chr3L:10855419-10855913	0.575861507016516	6.90848050697034e-42
chr3R:13086421-13087050	0.908859635819819	1.03009543781643e-41
chr3R:6888780-6889228	0.979312729270926	1.04336407816329e-41
chr3L:9029347-9030213	0.782361092044511	1.32838962954542e-41
chr2L:18801127-18801489	1.13429593791593	1.42307686437558e-41
chr3L:3410987-3411826	0.538975881488424	1.52719591885914e-41
chr3L:21931694-21932098	0.963644904863034	1.62241268245938e-41
chr3R:6966565-6967057	0.660864468835856	1.81163923268262e-41
chr2R:8636158-8636946	0.562467377127599	2.16236614031529e-41
chr3L:544096-544576	0.633131373005016	2.26617537302581e-41
chr3R:29345851-29346203	0.877644704424938	2.37408660093949e-41
chr2L:9993471-9993771	0.943966566966553	2.79188638819397e-41
chr3R:19360525-19361459	0.81200978117203	4.17084938414012e-41
chr3R:8861688-8862113	0.819607154264668	6.49526167024511e-41
chr3R:21539420-21539992	0.923422375041429	6.49552722336453e-41
chr3R:14679442-14679899	0.903545618874898	1.00186090426777e-40
chr2R:2593326-2595102	0.825247855194697	1.05162551582344e-40
chr2R:14959462-14959775	1.1828239903386	1.10533943469733e-40
chr2R:11524662-11525134	0.900500174617445	1.1721231806766e-40
chr3R:25628597-25629043	0.892018868823903	1.4128478527042e-40
chr3R:19333095-19333610	0.934814538320274	1.47339892380338e-40
chr3R:6750277-6750611	1.10208498319933	2.212647829189e-40
chr3L:16769845-16770210	0.766973935087151	2.25707123152447e-40
chr2L:4821562-4822045	1.01458644597824	2.71120670470462e-40
chr2R:14963978-14964387	0.672537733307699	2.76290164389294e-40
chr2L:17222327-17222840	1.0056123438242	2.8228283186334e-40
chr3R:25094596-25095053	0.781496432934736	3.54158724833882e-40
chr3L:14153079-14153401	1.10532395712778	3.99977207489044e-40
chr3R:8697663-8698274	0.50778087078473	4.43798847972236e-40
chr2L:4055272-4055572	0.981788774803638	5.44374188274805e-40
chr3L:4551522-4551822	1.08440161502759	5.61209081333349e-40
chr3L:13095015-13095712	0.921132466433414	8.52226963440458e-40
chr2R:16784214-16784559	0.830327501593592	9.80147748145294e-40
chr2R:20646000-20647099	0.580238685470959	1.07530473057467e-39
chr2R:6511360-6511811	0.880980322180187	1.22234588618898e-39
chr2R:9660294-9660883	0.765992298564785	1.2508287206756e-39
chr2R:8243674-8243974	1.13478917970587	1.36145639007881e-39
chr3L:3964081-3964465	1.14963908374617	1.56382576643987e-39
chr2L:4053627-4054073	0.846520244941433	1.7074961326713e-39
chr3L:3870264-3870700	1.09307947867437	2.47071038906009e-39
chr3L:13085249-13085998	0.775451942403127	2.50912140434052e-39
chr2R:16207466-16207927	0.924292917627415	2.77160184968504e-39
chr2L:15728046-15728646	0.865520598744499	2.77186845784537e-39
chr2R:15900727-15901146	0.902541134064227	3.76916775809605e-39
chr3L:12324990-12326131	0.667502397140405	3.81394769999392e-39
chr3R:21566295-21566901	0.503474861241472	4.0909981618903e-39
chr2R:21717233-21717591	0.769943504592682	4.13921833403948e-39
chr2R:25203690-25204056	0.9153068055521	5.12697053190862e-39
chr3R:16389166-16389727	1.15283517542117	7.65780567585631e-39
chr3L:11434036-11434489	0.990711912030085	8.04230588491972e-39
chr2R:25016046-25016435	1.10650897613991	8.95729243382123e-39
chr3L:15351883-15352564	0.895217302790932	9.49747850169226e-39
chr2R:9871573-9872212	0.682313905830346	9.71026078033959e-39
chr3L:12676472-12677111	0.897368181626883	1.0453282782357e-38
chr3R:4947839-4948373	0.515663693898444	1.22415355009623e-38
chr4:1238169-1238982	0.763691060122936	1.4554563151251e-38
chr3L:18742956-18743439	0.843383579898236	1.58882034693086e-38
chr2L:14430115-14430581	0.713752721935773	1.79000115946143e-38
chr3L:3315341-3315937	0.743912393976055	2.09241246496642e-38
chr2R:13992338-13992729	0.823340211786446	2.19171344918926e-38
chr3L:747729-748091	0.7669410119402	2.20079259554283e-38
chr3L:14971452-14971859	0.65554180448728	2.87321252260393e-38
chr3L:19156701-19157437	0.631589585490541	3.12810101543484e-38
chr2L:17763101-17763515	1.06118388461977	3.95217248255809e-38
chr3R:23307991-23308485	0.808357252572227	4.08006265071332e-38
chr2R:18303506-18304600	0.657393965295068	4.19677745487184e-38
chr2R:15138497-15139037	0.793977790928492	4.3474280578667e-38
chr3R:23734167-23734939	0.554098268614406	4.67988330729296e-38
chr2L:5410334-5410936	0.869879979221671	4.88476301846256e-38
chr3R:7044582-7045044	0.967337047794484	5.4701452613752e-38
chr2L:13211323-13212297	0.502887404648575	5.70905947382272e-38
chr3R:29459608-29460372	0.601020741657889	8.9152904626037e-38
chr3R:4980323-4980867	0.70259766400995	1.10562132677788e-37
chr3R:10646747-10647047	0.895117451740984	1.42409338414489e-37
chr2R:19281439-19282106	0.537811524197155	2.07592282201586e-37
chr3L:8512491-8512873	0.826015105838207	2.2755649809282e-37
chr3L:19176767-19177073	0.938832845080122	2.28440962435488e-37
chr2L:17382494-17383109	0.685909239053531	3.07998122410785e-37
chr3R:28572908-28573332	1.03699342900225	3.2266339539308e-37
chr2R:12969903-12970383	0.696579329246652	3.53926703256487e-37
chr3R:16700793-16701217	1.03003569840015	3.56206464898206e-37
chr3R:6956663-6957148	0.970452088645448	3.70478082733239e-37
chr2R:20970026-20970993	0.906565661875558	3.7169754385659e-37
chr3R:19359894-19360368	1.02013372114262	4.08153296557694e-37
chr3L:487076-487591	0.801373075654539	4.10743675686018e-37
chr3R:22717643-22718352	0.666121962680953	4.50410125158438e-37
chr2R:21530076-21530568	0.618669349313873	5.17365509181678e-37
chr2R:16785354-16785726	0.876250765042382	5.6451297582406e-37
chr3L:13644274-13645748	0.514922961524779	5.72338090556104e-37
chr2L:12613936-12614330	1.11199862654953	5.85017151515034e-37
chr2L:12360482-12361267	1.00480284825629	6.20379259001773e-37
chr2R:8244501-8245440	0.596763606524537	7.57175795023242e-37
chr3R:9704106-9704579	0.672973825620016	7.6577003246361e-37
chr2R:11609051-11609558	0.806491560299363	7.66283739350401e-37
chr2L:3861149-3862056	0.795615813291128	7.78875777348132e-37
chr3R:20768890-20769454	0.915514983090969	1.06194252543602e-36
chr3L:15713095-15713409	1.04938910560692	1.25974257443554e-36
chr4:980999-981436	0.747462763535167	1.37714018960074e-36
chr2L:15482062-15482531	0.960937164629261	1.98128234555731e-36
chr3R:16708692-16710193	0.573605153051342	2.49580008447727e-36
chr3L:5858418-5859421	0.744688545919568	4.68353155060831e-36
chr3L:22642501-22643293	0.836104319608832	4.71995819190132e-36
chr3R:8326961-8327408	0.77768100285321	5.87134224648971e-36
chr2R:22507142-22507442	0.908094082832171	6.22309458513702e-36
chr3R:29697588-29698245	0.806812399463737	6.7795592011345e-36
chr3R:14656151-14656614	0.598269830302271	7.87733144713657e-36
chr3R:28327645-28327971	0.897576855195068	8.75342044766342e-36
chr3R:11312234-11312755	0.863251637666971	1.00951400317953e-35
chr3R:32006210-32006766	0.752623552537522	1.01697010130704e-35
chr2L:83679-84228	0.733985966333912	1.10361652688634e-35
chr3L:18348193-18348723	0.833404017871771	1.17521009433605e-35
chr2L:2189113-2189682	0.781029755919539	1.33625388281343e-35
chr3L:18229219-18229695	0.592736602934343	1.5615279293747e-35
chr2L:3845160-3845611	1.05960257021474	1.71353095762248e-35
chr3L:1455251-1456344	0.679384518757081	2.04564250532681e-35
chr2L:19643494-19644109	0.916493348875507	2.06873218971438e-35
chr3R:5038561-5038979	0.812041023428436	2.54515609526399e-35
chr2R:21699504-21699804	0.869489273629572	2.69960773444428e-35
chr3L:14655359-14656088	0.634509461859855	3.14406424948986e-35
chr2L:20204768-20205479	0.537180501157019	3.24945809369262e-35
chr3R:30467054-30467400	0.828920599024214	3.35927747497036e-35
chr2R:18584147-18585154	0.587877791208583	4.3439419849025e-35
chr3L:7910846-7911221	0.773022897859994	4.76122483197285e-35
chr3R:29069108-29070009	0.586676930287208	4.78814214601542e-35
chr3R:25187096-25187450	0.980070951336538	6.62322570419188e-35
chr3R:23146479-23147381	0.637117037624932	7.432484173563e-35
chr2R:9698802-9699247	0.841597058975884	8.99345700100844e-35
chr2L:19606108-19606740	0.941591605135575	9.0379606477811e-35
chr2R:2495318-2496096	0.617158707125628	1.00149229753706e-34
chr2L:19446902-19447202	0.824564284591836	1.17196861849111e-34
chr3L:2879991-2880291	0.991414182784745	1.25625541529917e-34
chr3R:11389459-11390033	0.975053193905854	1.35688110170244e-34
chr3R:30920918-30921456	0.779611850217472	1.38168508290796e-34
chr3L:16490059-16490696	0.79478852440793	1.63934466722892e-34
chr2R:23195926-23196967	0.590188774274305	2.48300954680532e-34
chr2L:13869318-13869849	0.981646255194485	3.18372323832785e-34
chr2L:11793902-11794355	0.642121315841652	3.27695915941619e-34
chr2R:11397247-11397629	0.501497128579621	3.35635082748465e-34
chr2R:16890998-16891395	0.995516169602973	3.91113100533181e-34
chr3L:21286954-21287706	0.641104530899745	4.21699060361579e-34
chr3R:6863929-6864346	1.00844013322971	4.38257302532602e-34
chr4:411581-412383	0.539633792348333	5.01402458652909e-34
chr2R:13481850-13482265	0.721046952903853	5.72527310203968e-34
chr2R:16791071-16791371	1.01642108783769	5.75715176794852e-34
chr2R:19569471-19570179	0.883416201678408	6.58315114653358e-34
chr3R:19305574-19305874	1.03988881995612	7.13370038311923e-34
chr2L:5003694-5004304	0.627370473159531	9.24502507451093e-34
chr2R:13338413-13338988	0.642892028565196	1.12093549965652e-33
chr3L:18860442-18860952	0.947828660221639	1.62849966867946e-33
chr2L:20778344-20778871	0.773470203949555	1.79480420420863e-33
chr2R:6161355-6161761	0.821463671909664	1.87774204208722e-33
chr2R:15142594-15143042	0.790916030455324	1.88390276634575e-33
chr2R:10561520-10562092	0.748664004639459	1.93792624271522e-33
chr3R:24866889-24867191	0.934735493453633	2.17882379605386e-33
chr3R:15649370-15650468	0.517389574827068	2.26141466372149e-33
chr3L:21047744-21048154	0.523886300275564	2.59168802323588e-33
chr3L:20623074-20623683	0.675410232382302	2.70481016438371e-33
chr3L:17459862-17460410	0.99577925527104	2.71575232413471e-33
chr2L:4378221-4378701	0.630084610837267	2.7177530487681e-33
chr3L:18174934-18175378	0.810687504698182	3.24484317094078e-33
chr2L:17746673-17747222	0.765106596356942	3.37350194792059e-33
chr3R:16878349-16878948	0.679929438751117	3.48355597929308e-33
chr2R:24718560-24719067	0.91888817181294	4.12166095446032e-33
chr2L:5968951-5969387	0.653923379759006	4.36236575179314e-33
chr3R:7032739-7033401	0.749750839488579	5.12550592808081e-33
chr2R:18585587-18586072	0.93514658316929	5.82070467806859e-33
chr2L:17743073-17743373	0.927766581174926	6.49991039048979e-33
chr3L:14659203-14659687	0.726575850676321	6.9119310924688e-33
chr3R:16771790-16772532	0.622470501963051	7.43563122031388e-33
chr3R:4857987-4858471	0.856965857685687	8.34755705341901e-33
chr2L:20476029-20476329	0.874544145550014	8.77900248678697e-33
chr2L:7641017-7641569	0.971602624155157	9.34791797920332e-33
chr2L:17686187-17687410	0.675333337737603	1.31815792214652e-32
chr3L:12719809-12720375	0.722135387698323	1.49681543077301e-32
chr3R:16227990-16228405	0.834691361985194	1.56263410570603e-32
chr3R:29294221-29294529	0.922797891331484	1.7722745367372e-32
chr2L:8424705-8425208	0.620059780188112	1.77256287211267e-32
chr3L:15595080-15595982	0.570227446839535	2.13121040897807e-32
chr2L:7519583-7520088	0.699327526312557	2.21044820200962e-32
chr3R:16898225-16898758	0.763736134437798	3.3342546122173e-32
chr2R:13545178-13545750	0.77279575875434	3.55339731058141e-32
chr2R:21454412-21455321	0.666738663695861	3.65428723798482e-32
chr2L:27601-28278	0.651120027022268	3.75228705802117e-32
chr3L:7371421-7371731	0.73521358285139	3.76896393151442e-32
chr3R:4350386-4350871	0.911820784636656	4.16300143349971e-32
chr3R:22674204-22674572	0.696214999961088	4.92587202312146e-32
chr2L:5479722-5480179	0.856835923987043	6.36372603002436e-32
chr3R:6983615-6984128	0.98986686316731	6.40789949799583e-32
chr2R:10537617-10538111	0.546334259329765	7.35122017870368e-32
chr3L:20718993-20719563	0.914750321916592	7.40264490833689e-32
chr3R:25137520-25138654	0.562840234455805	7.90279956000004e-32
chr3R:15802048-15802449	0.729233759373152	7.99814399636365e-32
chr2L:7618355-7618881	0.922099379318827	9.51621817544625e-32
chr2L:21775841-21776744	0.582153864195685	1.06306952353122e-31
chr2L:3549694-3550137	0.839935608965266	1.06856623749593e-31
chr2R:10488872-10489324	0.655480644244276	1.17826121601676e-31
chr3R:17653526-17654490	0.585793991498704	1.45456422329906e-31
chr2L:599531-599916	0.988785822459207	1.49992570367381e-31
chr3L:617977-618277	0.875935534171322	1.50871593153889e-31
chr3R:32011051-32011591	0.780618815591615	1.5612099204603e-31
chr2R:6514286-6514939	0.683101039044387	1.75661785702363e-31
chr3R:27905707-27906246	0.707636074353829	1.97722885525542e-31
chr3R:16033577-16033934	1.02441015912844	2.46309252697213e-31
chr3R:22886045-22887829	0.553347042290306	2.73339679460393e-31
chr3L:14979284-14979584	0.774662675031957	3.08225473200118e-31
chr3L:14155142-14155674	0.864883002699591	3.12264172135265e-31
chr3R:31062305-31062776	0.672503188522568	3.33976871582586e-31
chr3R:19938992-19939311	0.863191290460602	3.35731506132758e-31
chr3L:18184705-18185318	0.724993404197106	3.45789342450956e-31
chr2R:25225614-25226129	0.50612638578276	3.99902402482355e-31
chr3R:16692519-16692846	0.909635993698693	4.28393897514811e-31
chr2L:18596795-18597233	0.744070212443932	4.31794395212043e-31
chr3R:23138459-23138759	1.0034608829485	5.46083147251836e-31
chr2L:8551100-8551562	0.782673642275329	5.55012312523491e-31
chr2R:15699720-15700110	0.802269010910117	5.79278772088976e-31
chr3L:15742555-15743073	0.766565941895405	6.7129461966079e-31
chr3R:11776381-11776681	0.666954816304542	7.24715619218612e-31
chr2L:8818071-8818498	0.915078738929534	8.03515126333025e-31
chr3R:5021531-5021912	0.861630854539817	9.49084112591886e-31
chr2L:1504285-1504686	0.695236240025623	9.95831973609123e-31
chr3L:21706194-21707127	0.506102839099673	1.24850426809921e-30
chr2R:16086614-16087077	0.852704772942623	1.2838488853728e-30
chr2R:15891975-15892421	0.592242154666805	1.30767673170446e-30
chr3L:1578574-1579065	0.647070141565474	1.33423494008633e-30
chr3L:19031871-19032322	0.604164382810771	1.35216937762401e-30
chr3R:11388404-11389375	0.80943086952535	1.36755755047848e-30
chr3L:18446963-18447786	0.820719876628957	1.46077297533862e-30
chr2R:19280404-19280704	0.674667367786263	1.56280674769199e-30
chr3R:16848686-16849087	0.803833065009394	1.80672228803597e-30
chr3R:29153040-29153457	0.503581519567257	2.12954019367168e-30
chr4:410463-411350	0.598333786024232	2.24443779249923e-30
chr3L:18357416-18358320	0.666577700707491	2.36689760891789e-30
chr2R:16790139-16790439	0.799329213325596	3.25890819235737e-30
chr2L:165562-165877	0.65145215267303	3.32719080461782e-30
chr3L:15807382-15808000	0.740603027794442	3.35833657366867e-30
chr3L:18228570-18229052	0.566824779927748	3.51206838817898e-30
chr2L:7289395-7290238	0.628441010230487	3.8017952808389e-30
chr2L:16319498-16320357	0.674973627314082	3.82971783942137e-30
chr3R:13882251-13882711	0.887042227878063	4.04673997560957e-30
chr2R:6593974-6594703	0.583575815156038	4.46375928707914e-30
chr2L:19136329-19136821	0.503362001851261	4.59377952436999e-30
chr2R:18852787-18853603	0.64633834786131	5.48245749851692e-30
chr3R:22880165-22880999	0.872572340635596	5.84185531364141e-30
chr3L:276715-277332	0.550173164931793	6.00286461025513e-30
chr2R:8122321-8122652	0.545259953485644	6.09565075234465e-30
chr3L:4160731-4161374	0.731534213830304	6.71057048154519e-30
chr2R:20030876-20031356	0.823039661612108	7.20367425260382e-30
chr2L:13865512-13866022	0.844138472979432	7.27924368430551e-30
chr3R:30275888-30276450	0.711918685119746	8.57321919342784e-30
chr3R:5120173-5120867	0.534366362116977	9.77940783226453e-30
chr3R:4913700-4914112	0.525758706705449	1.02087845683559e-29
chr3R:25002144-25002971	0.693165155210557	1.04280115455631e-29
chr3L:12576985-12577350	0.962717583664145	1.07503739092284e-29
chr3R:32009152-32009715	0.785625373560548	1.38850170611675e-29
chr3L:12682231-12682907	0.732604480228412	1.50578432786145e-29
chr4:851145-852021	0.567276611129291	1.81591376139512e-29
chr3R:21447666-21448037	0.858002516621265	1.87023464757601e-29
chr3L:9034816-9035399	0.841301521390222	2.50069161076407e-29
chr3R:25636674-25637105	0.812640980437839	2.55765359680821e-29
chr2L:2013024-2013447	0.581129730704886	2.71877148754673e-29
chr3L:14437876-14438353	0.838992116084572	2.88310310083768e-29
chr3L:20633872-20635376	0.5252952368665	3.06407305335415e-29
chr3L:1447752-1448661	0.752834987850355	3.4990418507841e-29
chr2R:23190086-23190734	0.671797135169742	4.20475346187155e-29
chr3L:20400038-20400452	0.662524726787217	4.22561773799259e-29
chr3R:14721658-14722107	0.653095173838408	5.10843615627969e-29
chr3L:18232708-18233011	0.851658526982639	5.4491640023985e-29
chr3R:19934423-19934723	0.937002264740983	7.77660845038745e-29
chr3R:25855814-25856331	0.586549703298834	8.47138649273817e-29
chr3L:6004497-6005291	0.936444356794994	9.95801847001376e-29
chr3R:13892181-13892624	0.848920032649167	1.00501869139512e-28
chr3R:8330260-8330734	0.576917229421984	1.11541063617546e-28
chr3R:19321813-19322113	0.800655282185467	1.17965948512268e-28
chr3R:15668767-15669297	0.663092733317025	1.19647978238489e-28
chr3L:9042166-9042752	0.548221428978094	1.23708417289455e-28
chr3L:22587880-22588560	0.79095297751438	1.4961331828239e-28
chr2R:25050911-25051314	0.845216360535207	1.85592278068638e-28
chr2L:5231107-5231635	0.671510580040737	2.0202365455744e-28
chr2L:19566908-19567388	0.710932796365874	2.44075472458903e-28
chr2R:13027912-13029013	0.535819810905323	2.47486443002137e-28
chr3L:14961383-14961683	0.697479219039882	2.50259661892179e-28
chr2R:13619886-13620655	0.529200032624491	2.61507646601514e-28
chr3R:21833081-21833567	0.768325349307777	2.72757912942403e-28
chr3R:19859585-19860242	0.566409778785697	2.7405278975764e-28
chr2L:14533701-14534135	0.688071049561882	2.8960264037868e-28
chr2L:6527834-6528233	0.69689332605746	2.98730603112382e-28
chr2L:13547915-13548310	0.648586929516547	3.79943720682753e-28
chr3R:16570365-16570930	0.854955575309613	4.15019941993257e-28
chr3R:17615042-17615437	0.744790477689298	4.5258847936513e-28
chr3L:10844813-10845266	0.662270334896819	4.86735663723538e-28
chr2L:7544720-7545076	0.624670125073814	4.90643110885789e-28
chr3R:28565623-28566079	0.878744307795883	5.03289283472989e-28
chr2R:20102924-20103440	0.658556765535191	5.37788179442422e-28
chr2L:19217065-19217636	0.790974957036273	6.70993102270269e-28
chr4:1240678-1241225	0.663145127347284	7.59405392202875e-28
chr3R:23303122-23303422	1.00984483431002	1.32744392979872e-27
chr3L:13403454-13403860	0.793629066838275	1.45566314923111e-27
chr3L:12730450-12730838	0.760841305994727	1.75113271209631e-27
chr3R:19324375-19324820	0.666531135962467	1.87347394910833e-27
chr3R:17560507-17561019	0.952913680800024	2.09006402070108e-27
chr3L:10320853-10321173	0.744758297196265	2.29738019630448e-27
chr3L:18271108-18271446	0.725046075151681	2.30631099733394e-27
chr2R:8249143-8249443	1.05417453391975	2.47280034535364e-27
chr2L:17734584-17734997	0.609528590222702	2.70453026212258e-27
chr3R:11350853-11351153	0.783518436799149	2.8155232658183e-27
chr2R:11085022-11086324	0.587979822911826	3.06107856583148e-27
chr3L:15700535-15700968	0.552656429593183	3.16634599090684e-27
chr3L:6104527-6105169	0.590902919249169	3.27536089098838e-27
chr3R:15614503-15615178	0.929953357186172	3.29437077290296e-27
chr3R:25594097-25594555	0.618928314943942	3.54262873344195e-27
chr2R:15025647-15026335	0.551866704249835	4.50228059651844e-27
chr3L:16482689-16483157	0.62662508885727	5.18700203957609e-27
chr2L:2873513-2873996	0.617856901492514	5.80539714112858e-27
chr2R:8641938-8642488	0.593162475893587	5.95337611277274e-27
chr3R:6817886-6818301	0.799222505633163	7.39275626167782e-27
chr2L:20473018-20473378	0.667721827615178	8.61976133303923e-27
chr2R:24858382-24858838	0.921002065993993	9.25032741599575e-27
chr3L:12633199-12634789	0.525047339046264	1.12483087929319e-26
chr3R:30273919-30274364	0.776027727059564	1.67074497995215e-26
chr2L:4080228-4081066	0.765593105986805	2.08173618455798e-26
chr2L:3605022-3605322	0.748341804511541	2.40292338349217e-26
chr2R:15139052-15139352	0.819590963816081	2.67743628683576e-26
chr3R:5731738-5732105	0.877883285086189	2.69523773362517e-26
chr2L:15341106-15342116	0.605358461140892	2.93984412169374e-26
chr2L:3826285-3826585	0.698013842158259	3.23942668353828e-26
chr3L:14161813-14162461	0.670028396197766	3.56094106137706e-26
chr2L:12986678-12987620	0.602592639481891	3.57649467909454e-26
chr2L:7538921-7539375	0.774809686531543	3.69020276948804e-26
chr3R:1048713-1050615	0.83216075323615	3.99282701504365e-26
chr3L:13399186-13399860	0.816966939306677	4.08875843885376e-26
chr2L:6316588-6317198	0.901384953979767	4.12436389835044e-26
chr2R:23650957-23651257	0.785167494759907	4.21186539390107e-26
chr2L:2611712-2612414	0.737498669164227	5.07303324851624e-26
chr3L:14191219-14191542	0.611360285567527	5.2387491305613e-26
chr2L:19218175-19218524	0.685242232482414	5.51473623710855e-26
chr2L:4028767-4029129	0.895892028014663	6.69240598748482e-26
chr2R:24187831-24188452	0.510962748113045	7.49442384411024e-26
chr3R:5024251-5024836	0.668202198402803	7.65254079003522e-26
chr3L:12726004-12726327	0.6977445220025	7.76785430270534e-26
chr3R:13929973-13930943	0.501768267164878	8.2521830171877e-26
chr2L:5366847-5367305	0.779586157472787	8.30999462659722e-26
chr3L:11337388-11338085	0.713285189596784	8.93209559066866e-26
chr3L:15665531-15665892	0.804674838608954	1.0517987738913e-25
chr2R:21556611-21556911	0.923899842620136	1.20019189940293e-25
chr3R:30005114-30005837	0.501918177122098	1.29594941745192e-25
chr3R:24868074-24868461	0.899929280259024	1.32486385464959e-25
chr3L:10322921-10323336	0.899886277879904	1.40352252627874e-25
chr2L:5756324-5757388	0.686168519192377	1.4353732080908e-25
chr3R:22898332-22898847	0.746331628645295	1.52374411098407e-25
chr2R:13054806-13056373	0.594426896849141	1.62170329857442e-25
chr2L:8418363-8418663	0.766227482482656	1.72816183992898e-25
chr2R:21546197-21546812	0.612911750683525	1.87520441468705e-25
chr2R:16792030-16792330	0.976132542528515	2.34371334343369e-25
chr2L:20988617-20989005	0.643125703788602	3.15709973139279e-25
chr3R:30746410-30747227	0.648349206328779	4.09418604393502e-25
chr3L:16018745-16019349	0.649429890519508	4.1959233576143e-25
chr3L:1432871-1433293	0.765736391752263	4.28402515379339e-25
chr2R:11639443-11639879	0.55205367727493	4.33409517663252e-25
chr4:981636-981936	0.909454010554914	4.4657016967267e-25
chr2L:11491165-11491796	0.913338494972852	5.54109484982028e-25
chr2L:5730731-5731216	0.697169986464978	5.63274314841683e-25
chr2L:1402583-1402962	0.678179645425227	5.82258265234335e-25
chr3R:11694031-11694600	0.677180533075686	5.87203350578297e-25
chr3R:30809140-30809825	0.607419683964088	6.1018632319818e-25
chr3R:30845361-30845845	0.857638267855803	8.13696558853755e-25
chr2R:1364448-1365069	0.672641433913736	8.22384132582574e-25
chr3R:16795802-16796155	0.857206581985537	8.93287966821843e-25
chr2L:15458352-15458898	0.727697528582953	9.67657792145231e-25
chr3L:16047170-16047470	0.572450258287544	1.25917216195172e-24
chr2L:28493-29061	0.595033051955136	1.26154930037405e-24
chr3L:21943330-21943918	0.593191918241482	1.27136847019982e-24
chr3R:19324940-19325593	0.632587726143718	1.40586745922535e-24
chr3R:16717564-16717968	0.755982609020057	1.43763024273837e-24
chr4:1112-3813	0.627603958326231	1.74224797579709e-24
chr2R:16634938-16635340	0.764632164302221	1.79742854424784e-24
chr2L:17747379-17747751	0.678100566877425	2.03759221976402e-24
chr3L:4599610-4600252	0.57259310742314	2.12925413428748e-24
chr3L:7522457-7522757	0.877338067412607	2.20011290022927e-24
chr3R:4345586-4346072	0.721394743934442	2.21627311300321e-24
chr3R:14686010-14686647	0.643856939117721	2.33830311097246e-24
chr3R:7090268-7090642	0.516321360643982	2.501862790197e-24
chr2R:20554624-20555152	0.630667296090199	2.85277746623179e-24
chr3R:15990235-15990708	0.775428621255601	3.01250574131841e-24
chr2R:24724387-24725871	0.580013078530455	3.0314980726957e-24
chr3R:7148742-7149098	0.805104172458452	3.37332119551203e-24
chr3R:23828102-23828567	0.731407230813679	3.45133115068052e-24
chr3L:15517431-15518057	0.556382671442252	3.50451239750829e-24
chr3L:21047180-21047661	0.580930054226826	3.90686470859075e-24
chr3L:4549632-4549933	0.737598213453311	3.95300490122298e-24
chr2L:2155636-2156299	0.547644912709413	4.54217822771002e-24
chr3L:18619350-18619863	0.6039770260969	5.86833535086839e-24
chr2R:23632922-23633541	0.593249888862935	5.9262555873755e-24
chr3L:8456457-8456905	0.686751473156685	7.54558342163179e-24
chr3R:15671548-15672103	0.619393113806226	7.57013120141736e-24
chr3R:8955328-8955809	0.578583231856955	7.94482345895437e-24
chr3L:15353955-15354533	0.656475493801207	8.8468203744442e-24
chr3R:4978394-4978891	0.602394029851278	9.26048129122269e-24
chr3R:17572842-17573590	0.777687348435957	9.68067132460726e-24
chr3L:9503655-9503955	0.749315080408716	9.68455093743377e-24
chr2R:22943801-22945044	0.629155066764805	1.26008120292377e-23
chr2L:2188602-2189107	0.600832727952971	1.69000243700774e-23
chr3R:16404245-16404552	0.869586115776704	1.77695419996075e-23
chr3R:23308785-23309127	0.788973131349635	1.9216668126752e-23
chr3R:7813501-7814059	0.748097140746706	1.93608846901284e-23
chr2L:921495-922981	0.66454019259875	2.15080980804144e-23
chr3L:16016554-16017086	0.527616331974836	2.54498760972365e-23
chr2L:7512696-7513326	0.702696846807195	2.68102372025556e-23
chr3L:15708769-15709116	0.795283710025274	2.68873400933118e-23
chr3R:30750159-30750551	0.791964223125346	2.79438236334275e-23
chr2R:14793765-14794345	0.745082772245079	2.81325287956811e-23
chr2L:1156230-1156558	0.788328165157818	3.01050006103953e-23
chr3R:31848607-31849791	0.518063530367724	3.257976322135e-23
chr2L:7310636-7310958	0.839180193237702	3.52811815153328e-23
chr3R:8477430-8477924	0.514979581174388	3.71629872709824e-23
chr3R:20772809-20773672	0.63634018681463	3.80956597335614e-23
chr3L:12719450-12719752	0.878587248886497	3.83373544206158e-23
chr2R:21557807-21558373	0.778275853607969	4.2165313437402e-23
chr3L:15008850-15009220	0.740221220462232	4.55308470809484e-23
chr3R:29539723-29540533	0.571438073654319	4.82574310571796e-23
chr3R:6963122-6963612	0.590312233050128	4.9296642571768e-23
chr2L:14303524-14304012	0.725711299401769	5.10614705149562e-23
chr2L:3546816-3547519	0.528798946689208	5.11516410673344e-23
chr2L:3849538-3849959	0.89654327610283	5.13915719479769e-23
chr3R:30731910-30732382	0.82870663711607	6.5153953517232e-23
chr2R:21529468-21529768	0.693388379639162	7.06055861954509e-23
chr3R:6903429-6903901	0.529316047465159	7.75767364652664e-23
chr3R:16891938-16892693	0.716494194384917	8.18646347368785e-23
chr3R:26884421-26884916	0.57882407331584	8.42096146560526e-23
chr3L:15045044-15045470	0.798257613868242	8.75719771595961e-23
chr2R:12210367-12211416	0.633335950544377	8.98904292667578e-23
chr2L:4380928-4381228	0.53492122423126	9.06759500758464e-23
chr3L:11413141-11413661	0.652621224309548	9.09473084978857e-23
chr2L:1435424-1436010	0.665659519751785	9.5054585924728e-23
chr2R:24735607-24736048	0.671860341804497	1.23046739345204e-22
chr3L:18297078-18297562	0.678885607416179	1.3003223984463e-22
chr3R:24577209-24577787	0.654676027678775	1.59065030115384e-22
chr2R:12946111-12946631	0.618713291580361	1.63511209171634e-22
chr3R:15250717-15251344	0.569608956312432	1.83141883684524e-22
chr3L:25960278-25960940	0.643553421707157	1.8711302722118e-22
chr3R:24065526-24066103	0.546574031566027	1.92130645078073e-22
chr2L:9138019-9138633	0.691059478335984	1.93659115760855e-22
chr2L:17603121-17603648	0.64246087090316	2.63702343043348e-22
chr3R:11775131-11775446	0.588655178193871	2.63881876123658e-22
chr3R:22879046-22879898	0.7045176043675	2.8569951738267e-22
chr3R:10668037-10668690	0.517974105391701	3.05238622370459e-22
chr3R:14462111-14462488	0.797052113802434	3.51448503880825e-22
chr2R:1369996-1370441	0.720595047621556	3.76741206772778e-22
chr3L:4548489-4548789	0.654582631649964	3.89769416478303e-22
chr2L:16050107-16050486	0.768078302784013	4.02609963360527e-22
chr3R:6766247-6766547	0.793350323059832	4.367995234274e-22
chr2L:21544544-21546105	0.567100775166894	5.00129554503916e-22
chr2L:21837812-21838124	0.746817431539802	5.02515920473844e-22
chr3R:4855675-4856103	0.635112656855674	5.58033238329142e-22
chr3R:15378924-15379368	0.516678248648697	5.72806843291722e-22
chr3R:18991026-18991573	0.743596535261554	6.21624182338321e-22
chr2L:9464329-9464876	0.63484604729866	6.30519515818973e-22
chr2L:43936-44572	0.706427781156397	6.35549525632667e-22
chr3R:27530323-27533335	0.552732038297674	6.69157034568135e-22
chr2L:1429473-1429819	0.771580378409106	7.04695997487057e-22
chr2L:21860469-21861033	0.669911926822885	7.97406349625756e-22
chr3R:5017023-5017379	0.762367278918022	8.82131669784562e-22
chr3L:18215881-18216181	0.833530938309034	8.85497196403229e-22
chr2L:20998790-20999090	0.611092870852186	8.93205595353715e-22
chr2L:17673280-17673877	0.810386345152514	1.02344957416279e-21
chr3L:1461946-1462606	0.733061975429632	1.3392331471998e-21
chr3L:12672236-12673065	0.512245677487669	1.36360112183507e-21
chr3R:24555119-24555480	0.578529285716056	1.47009000313652e-21
chr3L:7979847-7980160	0.525251855199246	1.68698731680731e-21
chr2L:18945684-18946073	0.561346377436865	1.93815161667486e-21
chr2R:13619576-13619876	0.744975010709627	1.94058020862826e-21
chr2L:21973339-21973933	0.614555680221052	2.00288855174682e-21
chr2R:7381302-7381602	0.633373273318348	2.10019763570604e-21
chr3L:13055807-13056107	0.894241221189291	2.25313781125739e-21
chr2R:9653508-9654082	0.5845220629678	2.7203575202354e-21
chr3L:16044242-16044552	0.568396323834881	3.25665523247433e-21
chr3L:12615846-12616369	0.760939722025734	3.56405772406369e-21
chr2L:2188092-2188593	0.697424376622602	5.10506136014247e-21
chr2L:15470557-15471234	0.668986660500285	5.70204320182819e-21
chr3R:16752161-16752541	0.62974372645589	6.12159308324886e-21
chr3L:9368434-9369064	0.58260262677486	6.66827333264784e-21
chr2L:16053466-16054111	0.953875598298999	7.19504643993138e-21
chr3R:29571821-29572843	0.571507935013588	7.43095851541794e-21
chr2R:20953728-20954294	0.747041622197906	7.69344483068594e-21
chr3L:22336057-22336400	0.764389464835374	7.81927940888453e-21
chr2L:7624372-7625173	0.579967645896144	8.61001094882899e-21
chr3L:15798378-15798901	0.862904947318913	1.03078610512287e-20
chr2R:2562591-2563102	0.718507368994556	1.06382604028568e-20
chr2R:18608808-18609459	0.597152562430116	1.06553932480305e-20
chr2L:12616006-12616306	0.641598448095918	1.23125825420158e-20
chr3R:19319027-19319501	0.54320942520446	1.80942314639346e-20
chr3R:26795273-26795876	0.508085453106846	1.83892498518209e-20
chr2L:5391573-5392421	0.562446094989684	2.06838954001441e-20
chr3L:15713650-15714118	0.660621564346871	2.22867128566124e-20
chr3L:18349474-18349937	0.685945078095638	2.30206275416127e-20
chr3L:14200891-14201381	0.641447781876373	2.34441576355352e-20
chr3L:12328713-12329261	0.502178860116558	2.46800993025285e-20
chr2L:3000178-3000555	0.778650548562225	2.54781494074251e-20
chr2L:18931941-18932400	0.736822097386248	2.5883773520005e-20
chr2R:22464452-22465319	0.883925131629603	3.07986662406103e-20
chr2L:17327790-17328285	0.802458984939226	3.08669103494281e-20
chr2L:16424585-16425213	0.728373134415872	3.76078641014234e-20
chr2L:9148838-9149501	0.519873681230743	4.44368644967148e-20
chr3R:21808480-21809144	0.548294132453518	4.98650228756704e-20
chr3L:751372-751701	0.565629483971446	5.40435162737678e-20
chr3R:4865844-4866439	0.589859449981441	5.44209575382157e-20
chr2L:21836103-21836758	0.548417687673942	5.4690600644594e-20
chr3R:8274969-8275346	0.77143503453347	5.61371782953268e-20
chr3R:13058215-13058515	0.786283732972862	6.24457639700328e-20
chr2R:11475073-11475373	0.542386085229235	6.55047771030952e-20
chr3L:151389-152006	0.519617510194062	7.35742543865285e-20
chr2L:6829987-6830475	0.565286330638465	7.76829811422845e-20
chr3R:13035941-13036421	0.781554682449457	7.78958107886075e-20
chr2R:18304761-18305171	0.736972522899293	8.58612878102505e-20
chr3L:27256009-27256610	0.704496659224809	8.69206578741069e-20
chr2R:12971637-12972117	0.574929263444291	1.04419511409528e-19
chr3R:8187543-8188231	0.618963995957682	1.07064294732723e-19
chr2R:19830216-19830650	0.653278386078369	1.11824514259209e-19
chr2L:4060594-4061036	0.745002554480415	1.41607607372648e-19
chr2R:13327080-13327716	0.633932930757206	1.49055256608939e-19
chr2L:13157764-13158393	0.779397607920838	1.6314870113311e-19
chr2R:11204395-11204822	0.638282227676185	1.63722416691097e-19
chr3R:29523885-29524402	0.687101906267925	1.69552451028931e-19
chr3L:6756321-6756947	0.521475895943714	1.95121142422554e-19
chr3R:14277737-14278037	0.7647222962976	2.13906361657594e-19
chr2R:8641283-8641694	0.575925452632888	2.24656989282622e-19
chr2L:6799580-6799972	0.549358633810603	2.26629872239681e-19
chr3L:501072-501428	0.795584685450067	2.38070276154593e-19
chr2L:26442-26742	0.727722175695219	2.81333061005038e-19
chr3R:6780721-6781264	0.823205694916623	3.13443346762609e-19
chr3L:6784601-6785104	0.736355465973047	3.27856631230906e-19
chr2L:12082650-12083030	0.812493378614215	3.5347083463815e-19
chr2L:16049598-16050086	0.552752701046871	3.56328309627836e-19
chr2R:15761619-15762162	0.575423908144155	3.5793937770083e-19
chr2L:20957047-20957890	0.575363380341347	3.63108279907688e-19
chr4:984733-985087	0.643553049725017	3.75224882601848e-19
chr3R:29546444-29546744	0.737992855328604	3.90902305656126e-19
chr3L:22373075-22373528	0.658206708127467	3.91918427737596e-19
chr2R:22335941-22336313	0.677657335387508	4.00663910780545e-19
chr3L:20687639-20688074	0.756222553113898	4.36531525490687e-19
chr2L:19457872-19458245	0.765026767002665	4.56539661219572e-19
chr2L:42985-43703	0.608104150088179	5.92659407862618e-19
chr2L:18871411-18871845	0.699681240070221	6.75746523677742e-19
chr3L:1046223-1047278	0.651445670067786	7.64086932492094e-19
chr2R:17679157-17679559	0.505291359985907	8.0157022033241e-19
chr4:458116-458463	0.518720481769554	8.14933973901171e-19
chr3R:28771461-28772560	0.766544816265011	8.43926758665447e-19
chr2L:5423263-5423828	0.730388073030674	8.721863675356e-19
chr3L:900146-901394	0.517223172663782	9.97945587686671e-19
chr3L:6023081-6023697	0.60607852898331	1.03839974804283e-18
chr3R:27932416-27932894	0.514277506934769	1.15335972723536e-18
chr3R:24867265-24867588	0.582849547195698	1.19723080749306e-18
chr3R:13804684-13805827	0.555892892384218	1.42698003766652e-18
chr3R:18545499-18546201	0.743921026682021	1.43992031715597e-18
chr3R:15597747-15598571	0.790054483319194	1.46736973053855e-18
chr2L:17700792-17701664	0.60474805818701	2.25532591654183e-18
chr3R:13809272-13809687	0.696099087926739	2.37393056008837e-18
chr3R:15670741-15671311	0.550084840338974	2.4732468161381e-18
chr3L:6059075-6059470	0.590518290035798	2.59591515859474e-18
chr3L:161077-161412	0.609670638303252	2.80966292074336e-18
chr3R:4632673-4633050	0.853320181683614	2.85436740406073e-18
chr2L:18808084-18808672	0.647458444612541	3.09013053603205e-18
chr2R:25225222-25225522	0.736218915505885	3.33543645841362e-18
chr2R:5239777-5240483	0.513122617282765	3.4141807950039e-18
chr3L:18218461-18218761	0.667413405951972	4.44911130964971e-18
chr3R:5723188-5723912	0.722066741018493	4.91728942080081e-18
chr2R:22410617-22410917	0.629968885079278	5.24819164588714e-18
chr2L:4064511-4065461	0.734263448822177	5.36534059433787e-18
chr2R:16182881-16183187	0.631994555626878	6.1178071467925e-18
chr2L:6567086-6567495	0.621357145958201	8.5721070355668e-18
chr2L:18930306-18930899	0.628072051505135	9.17367904750606e-18
chr2L:12092780-12093155	0.788719279605641	9.23412552634641e-18
chr2R:10568909-10569326	0.609083758184968	1.11693217511519e-17
chr3L:15266909-15267394	0.640116274297191	1.21500104088927e-17
chr3R:6998935-6999750	0.529644478798907	1.26132055770718e-17
chr3L:14548116-14548421	0.644216478959641	1.26996049694648e-17
chr2R:15130876-15131176	0.601074313051003	1.27689958175536e-17
chr2R:20665606-20665988	0.582808997746717	1.32165628039897e-17
chr3R:18996932-18997232	0.691436900327359	1.38806777459038e-17
chr2R:4551026-4551772	0.567280621613011	1.485614891247e-17
chr3R:25596244-25596776	0.555816250587319	1.52131035960409e-17
chr3R:25193089-25193569	0.661230724606859	1.5508609794485e-17
chr3R:23749075-23749591	0.511493085506403	1.593427050752e-17
chr3L:10281617-10282211	0.627952881336847	1.99066045617402e-17
chr2L:3593958-3594627	0.610985841457038	2.00937002857047e-17
chr2L:4063215-4064191	0.646495179230636	2.16402390634246e-17
chr3L:1725128-1725731	0.664701401601519	2.24195504572727e-17
chr2R:8297557-8298418	0.705938066509415	2.28326049645635e-17
chr3L:3855377-3856194	0.520490244717241	2.45790133652091e-17
chr3L:14548438-14548739	0.652266316539597	2.95761653537289e-17
chr3L:1435383-1435970	0.6547960388384	3.02978062944866e-17
chr2L:18892537-18893371	0.536665974566735	4.12341254900235e-17
chr3R:6921390-6922012	0.663990209484043	4.22583509117152e-17
chr3L:10863136-10863442	0.596537319358498	6.43223024520075e-17
chr3L:25914256-25915317	0.785658985800142	6.76402870643482e-17
chr2R:17505735-17506461	0.63008535046111	6.85160415754005e-17
chr3R:12005264-12005753	0.641409021824628	7.67458737936537e-17
chr3L:12453731-12454231	0.705129477907168	9.02694463449227e-17
chr3R:13020715-13021321	0.603702743318197	9.30587909949916e-17
chr3R:29310284-29310596	0.686807801655753	9.51534484750585e-17
chr3L:5665349-5665951	0.637396920361103	1.28725822936419e-16
chr3R:16978783-16979207	0.676959786921522	1.35926078166591e-16
chr3L:15338517-15338817	0.690632711364947	1.4556619028163e-16
chr2L:4056915-4057361	0.53902048100578	1.4939193240249e-16
chr2R:14312507-14312942	0.705049079585925	1.63570813161359e-16
chr2L:11755541-11757013	0.59947027507692	1.65108337349293e-16
chr3L:10768741-10769231	0.735111102140105	1.78423856562535e-16
chr3R:29376367-29376805	0.733524680634186	1.82756576975929e-16
chr2L:17721868-17722494	0.543346832952747	2.23330360764411e-16
chr2L:1422072-1422406	0.689377636953481	2.42879318349862e-16
chr2L:10344234-10344878	0.536323767826802	2.50809235644226e-16
chr3L:150686-151104	0.646781823625361	2.58620754445279e-16
chr2R:11375810-11376119	0.698334997039049	2.83279852990867e-16
chr4:1126929-1127408	0.531797559869352	2.98045529855426e-16
chr2R:19870918-19871532	0.635033477400771	3.14382311968354e-16
chr3R:29649304-29650332	0.624276379108314	3.38814105746771e-16
chr2R:16154184-16154495	0.517318756473803	3.84943313031511e-16
chr2R:20581842-20582354	0.533271406196614	4.05296235367998e-16
chr2L:19229394-19230067	0.619975468164816	4.10796936693391e-16
chr2R:25127320-25128032	0.583536521597247	4.26654944840666e-16
chr2L:2494417-2494772	0.655783457732266	4.67249703228674e-16
chr3L:12450598-12451142	0.682100626556568	4.75939744353876e-16
chr2R:16841840-16842339	0.567833582959635	5.24257589526971e-16
chr2R:16508697-16509316	0.57519013291919	5.61239996039346e-16
chr3R:23133913-23134213	0.629187116735246	6.0149578760318e-16
chr2L:17723071-17723578	0.568256028908048	7.80789410698689e-16
chr3R:15588956-15589281	0.630245273555252	8.54444161963882e-16
chr3L:4083429-4084679	0.559845379227677	1.02619213651257e-15
chr3R:25175789-25176357	0.537011996662946	1.0677278880078e-15
chr2R:21848281-21848736	0.599924135983309	1.19122610329376e-15
chr2L:7296172-7296551	0.585675029976716	1.20747013616865e-15
chr3L:122566-123415	0.500465412470812	1.5633501153213e-15
chr2L:14519691-14520005	0.596167559242566	1.7038954901898e-15
chr3R:13060260-13060701	0.636996161399005	1.77195782077201e-15
chr3L:20441654-20442076	0.640608178106691	1.7817868722169e-15
chr3R:13422041-13422635	0.515416310560227	1.96492012609436e-15
chr2L:19674594-19675400	0.623772439554486	2.03375551189256e-15
chr2R:12703942-12704436	0.761955067801646	2.09425978910627e-15
chr2L:4893112-4893550	0.606689225240019	2.15260959158378e-15
chr2L:21049885-21050478	0.614869713914444	2.52198056364671e-15
chr3L:20409368-20409782	0.61866900882173	2.52590110000359e-15
chr2L:19323376-19323867	0.549397884117327	2.84606827568987e-15
chr3L:18274357-18274767	0.572203220586787	3.15628996669919e-15
chr3R:4833105-4833515	0.585944149759463	3.55409731074799e-15
chr3L:22952716-22953094	0.547180130346984	3.56724996881837e-15
chr2L:14423247-14423881	0.582197087259672	3.90897576299626e-15
chr3R:31852124-31852771	0.628554314263722	4.12753607360073e-15
chr3L:13067960-13068521	0.613739603679567	4.15769207937476e-15
chr3R:28564905-28565372	0.740194620098668	4.39466805911547e-15
chr3L:22089278-22089745	0.53521702723019	5.07908097923784e-15
chr2R:25187914-25188214	0.558450235712835	5.09366304327323e-15
chr3R:5901861-5902859	0.671182063138037	5.57229456470315e-15
chr3L:16019484-16020019	0.582984817300385	5.95099545945253e-15
chr3R:29771044-29771358	0.611881259665379	5.95341756437021e-15
chr3R:16350342-16350795	0.510772592402237	6.09099234477017e-15
chr3L:5895172-5895594	0.659074474758466	6.19962936829743e-15
chr3R:8330755-8331209	0.575164004960104	6.75716967994211e-15
chr4:428316-428752	0.572073466386827	7.22041140677951e-15
chr3R:2950404-2952231	0.505069089427072	8.26920643487331e-15
chr2L:7299489-7299789	0.654138799014388	8.37181719146918e-15
chr2R:21102080-21102403	0.580803304110696	8.39254985963314e-15
chr2R:17498735-17499286	0.57279910778365	9.42945196037031e-15
chr2R:25203343-25203643	0.661507631815926	1.05224046999128e-14
chr4:828436-828766	0.65236391336965	1.26701237006632e-14
chr3L:18213597-18214285	0.543948472975459	1.33702159453701e-14
chr3R:12430026-12430326	0.524009353449101	1.34129386047252e-14
chr3R:23707661-23708154	0.659168154694275	1.59623375695685e-14
chr2L:13264817-13265549	0.553999891236877	1.62386018631766e-14
chr2R:20028965-20029584	0.51694997287286	1.6924172738136e-14
chr2R:12343742-12344111	0.586312367006067	1.70694791922242e-14
chr3R:25638145-25638527	0.566021584844883	1.83315308754266e-14
chr2L:19103053-19104022	0.641669638637532	2.08736319827085e-14
chr3R:30003131-30003431	0.604244723063121	2.14481080723926e-14
chr3L:15770435-15771093	0.522026594718958	2.25561154726344e-14
chr3L:13077254-13077769	0.668623985878736	2.74306289987632e-14
chr3L:12726372-12726682	0.591654009255808	2.83335180425557e-14
chr2L:19590558-19590950	0.658477463435252	2.94852218695961e-14
chr3R:24258335-24258699	0.554713329117202	3.61373654805223e-14
chr3R:29215659-29216210	0.506152311679689	3.86286715850904e-14
chr2L:7619638-7620118	0.542825431355138	3.92325416479976e-14
chr3R:22222464-22223055	0.576973306967849	4.18141294227191e-14
chr2L:14025673-14026118	0.559375765332705	5.2076636878299e-14
chr2R:6126794-6127094	0.63629906163012	5.86655969864427e-14
chr3L:13069834-13070416	0.594699990076932	6.11863284823042e-14
chr3L:9497051-9497672	0.535835486274602	6.68811230567169e-14
chr3R:14604890-14605273	0.577694389523534	7.14425159791522e-14
chr3R:16834684-16835048	0.506590010051269	7.77752813768143e-14
chr2R:953871-954456	0.693355678571714	8.82419338136215e-14
chr2L:3770054-3770532	0.617536815648112	9.36544694385848e-14
chr2L:19479609-19480166	0.692616584451804	9.41662508767857e-14
chr2L:14518951-14519404	0.569403229830178	9.88964653664459e-14
chr3L:21065898-21066198	0.51251367111488	1.09493250372049e-13
chr3L:21726937-21727237	0.648973938408322	1.12252885120543e-13
chr3R:4603281-4603766	0.573746406591153	1.14606566055348e-13
chr3L:6995435-6995796	0.661412425112698	1.18117585844042e-13
chr2L:3617688-3617988	0.6156253752509	1.25584434564098e-13
chr3L:150290-150652	0.60473132908112	1.3586050327591e-13
chr3R:19931217-19931599	0.570790298478905	1.47707788109994e-13
chr4:1023875-1024175	0.545028561065385	1.97500809359376e-13
chr2L:8088105-8088421	0.523248330650923	2.01146294553644e-13
chr4:846130-846506	0.521096014014297	2.27047939384363e-13
chr2L:14263701-14264001	0.562540237912204	2.78073258102606e-13
chr2L:21584346-21585189	0.523189536875275	2.91036493687753e-13
chr2L:17751368-17751668	0.603437043775759	2.95424309266302e-13
chr2L:11968826-11969359	0.588844415099736	3.02891169845395e-13
chr3R:30909011-30909426	0.527470685511489	3.26571306667839e-13
chr3L:10653293-10653956	0.55199615603763	3.37762399565031e-13
chr2R:11547432-11547954	0.66299230112844	3.6381655326289e-13
chr3L:21563785-21564309	0.679216035782654	3.67832588683186e-13
chr3L:9501425-9501735	0.580189830289696	4.13833355837107e-13
chr3R:23341683-23342077	0.503223884311304	4.98900472631072e-13
chr2R:2508446-2510541	0.523983150073646	6.86720499800169e-13
chr2L:18845937-18846748	0.662424120304659	7.81604164231533e-13
chr2L:13892639-13893128	0.502560109123054	7.82814355925172e-13
chr3R:2307477-2308823	0.639558709308838	1.02073971312924e-12
chr2R:24738043-24738750	0.681062366850802	1.23722836496327e-12
chr2L:4852551-4852923	0.535102020540674	1.26683998393419e-12
chr3R:30778010-30778558	0.513663310779948	1.39291027438778e-12
chr3R:7138053-7138616	0.623109563505197	1.61890685050901e-12
chr3L:3979908-3980347	0.601422916186039	1.74898556994103e-12
chr2R:21548389-21548689	0.612664039268912	2.17462894103557e-12
chr2R:15921208-15921518	0.578951836569511	2.45520559791813e-12
chr2L:19952032-19952521	0.508202100809691	2.71206145729529e-12
chr3L:9495156-9495597	0.547387131949259	2.86361069705638e-12
chr3R:6859147-6859691	0.508917197860454	3.2318586245425e-12
chr3R:19838783-19839420	0.574380087699875	3.49208634729849e-12
chr3R:30000006-30000306	0.526662087110105	3.5679520677587e-12
chr2R:25232415-25232894	0.6405193948795	3.75951636282104e-12
chr2L:18802585-18803201	0.561045255160582	3.96238472087382e-12
chr2L:8844628-8845239	0.532534279676998	4.95260518661907e-12
chr2L:3080257-3080923	0.617596136213192	5.87714114221323e-12
chr2R:18377206-18377773	0.638702735105025	5.99245474895604e-12
chr2L:15013346-15013999	0.539733592085921	6.97412804654675e-12
chr2L:6847242-6847784	0.561884626013275	8.16105394091159e-12
chr4:1233262-1233562	0.633808404962601	9.11763382009288e-12
chr3L:2882902-2883249	0.685321776274518	9.68966248581177e-12
chr3L:6498760-6499212	0.574345034947377	1.05400029344864e-11
chr2L:9485133-9486513	0.514925328484169	1.09265852955089e-11
chr2L:21837197-21837505	0.563307759139477	1.23619305944449e-11
chr3R:5211388-5211833	0.566707457416001	1.27511164501653e-11
chr2L:16313705-16314044	0.535867945808023	1.30704780758314e-11
chr4:1042139-1042788	0.522691630434089	1.33142691060098e-11
chr3R:15990870-15991201	0.590208220472622	1.5114452154933e-11
chr3R:16936264-16936728	0.615513424830648	1.58388807240848e-11
chr3R:13663401-13663701	0.503829227959284	1.83199768923162e-11
chr3L:22162407-22163028	0.522186427994678	2.49492165465701e-11
chr3L:18297633-18298197	0.574158935783465	2.93508205112516e-11
chr3L:14666810-14667209	0.50437135001884	4.14729544717816e-11
chr3R:25131590-25132020	0.581488539794474	4.52927747281409e-11
chr3R:5414143-5415019	0.547325282211871	4.57415842728216e-11
chr2L:9126043-9126412	0.585747032939668	5.14394709748136e-11
chr2R:21834690-21835293	0.538954279860794	5.35758327346389e-11
chr3R:19988298-19988931	0.656772571090965	5.71343543816043e-11
chr2L:17716274-17716574	0.632816608194948	6.17198797184191e-11
chr3L:11422663-11423002	0.594278240688094	6.52240129942555e-11
chr3R:25070956-25071256	0.595731701991332	7.12039088669468e-11
chr3L:18339496-18340201	0.534355451911293	7.28815310696946e-11
chr3R:4960232-4960719	0.564855121151201	7.29275364013755e-11
chr3L:11045006-11045561	0.506343711740722	7.46844601817508e-11
chr2R:5736142-5736641	0.540951585624631	9.00811460361603e-11
chr3L:12700527-12700961	0.533827197688121	9.76013467147912e-11
chr2R:2498040-2498643	0.579209847243892	1.02800752534262e-10
chr3R:29377055-29377833	0.529008114725218	1.06352348661008e-10
chr3L:27088558-27088966	0.527247297938491	1.09962479465401e-10
chr2R:15249683-15250081	0.522894913434309	1.29406042832981e-10
chr3R:8840949-8841249	0.608489224275691	1.32566939367035e-10
chr4:487752-488057	0.50552276596101	1.5089212870354e-10
chr3L:12642141-12642820	0.519525597824863	1.54393560264394e-10
chr2R:23198793-23199125	0.551601234871075	1.55042399936756e-10
chr3L:22713646-22713952	0.545799331429713	1.84406916817037e-10
chr2L:3589206-3589804	0.502601219749329	1.97880765752722e-10
chr3L:15264209-15264726	0.53118493946095	1.99376663760612e-10
chr2L:18370734-18371203	0.578009497394457	2.27196844689582e-10
chr2L:17724639-17725230	0.582975526844273	2.35090992825936e-10
chr3L:15859798-15860439	0.587441069595379	2.41644813034638e-10
chr2L:6927935-6928235	0.625157959183571	2.73482230039018e-10
chr3L:18331447-18332230	0.543952189403474	2.91637578355526e-10
chr3R:18156591-18157255	0.573555701097195	3.20719698692431e-10
chr2R:15760779-15761118	0.565165094704185	3.30661079084347e-10
chr3L:10522451-10522751	0.514590644556714	3.69674075944766e-10
chr3L:21347579-21348019	0.520161321051874	3.92842896591202e-10
chr2L:9577096-9577453	0.644840715765371	5.33793520959939e-10
chr3L:20312884-20313184	0.517578720326641	6.22471966529148e-10
chr2L:21792896-21793203	0.533296704730488	6.29852944164796e-10
chr3L:15341288-15341597	0.524538292871321	6.70875076163484e-10
chr3R:26876918-26877218	0.55646589429602	6.7931093589773e-10
chr2R:2493928-2494522	0.573684585447129	6.85727475574039e-10
chr2R:21046512-21046819	0.590969661561878	7.15175697843914e-10
chr2L:6541767-6542070	0.596572013805995	7.72989648926655e-10
chr2L:9981083-9981576	0.548498828308071	7.80336639266888e-10
chr2R:9419629-9420072	0.570109520567168	7.9903941504986e-10
chr2L:21627971-21628271	0.504835860930894	9.56868192565592e-10
chr3R:20287959-20288414	0.565461951302153	9.60464503492633e-10
chr3R:17400418-17400906	0.508276255102275	1.03257464465797e-09
chr3R:16732529-16732990	0.510707246499257	1.1003635667711e-09
chr2L:75100-75455	0.522678731256548	1.33830083809583e-09
chr3L:13090954-13091428	0.55369387420523	1.65530619779463e-09
chr3R:11239145-11239445	0.588689036250111	1.93469086884184e-09
chr2R:23648167-23648467	0.521490336652244	2.01209088179767e-09
chr2L:21053123-21053584	0.516206366890915	2.31782399905799e-09
chr3L:14603218-14603542	0.553917514751941	3.24732434991729e-09
chr3R:30008097-30008397	0.582672278533193	3.90471386285406e-09
chr2R:8038668-8039376	0.528934587170512	4.52452435140909e-09
chr3L:2846828-2847311	0.725330677672478	5.12044059519851e-09
chr3R:14468072-14468415	0.516731334378065	5.21471643716772e-09
chr3R:7149236-7149536	0.569364912978331	5.70261159421781e-09
chr3L:11875808-11876432	0.575001461705966	8.27350412164689e-09
chr2R:15084292-15085102	0.563224091659419	8.39254146008505e-09
chr3R:17719257-17719557	0.565462237968847	1.07070962004516e-08
chr3L:18857127-18857658	0.521787091673561	1.2128839263757e-08
chr2L:12075781-12076264	0.542957000261561	1.57889575465099e-08
chr3L:1368046-1368595	0.627597674763724	1.81989005570481e-08
chr3L:20694322-20694852	0.530537263414182	1.94038872805389e-08
chr3R:16035567-16036101	0.628005488941372	2.16497980233498e-08
chr3R:22141673-22141999	0.520472108328371	2.49869970511537e-08
chr3R:4348110-4348410	0.564310831703438	2.68156535849704e-08
chr2R:13536493-13536981	0.527237057110577	3.10731058228716e-08
chr3R:7363315-7363702	0.549633358433376	3.10751334047976e-08
chr3R:30029962-30030519	0.510133836386188	5.04692709361635e-08
chr3L:15746209-15746683	0.501356826315752	5.45075698207702e-08
chr2R:9981008-9981408	0.636580955550013	5.97941372462117e-08
chr2L:4069878-4070414	0.511337754459749	6.3005642381939e-08
chr3L:22373955-22374566	0.509720186981636	7.21713564718743e-08
chr2L:4079579-4080121	0.50214372773111	1.46493006928541e-07
chr3R:23303483-23303783	0.614783816491993	2.26646114480313e-07
chr2L:5414529-5415013	0.585124360657702	2.55760801826409e-07
chr3R:31683602-31684299	0.509948372298851	2.63491287173356e-07
chr3L:18377063-18377734	0.52602970923439	2.67745115354651e-07
chr2L:11343737-11344301	0.502410669455914	4.47123249451263e-07
chr2L:6802044-6802557	0.545147765316369	6.69666302398637e-07
chr3R:16301162-16301482	0.518698848565651	7.23741097506136e-07
chr3L:10985551-10986213	0.500195832320257	1.16531983837253e-06
chr2R:18209234-18209872	0.510557472535448	1.21455455364833e-06
chr3L:20105204-20105660	0.512770354967301	1.25493549068053e-06
chr3L:8809356-8809911	0.543309931389096	1.4249207105062e-06
chr3L:2858715-2859166	0.540812401335693	2.35255993811259e-06
chr3L:22312319-22312771	0.533986004455413	3.04785534950911e-06
chr2L:5868731-5869031	0.504781598496401	8.72792826472482e-06
chr2R:11409108-11409408	0.567176002841612	1.04509303609408e-05
chr3R:27944813-27945113	0.519284009702133	1.98247047716282e-05
chr3L:15726458-15726758	0.516615392541711	2.80494577389172e-05
chr3L:22614911-22615661	0.521196706712312	3.40800871763254e-05

## Sheet: Mesoderm - DA genes
gene_FBgn	gene_name	log2fc	p_val_adj	gene_family	gene_summary
FBgn0002561	l(1)sc	1.64814028759505	0	BASIC HELIX-LOOP-HELIX TRANSCRIPTION FACTORS	Contributions welcome.
FBgn0040487	BobA	1.5342779157903	7.36476142765758e-274	BEARDED GENE FAMILY, Negative Regulators of Notch Signaling Pathway	Contributions welcome.
FBgn0262398	mir-124	1.44283706121715	3.33637169558262e-91	NA	NA
FBgn0262397	mir-2c	1.38788469682677	4.05187750924276e-294	NA	NA
FBgn0034224	insb	1.36918715006522	2.15637421455641e-317	Negative Regulators of Notch Signaling Pathway	Contributions welcome.
FBgn0053200	VepD	1.32792375069709	0	NA	Contributions welcome.
FBgn0262411	mir-92a	1.27996717029096	7.00135403299945e-87	NA	NA
FBgn0000216	Brd	1.27975709400999	0	BEARDED GENE FAMILY	Bearded (Brd) encodes a member of the Bearded family, which are small proteins containing predicted basic amphipathic alpha-helical domains in their N-terminal regions. The product of Brd is involved in Notch signaling pathway regulation and cell fate specification.
FBgn0262462	mir-iab-4	1.27673361281348	1.40432299322657e-92	NA	NA
FBgn0040809	CG13465	1.27621230029935	4.93980876021842e-132	NA	Contributions welcome.
FBgn0013725	phyl	1.20269269704021	0	Sevenless Signaling Pathway Core Components, EGFR Signaling Pathway Core Components, Negative Regulators of Wnt-TCF Signaling Pathway, Negative Regulators of Notch Signaling Pathway	Contributions welcome.
FBgn0262429	mir-13a	1.18681786853675	1.09000216117766e-165	NA	NA
FBgn0002631	E(spl)m5-HLH	1.17433956718042	3.59956554400496e-307	ENHANCER OF SPLIT GENE COMPLEX, BASIC HELIX-LOOP-HELIX TRANSCRIPTION FACTORS	Contributions welcome.
FBgn0035643	CG13287	1.11107729568015	2.21809766491059e-170	C2H2 ZINC FINGER TRANSCRIPTION FACTORS	Contributions welcome.
FBgn0003720	tll	1.07727523974007	8.65430172801296e-239	NUCLEAR RECEPTOR (LIGAND-DEPENDENT) TRANSCRIPTION FACTORS	Contributions welcome.
FBgn0262367	mir-13b-1	1.04471291550831	6.49356974615152e-98	NA	NA
FBgn0001174	halo	1.0429291737583	5.98983330979823e-72	NA	halo (halo) encodes a protein that acts as cofactor of the molecular motor kinesin-1 and controls travel distances of moving lipid droplets. It determines the intracellular distribution of lipid droplets.
FBgn0002629	E(spl)m4-BFM	1.04292426366589	1.96941219709395e-304	Negative Regulators of Notch Signaling Pathway, BEARDED GENE FAMILY, ENHANCER OF SPLIT GENE COMPLEX	Contributions welcome.
FBgn0000180	bib	1.03723484104608	0	AQUAPORINS	big brain (bib) encodes a non-selective cation channel in the aquaporin family. Its function is required for optimal Notch signaling to restrain neurogenesis.
FBgn0069056	CG33226	1.02471610089666	4.10571704658354e-140	S1A SERINE PROTEASES - CHYMOTRYPSIN-LIKE	Contributions welcome.
FBgn0010382	CycE	1.02135397453868	0	Positive Regulators of JAK-STAT Signaling Pathway	Contributions welcome.
FBgn0027364	Six4	0.999383604901696	0	SINE OCULIS HOMEOBOX TRANSCRIPTION FACTORS	Six4 (Six4) encodes a homeodomain-containing transcription factor required for mesodermal patterning to form the embryonic gonad.
FBgn0030477	dmrt11E	0.993144679999179	3.56023545538278e-225	DMRT TRANSCRIPTION FACTORS	doublesex-Mab related 11E (dmrt11E) encodes a transcription factor-like protein containing a highly conserved DNA-binding DM domain that plays a critical role in sex determination and spermatogenesis.
FBgn0086677	jeb	0.97574535375905	0	UNCLASSIFIED RECEPTOR LIGANDS	jelly belly (jeb) encodes a secreted, low-density lipoprotein (LDL) repeat containing protein that functions as signalling ligand for the product of Alk. Binding of the ligand to its receptor activates intracellular Ras/ERK and PI3K signalling pathways. The roles of the product of jeb include embryonic visceral muscle development, growth and organ size regulation, retinal axon targeting, modulati…
FBgn0032493	Mabi	0.9738284079205	4.4684553529941e-101	OTHER DNA BINDING DOMAIN TRANSCRIPTION FACTORS	Contributions welcome.
FBgn0040743	CG15919	0.966920332630115	1.20954023297336e-86	NA	Contributions welcome.
FBgn0040385	CG12496	0.958271783160701	2.5974133838915e-104	NA	Contributions welcome.
FBgn0000591	E(spl)m8-HLH	0.954278441150445	2.43717489205496e-226	ENHANCER OF SPLIT GENE COMPLEX, BASIC HELIX-LOOP-HELIX TRANSCRIPTION FACTORS	Contributions welcome.
FBgn0262461	mir-315	0.95038729151486	3.24516710928829e-36	Positive Regulators of Wnt-TCF Signaling Pathway	NA
FBgn0026320	Tom	0.949976167397672	0	BEARDED GENE FAMILY, Negative Regulators of Notch Signaling Pathway	Twin of m4 (Tom) is a member of the Bearded gene family that encodes a regulator of the Notch signaling pathway.
FBgn0001077	ftz	0.949827230392773	2.17619035298678e-164	HOX-LIKE HOMEOBOX TRANSCRIPTION FACTORS	Contributions welcome.
FBgn0031757	Ucp4C	0.943863467754309	5.26521473309427e-192	SLC25 FAMILY OF MITOCHONDRIAL TRANSPORTERS	Ucp4C (Ucp4C) may encode an uncoupling protein (UCP) that mediates uncoupled respiration and energy dissipation based on sequence homology.
FBgn0039286	dan	0.933330784681837	1.13121270271812e-318	PIPSQUEAK TRANSCRIPTION FACTORS	distal antenna (dan) encodes a pipsqueak-type transcription factor that functions downstream of the gene encoded by Dll. It is required for the expression of a subset of olfactory receptor genes in the antenna.
FBgn0083946	lobo	0.930019478631484	0	NA	Contributions welcome.
FBgn0053182	Kdm4B	0.924898634224354	0	JUMONJI C DOMAIN-CONTAINING LYSINE DEMETHYLASES, OTHER PAIRED DONOR OXIDOREDUCTASES, INCORPORATION OF MOLECULAR OXYGEN, 2-OXOGLUTARATE AS DONOR	Lysine (K)-specific demethylase 4B (Kdm4B) encodes a histone demethylase that removes methyl groups from histone 3 lysines 9 and 36. It participates in DNA repair and transcription regulation.
FBgn0040296	Ocho	0.902829807096362	5.78689872321898e-255	BEARDED GENE FAMILY	Contributions welcome.
FBgn0261434	hkb	0.89711570129262	9.89236820601714e-169	SP1/KLF TRANSCRIPTION FACTORS, C2H2 ZINC FINGER TRANSCRIPTION FACTORS	huckebein (hkb) is expressed in patches within the embryonic neuroectoderm and a subset of neuroblasts and their progeny, where it is required for proper neuronal specification and axon targeting. It is a terminal gap gene mediating the maternal terminal information at the posterior end of the blastoderm embryo.
FBgn0028991	seq	0.896876609286206	0	C2H2 ZINC FINGER TRANSCRIPTION FACTORS	sequoia (seq) encodes a pan-neuronally expressed zinc-finger transcription factor that governs dendrite and axon outgrowth. It is necessary for the proper development of tracheal branches and dendritic branches of multidendritic neurons, as well as development of the R8 cell in eye development.
FBgn0262370	mir-7	0.895614059508022	9.63109799726094e-43	Positive Regulators of EGFR Signaling Pathway, Negative Regulators of Hedgehog Signaling Pathway, Positive Regulators of Hedgehog Signaling Pathway	NA
FBgn0033802	CG17724	0.891831641246368	0	NA	Contributions welcome.
FBgn0002632	E(spl)m6-BFM	0.88845731622931	1.61598430644321e-152	BEARDED GENE FAMILY, ENHANCER OF SPLIT GENE COMPLEX, Negative Regulators of Notch Signaling Pathway	Contributions welcome.
FBgn0034158	CG5522	0.865477763781129	0	RAS GUANINE NUCLEOTIDE EXCHANGE FACTORS	Contributions welcome.
FBgn0000463	Dl	0.859279867789802	0	NOTCH LIGANDS, Notch Signaling Pathway Core Components	Delta (Dl) encodes a single pass transmembrane EGF family protein and one of two ligands of the Notch signaling pathway. It regulates cell fate decisions and cell proliferation. Post transcriptional modification (such as by fucosylation, ubiquitination and proteolysis) of the product of Dl is key for its functions.
FBgn0263042	CG43337	0.850444346287723	2.58042576947485e-165	NA	Contributions welcome.
FBgn0032491	CG16815	0.849655242764447	7.67147986082151e-58	NA	Contributions welcome.
FBgn0038134	wntD	0.849169552201324	5.43272651284052e-59	WNTs	Contributions welcome.
FBgn0262839	CG43203	0.844240746654488	2.97158433687462e-34	NA	Contributions welcome.
FBgn0050287	CG30287	0.84270715194591	3.3385179811194e-106	S1A SERINE PROTEASES - CHYMOTRYPSIN-LIKE	Contributions welcome.
FBgn0024249	cato	0.842561244022952	1.94131543157858e-82	BASIC HELIX-LOOP-HELIX TRANSCRIPTION FACTORS	cousin of atonal (cato) encodes a transcription factor involved in the development of the sensory nervous system.
FBgn0000137	ase	0.839316828165909	3.48244578617097e-89	BASIC HELIX-LOOP-HELIX TRANSCRIPTION FACTORS	asense (ase) encodes a transcription factor in the achaete-scute complex. It acts together with other proneural genes in nervous system development, which involves N-mediated lateral inhibition. ase is expressed in the CNS type-I neuroblasts and the PNS sensory organ precursors (SOPs) but not in the proneural clusters that give rise to the SOP via lateral inhibition.
FBgn0025776	ind	0.832931452234417	9.26913201120451e-73	HOX-LIKE HOMEOBOX TRANSCRIPTION FACTORS	intermediate neuroblasts defective (ind) encodes a transcription factor involved in the development of the central nervous system.
FBgn0004896	fd59A	0.831943163624262	3.5851529223449e-100	FORK HEAD BOX TRANSCRIPTION FACTORS	forkhead domain 59A (fd59A) encodes a transcription factor that is expressed largely in postmitotic neurons in the central nervous system. Its roles include nervous system development and egg-laying behavior.
FBgn0003731	Egfr	0.826863223416677	0	RECEPTOR TYROSINE KINASES, EGFR Signaling Pathway Core Components	Epidermal growth factor receptor (Egfr) encodes the transmembrane tyrosine kinase receptor for signaling ligands (encoded by grk, spi, vn, and Krn) in the TGFalpha family, which utilises the intracellular MAP kinase pathway. The product of Egfr contributes to growth regulation, cell survival and developmental patterning.
FBgn0038833	CG15696	0.826221803459343	2.26539221403793e-54	NK-LIKE HOMEOBOX TRANSCRIPTION FACTORS	Contributions welcome.
FBgn0261723	Dbx	0.819925001135757	1.08411624765926e-310	NK-LIKE HOMEOBOX TRANSCRIPTION FACTORS	Dbx (Dbx) encodes a homedomain transcription factor expressed in distinct subsets of interneurons. It helps control the differentiation of these neurons, which tend to extend short axons and be GABA-ergic, via cross-repressive interactions with the products of exex and eve. The roles of the product of Dbx include neuronal specification and differentiation.
FBgn0029740	CG12680	0.819426752864759	3.2026201943407e-36	NA	Contributions welcome.
FBgn0265632	CG44439	0.818994869822472	3.94202027573567e-40	NA	Contributions welcome.
FBgn0085305	CG34276	0.814698250643091	8.30455432767451e-80	NA	Contributions welcome.
FBgn0267791	HnRNP-K	0.81010782078488	0	NA	Heterogeneous nuclear ribonucleoprotein K (HnRNP-K) encodes a member of the hnRNP family of DNA/RNA binding proteins. It localizes, along with other hnRNPs, in nucleoplasmic omega speckles. It is involved in gene regulation, post-transcriptional RNA processing and RNA transport.
FBgn0040992	CG10570	0.80045993518551	2.47892687714194e-108	NA	Contributions welcome.
FBgn0015371	chn	0.80032685059186	0	C2H2 ZINC FINGER TRANSCRIPTION FACTORS	charlatan (chn) encodes a C2H2 zinc-finger transcriptional factor that regulates multiple genes, including emc, h, ac and Dl. It functions in sensory neurons, photoreceptors, blood cells, muscle precursors and intestinal precursors.
FBgn0003607	Su(var)205	0.799404924458442	2.57292185059265e-170	HETEROCHROMATIN PROTEIN 1 FAMILY	Contributions welcome.
FBgn0033458	Lime	0.796556926408278	3.91469020537397e-159	C2H2 ZINC FINGER TRANSCRIPTION FACTORS	Contributions welcome.
FBgn0262876	CG43231	0.794904274605054	8.33137317043873e-72	NA	Contributions welcome.
FBgn0004795	retn	0.782413299578101	0	A-T RICH INTERACTION DOMAIN TRANSCRIPTION FACTORS	Contributions welcome.
FBgn0021776	mira	0.777610478735535	9.90605834762483e-171	NA	miranda (mira) encodes a cytoplasmic and cortical scaffolding protein that binds the products of pros, stau and brat. It is asymmetrically localized to the basal cortex during neuroblast asymmetric cell division, resulting in its partioning into GMC daughter cells, where it is degraded and releases its cargo proteins.
FBgn0031999	CG8419	0.773810629346246	2.3689387493797e-202	TRIM UBIQUITIN LIGASES	Contributions welcome.
FBgn0004173	Mst84Db	0.772983631183112	4.39081504449437e-28	NA	Contributions welcome.
FBgn0262365	CG43063	0.76951819560449	1.2056912301177e-36	NA	Contributions welcome.
FBgn0259789	zld	0.747817723591224	0	C2H2 ZINC FINGER TRANSCRIPTION FACTORS	zelda (zld) encodes a zinc finger transcription factor that functions in early blastoderm development. It works as a zygotic genome activator because it has a global role in regulating early expressed genes, such as genes essential for cellularization, sex determination and pattern formation. It is also required at later times in development.
FBgn0053557	CG33557	0.746780414402127	8.79067704596637e-56	BASIC HELIX-LOOP-HELIX TRANSCRIPTION FACTORS	Contributions welcome.
FBgn0259745	wech	0.734225205664695	0	NA	wech (wech) encodes a member of the RBCC/TRIM family of cytoplasmic multidomain proteins. It is a regulator of integrin-mediated adhesion. It interacts with the products of rhea and Ilk, which are components of the integrin-cytoskeleton link.
FBgn0086675	fne	0.725432369268138	8.35271593004857e-295	NA	found in neurons (fne) encodes an RNA binding protein that works as a post-transcriptional regulator. It is present in the cytoplasm of all neurons. Lack of fne produces fusion of the mushroom body beta-lobes and altered male courtship behaviour.
FBgn0036503	CG13454	0.724202881636184	1.47485624468323e-79	NA	Contributions welcome.
FBgn0004172	Mst84Da	0.720479834830503	3.27035249223569e-21	NA	Contributions welcome.
FBgn0037562	Nazo	0.706688282876428	5.35628342659317e-51	NA	Contributions welcome.
FBgn0008636	hbn	0.701055581182874	1.05469440292873e-194	PAIRED-LIKE HOMEOBOX TRANSCRIPTION FACTORS	Contributions welcome.
FBgn0035558	CG11357	0.698239006411993	0	BETA-N-ACETYLGLUCOSAMINE BETA-1,3-GALACTOSYLTRANSFERASES	Contributions welcome.
FBgn0000320	eya	0.697977925920366	0	EYA FAMILY PROTEIN TYROSINE PHOSPHATASES	eyes absent (eya) encodes a transcriptional cofactor that physically interacts with several other retinal determination proteins, including those encoded by ey, dac, and so. The product of eya regulates eye, gonad, and brain development as well as axon pathfinding.
FBgn0028513	CG9254	0.694937611033274	7.2156188558413e-105	SLC17 FAMILY OF ORGANIC ANION TRANSPORTERS	Contributions welcome.
FBgn0260477	CG30283	0.69385620665698	2.26623779341835e-52	S1A SERINE PROTEASES - CHYMOTRYPSIN-LIKE	Contributions welcome.
FBgn0262449	mir-2b-2	0.687233742009687	1.64394064100998e-23	NA	NA
FBgn0003430	slp1	0.684835133936007	1.18688999442231e-156	FORK HEAD BOX TRANSCRIPTION FACTORS	sloppy paired 1 (slp1) encodes a transcription factor of the fork-head family that functions by interacting with the corepressor encoded by gro. The product of slp1 regulates a wide variety of developmental processes including embryonic segmentation, ventral fate specification in the retina, and temporal patterning of the neuroblasts that produce medulla neurons.
FBgn0036494	Toll-6	0.684509600646735	2.73415235563821e-283	TOLL RECEPTORS	Toll-6 (Toll-6) encodes a member of the Toll-like receptor family. It has neurotrophin receptor activity and contributes to dendrite guidance. Genetic interaction with 18w and Tollo suggests a Toll-6 role in convergent extension during early embryogenesis.
FBgn0030510	CG12177	0.683802278172372	1.59845121784324e-110	NA	Contributions welcome.
FBgn0036345	CG17300	0.683531535936297	2.72226811790235e-23	MITOCHONDRIAL F[[0]] ATP SYNTHASE COMPLEX SUBUNITS	Contributions welcome.
FBgn0000071	Ama	0.68103590601958	1.44510620076808e-183	Positive Regulators of EGFR Signaling Pathway	Contributions welcome.
FBgn0038385	Fbxl7	0.680374161983235	2.63660595343235e-299	Positive Regulators of Hippo Signaling Pathway, F BOX AND LEUCINE-RICH REPEAT PROTEINS	F-box and leucine-rich repeat protein 7 (Fbxl7) encodes a ubiquitin ligase that regulates Hippo signaling.
FBgn0002973	numb	0.679357668474015	0	Negative Regulators of Notch Signaling Pathway	numb (numb) encodes a membrane-associated inhibitor of Notch signaling. It controls neuroblast and sense organ precursor asymmetric division. It is asymmetrically localized during mitosis and segregates exclusively to one of two daughter cells.
FBgn0052282	Drsl4	0.678581711631486	4.89485415788106e-40	DROSOMYCINS	Drosomycin-like 4 (Drsl4) encodes a secreted peptide with homology to the antifungal peptide encoded by Drs.
FBgn0050398	CG30398	0.670118703754767	1.01104499653933e-82	NA	Contributions welcome.
FBgn0015609	CadN	0.668282960316334	0	CADHERINS	Contributions welcome.
FBgn0039523	CG12885	0.667698580154408	2.07194656081947e-62	NA	Contributions welcome.
FBgn0039288	CG13653	0.666224056160738	3.19271222598513e-35	NA	Contributions welcome.
FBgn0262290	mir-iab-8	0.656280974551549	1.34745050823724e-15	NA	NA
FBgn0010109	dpn	0.652462615122235	8.93834271609327e-127	BASIC HELIX-LOOP-HELIX TRANSCRIPTION FACTORS	Contributions welcome.
FBgn0000996	dup	0.651143878675945	0	NA	double parked (dup) encodes an essential protein for the initiation of DNA replication due to its recruitment of the MCM helicase to replication origins.
FBgn0262377	mir-2a-1	0.647799656398593	1.53673655896141e-22	NA	NA
FBgn0004110	tin	0.647782909725355	8.52631822370359e-204	NK-LIKE HOMEOBOX TRANSCRIPTION FACTORS	tinman (tin) encodes a homeodomain transcription factor involved in the formation of the heart and dorsal vascular musculature.
FBgn0004647	N	0.644815636453689	0	UNCLASSIFIED TRANSMEMBRANE RECEPTORS, CSL-NOTCH-MASTERMIND TRANSCRIPTION FACTOR COMPLEX, Notch Signaling Pathway Core Components	Contributions welcome.
FBgn0010433	ato	0.642242809695129	1.3727942312711e-46	BASIC HELIX-LOOP-HELIX TRANSCRIPTION FACTORS	Contributions welcome.
FBgn0000547	ed	0.642199486838098	0	Negative Regulators of EGFR Signaling Pathway, Positive Regulators of Notch Signaling Pathway, Positive Regulators of Hippo Signaling Pathway	echinoid (ed) encodes a cell adhesion molecule of adherens junctions that mediate cell adhesion/recognition. It participates in multiple signaling pathways including Egfr, Notch and Hippo during organogenesis. It is also required in multiple steps of dorsal closure during embryogenesis.
FBgn0001150	gt	0.635577985371256	1.42185066968412e-66	BASIC LEUCINE ZIPPER TRANSCRIPTION FACTORS	giant (gt) encodes a transcription factor in the basic leucine zipper family. It is one of the gap transcription factors, transcribed very early in embryonic development, that help to divide the embryo along the anteroposterior axis.
FBgn0036158	CG6149	0.635381739771037	6.06474410211502e-41	NA	Contributions welcome.
FBgn0262679	CG43149	0.633602292944049	6.09087138066637e-55	NA	Contributions welcome.
FBgn0267363	JYalpha	0.632047693401415	1.03322817415664e-37	NA[+]/K[+] TRANSPORTING P-ATPASE - ALPHA SUBUNITS	JYalpha (JYalpha) is a gene essential for male fertility as mutants produce immotile sperm.
FBgn0014949	btn	0.630631030206831	7.94057407295624e-66	HOX-LIKE HOMEOBOX TRANSCRIPTION FACTORS	buttonless (btn) encodes a protein that contributes to cuticle pigmentation.
FBgn0031434	insv	0.624289040834979	1.10097455514151e-87	OTHER DNA BINDING DOMAIN TRANSCRIPTION FACTORS, Negative Regulators of Notch Signaling Pathway	insensitive (insv) encodes a nuclear factor that functions as a corepressor for the product of Su(H) and negatively regulates Notch signaling.
FBgn0261989	CG42807	0.622893988855191	9.66787776806993e-129	NA	Contributions welcome.
FBgn0001148	gsb	0.620755312856612	2.52247637810779e-121	PAIRED HOMEOBOX TRANSCRIPTION FACTORS	Contributions welcome.
FBgn0029970	Nek2	0.618858253702035	3.1020927227699e-88	OTHER CONVENTIONAL PROTEIN KINASE DOMAIN KINASES, Positive Regulators of Wnt-TCF Signaling Pathway	Nek2 (Nek2) encodes a Ser/Thr kinase belonging to the NIMA family of kinases. It regulates centrosome disjunction, bipolar spindle formation, and kinetochore microtubule dynamics during mitosis. It also participates in meiosis by regulating chromatin condensation events.
FBgn0004880	scrt	0.614241645075411	5.71598400010398e-155	C2H2 ZINC FINGER TRANSCRIPTION FACTORS	scratch (scrt) encodes a zinc finger C2H2 transcription factor involved in the negative regulation of genes promoting non-neuronal cell fates.
FBgn0039659	CG14506	0.612911988442765	1.0377309854046e-98	NA	Contributions welcome.
FBgn0285943	knon	0.612027945355569	3.35391144722455e-42	MITOCHONDRIAL F[[0]] ATP SYNTHASE COMPLEX SUBUNITS	Contributions welcome.
FBgn0036214	CG7264	0.611984542767563	1.04529149722221e-52	NA	Contributions welcome.
FBgn0020255	Ran	0.60930986205169	3.87094021540331e-164	RAN GTPASES	Contributions welcome.
FBgn0037563	CG11672	0.606054348168199	6.0667362354029e-39	NA	Contributions welcome.
FBgn0002732	E(spl)malpha-BFM	0.605714223238466	4.97599075650518e-144	ENHANCER OF SPLIT GENE COMPLEX, Negative Regulators of Notch Signaling Pathway, BEARDED GENE FAMILY	Enhancer of split malpha, Bearded family member (E(spl)malpha-BFM) encodes one of the basic helix-loop-helix (bHLH) transcription factors that are responsive to Notch signaling. It is involved in cellular processes downstream of Notch signaling such as cell fate specification and sensory organ development.
FBgn0004054	zen2	0.603189803877578	4.8366825980732e-21	HOX-LIKE HOMEOBOX TRANSCRIPTION FACTORS	zerknullt-related (zen2) encodes a member of the Antennapedia Complex (ANT-C), one of two Hox gene complexes. zen2 is similar in sequence and expression to the adjacent zen gene. The two are closely linked and they appear to be duplicate copies with zen being the ancestral member of the pair. Despite its similarity to zen, absence of zen2 function has no discernible effect on development or morph…
FBgn0034725	CG6044	0.598756042306922	1.88398493029586e-144	NA	Contributions welcome.
FBgn0031945	CG7191	0.595320202001124	3.55505290029259e-93	NA	Contributions welcome.
FBgn0002735	E(spl)mgamma-HLH	0.593787948982914	9.45925981386666e-70	BASIC HELIX-LOOP-HELIX TRANSCRIPTION FACTORS, ENHANCER OF SPLIT GENE COMPLEX	Contributions welcome.
FBgn0262314	mir-978	0.590480650946397	1.63211713989656e-09	NA	NA
FBgn0047338	CG32148	0.588840354129726	2.84377036609884e-18	NA	Contributions welcome.
FBgn0285962	CG46338	0.587153724733656	0	E2 UBIQUITIN CONJUGATING ENZYMES	Contributions welcome.
FBgn0041186	Slbp	0.583606344957889	9.9991890629831e-103	HISTONE MRNA 3' END PROCESSING FACTORS - ACCESSORY	Stem-loop binding protein (Slbp) encodes a protein that plays an essential role in 3' end processing of histone pre-mRNAs into mature histone mRNAs by recruiting the product of snRNA:U7 to the pre-mRNA.
FBgn0264516	CG43915	0.581676213295255	4.18597436751598e-12	NA	Contributions welcome.
FBgn0036343	CG14115	0.580594033127027	3.09917885286973e-18	NA	Contributions welcome.
FBgn0004898	fd96Cb	0.579718407723098	2.00785921365366e-42	FORK HEAD BOX TRANSCRIPTION FACTORS	Contributions welcome.
FBgn0052141	saturn	0.573021146767367	1.2711676741879e-26	NA	saturn (saturn) is a newly evolved gene that encodes a predicted disordered protein with no homology to other known proteins. Males with reduced saturn expression are near-sterile, showing low sperm production and no sperm storage in mated females.
FBgn0052037	CG32037	0.572624611923909	1.502296343598e-85	NA	Contributions welcome.
FBgn0051404	CG31404	0.570172911445786	2.28209320454879e-22	NA	Contributions welcome.
FBgn0003375	Sgs5	0.570142672224404	9.19995082623944e-13	GLUE PROTEINS	Contributions welcome.
FBgn0035101	p130CAS	0.56881281370692	0	NA	p130CAS (p130CAS) encodes an SH3 domain-containing protein phosphorylated by Src kinases. It contributes to integrin-mediated adhesion and in vertebrate cells is phosphorylated in response to mechanical stretch.
FBgn0051875	CG31875	0.5673391553089	5.4842112097663e-171	SANT-MYB DOMAIN TRANSCRIPTION REGULATORS	Contributions welcome.
FBgn0052792	ppk8	0.567220947135917	9.52417967914257e-159	PICKPOCKET GENES	Contributions welcome.
FBgn0086782	amn	0.565348129827408	2.84568090361116e-127	NEUROPEPTIDES	amnesiac (amn) encodes an apparent pre-pro-neuropeptide that functions to prolong medium-term memory. In the adult, it is almost entirely concentrated in two large neurosecretory cells (Dorsal Paired Median cells).
FBgn0031393	CG15382	0.562883282543035	5.69139511507969e-48	NA	Contributions welcome.
FBgn0035971	CG4477	0.561131648762955	6.6366786489422e-18	S1A NON-PEPTIDASE HOMOLOGS	Contributions welcome.
FBgn0031596	CG15429	0.560364300836318	5.86414483855861e-30	NA	Contributions welcome.
FBgn0284220	Top2	0.560164261671955	3.40640445761937e-190	DNA TOPOISOMERASES TYPE II	Topoisomerase 2 (Top2) encodes an enzyme that alters the topology of DNA by creating a transient DNA double strand breakage. It is essential for removing supercoils generated via DNA replication and transcription, and decatenating replicated sister chromosomes during cell division.
FBgn0250754	CG42232	0.559775119142999	5.86579617604365e-230	NA	Contributions welcome.
FBgn0063261	CG31275	0.555939621090587	2.01243510686905e-23	NA	Contributions welcome.
FBgn0026319	Traf4	0.555247992721853	0	TNF RECEPTOR ASSOCIATED FACTORS	TNF-receptor-associated factor 4 (Traf4) encodes an adapter protein thought to bind the TNF receptor and activate downstream signaling. However, it also has TNF independent roles, especially with respect to morphogenesis. The product of Traf4 interacts with and localizes polarity and adherens junction proteins such as the products of baz and arm respectively. It is required for normal embryonic d…
FBgn0262965	CR43276	0.555028276872412	9.3393795127014e-19	NA	NA
FBgn0034010	CG8157	0.553975351180765	7.56606114869202e-18	NA	Contributions welcome.
FBgn0003997	hid	0.55327404300727	3.83619692324408e-280	RHG PROTEINS	Contributions welcome.
FBgn0264817	pre-lola-G	0.550154006996166	2.07494225809549e-184	NA	Contributions welcome.
FBgn0004956	upd1	0.548632109191264	5.21454599477823e-52	UNPAIRED FAMILY, JAK-STAT Signaling Pathway Core Components	unpaired 1 (upd1) encodes a secreted glycoprotein that is able to act at a distance as the primary ligand for the JAK/STAT signaling pathway. Although semi-redundant with upd2 and upd3, upd1 depletion results in embryonic lethality with an atypical gap gene-like segmentation phenotype.
FBgn0053262	CG33262	0.548237690247556	6.28758652595678e-21	NA	Contributions welcome.
FBgn0262460	mir-2a-2	0.547615199285673	3.68743831422135e-19	NA	NA
FBgn0053137	CG33137	0.547526757270445	9.98378179940713e-27	NA	Contributions welcome.
FBgn0036007	path	0.544668949916697	1.15367944423575e-236	SLC36 FAMILY OF PROTON-COUPLED AMINO ACID TRANSPORTERS	Contributions welcome.
FBgn0262301	mir-979	0.543517178339207	1.74939688967254e-06	NA	NA
FBgn0016034	mael	0.542821936678219	5.72780253421703e-183	NA	Contributions welcome.
FBgn0050268	CG30268	0.540746376916279	2.28364950006786e-78	NA	Contributions welcome.
FBgn0085396	CG34367	0.540126577259207	4.2027964770634e-76	PAIRED-LIKE HOMEOBOX TRANSCRIPTION FACTORS	Contributions welcome.
FBgn0038697	CG3581	0.539267268839561	9.3163714902569e-16	NA	Contributions welcome.
FBgn0034159	CG15615	0.536646294913328	5.4466854820682e-49	NA	Contributions welcome.
FBgn0035160	hng3	0.533187862382707	0	MADF-BESS DOMAIN TRANSCRIPTION REGULATORS	Contributions welcome.
FBgn0038821	CG17267	0.532719919950221	4.2121106220749e-34	NA	Contributions welcome.
FBgn0262964	CR43275	0.532663907494211	1.1420384242072e-20	NA	NA
FBgn0022984	qkr58E-3	0.530383235339398	8.94225190691154e-102	NA	quaking related 58E-3 (qkr58E-3) encodes an RNA binding protein that contributes to mRNA splicing and apoptosis.
FBgn0002985	odd	0.528589049621159	1.1758942348757e-136	C2H2 ZINC FINGER TRANSCRIPTION FACTORS	Contributions welcome.
FBgn0032230	lft	0.52843514778794	3.48368342590457e-52	NA	lowfat (lft) encodes a protein that influences Dachsous-Fat signaling by elevating levels of the products of ds and ft at apical membranes. Mutation of lft causes mild planar cell polarity and growth phenotypes.
FBgn0053769	CG33769	0.528312253640768	7.65570648620808e-23	NA	Contributions welcome.
FBgn0036670	CG13029	0.527244916703772	1.11667961030468e-48	PALMITOYLTRANSFERASES	Contributions welcome.
FBgn0052816	CG32816	0.526365314914083	0	NA	Contributions welcome.
FBgn0034327	CG14505	0.525016091326914	6.51026355792945e-32	NA	Contributions welcome.
FBgn0004053	zen	0.524925715149149	9.68960209722898e-24	HOX-LIKE HOMEOBOX TRANSCRIPTION FACTORS	Contributions welcome.
FBgn0043865	SA-2	0.522896921743686	5.09354744983837e-39	NA	Stromalin-2 (SA-2) encodes a paralog of the cohesin protein encoded by SA. It functions in the male meiosis-specific homolog pairing pathway. It is required to maintain homolog pairing and to ensure bi-orientation of homologs during meiosis I.
FBgn0004567	slp2	0.521179560851392	9.78322917024255e-85	FORK HEAD BOX TRANSCRIPTION FACTORS	sloppy paired 2 (slp2) encodes a transcription factor of the fork-head family. Together with the product of slp1, it regulates a wide variety of developmental processes including embryonic segmentation, ventral fate specification in the retina, and temporal patterning of the neuroblasts that produce medulla neurons.
FBgn0036984	CG13248	0.519947289274964	8.23411954869448e-56	CATIONIC AMINO ACID TRANSPORTERS	Contributions welcome.
FBgn0262815	CR43186	0.519901474770749	6.1668022037879e-17	NA	NA
FBgn0000404	CycA	0.516954385985428	2.36433730444493e-243	NA	Cyclin A (CycA) encodes a protein that binds to the product of Cdk1, thereby promoting Cdk1's protein kinase activity. The CycA-Cdk1 complex controls important aspects of progression through the cell cycle, including entry into mitosis. During the G2 phase, this complex is important for prevention of premature DNA re-replication. During mitosis and G1, the product of CycA is rapidly degraded (inv…
FBgn0085297	CG34268	0.516547997476906	2.08645722972759e-16	NA	Contributions welcome.
FBgn0040565	CG7606	0.515985164804851	4.53792599614257e-20	NA	Contributions welcome.
FBgn0031129	CG1324	0.515207717255076	9.36816898057289e-15	NA	Contributions welcome.
FBgn0284221	Sema5c	0.515015077196607	6.38138758588684e-206	SEMAPHORINS	Semaphorin 5c (Sema5c) encodes a member of the Semaphorins family, which are membrane and secreted short-range signaling proteins. The product of Sema5c is involved in olfactory behavior.
FBgn0039283	danr	0.514477968043149	1.2087285954523e-42	PIPSQUEAK TRANSCRIPTION FACTORS	Contributions welcome.
FBgn0036138	CG14143	0.514300024870987	2.9312049794919e-08	NA	Contributions welcome.
FBgn0002573	sens	0.510929097631293	4.98692704262642e-71	C2H2 ZINC FINGER TRANSCRIPTION FACTORS	senseless (sens) encodes a transcription factor that stimulates expression of proneural gene expression. It regulates differentiation of the peripheral nervous system and the R8 photoreceptor.
FBgn0037207	Mes2	0.507848386058106	2.86086227451225e-256	MADF-BESS DOMAIN TRANSCRIPTION REGULATORS	Mesoderm-expressed 2 (Mes2) encodes a transcription regulator involved in ecdysis.
FBgn0259986	nab	0.507777520283166	2.04811010734207e-92	NA	nab (nab) encodes a transcriptional co-factor that acts in combination with the transcriptional factors encoded by rn in proximal-distal wing patterning and the product of sqz in CNS development.
FBgn0010228	HmgZ	0.506348086219218	0	HIGH MOBILITY GROUP BOX TRANSCRIPTION FACTORS	Contributions welcome.
FBgn0022338	dnk	0.505649184324497	1.94178015822428e-72	NUCLEOSIDE KINASES	Contributions welcome.
FBgn0051245	CG31245	0.503534219310567	5.14545691819978e-16	NA	Contributions welcome.
FBgn0034770	Obp58d	0.502039616333055	5.46420163409278e-14	ODORANT BINDING PROTEINS	Contributions welcome.
FBgn0033853	CG6145	0.500861399539484	4.7673752724932e-167	OTHER KINASES	Contributions welcome.
FBgn0051755	SoYb	0.500496119357956	1.64340637799936e-111	DEAD-BOX RNA HELICASES	Sister of Yb (SoYb) encodes a putative RNA helicase in the TDRD12 family. It has an essential role in primary piRNA biogenesis in ovarian somatic cells and is predicted to also have a role in germline piRNA biogenesis.
FBgn0010452	trn	0.500386524207761	2.04727772899633e-134	NA	tartan (trn) encodes a transmembrane leucine-rich repeat protein. It is closely related to caps and genetically interacts with it. Together they regulate embryonic motor axon guidance and innervation of antennal lobe glomeruli by olfactory sensory axons. The product of trn is a substrate for the product of Ptp52F and genetically interacts with it to regulate guidance of SNa motor axons.

## Sheet: Somatic - DA peaks
peak.region	log2fc	p_val_adj
chr2L:11227509-11229464	1.82943737059824	0
chr3R:22323885-22324947	1.65544678601758	2.59281079451355e-276
chr3R:11851073-11852120	1.66206181991184	2.59377817781856e-247
chr3L:22160539-22161463	1.71877327134921	1.13431411757527e-239
chr3L:17963408-17964280	1.7255380014271	1.83588074037489e-229
chr2L:11226563-11227149	2.41156941745084	1.36338108342291e-219
chr3L:7858059-7859355	1.43687090348439	1.02404528734405e-218
chr3L:21225666-21226727	1.4493987153933	5.71693704461106e-205
chr2L:1161949-1162764	1.38617599427019	1.60088897235748e-197
chr2L:14651767-14654064	1.1999576126708	3.21909802483792e-195
chr3L:18771491-18772445	1.40650139315825	3.61720128408622e-195
chr2L:11187459-11188057	1.82182403056128	9.91400783295456e-188
chr2R:17263621-17264318	1.45646810484289	1.87378739327084e-186
chr2R:23712929-23714068	1.17788092331645	7.48436346996984e-185
chr2R:24309161-24310215	1.0869848039442	5.89852992921554e-183
chr3L:9057950-9058520	1.6935910451064	4.83450730122135e-180
chr2R:22120171-22120749	1.52570660735662	2.21577553237237e-178
chr3R:16091048-16091679	1.49679278601862	7.58049648510494e-178
chr2L:11188506-11189371	1.58207796295946	7.28575113320043e-177
chr2R:9308182-9309186	1.58667959812145	7.58088185018795e-177
chr3L:9692488-9693445	1.18118119403888	1.17328323456288e-176
chr2L:3338568-3339936	1.24637818506655	3.06529727272021e-175
chr3R:7645862-7647017	1.42425203025142	4.99340481381023e-175
chr3R:27660028-27661122	1.58947945269984	5.8658828478063e-173
chr3R:11849411-11849805	2.20590957499915	3.00232110252691e-170
chr3R:30174330-30175365	1.15668813790823	6.85631596012433e-169
chr3R:30530480-30531593	1.44361931859811	1.43757106437451e-168
chr2R:20066307-20067949	1.14551205948231	3.84473372897737e-166
chr2R:10225105-10225636	1.43792578352852	5.32516520650664e-166
chr3R:28903090-28903858	1.35746492710781	2.16711541231265e-165
chr3R:6468202-6468770	1.52696801988514	4.26637362912221e-164
chr3L:17611947-17612642	1.18136224459917	1.21509054352371e-161
chr3R:28910668-28911609	1.342702300816	1.42422058544027e-157
chr2R:22111770-22112312	1.66162394837067	4.17535478417304e-157
chr2R:12923824-12924669	1.22852846060276	2.19719721387087e-155
chr3R:22784467-22785156	1.3319106192532	2.29160441631527e-155
chr3R:15091571-15092297	1.27982924293026	1.35632171906346e-151
chr2R:6869903-6870618	1.3803384553697	1.27788311438644e-147
chr3L:21253206-21253847	1.51886370367325	1.5773230984324e-146
chr2L:7912381-7913573	1.66166198209226	1.71081843790915e-146
chr2R:22116162-22116757	1.56535376950065	8.61055983003526e-145
chr3R:27414896-27416164	1.30131325158533	1.24992025763374e-143
chr3L:14297216-14298157	1.42160995580814	5.3560092982626e-143
chr2L:4886573-4886990	1.46995501608921	3.26387931526137e-142
chr2R:24334924-24335387	1.90629409935349	1.7978183850628e-141
chr2L:20714385-20714920	1.67266529358102	1.60500982769903e-139
chr2R:23935718-23936215	1.33146892416241	2.65116567118931e-139
chr3R:27148729-27150009	0.89638033161687	7.2962786024879e-137
chr3R:14383991-14384602	1.71072833608607	1.201877713784e-136
chr3R:17343364-17344580	1.25100766318454	1.67911835065094e-136
chr2L:14536722-14537601	1.08786730546096	1.9953078087968e-136
chr3L:535163-535889	1.19305772842247	7.5439160287373e-136
chr3L:791008-792061	1.12521356208657	9.75240189891076e-136
chr3R:23971049-23971577	1.71537277442817	9.85781949247466e-135
chr3R:23962835-23963300	1.33701487164542	9.88393668972757e-135
chr3L:13519576-13520459	1.42034268911725	7.42195160987766e-134
chr3R:30532193-30532675	1.29097779337321	1.13837175389228e-133
chr2R:22111239-22111641	1.6572255349285	2.98613229697227e-132
chr3L:13289539-13290377	1.12325692351467	6.47081624977869e-132
chr3L:9060851-9061509	1.58600631338689	7.49176384826829e-132
chr2L:11209209-11209805	1.68363871331691	2.54562204364956e-131
chr3L:12832411-12833078	1.29223335779023	1.38458353206392e-130
chr3R:14386310-14386784	1.54569818854302	2.99478144672399e-130
chr3R:30099191-30099560	2.02926236870381	1.39026406845535e-129
chr3L:11295766-11296274	1.91558341209383	2.28193181370143e-128
chr2R:10219532-10219994	1.13377809916152	2.91328955793318e-127
chr3L:17968473-17969317	1.20915002789383	4.29223462278897e-127
chr3R:30110758-30111223	1.78369246268124	4.28197081493938e-126
chr3L:18759009-18759764	1.36310166418489	4.00014744911047e-125
chr2R:9941058-9941665	1.06424129584616	7.37045054116565e-125
chr3L:10352274-10352870	1.78693833307353	1.47196874120046e-124
chr2L:130915-132634	0.678931952923444	1.96847751400907e-124
chr3L:17590509-17591059	1.36129089055379	3.97542799102578e-123
chr3L:16799989-16800450	1.39132203188864	9.8413146953436e-123
chr3L:591136-591793	1.15046846149187	1.3233299267113e-122
chr3L:13144383-13145337	1.00409292234651	1.63657337669717e-121
chr2L:18899108-18900739	0.851633987553631	3.92364829430685e-121
chr3R:16207934-16208763	1.07923347470678	6.18565500236293e-121
chr2L:12586836-12587304	1.41925245521341	7.82571626376402e-121
chr3R:15309707-15310381	1.2535955275104	7.84374028766155e-120
chr3L:8766143-8766621	1.47704011921124	1.66788196187403e-119
chr3L:17237972-17238563	1.21560638028522	2.06487670918875e-119
chr3R:22526544-22527107	1.4204398514291	2.1530969998531e-119
chr3R:14332199-14332887	1.45282589438849	4.31414367919562e-118
chr3L:16806274-16806766	1.28871901288622	1.31923473704018e-117
chr3L:9057471-9057925	1.34746426087738	5.14976787484954e-117
chr3R:30544181-30545341	1.39534383540795	6.52700482917919e-117
chr3R:14369889-14370712	1.13001410409434	9.09723626957327e-117
chr3R:18583942-18584645	1.31673111993294	2.04585683691706e-116
chr3L:18801164-18801678	1.39964509808161	2.11070484354875e-116
chr2R:21199454-21200593	1.09561191510773	4.16090858668172e-115
chr2L:6771856-6772251	1.73747554379143	6.41623900282865e-115
chr3L:18765563-18766065	1.67134915468643	9.30550054140386e-114
chr2L:3354649-3355072	1.51472836752137	2.9874386764012e-113
chr2L:16715519-16716748	0.927002839654432	4.865935834096e-113
chr2R:12595380-12595964	1.53864530152388	5.78066975025386e-113
chr2L:16874969-16875388	2.09538250400227	8.4096343173312e-113
chr2L:18184519-18184950	1.63260863774931	4.70941452985503e-112
chr3L:2089576-2090338	1.09747258998788	6.97892537280833e-112
chr3L:17569983-17570502	1.92059925487611	1.84436114104713e-111
chr2L:6787306-6788055	1.1729049714579	2.94555831996035e-111
chr3R:28911834-28912567	1.30842204438413	6.66245919603843e-111
chr3R:30197422-30198107	1.26748525030166	8.32079119010118e-110
chr2L:9551093-9551696	1.53160153802957	1.26378259430935e-109
chr2R:10227831-10228356	1.10208761956797	3.68319920454486e-109
chr3L:15779952-15780785	1.13335686126798	8.17239797638651e-109
chr3L:7809427-7810038	1.37286118734124	3.33489422017109e-108
chr2L:16760901-16761709	1.24018145491202	3.98122299163017e-108
chr2R:24334009-24334809	1.4808713648955	8.0910571906697e-108
chr2L:2193457-2193827	1.37760667558028	1.05712901571726e-107
chr3R:13815021-13815406	1.5725604463498	3.4955226876673e-107
chr3L:22175451-22175976	1.56616802032081	9.68822378170437e-107
chr2R:18799103-18800116	0.843311657350908	1.23393283291277e-106
chr3R:9436353-9437006	1.18113727462489	2.87161784358184e-106
chr3L:9465366-9466000	1.05104220716905	6.51287740480445e-106
chr3L:11294708-11295281	1.35686098978623	1.47885465210332e-105
chr2R:10216939-10217427	1.64782828120622	3.58767827530616e-105
chr2L:13060117-13060677	1.06158783433166	6.49416648557526e-105
chr3L:22176416-22177115	1.34495011221071	2.68651540745464e-104
chr3R:29893808-29894711	1.00962424431951	4.27571599559788e-104
chr3L:17613956-17614360	1.7390738809355	6.5225732382045e-104
chr2R:24073981-24074736	1.17745548833698	1.51194030136808e-103
chr3R:26440823-26441355	1.11010065572166	1.81736719655467e-103
chr3R:26442967-26443314	1.73192637919865	2.20311039607483e-103
chr3L:6551614-6552571	1.06551120443286	4.24845419440217e-103
chr3L:20186225-20187067	0.988039710668744	3.76004771684165e-102
chr2L:11272337-11273003	1.31659987066669	6.54674133126323e-102
chr2R:10771458-10772089	1.33101033421082	2.26674654666018e-101
chr2R:21201421-21202953	0.897141967142788	4.48836113359548e-101
chr3L:10352955-10353407	1.68999858896167	6.32915007254644e-101
chr3L:15176573-15177133	1.35260968483139	1.08484366104375e-100
chr2R:11364374-11365171	0.990542160883465	5.31215437496643e-100
chr3L:17953850-17956024	0.919695382877857	1.36919625590789e-99
chr3L:21224693-21225248	1.48724913512545	1.94949201222011e-99
chr3L:17971156-17971666	1.40135174673843	3.78108301011635e-99
chr2R:19231487-19232035	1.5561405370538	1.2615002473206e-98
chr2L:11606716-11607477	1.77382113292917	1.45398474289269e-98
chr3L:9694466-9694780	1.77045726298619	2.3677116061129e-98
chr2L:11208518-11208925	1.88724215211825	2.37177751826867e-98
chr2L:19898757-19899208	1.5089696644501	3.267307289956e-98
chr3R:21828363-21828962	1.03192879735893	7.30775654709469e-98
chr3R:11849890-11850198	1.90700160254486	1.12227488731482e-97
chr2R:10237919-10238616	1.08267336346613	2.90602220986284e-97
chr3L:9814254-9814892	1.77614342488017	4.2743077324832e-97
chr2R:7585287-7586195	0.876518722314318	1.07418372408263e-96
chr3L:7854655-7855279	1.01124774615699	1.07944207032141e-96
chr3L:2748224-2749258	1.36331680960301	1.11929309820565e-96
chr3R:19107594-19108950	0.887595381806108	2.80871903565819e-96
chr3L:4096466-4097102	1.30987876125582	2.91264641743437e-96
chr2L:2198582-2199118	0.946137394678448	4.45397556195142e-96
chr3L:10783477-10783967	1.21813689418612	1.10077124027054e-95
chr2R:15989287-15989760	1.23422065285641	2.02877730715631e-95
chr2L:5105061-5105578	1.49989233739275	2.0007980973669e-94
chr3R:26440434-26440807	1.20890056782412	2.9504139983112e-94
chr2R:19168833-19169315	1.21989472532356	5.40341598472702e-94
chr2R:11665362-11665791	1.16352739531755	1.10361692348544e-93
chr3R:24767596-24768219	1.36734438839809	4.46629125515442e-93
chr3L:17950027-17950974	1.52566048981277	7.10615716935503e-93
chr2L:5101231-5101670	1.44884750348316	8.30206948197664e-93
chr2R:18570714-18571397	1.09390129888782	1.54834470870293e-92
chr2L:20483857-20485029	0.730308634489213	3.15927245623899e-92
chr3L:16890448-16891410	1.13772884272208	3.17079661880321e-92
chr2L:6422742-6423520	1.10694804702754	4.45747065124383e-92
chr2R:6599580-6600095	1.15107880009468	9.35723107703656e-92
chr2L:15430429-15431085	1.42246091976523	4.09978284227283e-91
chr3L:8668546-8669702	1.18148266384854	5.60729594704335e-91
chr3L:16911045-16911609	1.34370874882509	6.76905232192291e-91
chr2L:19847035-19847481	1.56311622239411	1.2035357433802e-90
chr2L:22142462-22143142	0.971030042774279	2.15474682556648e-90
chr2R:18196372-18196937	1.5961291390029	2.6709407285838e-90
chr2L:19849713-19850161	1.41660632023506	3.45505348341581e-90
chr3L:2138358-2138945	1.37163106218946	7.16653371184044e-90
chr2L:11061017-11061696	1.06772927509733	8.1682360418645e-90
chr3L:6262151-6263270	0.77195055485493	9.91133724832385e-90
chr3L:10736914-10737614	0.750205905721351	1.11106482616029e-89
chr2L:7339886-7341281	0.936879156495299	1.34309916458165e-89
chr3L:19197066-19197632	1.3062126892364	1.53254860276682e-89
chr2L:7809588-7810393	0.914958135939565	2.50309305207803e-89
chr2R:10220073-10220373	1.72632242902866	3.17182874894166e-89
chr3R:22325050-22325537	1.68044529274252	6.85482294247745e-89
chr2L:18572078-18572500	1.10709046308778	2.01832129345294e-88
chr2L:12655702-12656109	1.31526562909613	2.4590359612578e-88
chr3R:22150131-22150889	1.05232822124207	7.13286279725175e-88
chr3L:2578198-2578769	1.27582418314026	1.01026356285169e-87
chr3L:7835067-7835531	1.53851688242358	1.16799374808099e-87
chr3L:18250479-18251584	0.823519379023765	4.95108728356053e-87
chr3L:2761964-2762611	1.22854759506765	1.54253711888293e-86
chr2L:19273137-19274483	0.964437609772721	1.59013002354386e-86
chr2L:16525995-16526585	0.932726352336084	1.59112175719233e-86
chr2R:12925349-12925993	1.22611794938008	1.71628309375572e-86
chr2L:14409381-14409958	1.15794479970736	2.25880303989599e-86
chr3L:13250273-13250933	1.1757370220128	5.8798939380378e-86
chr3L:21954761-21956010	0.83523618990789	7.63191399757541e-86
chr3L:6550510-6551388	1.03052403896011	7.73616466415157e-86
chr3L:10787834-10788540	1.060964958769	1.12924966680651e-85
chr2L:15912146-15912877	1.086439267934	3.93927033889798e-85
chr3L:9763352-9764061	1.0274079038775	6.23180948288886e-85
chr2R:9748029-9748518	1.47960564512757	8.21018344127506e-85
chr3R:27401699-27402532	1.53816452668257	8.81741946995613e-85
chr3R:30195513-30196048	1.26800847390708	1.51368947432988e-84
chr2R:7070656-7071434	1.3856130303134	3.19963145551971e-84
chr3L:18771107-18771421	1.59876160981192	3.48788101648758e-84
chr3R:23965168-23965765	1.19489231528716	9.90588005394047e-84
chr3L:16641840-16642231	1.31721333028479	1.01634513127407e-83
chr3R:10536638-10537253	1.06117812512253	1.21078548124842e-83
chr2R:17076003-17076460	1.22260194376094	1.30857769585291e-83
chr3R:15280579-15281022	1.19706241285544	7.32192559741328e-83
chr3R:11604632-11605120	1.06690978798982	1.74581523299874e-82
chr3L:9123222-9123684	1.47769427222839	2.32189845948643e-82
chr3R:14385768-14386149	1.43740519256583	3.10139199778887e-82
chr2L:9204929-9205677	1.0461794333454	4.13976049811616e-82
chr3L:17573688-17574272	1.32481810565592	8.45553818288726e-82
chr3L:9048956-9049852	1.22366694215929	1.05780065623658e-81
chr2L:15065609-15066272	0.971154924825378	1.95582407516507e-81
chr3L:6259519-6259826	1.76630439337038	2.56960216926098e-81
chr2R:6501325-6502127	0.914532619714837	4.43765062314284e-81
chr2R:22164722-22165608	1.03862173716106	4.48380139154239e-81
chr3L:10185734-10186433	1.3979126794476	1.17043659134807e-80
chr2L:1727581-1727904	1.4033470407748	1.45950052963439e-80
chr3R:30531598-30532084	1.29191734253719	4.08171153859608e-80
chr3R:30545500-30546085	1.55752470584753	6.06093478404785e-80
chr3R:28629786-28630337	1.30016732438088	6.65122943670718e-80
chr3L:13477089-13477669	1.27912182388767	7.74069480626152e-80
chr4:1318787-1319971	0.609285771307349	8.92896085027076e-80
chr2R:13245099-13245628	1.38460131463566	1.64530440010913e-79
chr2L:4887593-4887905	1.27067215963035	1.73732616145472e-79
chr2R:25115270-25116071	0.920624791285419	2.19068362371606e-79
chr2R:14575424-14576108	1.42475087079342	2.87668592705333e-79
chr2L:5100550-5100998	1.17442492081541	3.22934499995726e-79
chr2R:12927136-12927629	1.36127598681355	8.19770503570355e-79
chr3L:17577588-17578092	1.24145244387302	2.82088172236544e-78
chr3L:21111848-21112371	1.49390409348196	2.89167196698463e-78
chr2R:18990342-18990995	1.45662650687168	4.97546668354584e-78
chr3L:17972387-17972736	1.23372761002239	5.779653606057e-78
chr3L:8676990-8677393	1.23954363024785	1.09731033205011e-77
chr3L:8056167-8056694	1.26101444790746	1.51892539426627e-77
chr3L:9815694-9816301	1.40625247464267	2.09219205162052e-77
chr2R:16551736-16552433	0.993955641283342	2.17649581162477e-77
chr3R:22701505-22702168	1.21666051676425	2.64933409482334e-77
chr3L:16803280-16803853	1.26207294331035	3.408990995772e-77
chr3L:7837668-7838205	1.61595405710958	3.99890652329146e-77
chr2R:9565010-9565573	1.08189924374118	4.00407833021847e-77
chr3L:7562199-7562928	1.27247964903146	1.43203291704854e-76
chr3L:16801433-16801855	1.30622897188164	4.1230512066741e-76
chr3L:2087816-2088396	0.926012767596763	5.46741017309083e-76
chr3L:18008476-18009166	1.21122046405381	6.57684691398962e-76
chr3L:12562874-12563351	1.17098613551186	1.18585324876669e-75
chr3L:18757114-18757545	1.42473821913682	1.34913119558421e-75
chr3R:22786518-22786818	1.46676979993706	1.91751335311364e-75
chr2R:21571987-21572507	1.2050736865778	5.15817306285564e-75
chr2L:11806580-11807158	0.834595934927791	6.65367276689146e-75
chr2L:6090382-6090706	1.42036152684691	1.80571870407239e-74
chr2L:1163692-1164063	1.27418398789238	2.09451500925572e-74
chr2R:19467022-19467699	0.946944658120057	3.09614371403203e-74
chr3R:26260837-26261770	1.20559826566504	3.50046348696049e-74
chr3R:6467620-6468186	1.13516579537868	3.73810608258016e-74
chr2L:3805438-3805991	0.994709020978701	8.363324550624e-74
chr2R:18236477-18236983	1.33771184390131	8.43564865682402e-74
chr3L:3542342-3542961	1.23344833681194	9.89069021859298e-74
chr3R:19890470-19891057	0.803580375042263	1.3144635658306e-73
chr3R:19568775-19569264	1.25006064741897	1.73329308858341e-73
chr3R:24140871-24141594	0.971975604902885	2.76729872737525e-73
chr2R:13244134-13244513	1.56947030619251	3.75540061423267e-73
chr3R:11869227-11869755	0.960984917525702	4.84917867388277e-73
chr3R:9131521-9131968	1.33103953915833	6.65091696157844e-73
chr2L:15911525-15912117	0.782967368915636	1.12476950731728e-72
chr2L:11220635-11221818	0.887375800744447	1.2878472103713e-72
chr3L:7856153-7856612	1.33861683709395	1.70499704545083e-72
chr2R:17302564-17303225	1.36948313829851	3.17628621033245e-72
chr2L:11056934-11057608	1.463203914096	3.21201775549299e-72
chr2R:9682725-9684070	0.677698403322828	3.32336911440418e-72
chr3L:3250200-3250838	1.06508113976097	5.62352797081112e-72
chr3L:9695270-9695645	1.50569068393509	7.10740412738079e-72
chr2L:21896175-21896575	1.55009008195123	1.41792743070367e-71
chr3L:5844255-5844992	0.789423179900319	1.44438042621549e-71
chr3L:19202070-19202622	0.993467800133024	1.83365793580241e-71
chr3L:17576313-17576962	1.30894650556954	1.90910920206302e-71
chr3R:27416223-27416846	1.33814529240572	3.8591972826946e-71
chr2R:19468162-19468623	0.95467998577164	4.59684526835912e-71
chr3R:10792552-10793134	0.887157165419644	5.45127718914702e-71
chr3R:9702847-9703750	0.887123328749862	7.58065262765462e-71
chr2R:10158388-10158930	1.01660383870004	8.95691650378373e-71
chr3R:24769083-24769520	1.4874557935863	9.39195516616238e-71
chr3R:15286675-15287082	0.940299812531744	1.08762321721939e-70
chr3R:22124045-22124410	1.30533937273228	1.42871504567219e-70
chr3R:10093466-10094028	1.48217348388543	1.98954524561417e-70
chr2R:16802312-16802799	1.14965024505555	4.03968357384632e-70
chr3L:22277007-22277718	1.10299704113715	5.15275673514377e-70
chr2L:3100970-3101362	1.41559224031242	6.34700551732119e-70
chr2R:15749979-15750660	1.07439913984819	9.21639992946853e-70
chr3R:23035608-23036055	1.18032252447924	1.3669971572215e-69
chr2L:20944669-20945528	0.827380445132786	1.59191168062455e-69
chr3R:14415494-14416119	1.06085570731685	1.6225969484464e-69
chr3L:11704983-11705409	1.23582529165735	1.97131360043521e-69
chr2R:21083927-21084476	1.34303476930855	2.62639439405888e-69
chr3R:30202777-30203177	1.28803058704711	3.4615418627984e-69
chr3R:14372592-14373326	0.916811780113996	6.23737294074819e-69
chr3L:5829132-5829966	0.941050783318697	7.24875219299759e-69
chr2L:14537879-14538278	1.2903106709453	1.54365915934538e-68
chr2R:9749783-9750498	1.03929539481428	1.67342849383893e-68
chr3L:16164132-16165061	0.958933047744899	1.92027198099703e-68
chr3L:15763037-15763655	1.09591389935497	2.34169649461747e-68
chr3R:21347190-21347861	1.13316743738136	2.36281661417508e-68
chr3L:9696690-9697187	1.2655811509857	3.5630936199288e-68
chr3L:1082048-1084465	0.670357342720726	3.98170806455672e-68
chr3R:9533465-9533994	1.06979698857633	7.93781429722447e-68
chr3L:18020942-18021405	1.25875764346268	8.66843835030707e-68
chr2R:8462177-8463043	1.01159183655664	9.7579434810724e-68
chr3R:23788655-23789130	1.00810118235593	1.08157416579567e-67
chr3R:19891176-19891656	0.89121177736493	1.30462423230423e-67
chr3R:14337921-14338448	1.51285628686313	1.57992164293036e-67
chr3R:15310667-15311039	1.32885955832633	1.65879899580145e-67
chr3L:14005039-14005616	0.850368373697725	2.42790829985858e-67
chr2L:16868744-16869118	1.49735428773417	2.83347027836245e-67
chr3R:15281239-15281594	1.07336177971776	3.80564799691997e-67
chr2L:19423332-19423776	1.10380363638216	5.55754749314464e-67
chr3R:21847216-21847773	1.03726559686842	6.87972467168414e-67
chr2R:16809953-16811158	0.713892563721636	8.45208374908984e-67
chr2R:12273104-12273637	1.09151414618426	2.82225698742264e-66
chr2L:3804771-3805131	1.22129097537822	3.08882997678104e-66
chr3R:26794218-26795197	0.760177809663429	5.28426889478491e-66
chr3L:15175275-15175957	0.962491651134573	5.35590710202488e-66
chr2R:8396541-8397098	1.00596583804706	5.49141288484692e-66
chr2L:120995-122064	0.853490809731608	6.49356763130862e-66
chr3L:801811-802293	1.38965197141109	6.72647863854864e-66
chr2L:128973-129514	0.762659497570398	1.14612446912771e-65
chr3L:8741087-8741553	1.27466110323615	1.92400445266937e-65
chr3R:22124694-22125240	0.992000179936885	2.0779318751902e-65
chr3R:8119584-8120261	0.980055516116372	3.78268242466531e-65
chr3R:16074091-16074424	1.1969080482175	5.60222251093408e-65
chr3R:10600779-10601433	0.811013691967542	5.76836966603016e-65
chr2L:8735578-8735981	1.21011496921455	5.99477301559192e-65
chr3L:2744787-2745493	1.07768382975815	6.74712375294703e-65
chr3R:30616062-30616735	1.24534781564194	7.44605969178721e-65
chr2L:8717878-8718431	1.14451916338288	7.66536096132774e-65
chr2R:20945223-20946135	0.859514813087362	8.78048373913756e-65
chr2R:11275120-11275758	1.07039742808618	1.07744222009516e-64
chr2L:1142678-1143425	0.848396495271936	1.14191116423559e-64
chr2L:2202886-2203702	0.747172122292445	1.27727095338954e-64
chr3L:17563545-17564243	0.79438968527091	2.33777644141416e-64
chr2L:14547094-14547576	0.858815193812112	2.54468019667594e-64
chr3L:3177816-3178318	1.18730447284651	2.91448240371051e-64
chr2R:16129786-16130443	0.923861088365471	2.92886363722149e-64
chr2R:13151159-13151875	0.901099942927531	3.32400881146418e-64
chr3R:17782821-17783483	1.3170617960118	4.14604449956005e-64
chr2R:24942013-24943378	0.665206699229922	4.3086688077689e-64
chr3L:9122421-9122857	1.09645372750899	4.65651521333634e-64
chr3L:18029471-18029998	1.04681361370954	5.0580003439929e-64
chr2R:24554952-24555749	0.954116371564673	8.0254772789519e-64
chr2R:7722547-7722920	1.41397123580989	1.81952382375149e-63
chr2L:6786687-6787104	1.16295586721738	2.22179981169893e-63
chr3R:12369099-12369614	1.05445232707206	2.4928327105255e-63
chr2L:19316417-19317254	0.9203207032765	8.23736199374222e-63
chr2L:11167748-11168418	0.996418928642493	1.0038519603668e-62
chr3R:23041281-23041662	1.21302042105225	1.20701274413574e-62
chr3R:29281015-29281707	0.742046493034269	1.31029743912404e-62
chr2L:21254244-21254717	1.26717406183277	1.67103251034472e-62
chr2R:8755635-8756119	1.57406686294105	1.84330151959209e-62
chr3R:17248955-17249781	0.855018473567983	2.46573867487461e-62
chr2R:7586657-7587240	1.05575426781714	2.72067237543717e-62
chr3R:25515891-25516311	1.19558738333491	4.81003830137866e-62
chr3L:15178190-15179595	0.717016335312157	7.54193597332503e-62
chr2L:11344651-11345300	1.12667539282442	8.0462128947591e-62
chr3R:20651645-20652593	1.0664868715204	9.55440015176045e-62
chr3R:6409651-6410357	0.980562438295215	1.66370744957709e-61
chr3R:19486680-19487157	1.28796526583879	2.54262090520656e-61
chr2L:17778183-17778645	0.936034741819348	2.93844618886424e-61
chr3L:21451989-21452421	1.20106414796076	4.08380259164656e-61
chr2R:24327746-24328332	1.15935860091503	4.11364183854308e-61
chr2L:14995397-14996078	1.16167763699486	7.46486760091119e-61
chr2L:9782046-9782642	0.863717880897137	8.39456082060481e-61
chr3R:11847650-11848661	1.04218000918405	1.12084142702851e-60
chr2L:14410184-14410676	1.02169749340151	1.18270699672683e-60
chr2R:15907976-15908600	0.979649898750591	1.29244521932622e-60
chr2L:20478523-20479005	0.933270487428993	2.48990328778589e-60
chr3L:22079711-22080370	1.03407695130611	2.80848838623688e-60
chr3R:30092761-30093200	1.26140431616208	3.05020899147348e-60
chr2R:12901050-12901448	1.23743248605601	3.19841705007754e-60
chr2L:16818165-16818917	0.986993774813632	8.22591836415942e-60
chr3L:9698129-9699064	1.05233776898006	1.12865070315767e-59
chr2R:17262799-17263268	0.99267754438802	1.23668238859916e-59
chr2L:11168654-11169075	1.23746437500409	1.34652105377244e-59
chr3L:22835342-22836027	1.06308777629426	1.69610968401125e-59
chr2R:21853238-21853973	0.949139153409147	2.08159257149735e-59
chr2R:24312061-24312652	0.971724615211149	2.13765983020011e-59
chr2R:11202361-11203156	0.682278789206526	2.27333390691299e-59
chr2R:14029659-14030490	0.759704618317462	2.29012834067996e-59
chr2L:11218893-11219645	1.26152751304611	2.86632724660928e-59
chr2R:24304197-24305055	0.775250943241999	3.90985434911282e-59
chr2R:19253754-19254423	0.662147351547175	5.93804241772671e-59
chr2L:7407581-7408031	1.12654256808756	7.74166801538931e-59
chr3L:4380187-4380754	1.19135581589208	7.78917465511269e-59
chr2R:19169776-19170339	0.916319303034649	1.41297717984013e-58
chr3L:17972982-17973323	1.19497401320024	1.6590187111144e-58
chr3R:30270692-30271577	0.757764186754717	1.68714980852048e-58
chr2R:17286734-17287688	1.03358555383298	2.88571055509545e-58
chr2L:11242519-11243080	1.34374006775742	4.54783267187817e-58
chr2R:10302810-10303179	1.11684458923175	8.7697362256436e-58
chr2R:22106799-22107105	1.32098750427517	1.07130707690194e-57
chr3R:26259605-26260323	1.28075220360751	1.32762253490835e-57
chr2L:19247122-19247552	1.34189489813978	1.51422655679581e-57
chr3L:20950025-20950837	1.01531339070649	2.44776511826592e-57
chr2R:6235460-6236300	0.565973625405412	5.34343296060041e-57
chr3L:16788631-16789097	1.23316951540833	6.31426113648454e-57
chr2L:11045086-11045726	1.10685042963759	6.96794532088593e-57
chr3L:11703472-11704051	0.816465383041397	8.63505953371844e-57
chr2L:16364222-16365322	0.97867898224283	1.08683146465866e-56
chr2L:18480480-18480999	0.920988364483991	1.99861134717922e-56
chr2L:19423886-19424191	1.19397203118589	2.82543613121906e-56
chr3R:23783675-23784078	1.05263822581321	4.04754565309351e-56
chr2L:2958833-2959233	1.17422747545319	4.19335607952042e-56
chr2L:6074355-6074661	1.26980032369756	4.78983968716399e-56
chr3R:23872696-23873531	0.73486642416782	4.89085766225795e-56
chr3L:10782854-10783450	0.984502433138535	5.37576834424006e-56
chr2R:12928292-12928674	1.31756407805904	2.29086421835496e-55
chr2L:19763931-19764360	0.995328007603034	2.34562914666718e-55
chr2R:7745208-7746071	0.900553311774995	2.42072719392024e-55
chr2L:4197223-4198375	0.823147983305126	3.17188438293384e-55
chr3L:16358450-16359052	1.30815844927387	5.43415659098843e-55
chr2L:2830526-2831272	1.03322669568607	5.92916495682109e-55
chr2L:7313206-7314013	1.02285339578392	6.32593895107595e-55
chr3R:9784319-9784773	1.17020728107621	6.57455298026064e-55
chr2R:18349731-18350312	1.14627645218663	6.86717911635096e-55
chr2L:4376530-4376968	0.928137238398597	7.49161523044773e-55
chr2L:16768051-16768680	1.17624331974854	8.81451315211176e-55
chr3L:21251421-21252997	0.90963478230089	1.12815514132667e-54
chr3R:7650728-7651243	1.33003155575816	1.96661297434657e-54
chr3R:10108221-10109097	0.580148629838015	2.93892383526363e-54
chr2R:8860122-8860986	0.587484865637466	3.40834334671714e-54
chr3R:26229897-26230461	1.07263471376368	6.47939708119894e-54
chr3R:13875031-13875442	0.875547701166547	1.42648087981727e-53
chr3R:22196420-22197308	0.940585808131122	1.71953545171693e-53
chr2L:15453802-15454565	0.948445905660305	1.84351794180429e-53
chr2R:7150408-7150879	0.813561462804477	2.08374841136354e-53
chr3L:5830163-5830540	1.26731656134253	2.6404507220016e-53
chr3L:9048064-9048764	1.01831842086792	4.97770141514482e-53
chr2R:10312261-10312763	0.8922229379149	5.59710606628917e-53
chr2R:8091443-8092117	0.951436680493425	6.25486430009234e-53
chr2R:9553307-9553621	1.00708997668915	1.01497108190933e-52
chr3L:17611596-17611896	1.17915460528552	1.0779268271206e-52
chr3L:3552209-3552695	1.23335009131261	1.75820302956856e-52
chr2R:24686072-24686753	1.18712770693963	1.99003118347121e-52
chr3R:28629302-28629656	1.25921041411705	2.1127797605572e-52
chr2R:25279746-25280206	0.832784060360172	2.64706410759112e-52
chr2L:15908752-15909296	1.11052403429339	4.90188791105385e-52
chr3L:16807104-16807937	0.951527736873976	5.7850897649736e-52
chr2R:22382751-22383298	0.960244831639438	7.43334785559377e-52
chr3L:7808629-7809174	1.03287428382152	1.32502775978781e-51
chr3R:27247482-27247952	0.992058621943833	1.50446719500348e-51
chr2R:9860602-9860984	0.861434438635849	2.17834881622454e-51
chr3R:25740334-25740991	1.11980188086956	3.06276346938663e-51
chr2R:22542083-22542649	1.08059248246018	3.49423159403116e-51
chr2L:17777383-17778097	0.875494377798502	3.81388777778727e-51
chr2L:19108458-19108975	1.24776264841747	4.04871096709605e-51
chr3R:15650621-15651195	0.860013645170917	5.64370795658108e-51
chr3R:14369324-14369846	1.08825037917024	5.67613858703935e-51
chr3L:13919774-13920288	0.712837656638516	5.67964818946209e-51
chr3L:7804596-7805216	0.809304067266239	6.99953979617832e-51
chr3L:7805273-7805775	0.892204501056603	8.44085856155197e-51
chr3R:10089209-10090460	0.971465654602195	8.94776222970436e-51
chr3R:31713190-31713924	0.609153807084543	1.00151151975433e-50
chr3R:23784130-23784559	1.00549576423165	1.09852930977696e-50
chr2L:1424750-1425065	1.13911499151688	1.13919425549716e-50
chr2L:1185717-1186399	1.05321882864607	1.22097104606e-50
chr3R:19632497-19633063	0.980286186767554	1.24982287323699e-50
chr2R:22197082-22197726	0.79380034775543	1.32598603540023e-50
chr2L:5149641-5150307	0.99016400563336	1.46364053639308e-50
chr2R:22193030-22193482	1.09923942082979	1.61505527983002e-50
chr3L:17047691-17048097	1.23983156875411	1.88882987567124e-50
chr2L:12504858-12505554	1.02324532448543	2.41295578389133e-50
chr2L:16983208-16983674	1.39349055502106	3.61093709798907e-50
chr3L:581713-582629	0.84437428027775	4.7503049344152e-50
chr2L:6082858-6083424	1.05015268910285	5.41479051989315e-50
chr3R:23334154-23334806	0.769784675745558	7.05219639639608e-50
chr2R:23936439-23936789	1.10351067006066	8.69683535140999e-50
chr3L:9383570-9384225	0.780343300769515	9.16097070280665e-50
chr3R:10886580-10887313	0.790691382504639	1.00720190602502e-49
chr2R:10475287-10475823	0.995016299845955	1.2015265621361e-49
chr3R:18244384-18244824	0.802997491916693	1.25097027135952e-49
chr3R:28628497-28629005	0.917303134269165	1.31266841648373e-49
chr3L:2823295-2823933	0.81837533404581	2.42974743784866e-49
chr3R:22702200-22702686	1.24684104472106	2.73582539091753e-49
chr3L:18016204-18016951	0.702622146748893	4.80563714230421e-49
chr3R:25515332-25515866	0.853709134228779	7.72009849140863e-49
chr3L:17045702-17046276	0.962537165056268	9.82460301056756e-49
chr2L:2130635-2131127	0.953948611706808	1.0309241118064e-48
chr3L:13250940-13251325	1.20744546603994	1.2828248009951e-48
chr3L:19073261-19073792	0.969414343825048	1.29662299967598e-48
chr3R:14382031-14382689	0.94625737004128	1.66561004898678e-48
chr3R:12584661-12585376	1.16848177511903	1.8209070128476e-48
chr2R:22998615-22999166	0.916584005744967	2.42595409841518e-48
chr2R:7373087-7373664	0.921121724705871	2.66979774039173e-48
chr2R:17284961-17285538	1.02941598475212	3.33863479729503e-48
chr2L:11066880-11067490	1.09364043734864	3.98951134626046e-48
chr2R:24074871-24075415	0.999289265013577	9.75054186713186e-48
chr3R:10139316-10140059	0.770770957612216	1.43403169237584e-47
chr3R:31300001-31300771	0.915147391819416	1.75254117206492e-47
chr2R:8851749-8852196	1.24476702427853	1.85695403053593e-47
chr3R:16449274-16449893	0.67360798594821	2.34156228046414e-47
chr2L:16798635-16799204	1.11508101274651	2.75135199223065e-47
chr3R:30111242-30111542	1.35887506143863	3.45864622440484e-47
chr3L:8747150-8747754	0.890872942640261	3.49241487141799e-47
chr3R:29510479-29511121	0.782356791673632	4.23976085167648e-47
chr3L:7867226-7867778	0.722896482666848	4.35508262150278e-47
chr2L:8411413-8411817	0.912366537875271	5.14071089033278e-47
chr2R:17719147-17719759	0.720244764299398	6.33179918144176e-47
chr2R:20026791-20028197	0.711599233586687	7.26753730691107e-47
chr2L:15106958-15107761	0.985786064004264	7.81276720206657e-47
chr2L:7483405-7484056	0.967067584846152	8.79234104892936e-47
chr2R:20231512-20232001	1.03811724785163	1.06889959165097e-46
chr2R:16338790-16339198	1.11462460346701	1.55269364539627e-46
chr3R:31168477-31169376	0.954018916667049	1.71755993371796e-46
chr2L:19036951-19037807	0.587396653353763	1.72871439624837e-46
chr2R:11839199-11839867	0.612131226621533	1.83585932832304e-46
chr3R:4780090-4780570	1.08407107481277	2.17975661939808e-46
chr3R:24565640-24566057	0.894985733010969	2.19525602120917e-46
chr2L:20885880-20886429	0.910060730911948	2.31782686658035e-46
chr3R:8980626-8980977	1.22190167434522	2.37943502751508e-46
chr2L:11376442-11377280	0.887978943596511	2.98479653886093e-46
chr2R:15610746-15611565	0.853346647226219	3.10824067856448e-46
chr3L:5922047-5923029	0.742804862595769	7.73769336428536e-46
chr3R:22325780-22326253	1.29686609735849	8.503097128654e-46
chr2R:23982061-23982592	0.846914213966575	9.70518096679236e-46
chr2L:6818974-6819603	0.837445135539509	1.40685402766055e-45
chr3L:17964808-17965327	1.17929090708997	1.59701570688811e-45
chr2L:5167879-5169958	0.756746991316878	2.10073200696743e-45
chr4:999461-1000738	0.696618647240922	2.14351671163599e-45
chr3R:11569004-11569540	0.791077415826074	2.53131038852209e-45
chr3R:31310867-31311308	0.689126454910254	2.88077661660979e-45
chr3L:11292170-11292647	1.24962461876543	2.88374184690734e-45
chr3L:8024239-8024733	1.07622066925364	4.21057767122532e-45
chr3L:10734495-10735136	1.06703884518972	5.6144891752531e-45
chr3R:30102763-30103320	0.99093106522203	9.24327851278956e-45
chr3L:3080588-3081995	0.572455549369632	1.0660403352325e-44
chr3R:11869832-11870510	0.91188307226373	1.51224558114523e-44
chr3R:13812577-13813241	0.781445489770432	2.63093757986237e-44
chr2R:11203160-11203787	0.768698138728829	3.65605016087656e-44
chr2R:10025192-10025821	0.897941952517046	4.01272770914599e-44
chr2R:21213002-21214211	0.903603500804941	4.65246400245268e-44
chr3R:28630541-28631080	0.840409494553664	4.84157981582459e-44
chr3R:14056672-14057081	1.18619796054392	5.44650658564034e-44
chr3L:18036989-18037616	0.889845830192489	5.53412998993986e-44
chr2L:5783036-5784365	0.797900829875055	5.8446595408939e-44
chr2R:16847287-16847653	0.973361777859487	1.17338269657294e-43
chr3L:9377272-9377579	1.07007612916665	1.18682097806171e-43
chr2R:10225904-10226316	0.979691182919262	1.31042525039434e-43
chr3L:17010101-17010623	0.799713605714121	1.94662960299713e-43
chr2L:21250675-21251310	0.64107875143195	2.40185012238378e-43
chr3R:10388068-10389557	0.610670561267328	2.59260479105505e-43
chr3L:2532103-2532556	0.999445446803455	2.69121247975383e-43
chr2L:2201397-2201928	0.671760787516511	2.92438270634398e-43
chr2R:11366245-11366897	0.719560959355404	4.23653784569037e-43
chr3L:9813108-9813593	1.16531656136392	4.70304574363893e-43
chr3L:18268010-18268776	0.734150482716138	5.05598842017501e-43
chr2R:22108721-22109021	1.2683466056866	5.41365649628858e-43
chr2L:14546573-14547050	0.774289930011397	7.62835672945123e-43
chr3R:24667815-24668916	0.900004470788128	8.79110515782216e-43
chr2L:17226898-17228101	0.598220033231705	1.31344574138284e-42
chr2L:22018767-22019475	0.634246692437801	1.37854835395461e-42
chr3R:14373390-14374020	0.754480515208981	1.41927713282641e-42
chr2R:9861139-9861466	1.04349494437145	1.46622993447217e-42
chr3L:2185437-2186357	0.949751728381022	1.48394458687145e-42
chr3R:9144020-9144774	0.728920679120479	1.84171746068007e-42
chr3L:10750637-10751743	0.95592570490945	1.9264658236125e-42
chr2R:17078159-17078503	1.08790966834572	2.28731102430559e-42
chr2R:22105159-22105847	0.993962110168202	2.43347072994497e-42
chr2L:11807908-11808358	0.74343532917426	3.48208637309757e-42
chr2R:7374779-7375270	0.950802680660397	4.4821893952147e-42
chr2L:401725-402799	0.71694445577328	5.30606755544357e-42
chr2L:12483513-12483813	0.965006009717699	5.41985986353156e-42
chr3R:5116544-5117019	0.656320667192679	9.06184571437299e-42
chr3L:5926531-5926914	0.893265300120369	1.33173465721245e-41
chr3R:8300180-8300491	1.02147068679972	1.58700196143004e-41
chr3L:13214540-13215026	0.859590459826299	1.70673009613952e-41
chr2R:20946568-20946956	1.000352740088	2.05005997516265e-41
chr2R:14915259-14915874	1.12277535897635	2.21502745925481e-41
chr2R:17297755-17298283	1.09612758453293	2.47998939847574e-41
chr2R:7791221-7792228	0.670764592939756	2.66278611520267e-41
chr2L:9525510-9526226	0.852794725061316	3.82908860652182e-41
chr2R:13015524-13015980	0.791192555840516	4.40748122603505e-41
chr2L:18141588-18142122	0.926223455745616	5.63682825274625e-41
chr2L:19864064-19864534	0.921215856183206	5.90127879354013e-41
chr3R:15282314-15282690	0.903682553137046	5.97845790503399e-41
chr2L:21677018-21677635	0.715714046367943	6.76771882251624e-41
chr2L:18732524-18733316	0.617884247182404	7.0640286887105e-41
chr3R:11243204-11244413	0.696049886478178	7.46580103174499e-41
chr3R:13538716-13539532	0.805193816674375	1.01670690258629e-40
chr2L:11271614-11272012	0.905160070903917	1.12236552958153e-40
chr2L:12617825-12618371	0.661906986537242	1.16552022258015e-40
chr2L:3573508-3574046	1.08470695382744	1.22651268130509e-40
chr2L:19225750-19226563	0.713027183619718	1.40886999277732e-40
chr2R:17362937-17364080	0.727753185959522	1.5420616011661e-40
chr3L:591991-592784	0.687316792115547	2.15538496895794e-40
chr3R:19889881-19890299	0.729452227138901	2.60456189784127e-40
chr3L:18063188-18063694	0.832815430757877	2.63801597644301e-40
chr2L:12533727-12534756	0.750886484078344	2.86154545707569e-40
chr3R:19892172-19892580	0.872900902400308	2.86797108280107e-40
chr3L:8457803-8458326	0.821582972099904	2.93923725023157e-40
chr3R:9733087-9733536	1.02791710150427	3.01780243527687e-40
chr2R:14031294-14031867	0.709412315713599	3.25945917882139e-40
chr4:724144-724584	0.823637917110971	3.97011244170211e-40
chr2L:2200141-2200622	0.657477313506426	3.97380475023896e-40
chr3L:1235578-1236004	0.920898211853959	4.47661047027336e-40
chr2R:9553893-9554230	0.941392560265247	5.08820922310477e-40
chr2L:14684912-14685534	0.668387621268145	5.78883738290017e-40
chr3R:22488921-22489716	0.730181894318514	5.98813413589395e-40
chr3R:9055321-9055779	0.730867691832368	7.08804364280439e-40
chr2R:8272463-8273058	0.800882410384048	7.95249419800675e-40
chr3R:25653419-25653880	1.00840355254796	8.44180408192449e-40
chr3L:8744922-8745652	0.71639439534705	1.06131389546329e-39
chr2L:16365736-16366652	1.04030290046671	1.16677798590605e-39
chr3L:6608965-6609298	1.07205154892656	1.4772258992544e-39
chr3R:18114134-18115539	0.653659822899161	1.57590638648928e-39
chr2R:24539776-24540133	1.12547903043286	1.64979003491144e-39
chr2R:25081278-25081675	0.981605996656218	2.18259239529813e-39
chr3R:27421190-27422369	0.874812459080248	2.23610088372396e-39
chr2L:73064-73531	0.799719862105952	2.3226765137012e-39
chr2R:6871321-6871968	0.751448923824683	2.86553026609998e-39
chr2L:14515130-14515606	0.835389396362817	3.14998469373688e-39
chr3R:13542705-13543799	0.74020494311821	3.52284482842205e-39
chr3R:30259774-30260362	1.06857003584639	3.57909505970647e-39
chr2L:10572937-10573753	1.0145259011258	3.67685256419183e-39
chr2R:14713436-14714017	0.819243973684147	4.25940506042548e-39
chr2L:7914995-7915454	0.952418600565147	5.46307721540353e-39
chr3L:12714379-12715047	0.669054860904149	6.13559107657775e-39
chr2R:24944523-24944922	0.890119455658201	7.36075272224494e-39
chr3L:15500796-15501385	0.842593478918323	7.54554014567734e-39
chr3L:16800975-16801275	1.25320759916434	7.70201545258563e-39
chr2R:24985811-24987203	0.567103673811642	8.14326800963543e-39
chr2R:10103165-10103717	0.762514941857105	9.02833994045981e-39
chr2L:5427123-5427673	0.762817063350361	9.72850850740581e-39
chr2R:24767929-24768668	0.643948257871004	9.81675132472797e-39
chr3R:9393476-9393919	0.864312443911872	1.7537221932536e-38
chr2R:6529767-6530344	0.781607272417318	2.12153631409813e-38
chr3R:14359319-14361002	0.675255165141579	2.78291501894742e-38
chr2L:11253446-11254082	0.910466266693056	2.90386297526663e-38
chr2R:10210816-10211571	0.539337238817938	3.14608065018723e-38
chr3R:21348219-21348761	0.764907307649609	4.17888975163067e-38
chr2L:3772756-3773341	0.85312631288221	4.79191368973698e-38
chr2R:10025913-10026249	0.894645284345863	5.28824134273452e-38
chr2R:9958046-9958346	1.27802691542923	6.79042813148996e-38
chr3R:19317129-19317714	0.641353527933583	7.29858593275193e-38
chr2L:16520077-16520526	1.07323789482286	8.94226387250813e-38
chr2R:9944367-9944803	1.03419833695602	9.70595142153598e-38
chr4:738849-739687	0.886064811074058	9.96488240806556e-38
chr2R:7579120-7579939	0.889237007601324	1.07705960612728e-37
chr3L:21669919-21670997	0.56094502564935	1.12918208701721e-37
chr3L:21099320-21100274	0.824267987556496	1.24366330530396e-37
chr3L:13413220-13413734	0.688662046722936	1.56705962755926e-37
chr2L:4997319-4998043	0.642004671445272	1.63558454614022e-37
chr2R:12720762-12722174	0.622345715264817	1.89301810385006e-37
chr3L:14654861-14655240	1.0576141790103	1.92581802610095e-37
chr3R:25328558-25329445	0.813112529837379	2.26326048281764e-37
chr2R:25285310-25286285	0.628016855053614	3.1400444108126e-37
chr2R:20079917-20080448	0.992229258219995	3.98425282314599e-37
chr3L:799580-800176	0.913079021308519	4.31196142582676e-37
chr2L:10467082-10467582	0.995285018978994	5.50800883390421e-37
chr3R:24571726-24572153	0.999069310282853	5.56340018289948e-37
chr2L:21397168-21397922	0.646705862113272	7.05395611877976e-37
chr2R:21923211-21923738	1.01209391950528	7.46140498376509e-37
chr3L:15177402-15177927	0.757267947076227	7.62654015467451e-37
chr3L:3034993-3035654	0.918945227560252	9.02466121150195e-37
chr3L:9121147-9121792	0.785902666419993	9.57205913982032e-37
chr3L:8765701-8766069	1.0982632649231	1.00989058715293e-36
chr3L:19057084-19057767	0.844075698935788	1.10706854339123e-36
chr2R:22511630-22512245	0.62705720016867	1.15091267825787e-36
chr3L:18781708-18782429	1.06446693473746	1.16057095938785e-36
chr2L:8534335-8535386	0.712119984667141	1.77758478743227e-36
chr3R:10889259-10889584	0.936299572960503	1.78885788348436e-36
chr2L:1064471-1064986	0.792356958180324	1.87757580162165e-36
chr2L:18142717-18143740	0.672958842299149	1.93325168010055e-36
chr3L:790337-790783	1.03259349695714	2.30799025821091e-36
chr3L:5754779-5755081	0.927329625219283	2.39378254074975e-36
chr2R:10110680-10111012	0.906796696516603	4.36446126669e-36
chr2L:3574166-3574474	1.04661906885378	4.59128254138809e-36
chr2L:7566262-7566838	0.93804161892491	5.260424782049e-36
chr2L:14388173-14388730	1.07319733551659	8.63062717301562e-36
chr3L:7718288-7718633	1.0801546630409	9.18657698645649e-36
chr2R:22162862-22163809	0.768060420754496	9.4085550201052e-36
chr3L:12565182-12565597	0.96235106072131	1.03704613134913e-35
chr2R:20997468-20997931	0.697446162167813	1.10112400993585e-35
chr3L:8553235-8553763	0.780443401340023	1.11926419630171e-35
chr3L:11707913-11708245	0.99710837428188	1.41197803902608e-35
chr2L:20823493-20824123	0.633126341856459	1.49950060261344e-35
chr2L:1426006-1427435	0.581494024980279	1.51982778892573e-35
chr2L:12045681-12046285	0.856677351640088	1.83218853909292e-35
chr3R:17700249-17700573	0.944111359034162	1.90464732848815e-35
chr2R:11839933-11840400	0.905381888864301	2.29291108768656e-35
chr3L:8859498-8859994	0.914917069543434	2.32350415110598e-35
chr3R:14385044-14385344	1.17703155616699	2.443779862222e-35
chr3R:19485658-19486506	0.727561246967501	2.44552090708932e-35
chr3L:16985183-16985942	0.873903855217062	3.51477189244324e-35
chr2R:14024580-14025146	0.675992776518009	3.70781841072169e-35
chr3R:17700607-17701285	0.648620858313324	5.48466298801163e-35
chr2L:7332624-7333323	0.878508373593463	7.7181554936103e-35
chr3R:4671190-4671763	0.838629311644453	7.93385939587481e-35
chr2L:7564814-7565467	0.920759533233686	8.66957087597483e-35
chr2R:17268805-17269592	0.704152711200726	1.00110470678899e-34
chr2R:19325325-19326064	0.826684114511822	1.04311166984351e-34
chr2L:14333948-14334764	0.75176648132396	1.17507452783066e-34
chr3R:7643417-7644038	0.956580125508876	1.20068276774313e-34
chr3R:18849163-18849830	0.902785643500761	1.23471953544517e-34
chr2R:21379278-21379762	0.768277377032309	1.29966698928257e-34
chr3R:14675823-14676262	0.707858187512474	1.3658844364621e-34
chr2L:21951309-21951893	0.980696088097574	1.42547664711973e-34
chr3L:16072566-16073128	0.861366760825464	1.4487369150604e-34
chr3R:11450886-11451771	0.840153250329877	1.62533220793242e-34
chr2R:23042852-23043226	1.11196663262881	1.74485876576197e-34
chr3L:2469275-2469843	0.76268534997814	1.8787167961435e-34
chr3L:18019664-18019966	1.0745527433214	2.09036109249825e-34
chr2L:14687954-14688254	1.08263169524975	2.66384514479208e-34
chr3R:18917912-18918482	0.679165573697396	2.88252937436059e-34
chr2R:21210971-21211686	1.06783160110253	3.55642750442076e-34
chr3L:3825300-3826678	0.634914393737784	4.37965277064849e-34
chr2R:22102741-22103945	0.572253022572579	4.81773632319129e-34
chr2R:9859923-9860391	0.760577253788908	6.65150881262618e-34
chr2L:19895224-19895633	0.856024351822565	7.15853337739862e-34
chr2L:7404967-7405353	1.03106974522616	8.13652330184298e-34
chr2L:5437359-5438192	0.752635592767105	8.18163611739359e-34
chr3L:18009205-18009505	1.19417169435223	8.89459856944347e-34
chr2L:11057685-11058452	0.905907817906654	1.04139377673584e-33
chr2R:8853031-8853417	1.04280567938717	1.06624784632642e-33
chr3R:10517203-10517571	1.04080400691009	1.21196630061603e-33
chr2L:12483996-12484664	0.658185716728143	1.27300351353477e-33
chr3L:3249791-3250168	0.882514142424592	1.37953231423336e-33
chr2R:22546458-22546999	0.693067281509868	1.45145369893358e-33
chr3L:20949390-20949887	0.602651765577013	1.90777989193201e-33
chr2L:8580123-8580599	0.873947930162759	1.96514589540328e-33
chr2R:19372554-19373434	0.504524680537661	2.67321224903951e-33
chr2L:4835578-4836058	0.860630176917145	2.68630565234478e-33
chr3R:22052062-22052499	0.823865661689793	2.74780162965372e-33
chr2R:17261619-17262134	0.735154530718284	2.86460466440506e-33
chr2R:6705799-6706276	0.984273360818742	3.09177910278462e-33
chr3L:18279767-18280184	1.13589946775671	3.14200209495118e-33
chr3R:15811429-15811991	1.18080172149053	3.14409667117624e-33
chr2R:23666720-23667167	0.783126827599671	3.74493034888667e-33
chr2R:10865516-10866247	0.850425576660311	4.38598916858796e-33
chr3R:29782344-29782776	1.01076893238368	4.69118193465803e-33
chr2L:11259147-11259615	1.02784273523215	5.16461034208427e-33
chr2R:15241414-15241760	1.08823521173861	5.28136898780739e-33
chr3R:25879561-25879861	0.964768965838579	5.59489731424599e-33
chr3L:16798944-16799535	0.857782579116922	8.88679217061655e-33
chr2R:12540179-12540756	0.68608471953026	9.58291114251198e-33
chr3L:17533303-17533714	0.841430860593612	9.84522722382458e-33
chr2L:19247612-19248157	0.99757617621249	9.88041464477576e-33
chr3L:9125120-9125875	0.604818377543729	9.96056669933253e-33
chr2R:10312928-10313262	0.667906078469775	1.03102981555212e-32
chr3R:10537314-10537721	0.875729854596201	1.03350063949822e-32
chr3R:17776091-17777552	0.611907020707257	1.03642649908317e-32
chr2R:21885437-21886329	0.701650690030405	1.44126862494267e-32
chr2R:10545298-10545612	0.845228843250806	1.46600899936263e-32
chr2L:19847587-19848440	0.652604329337782	1.99112847288539e-32
chr3L:8678105-8678405	1.10914605208609	2.04418446870283e-32
chr3R:21921198-21921872	0.964929242435494	2.29232742355414e-32
chr2R:20997985-20998402	0.668102410364312	2.84744205290303e-32
chr2L:9203382-9203854	0.73454567843165	3.01362692548353e-32
chr2R:20944710-20945197	0.826301611952614	3.48618409390907e-32
chr3L:16700872-16701598	0.624928486565	3.6361680459407e-32
chr2R:7422479-7423241	0.637569544666563	4.88828176975939e-32
chr2L:6075339-6075921	0.682102223689269	5.19431945676208e-32
chr3L:7344860-7345491	0.522783654953396	5.70158184620922e-32
chr2L:18981247-18982305	0.599488684515715	5.77234694045509e-32
chr2L:15425274-15426307	0.632743245632601	5.94199882480514e-32
chr2R:16180011-16180861	0.720160621692403	8.64082304143516e-32
chr2L:16167460-16168026	0.836410519722549	8.85818940620182e-32
chr3R:9028656-9029612	0.503085284900023	1.18102191625138e-31
chr2L:15762510-15762950	0.785550684734318	1.34516461474786e-31
chr2R:16809458-16809839	0.950312284472909	1.35474958509766e-31
chr2L:6820111-6820687	0.784780311906383	2.11975394349151e-31
chr2R:16090956-16091453	0.886003891799111	2.16327749329309e-31
chr3R:8867947-8868831	0.76371175900309	2.4579072309726e-31
chr2R:15848391-15848932	0.903517054567895	2.48887991859877e-31
chr3R:16231098-16231700	0.673574323562825	2.62034094428059e-31
chr3R:21199546-21199945	1.04333820245778	2.87126585059745e-31
chr2L:7833403-7834151	0.784712106842491	3.33929125708792e-31
chr2L:8080443-8080786	0.999215472158022	3.75223254614897e-31
chr3L:17610933-17611367	0.82256661084285	4.88717636460321e-31
chr2L:21951917-21952380	0.89550239349489	5.40284567520781e-31
chr3L:22822320-22822808	0.932899580092289	5.71525968161768e-31
chr2L:20715928-20716540	0.826333579138961	6.02932333738728e-31
chr3L:3395972-3396797	0.644849634909966	6.09365959838488e-31
chr3R:28904378-28904806	0.848745185896771	7.19454951207898e-31
chr3R:23877878-23878439	0.758611074308153	8.9638021451979e-31
chr2L:21319849-21320544	0.835919908545789	1.16214495812888e-30
chr2L:16520532-16521132	0.713316548529839	1.2994093001972e-30
chr2L:10752617-10753113	0.81643669261242	1.46500700832768e-30
chr2L:8080919-8081231	0.885613786253259	1.55981523961492e-30
chr3R:18995906-18996544	0.554891364738849	1.60067796510278e-30
chr2L:5292841-5293348	0.639238200684925	2.45006810525873e-30
chr3L:2092123-2092423	1.04343682356924	2.73671158374389e-30
chr2R:12540812-12541274	0.765344785533062	2.92813913217711e-30
chr2R:6877811-6879000	0.626244636613823	3.01719591052129e-30
chr3L:16702457-16703412	0.624806553543626	4.03949684200954e-30
chr3R:22787510-22787810	1.05425331492243	4.12188250700395e-30
chr3L:21465169-21465766	0.709951048067261	4.4251468829492e-30
chr3R:32063592-32064015	0.869832244985421	4.86768970054988e-30
chr3L:6943293-6943754	0.723033762915315	5.03976844031101e-30
chr3L:14223372-14224105	0.647013896036293	6.16316236241849e-30
chr3R:14569352-14569838	0.725773781857297	6.19940025295497e-30
chr3R:22122631-22123178	0.790885491280592	7.07230841327477e-30
chr2L:9908463-9908847	0.736386572847605	7.14772652072423e-30
chr2L:19846227-19846953	0.7789476103328	8.17828451034664e-30
chr2R:6007204-6007672	0.803333939314395	8.39508034736743e-30
chr3L:13104160-13104875	0.809043704520283	1.00762637374479e-29
chr3R:22053264-22053601	0.804085141315361	1.21991108887435e-29
chr3L:21045601-21045919	1.04152386274286	1.42354452220623e-29
chr2R:17313629-17314116	1.08966299580877	1.44810970083537e-29
chr3L:1188725-1189667	0.706342937883464	1.4747309065777e-29
chr3R:24597122-24597901	0.63248511663582	1.59914059736596e-29
chr3R:12702071-12702498	0.785719532544527	2.08131271808531e-29
chr2R:8836858-8837158	1.09258484356724	2.12391106468424e-29
chr3R:31718579-31719057	0.870220774594062	2.32630156354985e-29
chr2L:20840351-20840975	0.881059776941231	2.52502080579404e-29
chr2R:9579287-9579727	0.732722755098983	2.5421568351552e-29
chr2R:6704962-6705289	1.00362737872235	2.78288711266118e-29
chr2R:8842170-8842523	1.02221736888933	3.18645683004461e-29
chr2L:5468448-5469029	0.701586927279193	3.24817669979345e-29
chr3L:7639525-7640296	0.801489460939108	3.62646833102832e-29
chr2R:21156935-21157441	0.905735344754739	3.73961515093005e-29
chr3R:27925340-27926245	0.579716293093235	6.38332305510451e-29
chr2R:6602012-6602666	0.623061949707306	7.15704816405971e-29
chr2L:306940-307793	0.687606866625585	7.34727940994595e-29
chr3R:5031728-5032391	0.668850841103633	7.88261201075201e-29
chr2L:4344464-4345289	0.668969798072252	9.07144313007167e-29
chr2R:8859509-8859910	0.729199536902487	1.07473464909417e-28
chr3L:18462695-18463397	0.81258258303315	1.13727591938696e-28
chr2R:19170344-19170722	0.789352435968078	1.20280718358659e-28
chr2R:11443801-11444434	0.76307627774431	1.27202687282651e-28
chr3R:16091879-16092476	0.641351266621853	1.28195885880202e-28
chr2L:3152519-3153751	0.504696665000509	1.35284656280099e-28
chr3L:11800713-11801186	0.89970686513281	1.43152519644322e-28
chr2R:19492700-19493214	0.785841632238104	1.60995388277027e-28
chr2R:7885541-7886399	0.662120659143009	1.67853385830138e-28
chr2L:5874220-5874763	0.727240533969391	1.78270805163673e-28
chr3L:634839-635451	0.540131113604887	2.06460866358393e-28
chr2L:846337-846724	0.893412847632398	2.10840533979109e-28
chr2R:6758814-6759552	0.721502794013326	2.37131028419204e-28
chr2L:18497667-18498263	0.732060773312837	2.58352068888398e-28
chr2R:11630810-11631354	0.686336402889914	2.82428331934729e-28
chr3R:22684104-22684715	0.663942023722468	3.09757847954294e-28
chr2R:6965772-6966207	0.650224172823306	4.12100280471693e-28
chr2R:23870112-23870525	0.81562432477621	4.35311491026618e-28
chr3R:26258941-26259464	0.76764537845076	4.40091361514081e-28
chr2R:23091719-23092326	0.714582198369445	4.71635608934751e-28
chr3L:2115430-2115905	0.593017605700946	4.91938098724746e-28
chr3R:19807246-19807718	0.848281316005521	5.80828369678067e-28
chr2R:18822540-18823196	0.855105832763238	6.86332653329071e-28
chr2L:6709810-6710649	0.690022618169801	7.51877895270936e-28
chr2R:7049349-7049938	0.787946306982899	8.8228093141434e-28
chr3R:19101478-19101927	0.694974513231062	1.00672719609519e-27
chr2L:5179674-5181665	0.611943308896712	1.00766021096249e-27
chr2R:24293902-24294249	0.976745421400158	1.03811653201062e-27
chr3L:11708295-11708744	0.654223325894053	1.11734568409624e-27
chr2L:9706944-9707308	0.757885443440358	1.1419145229784e-27
chr3R:31310218-31310820	0.633537071256072	1.43539987904124e-27
chr2L:7137401-7137813	0.791450897985608	1.56970544699564e-27
chr3L:22276008-22276577	0.764345674416806	1.66946987050623e-27
chr2L:16271442-16271897	0.589408018243825	1.89966889835882e-27
chr3L:9127590-9128233	0.677735779159687	2.62180960999195e-27
chr2L:14280319-14281105	0.676876775375058	2.71723534962169e-27
chr2R:8852520-8852868	1.01114041732439	2.9119983729346e-27
chr2L:5154197-5154840	0.792533040028932	3.90096884048723e-27
chr3R:22488052-22488902	0.59634611930818	3.96154596107816e-27
chr2L:9126963-9127460	0.75902723902606	3.97871015819039e-27
chr3L:12506887-12507517	0.645923580005939	4.09887846061019e-27
chr3L:9049880-9050367	0.914289427038178	4.43451726431423e-27
chr2L:18481824-18482294	0.969638664668147	5.73824546805758e-27
chr2L:11259687-11260643	0.659931985532087	6.1797877473172e-27
chr3R:16093942-16094360	0.644575323014108	6.73810088554144e-27
chr2L:845189-845947	0.729334828057127	7.27154748172627e-27
chr3L:14759971-14760417	0.576655693429449	7.53721657389636e-27
chr2R:7423311-7423875	0.669438062509723	9.30382435847384e-27
chr2R:20942722-20943382	0.582993597209093	9.50802486493239e-27
chr2R:18413824-18414385	0.638851937564117	1.03396673735834e-26
chr2R:15772955-15773411	0.873578986832812	1.16870607605855e-26
chr3R:4825057-4825533	0.719186232875303	1.26578727763046e-26
chr2R:22570177-22570550	0.912900968215987	1.83540876946448e-26
chr2R:14025159-14025459	0.814899053061472	1.96701609604967e-26
chr3L:17488651-17489217	0.696952213511975	2.06921697720612e-26
chr3R:8033161-8033873	0.542060664931268	2.35648826578472e-26
chr3L:21934562-21935006	0.791978861483453	2.4478382107155e-26
chr3R:9247096-9247589	0.802374056531354	2.45886225823096e-26
chr2L:94067-94422	0.887727184127585	2.95589637046067e-26
chr2R:17728454-17729057	0.6543358697589	3.02470554913691e-26
chr2R:12538625-12539091	0.914063430964375	3.11712159938849e-26
chr2R:6945983-6947042	0.678280795384737	3.34135350329939e-26
chr3R:30944184-30944856	0.731019025089782	3.43897597183115e-26
chr3R:15617539-15618396	0.684306360628145	4.18697676813131e-26
chr2L:7560186-7560845	0.86331967740652	4.21149686871329e-26
chr3R:18585432-18586052	0.599784675234466	4.53950216324492e-26
chr2R:6168930-6169256	0.72822802364187	4.85539975533829e-26
chr3L:14614024-14614660	0.672338682881807	5.72898007564731e-26
chr2R:13964295-13964865	0.543570105266037	6.2713456852327e-26
chr3L:2157394-2158017	0.849579883012071	6.33364572285376e-26
chr2R:8825274-8825603	1.05006450190047	7.48464065687451e-26
chr3L:7432760-7433060	0.975167117370118	8.98453056255226e-26
chr2R:23908122-23909074	0.510157976515955	1.13411081406012e-25
chr2L:21669437-21669858	0.939988771501272	1.35135509267472e-25
chr2L:11370371-11371312	0.75815297176012	1.38851488024889e-25
chr3R:21322229-21322958	0.506231887627815	1.45599886108483e-25
chr3R:21025367-21025882	0.813324851677502	1.56206032027116e-25
chr3L:1738316-1739216	0.507089562028996	1.70835019006947e-25
chr2L:15339527-15340003	0.681730928610984	1.73200632308292e-25
chr3R:14677639-14678264	0.662134689208404	1.7583316928665e-25
chr3R:7969117-7969596	0.966277612144144	2.25522240672655e-25
chr2R:18351427-18352055	0.675674251022551	2.47130957702234e-25
chr2L:20858439-20859411	0.516942422219207	2.49566016631555e-25
chr2R:22569645-22570099	0.683551356713622	2.76959178168914e-25
chr2R:11703991-11704580	0.942872186848936	3.23201754218302e-25
chr3L:17856467-17856996	0.673304128454556	3.30935456359089e-25
chr3L:10738950-10739689	0.636087452589742	3.59971491619316e-25
chr3L:11374733-11375499	0.612026337322856	4.13482500051626e-25
chr3R:18670694-18671256	0.560940503763057	4.18609107252825e-25
chr3R:14737893-14738370	0.613609747605638	4.37624974823616e-25
chr2L:18795880-18796363	0.649436379884731	4.61622858114234e-25
chr2R:8826968-8827272	0.965446213430511	5.08821037828553e-25
chr3L:16957059-16957680	0.662823893421265	5.24477390057743e-25
chr2L:7628205-7628901	0.716155208015106	5.285855651765e-25
chr2L:19361806-19362372	0.590964800663492	5.61631393946829e-25
chr2R:11194893-11195513	0.502902880337956	6.56179441614602e-25
chr2R:24307807-24308269	0.652902130869188	6.73928692366374e-25
chr2L:19312193-19312809	0.657978736996055	7.59463371669661e-25
chr2R:11702958-11703466	0.859162721794735	9.44620883938249e-25
chr3R:16477241-16477633	0.856770683649362	1.10026150663582e-24
chr2R:11184091-11184550	0.909579228814661	1.11132532485882e-24
chr3L:21043309-21043701	0.785469968118718	1.60351487538193e-24
chr3L:9055878-9056215	0.924382338697845	2.01868151944523e-24
chr2R:23231087-23231823	0.744559457918946	2.03602285194634e-24
chr2R:16211453-16212313	0.705544787264475	2.17250874218745e-24
chr2R:6528987-6529589	0.639096422725514	2.20600275734128e-24
chr2R:18413350-18413802	0.536151312577434	2.76753885553449e-24
chr3L:15762421-15762880	0.674372937786719	3.96792709801574e-24
chr2L:11210319-11210792	0.566299987217312	4.43790074399955e-24
chr3L:16930477-16931072	0.736570314798855	4.97205084942418e-24
chr3L:17740356-17741314	0.540600303486647	6.15249934002929e-24
chr3L:7841191-7842004	0.833570248628851	6.69214780130922e-24
chr2R:17436242-17437052	0.649427142193196	7.15032877161427e-24
chr2L:6941759-6942522	0.520657530527232	9.16715512277414e-24
chr3L:8865080-8865826	0.697396499936964	9.71197047480761e-24
chr3R:15311614-15312061	0.788686437196572	9.8682121819322e-24
chr2R:20274265-20274756	0.568940924772487	1.09123393263939e-23
chr3R:10029706-10030581	0.589310233242307	1.10587640624393e-23
chr3R:7691825-7694332	0.529304821010023	1.19939208606269e-23
chr2L:19336703-19337120	0.736497326992736	1.32444818123989e-23
chr3L:13440770-13441326	0.712989307172744	1.33397639535669e-23
chr2L:1646143-1647001	0.634379871418503	1.36184110193407e-23
chr2L:3835202-3835633	0.617970263440906	1.40454513969321e-23
chr2R:9819163-9819657	0.637049299811018	1.42987640629096e-23
chr3R:29892921-29893511	0.946956223691043	1.44735186266266e-23
chr2L:5246921-5248181	0.545444829277269	1.60508549524083e-23
chr3R:8867264-8867830	0.723807470739051	1.69224039609682e-23
chr3L:91806-92360	0.80559061350559	1.75644092519461e-23
chr3R:22754344-22754852	0.559102352959328	1.95075077820245e-23
chr3L:18832266-18833027	0.631404090277536	2.02795172050271e-23
chr3R:28851440-28851999	0.543309690584162	2.31841505543111e-23
chr2L:10751695-10752501	0.55453066357461	2.34008061682152e-23
chr3L:529441-530115	0.772413587198272	2.39271175554846e-23
chr3R:9917939-9918591	0.571975945267248	2.67718317097426e-23
chr2R:18335656-18336118	0.85499813529779	2.68729262854792e-23
chr2R:19254718-19255413	0.631783112465487	3.89322537320674e-23
chr2L:20017068-20018203	0.632401261355713	4.66552912220658e-23
chr3L:1418340-1419334	0.543941259526123	4.84217226474115e-23
chr2L:12492985-12494061	0.684962796803846	5.04983193976738e-23
chr3L:2552370-2553125	0.556141119864812	5.36998694202757e-23
chr3L:17979609-17980076	0.821763888914055	6.40251657051383e-23
chr2R:22073027-22073892	0.534655141059723	6.61443273137732e-23
chr3R:10213359-10214155	0.794766490919981	7.20639056610302e-23
chr2L:10792234-10793200	0.760250615716805	7.28367551344121e-23
chr2L:18572638-18573220	0.704441583008655	1.19963149849872e-22
chr2R:6168285-6168757	0.658584912266926	1.21526541556884e-22
chr2R:14927981-14928504	0.622989787498925	1.21762049315102e-22
chr3L:282158-282720	0.581232147726205	1.37686302154425e-22
chr3L:22095913-22096732	0.644246011506296	1.58572410742001e-22
chr2R:17843087-17843604	0.690516519988297	1.59804364315181e-22
chr2L:14662715-14663121	0.847213386892974	1.758295847514e-22
chr2L:2130241-2130615	0.608522840196895	1.8662047127181e-22
chr2L:2830022-2830462	0.645613762528952	1.92796260971344e-22
chr3R:19875041-19875482	0.680469449672327	2.02641529611487e-22
chr3R:9964532-9965091	0.690093559545104	2.32237056775814e-22
chr3R:19910422-19910853	0.726717155529669	2.84553202491741e-22
chr3R:6410699-6411213	0.620136451974073	2.89078613581632e-22
chr3L:15501636-15502343	0.601535775355951	3.09193438265506e-22
chr2L:15444826-15446013	0.637105948459681	3.48532552361348e-22
chr3L:133443-133743	0.793647214769238	3.59094576830442e-22
chr2R:8874003-8874477	0.925650650605481	5.29826570480732e-22
chr2R:6035240-6035726	0.599395887305874	5.50784232383991e-22
chr2R:22398240-22398752	0.746562962563924	5.75527759917581e-22
chr2R:14006693-14007418	0.500667581883948	6.42331770881044e-22
chr2R:6144511-6144978	0.583142398016991	7.22453486620764e-22
chr2R:6548212-6548782	0.831746389960005	7.84169726237594e-22
chr2R:11103056-11103581	0.595993054042563	8.84323932098468e-22
chr3R:16583533-16584281	0.745694677649045	1.3225173168019e-21
chr3L:7996258-7997117	0.552891192489824	1.81945616089116e-21
chr3R:19641062-19641532	0.627050679245802	1.85973833309456e-21
chr2L:11191589-11192102	0.834342206556125	2.0350892386138e-21
chr2R:15050482-15051036	0.590243321925601	2.27267219246835e-21
chr2R:15246768-15247241	0.502799440700269	2.32820357249859e-21
chr3L:18898095-18898500	0.664924512664625	2.50276441030694e-21
chr3L:8458721-8459371	0.570620588588285	4.41248543394109e-21
chr2R:20006776-20007502	0.73921076958765	5.69989823188124e-21
chr2L:16789164-16789923	0.791004421492018	5.77017803414323e-21
chr3R:15616718-15617244	0.700786597935894	7.01965416465628e-21
chr2L:14397878-14398577	0.812794381365489	7.10871708441336e-21
chr2R:22676712-22677321	0.627962480749876	7.72140134929746e-21
chr3L:11198153-11198651	0.707589974532342	8.25331222824981e-21
chr3R:14346662-14347435	0.502179215845334	8.65872434902155e-21
chr2L:1446337-1446672	0.787031346459989	8.70197319474878e-21
chr3L:12401377-12402149	0.612561758870395	9.03957650800431e-21
chr2R:8838740-8839040	0.909954485877225	9.23956996315429e-21
chr3L:12834085-12834724	0.702448794428745	9.69123139000559e-21
chr3R:13547556-13548161	0.669069898573841	9.95282625798207e-21
chr3R:32015174-32015777	0.709867608385445	1.19518214968781e-20
chr3L:21465901-21466586	0.61813167154653	1.48701187361354e-20
chr3L:17857153-17857653	0.696650961175004	1.51364914735541e-20
chr2R:24144569-24146040	0.647227180810614	1.54936800117475e-20
chr3R:15340367-15341096	0.615053915200644	1.55017389472053e-20
chr2R:10289625-10290138	0.558801661168803	2.23296664001431e-20
chr2R:15045265-15045845	0.736103152202792	2.25679289761043e-20
chr2R:12098937-12099701	0.647207021354393	2.471314715654e-20
chr3R:19648666-19649036	0.642692066239981	2.56077421310595e-20
chr2L:19098507-19099195	0.692512006101456	2.85529528247856e-20
chr2R:16196851-16197276	0.661821825524725	3.07632926413381e-20
chr3L:8667780-8668315	0.898276691261375	4.65944190532879e-20
chr3L:22439867-22440479	0.559202238323692	5.24306657660447e-20
chr3R:18914621-18915071	0.781537119631969	5.28342793543305e-20
chr3L:22192478-22193040	0.717956688675436	5.59745741653291e-20
chr2R:12439595-12440008	0.692871680788059	6.05701656656069e-20
chr3L:18064704-18065165	0.578708385954262	6.40374806779606e-20
chr3R:27580387-27581114	0.532793820306414	6.53674520126849e-20
chr3L:18267282-18267820	0.710650556195905	6.57458017536954e-20
chr3L:19790895-19791250	0.521962844904247	8.62591704689721e-20
chr2L:10756072-10756623	0.51491729996414	9.40640672921741e-20
chr3L:11512176-11512707	0.687900205434615	9.98949365888935e-20
chr2L:8098381-8098724	0.765428356755934	1.07730857377026e-19
chr3R:29276466-29276932	0.638986263185969	1.18774106505367e-19
chr2R:9681567-9681964	0.637044373780473	1.24041331500439e-19
chr2R:6233774-6234074	0.892094544341973	1.52488530148174e-19
chr2L:559749-560591	0.512201287046191	1.98467950336984e-19
chr3L:9675445-9676035	0.731398518496501	2.03848022363502e-19
chr2R:11494386-11494881	0.84410055724756	2.1724033693755e-19
chr3R:21651294-21651828	0.62020058617417	2.33527751063949e-19
chr2L:72261-72581	0.802807006235366	3.459292556996e-19
chr2R:7991917-7992228	0.798875426194409	3.96911666857091e-19
chr3R:6481521-6482171	0.720481536054422	4.79343092163373e-19
chr3L:9432944-9433538	0.572523428827775	4.9132276256594e-19
chr2L:14613153-14613581	0.860268597909021	5.14151754201961e-19
chr2L:21001940-21002537	0.519684631630152	7.2907354477231e-19
chr2L:8585669-8586394	0.642112718912027	7.55309893792758e-19
chr3L:15514366-15514803	0.607431919418818	7.67452066915866e-19
chr3L:20187679-20188570	0.521023137743758	8.59050892896927e-19
chr3L:17532767-17533254	0.554376722842941	8.60819933935972e-19
chr3R:18399001-18399478	0.542593103596895	9.15145568379728e-19
chr2L:10143208-10143889	0.548177472379053	1.35570868525363e-18
chr3L:17657928-17658335	0.731864137390359	1.44928651670617e-18
chr3L:14272088-14272505	0.844743435126954	1.54332116208945e-18
chr3R:6170701-6171255	0.548746178442736	1.54582753399617e-18
chr3R:17386598-17386921	0.798774257442563	1.56898942090528e-18
chr2L:5029335-5029852	0.632388261183881	1.67555837390652e-18
chr2L:16800821-16801489	0.720670931041823	2.02085313736654e-18
chr3L:17869499-17871570	0.539473646357209	2.10052308907687e-18
chr2R:8145816-8146194	0.662803884572097	2.30920634896514e-18
chr3R:20309081-20310024	0.55981910294702	2.39368868852277e-18
chr2R:8821745-8822122	0.883281022904042	2.47061138097983e-18
chr3R:5141260-5142264	0.54997843482212	2.50222707824467e-18
chr3L:21840460-21840976	0.565113235206309	2.98166120614836e-18
chr3R:16418044-16418494	0.841150231139709	2.98839224767824e-18
chr3L:18996438-18996926	0.733620458734098	3.03935779324944e-18
chr3L:10186875-10187728	0.74129865152483	3.23055778694121e-18
chr2L:134459-135004	0.511848441626411	3.24975026977344e-18
chr3R:26021497-26021932	0.514465646394042	3.27514639115772e-18
chr2R:24945159-24945616	0.550767810593255	4.4887043704893e-18
chr2L:16166461-16166973	0.779476761230247	4.55488143849022e-18
chr2R:6705321-6705758	0.746905037410487	4.73747661046176e-18
chr3L:1488188-1488922	0.624827570696285	4.88885133217211e-18
chr2L:14688379-14688736	0.551090547616703	5.35911067550896e-18
chr2R:9934376-9934977	0.543044153574129	6.91417201210836e-18
chr3L:2584423-2584819	0.660482652060566	8.43764751637179e-18
chr3R:9055007-9055307	0.61239187260129	9.91143528314918e-18
chr2L:10474171-10474777	0.614904917564161	1.02646619176348e-17
chr3L:9384276-9384753	0.634655851054062	1.09350966543981e-17
chr3R:17059714-17060092	0.509300391055544	1.19116561511295e-17
chr3R:14283875-14284339	0.605815059830155	1.29151209900243e-17
chr2R:23730812-23731484	0.609229057277719	1.30819654536028e-17
chr3L:7719161-7719762	0.826602387732239	1.65321665835879e-17
chr2L:5301328-5301760	0.598063023813098	1.66640305521638e-17
chr2L:7422360-7422822	0.629996192948711	1.87926829425124e-17
chr3R:11156696-11157533	0.689304990010362	2.04826094528759e-17
chr3L:2257478-2257915	0.760177897903537	2.05813983391696e-17
chr2L:5296856-5297300	0.542551132006529	2.26412668301543e-17
chr3L:14219540-14220051	0.57057267654932	2.45713692308858e-17
chr2L:21676526-21676996	0.600708244626105	2.6157546979002e-17
chr3R:8300786-8301162	0.596435898440608	2.6214953791989e-17
chr3R:10867439-10867859	0.733625206991121	2.68747307997455e-17
chr2R:16270384-16270782	0.65799031550487	2.93699522050409e-17
chr3L:19227217-19227922	0.721340599123468	3.1344052781151e-17
chr3R:24608779-24609866	0.562683555372296	3.19163643840005e-17
chr3R:17705692-17706269	0.561806955649259	3.59327178124467e-17
chr2R:15538007-15538327	0.675640959484499	3.88397636576274e-17
chr2R:8024327-8024800	0.543418608862519	4.04174201289111e-17
chr3L:13103235-13103894	0.714001419520547	4.29703378078134e-17
chr2R:24057030-24057342	0.72152866545107	4.53139824548755e-17
chr3L:19155575-19156060	0.573477947924935	4.6578005971426e-17
chr2R:13926524-13926997	0.721728984315283	5.15370980887734e-17
chr3L:18283515-18283965	0.635039341196986	5.63101316594676e-17
chr2R:17344127-17344728	0.726801587059046	5.70712842446643e-17
chr3R:6353902-6354309	0.626831217276787	6.83405300103666e-17
chr3R:29089127-29089785	0.533627683992332	6.86797146204868e-17
chr3R:9418596-9418962	0.638963278745764	9.09784092591607e-17
chr3L:20509622-20509957	0.737436625296314	1.0338698605624e-16
chr2R:12931463-12931763	0.747012006397798	1.04407417255001e-16
chr2R:11102269-11102946	0.501529425968199	1.19481212731703e-16
chr3L:582690-583322	0.621883167909743	1.24137143232175e-16
chr3R:12271282-12271756	0.626757364872992	1.58505935629716e-16
chr2L:18676988-18677819	0.525922910626512	1.62150422786071e-16
chr2R:8814253-8814714	0.819804625841957	1.62199571292591e-16
chr3L:15675253-15675737	0.505875896411029	1.74385395999557e-16
chr2L:1446689-1447194	0.608946532020079	1.97469516575545e-16
chr3L:21023331-21023809	0.584265895180168	2.23060363919027e-16
chr2L:6200773-6201472	0.528299122422008	2.32368938977613e-16
chr2L:22532524-22533095	0.560116324390236	2.46033047776289e-16
chr2L:5186458-5187210	0.539161714603383	2.48608454326464e-16
chr3R:23669363-23670292	0.521132790896233	2.53047276852833e-16
chr3L:108916-109455	0.701939222143741	2.5619197251764e-16
chr2L:6193904-6194671	0.532117226126096	2.77558897598982e-16
chr2L:15766124-15766779	0.648264429011663	2.80681111430549e-16
chr2L:10589315-10590059	0.533788566170604	3.96241406429075e-16
chr3R:17065109-17065499	0.529180600488821	4.0634117164819e-16
chr3L:19234370-19235351	0.513250808182912	4.08113894736071e-16
chr2L:6100221-6100821	0.656700650409162	4.35893498778176e-16
chr3R:14678300-14678683	0.605198961879408	4.56866771249733e-16
chr2L:16534188-16534650	0.548119721908714	5.89663816078218e-16
chr2R:8603069-8603427	0.83164447509489	6.22499491128058e-16
chr3L:8604414-8604803	0.658847000906666	6.62122615071965e-16
chr2R:7421863-7422247	0.789066645400679	6.80485801457624e-16
chr2R:20998653-20999039	0.566963768017478	8.11222834999323e-16
chr3L:9842138-9842558	0.545799864076232	8.59610382696011e-16
chr3R:15130846-15131336	0.52134723237328	8.63464886594996e-16
chr3R:30734930-30735506	0.570775226720817	8.7358454005432e-16
chr2R:21575651-21576357	0.501355361237588	9.5818466464494e-16
chr3L:5971276-5971645	0.61161759514841	1.00192212547086e-15
chr2R:8669397-8669701	0.62893757861367	1.00319580410348e-15
chr2R:12544360-12545060	0.510782802384617	1.0768804308082e-15
chr3R:24570435-24571060	0.739637167166697	1.1313791437857e-15
chr2L:19422244-19422773	0.524381370641052	1.16988225589779e-15
chr3R:10082327-10083094	0.676792616046809	1.19162087705828e-15
chr2L:21949982-21950567	0.669551321141753	1.22018036018509e-15
chr3L:22380504-22381108	0.513441826231859	1.39504779465232e-15
chr2R:24343907-24344381	0.626029508560942	1.72632245348913e-15
chr2R:8659380-8659777	0.781827919454122	1.84673911276726e-15
chr2R:22647536-22648032	0.609691232592837	1.97191627008055e-15
chr2L:19764470-19765193	0.506161404208147	1.98721387875292e-15
chr2L:3094913-3095454	0.553967029507635	2.12317260727354e-15
chr3L:8180790-8181246	0.561975098033307	2.14090026731456e-15
chr2R:21842118-21842985	0.606751330752828	2.36520112339997e-15
chr2R:14219022-14219322	0.665121180374118	2.36571904821394e-15
chr2L:15910844-15911303	0.674597036380352	2.44235061689555e-15
chr2L:11807521-11807832	0.560590996454027	2.66614397705754e-15
chr3R:27656963-27657460	0.556062371705171	2.72751922081859e-15
chr2R:7411203-7411771	0.678284062525182	2.95455822983745e-15
chr2R:19372125-19372536	0.578845504949796	3.45363103227018e-15
chr2R:23383212-23383604	0.587499776407716	3.71614807160357e-15
chr2L:16801608-16802437	0.572748317972207	3.93752675033881e-15
chr2R:23964604-23965029	0.598919637124985	3.9935873630435e-15
chr2R:8153115-8153539	0.73009341268706	4.3495975782316e-15
chr2L:18500962-18501340	0.561328721364051	4.78835509704314e-15
chr3L:8080515-8081254	0.580355520588755	4.96415873278439e-15
chr3L:6257571-6258472	0.594029470807881	6.55999713671942e-15
chr2L:2242052-2242591	0.601777712110684	7.32679838075891e-15
chr3L:17763953-17764565	0.556399559776255	7.95523267908356e-15
chr3R:8324992-8325901	0.566505682071837	7.9983725109556e-15
chr2R:16240598-16241266	0.573913959036093	8.01803229219743e-15
chr2L:14545787-14546262	0.576782677969373	8.56255521456714e-15
chr3R:30112370-30113092	0.509214944163261	1.10779659616897e-14
chr2R:15979895-15980946	0.531691432778067	1.22758504102367e-14
chr3R:21202869-21203505	0.645527598817358	1.24541321632056e-14
chr3R:24051493-24051810	0.693967618058013	1.54348710718925e-14
chr3L:4095519-4096071	0.655198319422106	1.83046422643602e-14
chr2L:472103-472486	0.57951385101086	1.84208992483571e-14
chr3R:30259128-30259676	0.683424936879177	1.94117975815772e-14
chr3L:2060690-2061760	0.647517009326544	2.57393195784253e-14
chr2L:92927-93323	0.670207063370039	2.7663586603271e-14
chr3R:23601278-23601898	0.530043527215776	3.19083348364247e-14
chr3R:14714846-14715354	0.50439937736884	3.44015999626975e-14
chr3R:16664320-16665085	0.505603365054046	3.75202269039617e-14
chr3L:1091203-1091782	0.615829667014509	3.80737446229426e-14
chr2R:24361865-24363595	0.527069341679807	5.26084725098768e-14
chr2R:10210328-10210811	0.529940310501123	6.2448315398126e-14
chr2R:23858622-23858966	0.544090746602981	6.46819500420435e-14
chr2R:18231065-18231505	0.641986495267589	6.63574254130127e-14
chr2R:7146778-7147262	0.560497199383971	6.99225726536612e-14
chr2R:17338583-17339090	0.650596309916554	7.31376476995407e-14
chr3L:4263464-4263926	0.619502117828435	8.49873546661279e-14
chr2R:14990763-14991124	0.700532915917297	9.08260454072409e-14
chr3R:24589417-24589729	0.639567578669546	9.33358642565895e-14
chr3L:22796710-22797195	0.636314296552677	9.80588232709807e-14
chr2R:7045527-7046044	0.622134882845998	1.22678876136726e-13
chr3R:24203608-24204941	0.518402708686417	1.35644395433087e-13
chr2R:20032138-20032671	0.6496618797408	1.37118513984266e-13
chr2R:11594974-11595492	0.500740955250985	1.43539242730322e-13
chr2R:11657726-11658328	0.560237360697656	1.45723541762552e-13
chr2R:8652496-8652796	0.584426278033932	1.67880137823268e-13
chr2R:21496676-21496976	0.587258796507935	1.86293755389053e-13
chr2R:7458680-7459034	0.611996621222062	1.93868224876087e-13
chr3R:10597961-10598480	0.573888699103693	2.07166949417725e-13
chr3R:14413292-14414052	0.500802419278201	2.07457937854874e-13
chr3L:8672809-8673159	0.698188014444058	2.37243440545839e-13
chr2L:470789-471232	0.591946636130555	2.99910967530327e-13
chr2R:24133436-24133736	0.549277626501833	3.11807390509456e-13
chr2L:133058-133358	0.516698424662029	3.24982703306939e-13
chr3L:13432818-13433290	0.634396127095604	3.71797650665174e-13
chr2L:1654278-1654683	0.61348872666088	4.60488515682036e-13
chr3L:14545145-14545563	0.684415492564884	4.63426439451428e-13
chr2R:6156909-6157310	0.677008064076792	5.04363446760987e-13
chr2R:9682059-9682445	0.543560344194204	5.22100197393984e-13
chr3R:4680841-4681684	0.547652794250213	5.24844105383959e-13
chr3R:22287589-22288237	0.552408417438214	5.42117158709243e-13
chr3L:2184542-2185292	0.650558159056994	5.46801312909467e-13
chr3R:16482008-16482637	0.541499656745665	5.77035726754115e-13
chr3L:22118245-22119180	0.509661303005355	6.43664225756525e-13
chr2R:8745026-8745778	0.609720935412957	6.43782368715881e-13
chr3R:4780887-4781236	0.630500924300611	6.46740388908906e-13
chr2R:9679823-9680333	0.59212615104776	7.47688924788663e-13
chr3R:9363083-9364023	0.548021556988036	8.01313750366756e-13
chr2R:9612135-9612745	0.621487866926842	8.73498716165335e-13
chr3L:7529571-7529962	0.68773254937729	9.76324786744791e-13
chr2R:19881715-19882286	0.537933007296193	9.80864935024712e-13
chr2L:5027248-5027762	0.526773488162637	9.83048624534796e-13
chr2L:16547988-16548516	0.538786388953533	1.16305579580606e-12
chr3L:21242328-21243554	0.668844713692527	1.19822847556014e-12
chr3R:16448430-16448950	0.53921795988614	1.82224156817872e-12
chr4:231120-231611	0.612681966928193	2.1124634570265e-12
chr3R:31713964-31714264	0.591860859890703	2.131415879879e-12
chr2L:9907742-9908142	0.539958158851846	2.27624920865749e-12
chr3L:21956366-21957050	0.683269921432373	2.58570566928496e-12
chr2L:11622911-11624179	0.55889817806744	3.36621635572562e-12
chr3R:5041305-5042035	0.502796149465769	4.07507225448721e-12
chr2R:15895348-15895741	0.679434213534959	4.19292288147427e-12
chr2R:9426255-9426641	0.505513411503123	4.35503675264556e-12
chr3L:15088511-15088865	0.645162854232375	4.4333274331335e-12
chr3L:15171966-15172556	0.593463879913235	4.87389621896275e-12
chr3L:590028-590425	0.512062498780311	5.48292513251903e-12
chr3R:19024928-19025258	0.63677049955245	5.73605191996214e-12
chr2L:3151899-3152512	0.521795366796862	6.55969951033063e-12
chr3L:17755664-17755964	0.630575014876457	7.80998511661109e-12
chr3R:25447389-25447928	0.561730273184253	9.10083672513363e-12
chr2L:14629882-14630563	0.641674738859121	9.79034275708626e-12
chr3R:7113139-7113465	0.643031240507378	1.01517759242622e-11
chr2R:23229438-23230496	0.518088061168962	1.07482337188858e-11
chr2R:11200659-11200959	0.589238188955495	1.12716717789426e-11
chr3L:12913465-12914326	0.617840600541215	1.17134446086899e-11
chr2L:1926077-1926743	0.612053386123005	1.43151417043136e-11
chr2L:12365948-12366476	0.518901341371341	1.45903888981397e-11
chr3R:21317284-21317756	0.536361660436683	1.47142791141784e-11
chr3R:16850682-16851161	0.601927535335135	2.52786958289491e-11
chr4:239546-239938	0.687823368471226	2.9013820658974e-11
chr2L:19897298-19897791	0.569637312438466	3.03908282963959e-11
chr3R:19075841-19076760	0.509349159681633	3.13557646700626e-11
chr3R:9915351-9916128	0.528251303579531	3.62661217094316e-11
chr2R:8194573-8195248	0.563351602284068	3.73734315763367e-11
chr2R:14919322-14919824	0.679500175167501	3.78518463524679e-11
chr3R:14901035-14901430	0.58074739200272	3.86814767066646e-11
chr3R:4745840-4746146	0.564838612507441	3.91877334082928e-11
chr3R:30796823-30797169	0.616905444034122	4.21828372128106e-11
chr3L:7604790-7605152	0.514557479001444	4.32947252835006e-11
chr2L:8553463-8553926	0.635174867622166	4.44726049733112e-11
chr2R:15989945-15990338	0.591036917802953	4.60774393602462e-11
chr3L:3126372-3126794	0.672024913968318	5.04465393121758e-11
chr2L:14640032-14640897	0.546064772990172	5.1194987984632e-11
chr2L:72593-73038	0.50671366085249	5.13064838417623e-11
chr3R:23875266-23875937	0.505911432901179	5.87138579112236e-11
chr2R:17048682-17049584	0.50223092077868	5.95537242193273e-11
chr2R:21863656-21864145	0.651360870619246	6.25319966021682e-11
chr2L:5024504-5025076	0.548302813485947	7.10622805939448e-11
chr3L:8676431-8676731	0.634059422439823	7.62585992661977e-11
chr3L:21953734-21954307	0.537959725324965	9.06171167334801e-11
chr2R:8824921-8825221	0.730565809527767	9.24643543969317e-11
chr3L:1092933-1093396	0.535775879903782	1.33071583558601e-10
chr2R:13447347-13447799	0.536974916610608	1.35754153141657e-10
chr3L:6349214-6349830	0.613653019382245	1.38867699343425e-10
chr3R:29905045-29905602	0.63534391604158	1.58316622127041e-10
chr2R:18690615-18690966	0.56749779273814	1.5945325053519e-10
chr2L:12034640-12035190	0.610640796648684	1.65340912922118e-10
chr3L:14644953-14645624	0.504014580894832	1.98426613186855e-10
chr2L:6861527-6862334	0.507892456343649	2.59655810143834e-10
chr2L:10553636-10554243	0.512851192718496	2.93757503160547e-10
chr3L:16569224-16569810	0.506767037028487	3.12626943843117e-10
chr3L:2106095-2106720	0.550203484716857	3.35618438775933e-10
chr3R:12269699-12270351	0.604789150443798	3.6060539835163e-10
chr3L:10781237-10781817	0.50073391118557	3.72547195661809e-10
chr3R:20652909-20653561	0.509268487689262	4.1645474030371e-10
chr2R:15000768-15001501	0.535059357108135	5.00138788157347e-10
chr3L:15199343-15199827	0.721324167655042	5.25977988738393e-10
chr2L:7220419-7220976	0.561782506016988	5.77222080430413e-10
chr2R:22647025-22647487	0.550896988590964	5.77791785536505e-10
chr3L:10539916-10540404	0.645497167064603	5.78084224479087e-10
chr2R:14008941-14009382	0.523378560447246	6.14179998562498e-10
chr2R:15108036-15108603	0.619220293455925	6.847577129766e-10
chr2R:17439256-17439783	0.531934151602644	7.69128821262845e-10
chr2R:23176336-23176840	0.561985129287192	1.15243426851138e-09
chr4:745353-745972	0.526206715198822	1.18285614587537e-09
chr3L:19482991-19483488	0.518107135790581	1.50759707216381e-09
chr3R:22172980-22173548	0.508909131821328	1.54620236312994e-09
chr2R:10208719-10209110	0.512276386994907	1.54899536150639e-09
chr3L:16660557-16660937	0.527360735051325	1.91472752316015e-09
chr2L:14552362-14552984	0.619312707821964	2.01121295669525e-09
chr3R:14057188-14057849	0.522714246452654	2.24790922127202e-09
chr2R:18338142-18338460	0.530320580525874	2.51227319101339e-09
chr3L:6309594-6310082	0.556914551789007	2.84331370484124e-09
chr3R:26988713-26989511	0.542370342067889	3.39525463349597e-09
chr3R:18102682-18103729	0.518628380174324	4.12274718787035e-09
chr2L:2829646-2829972	0.664216501504816	5.15243609364823e-09
chr3R:22368311-22368673	0.557539682948779	7.04022969772045e-09
chr3L:9128746-9129160	0.580674395829084	7.17064422973609e-09
chr2L:20868891-20869384	0.517195113032871	7.97014613898496e-09
chr3R:20596356-20596750	0.638538449868383	8.22976106462889e-09
chr3R:20912373-20913137	0.537585492925999	1.03672082644425e-08
chr2R:21093779-21094224	0.575536885654026	1.57410126113456e-08
chr3R:26552220-26552673	0.548559790158296	1.93507269255093e-08
chr3R:6419805-6420401	0.540921027307242	2.05906171739368e-08
chr3R:17247725-17248146	0.530833685891305	2.14346206980677e-08
chr3R:21834460-21834907	0.56863590685504	2.47432822278898e-08
chr2L:2861546-2861975	0.554152926356474	2.7566948803393e-08
chr2L:8008944-8009650	0.556397715028059	2.7818350408195e-08
chr2R:16688976-16689749	0.561767160159088	3.26625056722979e-08
chr2L:15105601-15106370	0.630510327797761	3.39211992919022e-08
chr3R:29891488-29892179	0.561473929919719	6.08075820383512e-08
chr2L:18502200-18502500	0.501833948022517	8.50092294829922e-08
chr3L:4171047-4171619	0.520329283694572	9.23090060632032e-08
chr2L:3572396-3573044	0.543241718561062	1.44520465622289e-07
chr2R:7798664-7799250	0.517748817760594	1.48670492561014e-07
chr2L:18980592-18980993	0.585295090015173	2.88706708743748e-07
chr3L:329133-329433	0.509695301693787	3.53681451672227e-07
chr3L:3141238-3141780	0.566587281449939	3.87605127593791e-07
chr2R:22136756-22137135	0.519677865420789	4.3820858446163e-07
chr3R:6672515-6673021	0.501743568589445	5.65514796413196e-07
chr2L:5971815-5972115	0.50895754700644	6.16971440713851e-07
chr2L:21244068-21244531	0.512524428856487	7.78504322372276e-07
chr3L:25218783-25219393	0.533516995642548	9.18153490299928e-07
chr2L:19729720-19730207	0.586262305536156	1.01046497017112e-06
chr3L:20447155-20447634	0.514954484620747	2.90403837481346e-06
chr3L:1096735-1097124	0.534252940744284	3.16893009328457e-06
chr3L:17975444-17975903	0.598938965258641	1.05113222521367e-05
chr3L:11257527-11257988	0.534551463007953	1.4600429797663e-05
chr2R:18193515-18194277	0.547757732837132	1.72365295564141e-05
chr2R:2079261-2080023	0.502875333685864	1.74813710301146e-05
chr3R:10079194-10079675	0.509081311914954	2.45957761539446e-05
chr3R:23020554-23020913	0.520376713940141	3.52285443798316e-05
chr3R:21616649-21616983	0.524608549419515	3.57161447675557e-05
chr2R:19463292-19463726	0.560374660520382	4.36103869606493e-05
chr3L:11348783-11349359	0.504319168684616	5.0953268396502e-05
chr2L:20946978-20947411	0.502100558794663	7.61235735108198e-05
chr3R:7954298-7954802	0.534546416466404	8.79831072818544e-05
chr3R:29137182-29137666	0.508089815562935	0.000104494396627846
chr3L:18280514-18280814	0.52481440372168	0.000284706847145414

## Sheet: Somatic - DA genes
gene_FBgn	gene_name	log2fc	p_val_adj	gene_family	gene_summary
FBgn0262459	mir-34	1.4642442160037	7.8056398896676e-73	NA	NA
FBgn0050281	CG30281	1.19540348758045	9.5202664443138e-123	NA	Contributions welcome.
FBgn0264442	ab	1.14325053884973	0	C2H2 ZINC FINGER TRANSCRIPTION FACTORS	abrupt (ab) encodes a transcription factor that negatively regulates ecdysone signaling, as it binds to the product of tai. It regulates animal survival, organogenesis and multiple tissue morphogenesis, epithelial cell fate, cellular sexual identity, neuron differentiation and neuronal identity switch, cell migration, oncogenesis and germline differentiation. In many cell types, the product of ab…
FBgn0050280	CG30280	1.13870942779105	7.23890425325291e-93	NA	Contributions welcome.
FBgn0037447	Neurochondrin	1.1293114119408	1.64351830706507e-232	NA	Contributions welcome.
FBgn0263118	tx	1.11763936781541	0	BASIC HELIX-LOOP-HELIX TRANSCRIPTION FACTORS	taxi (tx) encodes a transcription factor that affects cell adhesion by regulating the expression of mys. It is involved in the development of multiple organs and cell-types including tendon cells, chordotonal organs and the wing.
FBgn0243516	Vrp1	1.10522117631259	0	NA	Verprolin 1 (Vrp1) encodes the sole Drosophila homolog of the conserved Verprolin/WASp-interacting-protein family of actin regulators. It facilitates myoblast fusion in somatic muscles by recruiting the branched-actin polymerization machinery to sites of myoblast-myotube attachment and fusion.
FBgn0033782	sug	1.09678634453405	0	C2H2 ZINC FINGER TRANSCRIPTION FACTORS	sugarbabe (sug) encodes a transcription factor that regulates the expression of insulin-like peptides and genes involved in lipid and carbohydrate metabolism. It is a direct target of the sugar sensor encoded by Mondo and its expression is also promoted by the product of daw.
FBgn0010423	TpnC47D	1.09305223580861	4.81485657717747e-125	TROPONIN C ISOFORMS	Contributions welcome.
FBgn0002772	Mlc1	1.08684114367607	1.02614581323955e-194	MYOSIN LIGHT CHAINS	Contributions welcome.
FBgn0033781	CG13319	1.07292392768228	1.48733241251605e-134	NA	Contributions welcome.
FBgn0030073	CG10962	1.03548373103088	4.3488204838529e-37	STEROID DEHYDROGENASES	Contributions welcome.
FBgn0039007	CCAP	1.01356989242095	6.90900839247644e-96	NEUROPEPTIDES	Crustacean cardioactive peptide (CCAP) encodes a conserved 9 amino acid neuropeptide. It is produced by 1-2 neurons in each segment of the ventral nervous system and is released during the shedding of the old exoskeleton (ecdysis). It also has cardioactive functions.
FBgn0031313	CG5080	1.00075967548389	2.88948562124441e-290	NA	Contributions welcome.
FBgn0050350	CG30350	0.988336460714625	3.09952779888088e-85	CYCLOPHILINS	Contributions welcome.
FBgn0029648	CG3603	0.988143954228553	5.58666923296907e-79	STEROID DEHYDROGENASES	Contributions welcome.
FBgn0036663	CG9674	0.982553534461279	0	CH-NH2 OXIDOREDUCTASES, NAD OR NADP AS ACCEPTOR	Contributions welcome.
FBgn0016694	Pdp1	0.968686133801794	0	BASIC LEUCINE ZIPPER TRANSCRIPTION FACTORS	PAR-domain protein 1 (Pdp1) encodes a member of the PAR domain bZip family of sequence-specific transcription factors. it regulates gene expression in muscles and in circadian clock neurons.
FBgn0000116	Argk	0.966112806077584	0	CREATINE KINASES	Contributions welcome.
FBgn0265180	CG44245	0.960336977287001	0	NA	Contributions welcome.
FBgn0040600	CG13631	0.957686528642686	2.18051945654781e-69	NA	Contributions welcome.
FBgn0031908	CG5177	0.956322260326828	4.6617070038159e-154	HAD FAMILY NON-PROTEIN PHOSPHATASES	Contributions welcome.
FBgn0039756	CG9743	0.953636318445761	1.58618933534836e-238	PAIRED DONOR OXIDOREDUCTASES, INCORPORATION OF MOLECULAR OXYGEN, REDUCTION TO TWO H2O	Contributions welcome.
FBgn0039755	CG15531	0.95295462097472	2.41124559050558e-96	PAIRED DONOR OXIDOREDUCTASES, INCORPORATION OF MOLECULAR OXYGEN, REDUCTION TO TWO H2O	Contributions welcome.
FBgn0262368	mir-282	0.951615185353277	1.84045444308911e-44	NA	NA
FBgn0265191	Gyg	0.945583800273223	9.19917448573071e-305	OTHER GLUCOSYLTRANSFERASES	Contributions welcome.
FBgn0028841	jhamt	0.923200482623471	1.4071771612892e-38	OTHER METHYLTRANSFERASES	juvenile hormone acid methyltransferase (jhamt) encodes an enzyme that catalyzes (2E, 6E)farnesoate/ Juvenile hormone (JH) acid methylation to produce JH bisepoxide in the corpora allata. Loss of jhamt produces a delayed wandering larval stage and decreased female fecundity.
FBgn0262594	CheA46a	0.916194667317664	1.20292269025726e-49	NA	Contributions welcome.
FBgn0042711	Hex-t1	0.907927172704414	2.93042161984804e-57	CARBOHYDRATE KINASES	Contributions welcome.
FBgn0053548	SmydA-8	0.895988516727152	3.48373383372945e-170	SET AND MYND DOMAIN FAMILY	Contributions welcome.
FBgn0036030	Prps	0.892688052785885	0	DIPHOSPHOSPHOTRANSFERASES	Contributions welcome.
FBgn0262447	mir-14	0.891865124274097	3.42345463735459e-58	Negative Regulators of Hedgehog Signaling Pathway	NA
FBgn0001258	Ldh	0.887953185004414	2.16347675971041e-191	OTHER CH-OH OXIDOREDUCTASES, NAD OR NADP AS ACCEPTOR	Lactate dehydrogenase (Ldh) encodes a protein involved in myoblast fusion and somatic muscle development.
FBgn0259973	Sfp79B	0.879854951920239	4.16718885573625e-44	NA	Contributions welcome.
FBgn0010424	TpnC73F	0.879184041050892	4.75965113383523e-105	TROPONIN C ISOFORMS	Contributions welcome.
FBgn0027073	Ugt49B1	0.872671615457961	3.08484273199431e-52	GT1 FAMILY OF UDP-GLYCOSYLTRANSFERASES	Contributions welcome.
FBgn0259209	Mlp60A	0.866388737446798	1.81683242503338e-171	NA	Muscle LIM protein at 60A (Mlp60A) encodes a Zinc-ion binding protein, expressed strongly in the Z-band region of the sarcomere. It is involved in development and maintenance of the embryonic and flight muscles.
FBgn0267486	Ptp36E	0.866219358170787	5.74378764124309e-143	CYTOSOLIC PROTEIN TYROSINE PHOSPHATASES	Protein tyrosine phosphatase 36E (Ptp36E) encodes a tyrosine-specific protein phosphatase. It is probably a cytoplasmic protein, as it lacks a predicted transmembrane domain, but little is known about its function.
FBgn0020445	E23	0.851641591084222	0	ABCG ATP-BINDING CASSETTE TRANSPORTER SUBFAMILY	Contributions welcome.
FBgn0036152	CG6175	0.850763507563695	6.39755419178136e-196	MADF-BESS DOMAIN TRANSCRIPTION REGULATORS	Contributions welcome.
FBgn0024321	NK7.1	0.848056754817383	0	NK-LIKE HOMEOBOX TRANSCRIPTION FACTORS	Contributions welcome.
FBgn0005638	slbo	0.847158128361925	3.70189976412695e-85	BASIC LEUCINE ZIPPER TRANSCRIPTION FACTORS	slow border cells (slbo) encodes an essential transcriptional activator. Although null mutants are lethal, female-sterile alleles exhibit a specific defect in border cell migration during ovarian development. In this context, Jak/STAT signaling controls slbo expression, which in turn regulates hundreds of downstream targets including the product of shg.
FBgn0004169	up	0.839830162842417	1.89335883426617e-173	TROPONIN T ISOFORMS	upheld (up) encodes the striated muscle protein Troponin T. Troponins T, C and I form a regulatory complex with Tropomyosin that is found at regular intervals along the thin (F-actin) filaments of the muscle sarcomere.
FBgn0284237	CG46321	0.837972228172331	0	NA	Contributions welcome.
FBgn0035924	CG6576	0.837418270865528	1.85017613597869e-49	NA	Contributions welcome.
FBgn0259701	CG42355	0.828096253867383	2.80456853918787e-22	NA	Contributions welcome.
FBgn0039008	CG6972	0.824034067694867	1.75165081601147e-100	NA	Contributions welcome.
FBgn0052813	CG32813	0.821022008498574	0	NA	Contributions welcome.
FBgn0263546	mir-4985	0.820719157629318	8.66427049804021e-27	NA	NA
FBgn0263117	CG34377	0.818917399245946	3.6558400323322e-240	NA	Contributions welcome.
FBgn0003888	betaTub60D	0.814996028884772	0	BETA TUBULINS	Contributions welcome.
FBgn0030887	CG6867	0.813512194986806	7.7453282648813e-112	NA	Contributions welcome.
FBgn0265487	mbl	0.803794196566757	0	NA	muscleblind (mbl) encodes an RNA binding protein that regulates RNA metabolism at the levels of alternative splicing, transcript localization and miRNA and circRNA biogenesis. It contributes to terminal muscle, eye and neural differentiation.
FBgn0001078	ftz-f1	0.797071511087713	0	NUCLEAR RECEPTOR (LIGAND-DEPENDENT) TRANSCRIPTION FACTORS	Contributions welcome.
FBgn0000064	Ald1	0.795675383056507	2.43257195866227e-160	ALDEHYDE-LYASES	Contributions welcome.
FBgn0002773	Mlc2	0.79302267872658	1.42929313056799e-136	MYOSIN LIGHT CHAINS	Myosin light chain 2 (Mlc2) encodes a subunit of the myosin complex involved in myofibril assembly. It contributes to different flight-related processes including wing beat frequency, and indirect flight muscle contraction.
FBgn0040260	Ugt37D1	0.792076257956238	4.56622007487718e-70	GT1 FAMILY OF UDP-GLYCOSYLTRANSFERASES	Contributions welcome.
FBgn0035313	CG13810	0.790676912291763	3.81521100542618e-54	NA	Contributions welcome.
FBgn0034694	Plekhm1	0.785511658745901	2.89913789120733e-109	NA	Contributions welcome.
FBgn0037956	CG6959	0.781286848968723	0	NA	Contributions welcome.
FBgn0035697	CG10163	0.768604876369528	3.31367676303247e-44	OTHER CARBOXYLESTERASES	Contributions welcome.
FBgn0265512	mlt	0.765205937072012	8.91526755348676e-103	NA	mulet (mlt) encodes a tubulin-specific chaperone E-like protein involved in sperm individualization and regulation of microtubule depolymerization.
FBgn0002789	Mp20	0.763897975798888	8.30703218443457e-58	NA	Contributions welcome.
FBgn0033497	CG12912	0.761459965075712	0	NA	Contributions welcome.
FBgn0085235	CG34206	0.757421044455956	7.83798044939694e-51	NA	Contributions welcome.
FBgn0283471	wupA	0.753981988128249	1.11973697665833e-206	TROPONIN I ISOFORMS	wings up A (wupA) encodes a cytoskeletal protein of the troponin complex of the muscle thin filament. It is involved in calcium-dependent regulation of muscle contraction, and in development of the embryonic heart, skeletal muscle and flight muscle It also contributes to non-muscle functions such as apico-basal polarity formation, nuclear division and maintenance of nuclear integrity.
FBgn0015321	Ubc4	0.748794313415922	2.13109687029748e-57	Positive Regulators of Imd Signaling Pathway, E2 UBIQUITIN CONJUGATING ENZYMES	Contributions welcome.
FBgn0042185	MCU	0.748745050038663	0	MITOCHONDRIAL CALCIUM UNIPORTER COMPLEX	Mitochondrial calcium uniporter (MCU) encodes an inner mitochondrial membrane channel that transports calcium from the mitochondrial intermembrane space to the matrix. It is the main component of the mitochondrial calcium signaling pathway and functions in metabolism, cell death, and olfactory memory.
FBgn0086355	Tpi	0.74684735638844	9.92774478419292e-43	INTRAMOLECULAR OXIDOREDUCTASES INTERCONVERTING ALDOSES AND KETOSES	Triose phosphate isomerase (Tpi) encodes a soluble metabolic protein dimer that functions in glycolysis catalyzing the isomerization between dihydroxyacetone phosphate and glyceraldehyde 3-phosphate, which is essential for efficient ATP production.
FBgn0037144	CG7458	0.746603296392902	1.48116325386755e-86	SLC22 FAMILY OF ORGANIC IONS TRANSPORTERS	Contributions welcome.
FBgn0263973	jv	0.745707004973689	1.97939995316856e-242	NA	javelin (jv) encodes an actin associated protein with roles in actin organization during bristle growth.
FBgn0004133	blow	0.744454216202896	3.3734921269803e-189	NA	blown fuse (blow) encodes a cytoplasmic protein required for myoblast fusion. It regulates actin cytoskeletal dynamics via modulating the stability of the WASp-Vrp1 complex.
FBgn0004117	Tm2	0.741968519134169	1.18846624572403e-149	NA	Contributions welcome.
FBgn0035143	Ppm1	0.74176805006609	3.75057912579616e-55	PPM FAMILY PROTEIN SERINE/THREONINE PHOSPHATASES	Contributions welcome.
FBgn0033141	CG12831	0.739562069635866	3.97843315986005e-69	NA	Contributions welcome.
FBgn0001225	Hsp26	0.729219751963215	2.92413819248345e-47	SMALL HEAT SHOCK PROTEINS	Heat shock protein 26 (Hsp26) encodes a protein involved in protein folding. It contributes to lifespan determination and the response to cold and heat.
FBgn0037835	CG14687	0.726452886715346	5.75459289684969e-71	NA	Contributions welcome.
FBgn0024189	sns	0.722471476107517	0	NA	sticks and stones (sns) encodes a single-pass transmembrane protein of the immunoglobulin superfamily, which mediates cell-cell recognition and adhesion. The product of sns marks the fusion competent population of myoblasts. It also contributes to formation and function of the nephrocyte diaphragm and cell sorting within the developing ommatidia.
FBgn0001142	Gs1	0.720754444707982	2.79584928863084e-157	ACID-AMMONIA LIGASES	Glutamine synthetase 1 (Gs1) encodes the mitochondrial enzyme that uses glutamate and ammonia as substrates to synthesize glutamine, which is a precursor of purine and pyrimidine synthesis. An adequate level of maternally supplied Gs1 product activity is necessary in the early embryonic development. High level of glutamine in mitochondria causes megamitochondrial formation in cells.
FBgn0000448	Hr3	0.718933380429846	0	NUCLEAR RECEPTOR (LIGAND-DEPENDENT) TRANSCRIPTION FACTORS	Hormone receptor 3 (Hr3) encodes a protein induced directly by 20-hydroxyecdysone as a delayed-early response. It is required for tracheal air filling and ventral nerve cord condensation in embryos, for developmental progression through early metamorphosis, and in the prothoracic gland for ecdysteroid biosynthesis.
FBgn0262855	CG43219	0.718086406757412	3.50735603439888e-53	NA	Contributions welcome.
FBgn0051140	CG31140	0.715812873129707	0	DIACYLGLYCEROL KINASES	Contributions welcome.
FBgn0026263	bip1	0.713575958182013	6.47924081801936e-117	NA	Contributions welcome.
FBgn0265356	tn	0.711114765808807	2.98757061468955e-212	TRIM UBIQUITIN LIGASES	thin (tn) encodes a TRIM/RBCC protein involved in myofibril assembly and stability.
FBgn0035014	CG13581	0.707019947944414	9.68502880828955e-28	NA	Contributions welcome.
FBgn0039419	CG12290	0.706169856904387	7.25491265491596e-84	CLASS A GPCR NEUROPEPTIDE AND PROTEIN HORMONE RECEPTORS	Contributions welcome.
FBgn0032400	CG6770	0.705355165925004	6.78477416090575e-39	NA	Contributions welcome.
FBgn0000567	Eip74EF	0.702313386974563	0	ETS DOMAIN TRANSCRIPTION FACTORS	Ecdysone-induced protein 74EF (Eip74EF) encodes a transcription factor that responds to different concentrations of 20-hydroxyecdysone. It contributes to puparium formation and autophagy.
FBgn0261549	rdgA	0.700466792048632	0	DIACYLGLYCEROL KINASES	retinal degeneration A (rdgA) encodes a diacylglycerol kinase that mediates the conversion of diacylglycerol to phosphatidic acid. It contributes to phospholipase C based signalling reactions, controlling ion channel activity and protein transport.
FBgn0033153	Gadd45	0.695018301426055	2.91192509231697e-30	NA	Contributions welcome.
FBgn0050359	Mal-A5	0.693612053685483	3.79109537826375e-57	ALPHA-GLUCOSIDASES	Contributions welcome.
FBgn0035798	frac	0.693179243303302	1.76858236998012e-118	NA	faulty attraction (frac) encodes an extracellular matrix protein that acts via an LIMK1- dependent BMP pathway to promote axon target recognition. The product of frac might be a proteolytic substrate of the matrix metalloproteinase encoded by Mmp2.
FBgn0042710	Hex-t2	0.6889794142826	1.39155636501419e-50	CARBOHYDRATE KINASES	Contributions welcome.
FBgn0039719	CG15515	0.682240302443935	3.84958696771053e-25	CPR CUTICLE PROTEIN FAMILY	Contributions welcome.
FBgn0036377	CG10710	0.681064128359075	2.57306356883643e-96	NA	Contributions welcome.
FBgn0032129	jp	0.679392617535073	5.47334524361707e-223	NA	junctophilin (jp) belongs to a gene family encoding proteins anchored to the endoplasmic reticulum through a transmembrane region. The product of jp contributes to the formation and maintenance of junctional membrane complexes. It serves as a physical bridge between the plasma membrane and the endoplasmic reticulum in excitable cells, allowing the functional crosstalk between ion channels. It is …
FBgn0004865	Eip78C	0.678750604008161	0	NUCLEAR RECEPTOR (LIGAND-DEPENDENT) TRANSCRIPTION FACTORS	Contributions welcome.
FBgn0029518	CG13376	0.678660133876374	4.66075697786408e-22	NA	Contributions welcome.
FBgn0261836	Msp300	0.673065875429426	0	KASH DOMAIN GENES	Muscle-specific protein 300 kDa (Msp300) encodes a Nesprin-like protein that is required for proper positioning of muscle nuclei, mitochondria, and neuromuscular junction.
FBgn0052369	CG32369	0.666485639532858	3.11538677528929e-300	NA	Contributions welcome.
FBgn0004397	Vinc	0.664757918850683	2.93947050656612e-155	NA	Vinculin (Vinc) encodes a key mechanoeffector of cell-cell and cell-extracellular matrix adhesion. It binds to the products of rhea and alpha-Cat, when they are stretched by force, and links them to actin. Vinc mutant flies are viable and fertile although mild defects have been documented in muscle attachment and heart function.
FBgn0035811	Mcad	0.663821774067972	3.53729156886499e-40	ACYL-COA DEHYDROGENASES	Contributions welcome.
FBgn0030156	CG15247	0.661974694092933	1.71643277123189e-40	NA	Contributions welcome.
FBgn0051320	HEATR2	0.65548139316111	4.35221889202655e-67	NA	Contributions welcome.
FBgn0038744	CG4733	0.653197988250378	1.88355086746075e-179	NA	CG4733 encodes a protein that is predicted to be the B/PR72 subunit of Protein Phosphatase 2A (PP2A) regulatory B unit. The B subunits determine the substrate specificity of the enzyme.
FBgn0038977	CG5376	0.653088369303183	1.00800804088036e-49	NA	Contributions welcome.
FBgn0039500	CG5984	0.649902161125974	7.6655549380976e-59	NA	Contributions welcome.
FBgn0003285	rst	0.64751410716602	2.10041304655529e-239	NA	roughest (rst) encodes a multi-purpose transmembrane protein that is well studied in the fly eye and muscle during development. It interacts with the transmembrane ligand encoded by hbs to guide cell movement.
FBgn0001226	Hsp27	0.647233844577267	4.80902407660281e-53	SMALL HEAT SHOCK PROTEINS	Heat shock protein 27 (Hsp27) encodes a member of the ATP-independent, small heat shock protein family. It contributes to regulation of eye morphology, polyglutamine toxicity, lifespan and starvation tolerance.
FBgn0034484	CG11044	0.644774231255115	5.69293245385518e-60	F BOX ONLY PROTEINS	Contributions welcome.
FBgn0030608	Lsd-2	0.644691021948657	8.97299263811809e-102	NA	Lipid storage droplet-2 (Lsd-2) encodes a protein associated with lipid droplets. It acts as a barrier for lipases (such as the product of bmm) and thus prevents the mobilization of lipid stores. It is involved in regulation of lipid storage amount and energy homeostasis and acts in concert with the product of Lsd-1.
FBgn0001149	GstD1	0.643755694159545	6.60662404631586e-47	CARBON-HALIDE LYASES, CYTOSOLIC GLUTATHIONE S-TRANSFERASES	Contributions welcome.
FBgn0001186	Hex-A	0.643625959634699	1.46818030933469e-94	CARBOHYDRATE KINASES	Hexokinase A (Hex-A) encodes a hexokinase involved in glucose homeostasis.
FBgn0001168	h	0.64261770855049	7.07280320618628e-109	BASIC HELIX-LOOP-HELIX TRANSCRIPTION FACTORS	hairy (h) encodes a bHLH transcriptional repressor that recruits the corepressor encoded by gro to target promoters. It is a pair-rule gene that contributes to embryonic segmentation and peripheral neurogenesis.
FBgn0002926	ndl	0.641498449914582	7.95021806069123e-114	S1A SERINE PROTEASES - TRYPSIN-LIKE, Extracellular Spatzle Activating Pathway Core Components, DORSAL GROUP	nudel (ndl) encodes a multi-functional protein with serine protease activity. It is required for both eggshell biogenesis and embryonic dorsoventral patterning.
FBgn0034396	CG15097	0.639757843007483	8.98112848793524e-90	NA	Contributions welcome.
FBgn0086906	sls	0.639625438598578	0	NA	sallimus (sls) encodes a large modular protein present in muscles. It links myosin filaments to the Z-disc.
FBgn0038225	soti	0.638299475085069	3.51449049072775e-19	NA	Contributions welcome.
FBgn0039430	CG5455	0.636956328814022	2.80569578693971e-96	NA	Contributions welcome.
FBgn0040377	Vha36-3	0.635011307217821	5.22492112039441e-26	VACUOLAR ATPASE V1 DOMAIN NON-CATALYTIC SUBUNITS	Contributions welcome.
FBgn0266417	ringer	0.633708984872532	1.53158537738022e-52	NA	ringmaker (ringer) encodes a protein involved in microtubule bundle formation and polymerization.
FBgn0034898	CG18128	0.631033193373975	1.98505079490739e-25	PURINE NUCLEOSIDE PHOSPHORYLASES	Contributions welcome.
FBgn0035957	CG5144	0.630431673723829	3.70959831710277e-33	CREATINE KINASES	Contributions welcome.
FBgn0052806	CG32806	0.629941114538507	3.14395667463824e-17	NA	Contributions welcome.
FBgn0034897	Sesn	0.625373785225857	3.77319118880648e-250	OTHER PEROXIDASES	Sestrin (Sesn) encodes a stress-inducible protein that suppresses accumulation of reactive oxygen species and inhibits the TORC1 signaling pathway, which allows it to regulate oxidative damage.
FBgn0035084	CG15861	0.624809883028278	1.29359025488854e-71	NA	Contributions welcome.
FBgn0031857	LUBEL	0.621601820018615	2.07120152970433e-173	RING-BETWEEN-RING UBIQUITIN LIGASES, Positive Regulators of Imd Signaling Pathway	Linear Ubiquitin E3 ligase (LUBEL) encodes an E3 ligase belonging to the RBR (RING-in-between-RING)-type ubiquitin E3 ligase family. It specifically generates N-terminal methionine-linked ubiquitin chains, which are important for heat-tolerance in vivo.
FBgn0260480	CG32295	0.621564881583739	8.53665506083381e-27	NA	Contributions welcome.
FBgn0259730	tal-1A	0.619369926815651	1.66950387494192e-49	NA	tarsal-less 1A (tal-1A) encodes one of four open reading frames within the tal polycistronic transcription unit. The encoded peptide controls the post-transcriptional activation of the product of ovo, which in turn regulates Notch signalling and F-actin organization.
FBgn0035308	CG15822	0.617652838282651	2.1508021223454e-109	NA	Contributions welcome.
FBgn0052407	CG32407	0.61650479573502	5.91610750364798e-41	NA	Contributions welcome.
FBgn0054045	CG34045	0.616209517702084	1.88461993767534e-44	NA	Contributions welcome.
FBgn0028422	GluRIID	0.614887387846635	1.3644523573702e-64	NON-NMDA IONOTROPIC GLUTAMATE RECEPTORS - GLURII NEUROMUSCULAR JUNCTION-SUBTYPE	Glutamate receptor IID (GluRIID) encodes a subunit of the muscle glutamate receptor that responds to neurotransmitter at the neuromuscular junction.
FBgn0002868	MtnA	0.614586941083858	7.91304289333412e-36	METALLOTHIONEINS	Metallothionein A (MtnA) encodes a member of the Metallothionein family whose transcript level is higher than that of the other four Drosophila metallothioneins. Transcription is strongly induced by copper and cadmium ions and this induction depends on the transcription factor encoded by MTF-1.
FBgn0032603	CG17928	0.613355852174299	1.08199013060192e-40	OTHER OXIDOREDUCTASES	Contributions welcome.
FBgn0000579	Eno	0.613247657675205	1.00463130976236e-115	OTHER HYDRO-LYASES	Enolase (Eno) encodes a phosphopyruvate hydratase involved in glucose homeostasis.
FBgn0040309	Jafrac1	0.612141597272429	2.49821552239155e-34	THIOREDOXIN PEROXIDASES, PEROXIREDOXINS	Contributions welcome.
FBgn0051146	Nlg1	0.612038186973984	1.73078221786549e-273	NA	Neuroligin 1 (Nlg1) encodes a transsynaptic adhesion protein of the neuroligin family that is expressed in muscles and accumulates at the postsynaptic side of neuromuscular junctions. Lack of Nlg1 causes smaller and underdeveloped neuromuscular junctions due to insufficient postsynaptic maturation and differentiation of synaptic boutons.
FBgn0264489	CG43897	0.612023270366148	3.23436951125504e-230	NA	Contributions welcome.
FBgn0051913	CG31913	0.611228144362713	8.52397349086392e-24	NA	Contributions welcome.
FBgn0265935	coro	0.610419526212064	1.54055233905963e-217	NA	Contributions welcome.
FBgn0036979	CG13247	0.607073777615653	1.76500755713877e-31	NA	Contributions welcome.
FBgn0250862	CG42237	0.602806892294494	4.05962287651029e-60	PHOSPHOLIPASE A2 ENZYMES - SECRETED	Contributions welcome.
FBgn0029646	CG14423	0.602086965046396	1.94182119945904e-13	NA	Contributions welcome.
FBgn0020429	GluRIIB	0.599820871700213	3.31116946644849e-60	NON-NMDA IONOTROPIC GLUTAMATE RECEPTORS - GLURII NEUROMUSCULAR JUNCTION-SUBTYPE	Glutamate receptor IIB (GluRIIB) encodes a subunit of the muscle glutamate receptor that responds to neurotransmitter at the neuromuscular junction.
FBgn0062978	CG31808	0.597236503623442	1.51025915109489e-175	NA	Contributions welcome.
FBgn0000568	Eip75B	0.596276226198558	0	NUCLEAR RECEPTOR (LIGAND-DEPENDENT) TRANSCRIPTION FACTORS	Ecdysone-induced protein 75B (Eip75B) encodes a nuclear receptor that interacts with the receptor encoded by Hr3. The product of Eip75B regulates feeding behavior, fat deposition, and developmental timing in response to nitric oxide (NO) signaling. It also acts downstream from NO in the nervous system, where it controls neuronal remodeling.
FBgn0037275	CG14655	0.595048409087591	1.7617962529722e-56	C2H2 ZINC FINGER TRANSCRIPTION FACTORS	Contributions welcome.
FBgn0042094	Ak3	0.59276682905316	2.17288686521785e-57	NUCLEOSIDE MONOPHOSPHATE KINASES	Contributions welcome.
FBgn0001090	bnb	0.589214492913402	2.77024708655373e-54	NA	Contributions welcome.
FBgn0031307	MFS3	0.588542243325223	1.09854422056411e-85	SLC17 FAMILY OF ORGANIC ANION TRANSPORTERS	Contributions welcome.
FBgn0259822	Ca-beta	0.587015279856843	0	NA	NA
FBgn0040233	cana	0.58674336377823	6.49249236301671e-155	KINESINS	CENP-ana (cana) encodes a kinetochore kinesin that contributes to metaphase chromosome alignment.
FBgn0031263	Tspo	0.585224501970394	5.34930738868365e-35	NA	Translocator protein (Tspo) encodes a protein localized in the outer mitochondrial membrane that is thought to be involved in various pathways, including steroid and heme biosynthesis, apoptosis, protein import, cell proliferation and differentiation and also has been proposed to participate in the formation of the mitochondrial permeability transition pore.
FBgn0051038	CG31038	0.585033362502788	1.55636773257329e-185	NA	Contributions welcome.
FBgn0264562	Hr4	0.583864410968728	0	NUCLEAR RECEPTOR (LIGAND-DEPENDENT) TRANSCRIPTION FACTORS	Hormone receptor 4 (Hr4) encodes a nuclear receptor that acts both upstream and downstream of the steroid hormone ecdysone. In the prothoracic gland the product of Hr4 acts as a repressor of ecdysone production. In other tissues, including the salivary gland and the fat body, Hr4 is transcriptionally induced by ecdysone to transduce the effects of the hormone.
FBgn0083991	CG34155	0.580393258203668	1.13231038484985e-49	NA	Contributions welcome.
FBgn0011286	RyR	0.577854908289632	1.05234695387938e-295	OTHER CALCIUM CHANNEL-FORMING SUBUNITS	Ryanodine receptor (RyR) encodes an intracellular calcium channel localized in the sarcoplasmic reticulum of muscles and the endoplasmic reticulum of neurons and other cell types. It regulates the release of intracellular calcium stores and has a key role in muscle contraction.
FBgn0042126	CG18788	0.577677270402979	8.29722132344582e-22	SLC17 FAMILY OF ORGANIC ANION TRANSPORTERS	Contributions welcome.
FBgn0283551	mir-9378	0.577552805988425	5.18660294067909e-21	NA	NA
FBgn0026602	Adk3	0.570060136321695	3.73464154192518e-46	NUCLEOSIDE KINASES	Contributions welcome.
FBgn0003886	alphaTub85E	0.569341284486449	6.28377521622406e-40	ALPHA TUBULINS	alpha-Tubulin at 85E (alphaTub85E) encodes the major alpha-Tubulin constituent of accessory and attachment cells of chordotonal organs.
FBgn0000055	Adh	0.568732987128762	3.11701704408743e-41	OTHER ALDEHYDE OR OXO OXIDOREDUCTASES, NAD OR NADP AS ACCEPTOR, ALCOHOL DEHYDROGENASES	Alcohol dehydrogenase (Adh) encodes an alcohol and acetaldehyde dehydrogenase involved in alcohol and acetaldehyde metabolism.
FBgn0036787	CG4306	0.567657379031366	1.39440131529531e-23	AMIDINE-LYASES	Contributions welcome.
FBgn0033402	Myd88	0.567402751962915	1.51882178459531e-93	Toll-NF-kappaB Signaling Pathway Core Components	Myd88 (Myd88) encodes an adaptor protein involved in in the Toll pathway functioning downstream of the product of Tl and upstream of the product of tub. Toll pathway is a signaling cascade that plays a key role in various developmental and immune processes, notably embryonic dorsoventral patterning and regulation of antimicrobial peptides.
FBgn0039155	Kal1	0.567297291602313	2.85277906844163e-93	NA	Contributions welcome.
FBgn0001091	Gapdh1	0.56708632239086	7.96364245207199e-36	PEPTIDYL-CYSTEINE S-NITROSYLASES, GLYCERALDEHYDE 3 PHOSPHATE DEHYDROGENASES	Glyceraldehyde 3 phosphate dehydrogenase 1 (Gapdh1) encodes a glyceraldehyde-3-phosphate dehydrogenase involved in glycolysis, myoblast fusion and the development of somatic muscle.
FBgn0053179	beat-IIIb	0.565490084201	3.27534643614437e-109	BEAT FAMILY	Contributions welcome.
FBgn0036072	CG6628	0.565257204868868	6.00512492691032e-12	NA	Contributions welcome.
FBgn0039568	CG4815	0.565255335851901	6.59696371976613e-10	S1A SERINE PROTEASES - CHYMOTRYPSIN-LIKE	Contributions welcome.
FBgn0267326	Ntl	0.564837347450116	6.7862245498302e-34	SLC6 FAMILY OF SODIUM/CHLORIDE-DEPENDENT NEUROTRANSMITTER TRANSPORTERS	Neurotransmitter transporter-like (Ntl) encodes a glycine transporter of the SLC6 class, closely related to neurotransmitter transporters and other amino acid transporters. Ntl expression is testes-specific and its mutants are male-sterile, producing sperm with a significant reduction in glycylated tubulin.
FBgn0003149	Prm	0.564564913844221	5.49811463812903e-144	NA	Paramyosin (Prm) encodes a muscle protein found only in invertebrates. It dimerizes into a coiled-coil that occupies the interior of the thick filament. Its role is thought to be structural, although it can be phosphorylated and this is important for muscle function.
FBgn0010397	LamC	0.563224685602655	2.79738761922427e-60	LAMINS	Lamin C (LamC) encodes a type V intermediate filament that is essential for development. It contributes to the shape and structural integrity of the nucleus and plays roles in genome integrity and gene regulation, through contacts made with chromatin.
FBgn0036577	CG13073	0.562498789169273	7.59344978241237e-35	NA	Contributions welcome.
FBgn0000406	Cyt-b5-r	0.561239047983704	9.60968524439702e-30	OTHER OXIDOREDUCTASES	Contributions welcome.
FBgn0086907	Cyt-c-d	0.561145046987455	1.37637835977746e-76	OTHER OXIDOREDUCTASES, CYTOCHROME C	Contributions welcome.
FBgn0004629	Cys	0.559036807900071	1.05052006341547e-23	NA	Contributions welcome.
FBgn0010812	unc-45	0.558783929683562	1.1543370426708e-83	NA	uncoordinated 45 (unc-45) encodes a protein that binds the product of Hsp83 and myosin, and may may serve as a scaffold for their interaction. It is required for normal myosin accumulation and appears to play a role in myosin folding and/or protection from stress.
FBgn0030257	SmydA-4	0.557346451316581	1.22376297795148e-42	SET AND MYND DOMAIN FAMILY	Contributions welcome.
FBgn0001248	Idh	0.555993043164889	1.00974024349803e-63	ISOCITRATE DEHYDROGENASES	Isocitrate dehydrogenase (Idh) encodes a cytosolic enzyme that catalyzes the oxidative decarboxylation of isocitrate to 2-oxoglutarate, with the concomitant reduction of NADP[+] to NADPH. It functions, along with Men, Zw, and Pgd, in a small network of NADP reducing enzymes.
FBgn0264695	Mhc	0.554815964887046	2.04198773410946e-215	MYOSIN MOTORS	Myosin heavy chain (Mhc) encodes the motor protein that provides the force for muscle contraction through its ATP-dependent interaction with actin filaments. It functions with essential and regulatory light chains.
FBgn0050278	CG30278	0.552964231635603	2.02514001760477e-17	NA	Contributions welcome.
FBgn0259923	Sep4	0.551739247505775	5.51301360391008e-117	SEPTINS	Contributions welcome.
FBgn0032899	CG9338	0.551002949186621	3.33215510974473e-38	NA	Contributions welcome.
FBgn0263046	CG43341	0.550576285551986	1.4357213043381e-15	NA	Contributions welcome.
FBgn0036751	Adgf-B	0.54931146877736	4.6626815611067e-33	NA	Contributions welcome.
FBgn0036043	Ae2	0.54759117446288	2.36745029247371e-148	SLC4 FAMILY OF BICARBONATE TRANSPORTERS	Contributions welcome.
FBgn0036501	CG7272	0.54695705578369	1.10906165581955e-55	NA	Contributions welcome.
FBgn0040261	Ugt37E1	0.544842683321549	7.67479294812638e-22	GT1 FAMILY OF UDP-GLYCOSYLTRANSFERASES	Contributions welcome.
FBgn0011722	Tig	0.544543481906297	2.01922009752473e-109	NA	Tiggrin (Tig) is an extracellular matrix protein and integrin ligand that accumulates at the embryonic and larval muscle attachment site. It is also found as a component of the hemolymph clot.
FBgn0015359	CG2034	0.543954010036447	2.59356949650866e-27	NA	Contributions welcome.
FBgn0024985	Rilpl	0.542868634598935	2.64403020064156e-71	NA	Contributions welcome.
FBgn0038381	EndoU	0.541927744208089	2.53329404526432e-12	OTHER ENDORIBONUCLEASES	Endoribonuclease U-specific (EndoU) encodes a endoribonuclease belonging to the eukaryotic endoU ribonuclease family. It is essential for viability and plays a crucial role in the nervous system, contributing to complex neuronal networks largely dependent on cholinergic neurons.
FBgn0086708	stv	0.541310657577196	8.95395793355327e-66	NA	starvin (stv) encodes a BAG family member that binds heat shock proteins. It plays roles in somatic muscles and is involved in the chaperone pathway essential for muscle maintenance. It also acts as co-chaperone of Hsp70 proteins during recovery from stress, including cold stress.
FBgn0037063	CG9391	0.538293417578111	2.98788019526523e-19	PHOSPHATIDYLINOSITOL PHOSPHATE AND INOSITOL PHOSPHATE PHOSPHATASES	Contributions welcome.
FBgn0039040	CG13833	0.537956989385719	3.88655838152523e-30	NA	Contributions welcome.
FBgn0032147	IP3K1	0.536612759304236	5.45635074160563e-75	INOSITOL PHOSPHATE KINASES	Inositol 1,4,5-triphosphate kinase 1 (IP3K1) encodes a protein involved in response to oxidative stress.
FBgn0026593	CG5707	0.535602959019444	2.22825205363959e-29	NA	Contributions welcome.
FBgn0053276	Urm1	0.532100010658373	4.28240177091154e-15	NA	Contributions welcome.
FBgn0034605	Ugt49C1	0.53178691739986	7.96257240273013e-17	GT1 FAMILY OF UDP-GLYCOSYLTRANSFERASES	Contributions welcome.
FBgn0023083	fray	0.531485314485026	5.07996798272478e-155	GERMINAL CENTER KINASES	frayed (fray) encodes a serine/threonine-protein kinase required for axonal ensheathment. It is activated via phosphorylation by the kinase encoded by Wnk. The product of fray contributes to regulating ion transport, canonical Wnt signaling and asymmetric cell division.
FBgn0034204	CG10953	0.529619504560501	3.85902687367e-09	NA	Contributions welcome.
FBgn0031902	Wnt6	0.527830527033055	3.78305666603055e-87	WNTs, Wnt-TCF Signaling Pathway Core Components	Wnt oncogene analog 6 (Wnt6) encodes a member of the Wnt family that can activate canonical Wnt signaling. It is expressed in the dorsal/ventral boundary of the wing and the maxillary palp. It contributes to maxillary palp formation.
FBgn0040395	Unc-76	0.525213809619349	1.83273508752738e-151	NA	Unc-76 (Unc-76) encodes a kinesin binding protein involved in axo-dendritic transport.
FBgn0040262	Ugt37C2	0.52492754020386	5.8684854551687e-16	GT1 FAMILY OF UDP-GLYCOSYLTRANSFERASES	Contributions welcome.
FBgn0031201	CG12446	0.522846189245239	9.88778809091461e-17	NA	Contributions welcome.
FBgn0030077	CG15365	0.522844020232265	1.46135799244302e-56	NA	Contributions welcome.
FBgn0001216	Hsc70-1	0.521156423763265	8.09045838519728e-49	SPLICEOSOME COMPLEX C, HEAT SHOCK PROTEIN 70 CHAPERONES, SPLICEOSOME COMPLEX P	Contributions welcome.
FBgn0027585	CG8740	0.520349411333578	1.29646012346143e-168	NA	Contributions welcome.
FBgn0052507	CG32507	0.519763725923586	1.56013266747537e-16	NA	Contributions welcome.
FBgn0052311	zormin	0.519057001353801	9.52907413565352e-253	NA	zormin (zormin) encodes a protein found in the Z-disc and the M-line of muscles. It probably has a structural function.
FBgn0033207	CG12826	0.518369687540175	7.60176547411974e-14	NA	Contributions welcome.
FBgn0262315	mir-2493	0.518039488119343	8.42719877431832e-16	NA	NA
FBgn0085450	Snoo	0.517968016653743	0	Negative Regulators of BMP Signaling Pathway, OTHER DNA BINDING DOMAIN TRANSCRIPTION FACTORS, Positive Regulators of Activin Signaling Pathway	Sno oncogene (Snoo) encodes a protein that belongs to the highly conserved Sno/Ski family of Smad binding proteins. It specifically binds the product of Med and switches its affinity from the products of Mad to Smox, resulting in antagonism of the product of dpp and facilitation of Activin signaling. Snoo overexpression antagonizes both pathways.
FBgn0000044	Act57B	0.516804733774162	3.26934403061415e-59	ACTINS	Actin 57B (Act57B) is one of several actin genes in the Drosophila genome, and one of the few that encode myofibrillar actin. This essential gene is a transcriptional target of Mef2 and Cf2 and is expressed in all embryonic muscles and a subset of adult muscle.
FBgn0036764	CG5535	0.51551720877762	1.76154508303077e-48	CATIONIC AMINO ACID TRANSPORTERS	Contributions welcome.
FBgn0051676	CG31676	0.51539599036723	1.2432843797463e-54	NA	Contributions welcome.
FBgn0004507	GlyP	0.514898384535495	4.44393976995933e-90	Insulin-like Receptor Signaling Pathway Core Components, OTHER HEXOSYLTRANSFERASES	Contributions welcome.
FBgn0034709	Swim	0.513968186273023	1.73085570062743e-132	C1 NON-PEPTIDASE HOMOLOGS, Positive Regulators of Wnt-TCF Signaling Pathway	Secreted Wg-interacting molecule (Swim) encodes a secreted protein that binds to the product of wg and may function in its spreading.
FBgn0037891	CG5214	0.513369361357324	2.35010931103062e-45	SUCCINYLTRANSFERASES	Contributions welcome.
FBgn0038981	CG5346	0.513217489417994	6.63756983388302e-83	OTHER OXIDOREDUCTASES	Contributions welcome.
FBgn0033076	CG15233	0.512802765106594	1.14747477553978e-14	NA	Contributions welcome.
FBgn0036196	CG11658	0.511748276136359	7.89298035022845e-147	F BOX ONLY PROTEINS	Contributions welcome.
FBgn0025879	Timp	0.511581808143129	2.96098004494464e-76	NA	Tissue inhibitor of metalloproteases (Timp) encodes a member of a family of proteins that are able to block access to the catalytic domain of matrix metalloproteinases, thus regulating extracellular matrix remodelling.
FBgn0026378	Rep	0.510665822675965	7.58450781416184e-28	PRENYLTRANSFERASES	Contributions welcome.
FBgn0052695	CG32695	0.510077107744295	2.97844654433778e-11	NA	Contributions welcome.
FBgn0036208	CG10361	0.509006708979553	1.08062602286408e-22	C-ACETYLTRANSFERASES	Contributions welcome.
FBgn0033954	CG12860	0.508539904887509	8.16128920774956e-08	NA	Contributions welcome.
FBgn0038627	CG7694	0.506557570888306	3.02210139353264e-150	OTHER RING DOMAIN UBIQUITIN LIGASES	Contributions welcome.
FBgn0266084	Fhos	0.504883018372315	6.19644326052343e-244	NA	Formin homology 2 domain containing (Fhos) encodes a protein that regulates actin-dependent remodeling of muscle cytoskeleton via induction of actin stress fibers, directs macrophage migration during cellular immune response, and is involved in autophagic programmed cell death.
FBgn0000286	Cf2	0.504645434111986	6.22291817102264e-89	C2H2 ZINC FINGER TRANSCRIPTION FACTORS	Chorion factor 2 (Cf2) encodes a zinc-finger DNA-binding transcription factor that is involved in follicle cell fate determination and regulation of myogenic gene expression.
FBgn0029996	UbcE2H	0.5022588883322	1.42433872693866e-84	E2 UBIQUITIN CONJUGATING ENZYMES	Ubiquitin conjugating enzyme E2H (UbcE2H)encodes an E2 enzyme involved in protein ubiquitylation. It is involved in response to viral infection.
FBgn0030511	CG11158	0.502120993567087	8.01512573365793e-19	NA	Contributions welcome.
FBgn0033783	CG17019	0.502019275866084	2.21755553388015e-48	OTHER RING DOMAIN UBIQUITIN LIGASES	Contributions welcome.
FBgn0021768	nudC	0.501624170219597	3.25512954785749e-117	NA	nudC (nudC) encodes a component of a specialized dynein complex involved in nucleus localization and positive regulation of dendrite morphogenesis.
FBgn0037850	CG14695	0.500774395245696	6.34796821957348e-13	NA	Contributions welcome.
FBgn0039041	CG13838	0.500735441227345	3.29755330059599e-11	NA	Contributions welcome.

## Sheet: Visceral - DA peaks
peak.region	log2fc	p_val_adj
chr3L:21669919-21670997	1.8088647660075	0
chr3L:21667410-21668065	2.07955690379628	4.5484907285207e-314
chr2L:18333411-18334224	1.78222364719633	9.49768229289696e-306
chr3L:587840-588441	1.59606540011825	1.30396922816431e-303
chr3L:13660038-13660934	2.09001298288864	7.09280863547417e-291
chr2R:24745632-24746598	1.50519694632071	2.84634396992892e-272
chr2L:11415027-11415606	2.16155706823268	2.05288153750582e-270
chr2L:6291449-6292224	2.01156688833446	3.22912053811115e-266
chr3L:15747605-15748801	1.44506677382885	5.4233717906326e-254
chr2L:14244963-14245451	2.56322833507242	5.54244571712718e-249
chr3L:16406048-16406591	1.77436323274325	1.10467254552605e-242
chr2L:9190022-9190707	1.87956537384208	1.1450175394294e-233
chr3L:8849593-8850409	1.65256420425847	4.05021355464989e-233
chr3L:2568110-2568818	1.7102438814257	1.24976128586041e-227
chr3L:1117251-1118235	1.46407401855507	2.10279494960048e-226
chr3L:19191785-19192403	1.89242099760727	8.99945691397821e-225
chr2L:18336327-18337032	1.48044977979793	9.06279203617069e-223
chr3L:19575546-19576163	2.12275324170198	1.08643851345543e-219
chr2L:9189311-9189941	1.89251922045146	2.82672839593584e-205
chr2L:14245632-14246408	1.94514279323472	2.22130683184371e-197
chr3R:13448629-13449281	1.79524045149726	4.03405924532661e-196
chr3R:8788617-8789123	1.94005756797991	8.13029005457862e-195
chr3L:13665999-13666454	2.00786000925566	2.81976658895103e-188
chr3R:14692421-14692904	1.79864021992798	3.9941954494009e-187
chr3L:770776-771492	1.45541178765921	1.55169990577276e-186
chr3L:771703-772275	1.87035377572535	2.87432300459093e-186
chr2L:2445579-2446194	1.57374437516289	1.31702154047166e-184
chr2L:6211115-6211659	1.60381428140561	2.81743281743386e-182
chr3R:8741159-8741776	1.57204524205758	1.44871520755009e-177
chr3R:21396715-21397143	1.84260662146626	1.42000693511614e-175
chr2R:12008732-12009277	1.69958308584111	7.28872675716963e-167
chr3L:14366006-14366590	1.75595749756214	1.97043467838448e-166
chr3R:31042597-31043257	1.71642649294565	1.50029475757969e-162
chr2R:6523559-6525211	0.87535298487847	2.90891307926768e-160
chr2R:6983992-6985138	1.03899583452071	2.5237951048115e-159
chr2L:5902540-5903354	1.03094725705405	3.88057747147372e-157
chr2L:3152519-3153751	1.12776718603904	4.88017587941626e-156
chr3R:23384728-23385583	1.41342685238419	5.88728945064352e-155
chr3R:31603696-31604372	1.41863099917732	6.39654577435257e-154
chr3R:13447757-13448543	1.39775702946564	3.8101446167159e-152
chr3L:4350632-4351245	2.10815187818579	3.52958111881798e-151
chr3R:9529570-9530325	1.49345344064218	4.63940752897884e-150
chr2R:6783606-6784347	1.55512172169394	1.45789847002181e-149
chr2L:6014704-6015402	1.50064132764454	2.04121691795514e-149
chr2L:21819364-21820114	1.49687270593562	1.7255090826801e-147
chr2L:18335513-18336175	1.4504069049003	5.26660794354041e-143
chr2L:20352018-20352823	1.09995411266103	1.88013178356041e-137
chr2R:20125989-20127566	1.19865167391347	5.51779459056454e-134
chr2L:16521189-16521687	1.09217833947019	4.24320122785676e-132
chr2L:20805759-20806543	1.39995329601286	6.28638251319703e-129
chr3L:4411512-4412068	1.65346179143741	1.26443185828829e-125
chr3R:22145093-22145995	0.807567708065039	1.44379637147345e-125
chr2L:10751695-10752501	1.11934509122974	7.99203504493814e-124
chr3R:4875087-4875954	1.5514820951802	1.83975367277319e-123
chr3L:8871323-8871694	2.15593646858758	4.52654022649644e-123
chr3R:21393566-21393993	1.41021740719014	5.63208201127632e-120
chr3R:21827657-21828275	1.31386464460979	4.14473060267164e-118
chr2R:19196839-19197700	1.49797484405027	5.6517337452953e-118
chr2L:19416327-19417236	1.07445637684039	1.92229677325644e-116
chr2L:21037626-21038193	1.38281691915081	6.65845960373952e-110
chr2L:8001957-8002505	1.29487639145192	1.40709842894615e-109
chr3L:591991-592784	1.00093308631179	2.4751035833733e-109
chr2R:19628738-19629138	1.76638063369424	4.0235078698073e-108
chr3L:13914172-13915122	1.10583681177703	1.06481398473293e-106
chr3R:31316977-31317452	1.70753842882775	1.12620993741313e-106
chr2L:21037024-21037439	1.57466538505309	2.17169049905611e-104
chr3L:8829566-8830181	1.2684717982597	1.02187112735514e-103
chr3R:19821246-19821769	1.6025724763251	2.50812970770506e-103
chr3R:21875006-21875891	1.27132613936006	1.67456839622206e-101
chr2R:24323248-24324553	1.19673308816873	1.86218819022024e-101
chr3R:29458905-29459370	1.49478915063362	1.23007055250058e-100
chr2L:14452994-14453839	1.02841689089983	3.13695933099604e-100
chr3R:27554802-27555161	1.6341875093466	6.51415056376929e-99
chr3L:6520294-6520688	1.87346212205091	7.60610848650186e-99
chr3R:19832532-19833203	1.35209922088534	4.16807616928708e-98
chr3R:10029706-10030581	1.12598584635575	4.61861365214631e-98
chr2R:12012209-12013232	0.986964835559627	1.70027314645628e-97
chr2L:3855169-3856509	1.11129676805689	3.50159683082738e-96
chr3L:11429368-11430342	0.996608271920566	1.93339013124152e-95
chr3L:13574087-13574623	1.77783962763489	8.79457941724026e-95
chr3L:13674497-13675258	0.981411973309875	1.31750398137704e-93
chr2R:20942722-20943382	0.883310338963693	5.39813814653964e-93
chr3L:16074262-16074960	1.12674985535373	8.81686741545493e-93
chr3R:15121702-15122554	1.51421139157563	1.94820834686304e-92
chr3L:15178190-15179595	0.792377380114503	2.2253073190428e-92
chr3L:19157952-19158672	1.25069546327599	4.18696634583131e-92
chr2L:6017438-6017956	1.32661404886788	1.00456119459993e-91
chr3L:13580177-13581404	1.51105514334978	3.3273983885235e-91
chr3R:16093942-16094360	1.05213478655348	3.99329825502566e-91
chr3L:2570162-2570656	1.23011204339638	7.28980348156629e-91
chr3L:21664938-21665238	1.70029208541878	1.35784283188826e-90
chr3L:2579408-2580134	1.1259012547656	2.92651309643956e-90
chr3R:19820619-19821167	1.74106498147021	5.27509953659312e-90
chr2L:14545199-14545721	1.18600782960511	1.21587445140832e-89
chr2L:1413009-1413728	1.02543619755745	1.2809578734095e-89
chr3L:8832121-8833811	0.870390850781679	2.31870604174701e-89
chr2L:19036951-19037807	0.658949972823843	9.00276961083738e-89
chr2L:18383237-18384291	1.29122408298569	9.49655551501521e-89
chr3R:31315809-31316341	1.52223438402175	9.52852643403103e-88
chr2R:9266393-9266942	1.47348510969562	3.18358342988283e-87
chr3L:14662924-14664233	0.853664090706636	6.47523017974073e-87
chr3L:2583470-2584243	0.961633436477536	6.53420325073973e-87
chr2L:6019283-6019637	1.19079297178905	4.24505361671195e-86
chr3L:8555477-8556025	1.4337635549943	1.238237474389e-84
chr3R:24283536-24284740	0.752236263301807	1.56543588035373e-84
chr3R:24028500-24028856	1.5207690895335	4.32079147686097e-84
chr3R:15664062-15664459	1.63992970894038	1.02431639551637e-83
chr3R:26547376-26547869	1.35775286846097	3.62685221966499e-82
chr3L:6705443-6706046	1.39229062092761	3.74422361353126e-82
chr2L:11167748-11168418	1.22167584220957	1.32513034304333e-81
chr3R:6481521-6482171	1.32403079584737	1.63936008880862e-81
chr3L:16766938-16768863	0.571187344164485	3.16985307330023e-80
chr2L:14527299-14528075	0.912376070469521	5.43799979338275e-80
chr3L:5847591-5848014	1.19450215338361	6.97688376551547e-79
chr3R:14692040-14692390	1.44767290193723	5.05174708028716e-78
chr3R:6393899-6394613	0.795139027709149	9.15449737123758e-78
chr3L:19569028-19570044	0.973109025443625	1.32061049250009e-77
chr2R:11045506-11046023	1.58295254472824	4.047073239626e-77
chr2R:10446876-10447196	1.86033000015815	7.61242322746181e-77
chr3L:20516401-20517072	0.901390275836192	7.75104535429899e-77
chr2L:14513032-14513650	0.838847752911224	2.88892687262791e-76
chr2L:14237903-14238366	1.39880532199527	3.52316092044893e-76
chr2R:11103056-11103581	0.893392430391367	5.21012858854316e-76
chr2L:510541-511024	1.00084897443241	2.01591239967668e-75
chr2L:6177306-6177889	1.13679697544786	2.89470773275469e-75
chr3L:22910138-22911876	0.633417831507053	5.62640896914003e-75
chr2L:6208468-6208793	1.4370001944681	7.06065086722686e-75
chr2R:11103989-11104752	0.858281140292592	1.99392731618249e-74
chr3L:16403011-16403499	1.14553778512362	5.23132098654869e-74
chr2L:7192634-7193635	0.881592082118775	6.27615784832777e-74
chr2R:6788853-6789321	0.97909640041998	1.38789225888156e-73
chr3R:10666386-10666952	1.33023163478551	2.14945453892365e-73
chr3L:4999020-4999926	0.798301597638159	8.55317304413346e-73
chr3L:11703472-11704051	0.893552787870878	9.26641321593375e-73
chr3R:23378645-23379129	1.49515582602008	1.1415155173728e-72
chr2L:10756072-10756623	1.13896876236458	2.82831598443823e-72
chr2R:11102269-11102946	1.0400278319755	5.20726415181662e-72
chr3L:13676907-13677213	1.76317553265895	9.74012726912805e-72
chr2R:8272463-8273058	1.0438601258797	1.74391194324605e-71
chr3L:6982948-6983248	1.36613940217734	2.44579071179986e-71
chr2R:11793186-11793691	1.41781013517178	4.92309736690941e-71
chr3L:13602158-13602543	1.82050577676165	5.76977498532377e-71
chr3L:15071264-15071649	1.49900426434687	5.7453600731157e-70
chr2R:19169776-19170339	0.91641207504797	1.13070219024717e-69
chr3L:4014093-4014635	1.46310412319505	2.92348457334617e-69
chr2R:21028430-21028971	1.06679289509792	6.43357869078571e-69
chr2R:8584636-8585442	1.27871112477218	3.25633468654206e-68
chr2R:12021822-12022572	0.888808035062767	2.20480366318743e-67
chr2L:16534188-16534650	0.956891305086906	4.24630741876481e-67
chr3L:12506887-12507517	0.768076253426978	1.93716672563402e-66
chr2L:16535628-16536340	0.947498837478204	1.94397420406679e-66
chr2L:6210540-6210873	1.49972058900083	4.26298618315605e-66
chr3L:13572000-13572931	1.31846514686003	1.48090661159352e-65
chr3L:16702457-16703412	0.869656658026614	1.81669405436114e-65
chr2L:13781928-13782778	0.98951571431937	2.09916042621694e-65
chr3L:8828976-8829406	1.3427351216913	4.33495106186187e-65
chr3L:5840463-5840978	1.28554339088778	4.49238261284194e-65
chr3R:11659846-11660261	1.25060815341614	5.76595364085676e-65
chr3R:8978177-8978740	1.42432598034639	8.79524454575515e-65
chr3L:6519682-6520242	1.21211469420034	1.05782080457095e-64
chr3L:2117519-2118833	0.652333738276535	1.08979999631443e-64
chr3R:29893808-29894711	0.712338821945249	4.19726007195575e-64
chr3L:19580735-19581080	1.67309004131999	8.31938742060452e-64
chr3R:14650538-14651015	1.09909838839922	1.22821997088989e-63
chr3L:6989387-6989768	1.08755673453524	1.48010247777389e-63
chr3L:18280929-18282023	0.562140480881022	1.61007622456303e-63
chr3L:17428467-17429554	0.71870731791891	2.2145462091155e-63
chr2L:11452618-11454078	0.799659901026982	2.84912955198447e-63
chr3L:22157809-22158354	1.36423194747448	2.88460548533518e-63
chr3L:1116771-1117143	1.36813857539172	1.05919601760691e-62
chr3L:12064742-12065229	0.807898723774581	5.16201904906489e-62
chr3L:1118384-1118870	1.53124870331704	5.43616340317563e-62
chr3L:13654365-13654665	1.73428972186227	6.07012842523884e-62
chr3L:2428526-2429059	0.992550477064859	7.86695740439167e-62
chr2R:8862409-8863085	0.639857192667143	1.50953795057505e-61
chr3R:21394020-21394320	1.4723825759824	1.78609809818439e-61
chr2L:16536390-16536748	1.5329000605395	3.23883575426661e-61
chr3L:18036989-18037616	0.933318141922779	3.30554869982528e-61
chr3L:18010436-18010739	1.48357413601624	4.40515036534588e-61
chr2R:11809634-11810081	1.4577112214917	7.51900531014134e-61
chr2L:6019712-6020211	0.748820615280843	1.106875798604e-60
chr2R:6810809-6812213	0.601864550167733	1.2594234494789e-60
chr2R:13032775-13033296	1.21091781212515	1.45673955380224e-60
chr3L:13666650-13667197	0.747407270320828	1.6009275481376e-60
chr3R:10792552-10793134	0.782015200230707	3.59863245417079e-60
chr3L:2087816-2088396	0.912586476586963	3.97032634247266e-60
chr2R:14024580-14025146	0.86076090419015	8.11809460258979e-60
chr3R:23029441-23029907	0.770793776859856	1.26290821862683e-59
chr2L:7576406-7577462	0.650930302062458	1.8129926619782e-59
chr3L:11349544-11350071	0.964171402588986	2.0576635720557e-59
chr2R:10276273-10276728	1.15742932773622	4.62104846044839e-59
chr3R:29496242-29496714	0.932199652985442	1.29848779817472e-58
chr3L:13556730-13557511	1.22758495152805	1.55367957862729e-58
chr3L:6990282-6990768	0.809657622483718	1.62863540377746e-58
chr3R:14675823-14676262	0.958173484620466	2.08253881068937e-58
chr3L:13572951-13573566	1.46655553780334	4.41223588263595e-58
chr2R:18442175-18443113	0.756433868827619	5.10135177903993e-58
chr2L:16532623-16533242	0.724921261864494	5.13924741872884e-57
chr2R:19372554-19373434	0.641650906190854	5.57146081325699e-57
chr3L:1793176-1793708	0.997235195621879	5.75586858945535e-57
chr2L:11416395-11416861	1.32602596497847	5.94252439331662e-57
chr3L:13657133-13657700	1.30916738471492	7.32025339639636e-57
chr3L:19019714-19020156	1.31713806963576	7.57199905720358e-57
chr2R:11172066-11172505	1.41119855948909	9.19227206737809e-57
chr2R:8860122-8860986	0.502872341539644	9.68496342601573e-57
chr3L:19187722-19188196	1.06869066198939	1.29265494859232e-56
chr3R:17082427-17082890	1.1046728627043	4.46282029586489e-56
chr3R:4878515-4879316	0.921481300506052	5.02951420120887e-56
chr3R:9028656-9029612	0.587387371093731	1.7022980140037e-55
chr3L:10648380-10649041	1.02261040510723	2.2277189177589e-55
chr4:1106069-1106583	0.927935618940059	3.24646672664207e-55
chr3L:15080145-15080615	1.15964300002833	3.9843087851961e-55
chr3L:13659220-13659529	1.50059192606858	1.266161909029e-54
chr3R:8110498-8110853	1.26315490897321	1.40646426234807e-54
chr2R:12033771-12034798	0.623164229883899	2.11322280462956e-54
chr2L:12483996-12484664	0.837157164918994	4.40329164072805e-54
chr3R:13794324-13795231	0.792509060231323	4.58717651200131e-54
chr2L:18320979-18321486	1.18523575306966	4.66620729836289e-54
chr3L:13622682-13623138	1.67796458713482	5.85178362891803e-54
chr2L:7267546-7268011	1.3379436815315	6.05334241638698e-54
chr3L:13606419-13606904	1.48545064670675	8.05385483030731e-54
chr3R:21392256-21392741	0.784997071142723	9.12832671425114e-54
chr3L:13599175-13599562	1.5548253022386	6.08102323751777e-53
chr2R:16639701-16640537	0.761985247483006	1.74986510418043e-52
chr2R:6787385-6787851	1.20358249862561	2.24061737202196e-52
chr3L:3080588-3081995	0.534398573531696	3.70469894456441e-52
chr2L:20760125-20760482	1.32677272298131	1.45130449429386e-51
chr3L:6498146-6498573	1.44057828121438	2.28906039607245e-51
chr3R:29083871-29084575	0.592806727863452	2.50779078328117e-51
chr3R:22139958-22140572	1.03724426671767	2.97454698017068e-51
chr2L:10293083-10293466	1.17779772469721	4.25327805097172e-51
chr3L:13629872-13630361	1.50816423544412	4.32303900853624e-51
chr2L:7386443-7386977	1.04536961849022	4.3752508317372e-51
chr3R:10793245-10794002	0.830305185113203	5.96961708739262e-51
chr3R:10571985-10573109	0.687882001932203	6.25683802383049e-51
chr2L:11376442-11377280	0.947348452695445	7.37736666916677e-51
chr2R:21607763-21608360	1.48011230549826	1.2842915835166e-50
chr2L:5245125-5245789	0.734420334134917	1.69541342014151e-50
chr3L:1152121-1153788	0.705561254210205	1.70593758038787e-50
chr2R:11031363-11031936	1.38099775718502	2.13471345700249e-50
chr3R:23134652-23135194	1.2992464656476	2.16287712765584e-50
chr2R:7146778-7147262	0.773463038028495	2.37501126287058e-50
chr2L:16523043-16523494	1.20199486728385	2.53569455375608e-50
chr2R:11175276-11176216	1.0702794483881	2.86330422565637e-50
chr3L:18771491-18772445	0.757754020353016	5.82179008164624e-50
chr3L:6984879-6985387	1.07796530429526	5.94190919493708e-50
chr2L:14210904-14211760	0.950956642037595	8.09666687297886e-50
chr2L:18319762-18320356	0.665543070478796	8.86638464030042e-50
chr2R:15701157-15702073	0.787004682030502	2.74969642192484e-49
chr2R:9708798-9709321	0.754692688826164	5.89127719318161e-49
chr2L:9525510-9526226	0.969255330732307	6.84009482621809e-49
chr2L:6204083-6205735	0.556376139175312	8.69823964628913e-49
chr3L:772365-772716	1.47067371149356	1.29300296847576e-48
chr3R:21426514-21427201	0.899494209969242	1.84736188077442e-48
chr3L:16708752-16709289	0.780227966700312	5.29365431865344e-48
chr3L:13628828-13629315	1.39941967539156	6.29125604031598e-48
chr3R:30566421-30566858	1.43908179292634	6.72089222118821e-48
chr3R:16094492-16094878	0.863909057046265	1.26966840917145e-47
chr3R:26440823-26441355	0.676655028605207	1.32615741452719e-47
chr2L:4333603-4334372	0.659671547994746	1.47004919603191e-47
chr3R:23790227-23791072	0.790861831581946	1.53629624619817e-47
chr2R:11194893-11195513	0.539354799685802	2.42671854100964e-47
chr3R:21402555-21403298	0.925165507298175	6.56399473394214e-47
chr3L:581713-582629	0.691623615567657	9.41900471834591e-47
chr2L:18482550-18482902	1.13827429497431	1.29404160489926e-46
chr3L:73064-74431	0.874642409724886	3.06145768841264e-46
chr3R:17067632-17068103	1.09363753566659	8.47232669049302e-46
chr2L:3151899-3152512	0.855538593833453	9.09571822739731e-46
chr3R:19826774-19828744	0.739902695843012	1.86751086447887e-45
chr3L:16073208-16073517	1.27994044839549	2.00665083011028e-45
chr2L:18348770-18349165	1.24314301855993	2.40657565734289e-45
chr2R:22596979-22597674	0.819402159760384	3.02122276817908e-45
chr2R:21885437-21886329	0.659866775360535	3.53079997233783e-45
chr2R:19413120-19413597	0.960389218348503	3.92832759517118e-45
chr3L:12063596-12064126	0.667133731828337	4.46830787639392e-45
chr3L:15089491-15090594	0.523934138178084	4.90096129354512e-45
chr2R:19168833-19169315	0.925000650296603	6.19882223603071e-45
chr2R:19880952-19881558	0.886846107372498	7.56743013143223e-45
chr3L:12482194-12482629	0.871472656114451	7.63211274817354e-45
chr2R:12662913-12663336	0.929424267712727	7.76931459737676e-45
chr2L:16167460-16168026	0.949459586477357	8.36784301184928e-45
chr2L:16533271-16533738	0.875058868510099	8.45576026041619e-45
chr2R:9402800-9403185	1.07387853176636	9.49035959389039e-45
chr3L:22118245-22119180	0.853897499358609	1.11804967054685e-44
chr2R:19844888-19846134	0.804449172868871	2.28153940931608e-44
chr3L:19187114-19187437	1.22007779388359	2.31816078818159e-44
chr3L:5829132-5829966	0.84731201825213	2.49373198041791e-44
chr2L:11458058-11459076	0.65100236603318	3.86063414272419e-44
chr3L:8549076-8549781	0.765939879503004	4.2285171904329e-44
chr3L:8850688-8851204	0.949462105091769	5.60493291677148e-44
chr2L:18562355-18563514	0.602332445681593	6.31782739215744e-44
chr3L:634839-635451	0.652185612043165	8.26022654566336e-44
chr2L:13205121-13205715	0.789161662888587	1.84084712373866e-43
chr3L:1419979-1420290	1.49218612971321	2.36610864499631e-43
chr2R:7150408-7150879	0.691712849682353	3.29224609735455e-43
chr3R:27148729-27150009	0.521112671370688	5.26654965507369e-43
chr3L:11348783-11349359	0.966048880590986	6.76491847349015e-43
chr3L:16667549-16668264	0.935352681091066	1.0124903082363e-42
chr2R:12007366-12008192	0.670154380261664	1.46368583904611e-42
chr3L:11069632-11070072	0.989408112853302	1.48033798509099e-42
chr3R:11459890-11460755	1.39012827980777	2.30624938060869e-42
chr3L:49646-50309	0.852729958160903	2.33471517226351e-42
chr3L:2591012-2591444	0.831625292694492	3.01984768623496e-42
chr2R:11364374-11365171	0.805630231771269	3.61297052010826e-42
chr2L:18345432-18345732	1.51504160576516	4.01844188732413e-42
chr2L:308218-308521	1.46872890336619	4.09639995547928e-42
chr2L:6208089-6208389	1.28132502104348	4.25274549411795e-42
chr2L:18390169-18390862	1.23405987713232	4.57933288091182e-42
chr3L:15104295-15104918	0.683810362901518	6.21472087530068e-42
chr3R:31713190-31713924	0.517239678897959	6.45354747703579e-42
chr2L:1414083-1414573	0.812557706440139	7.84358553714476e-42
chr3L:13644274-13645748	0.720436345949308	1.0142650751466e-41
chr2R:10286878-10287879	0.862827734220981	1.80711529015948e-41
chr3L:19163163-19164071	0.642922476333591	4.93780587365159e-41
chr3L:22442358-22443058	0.829809054167309	1.28181526578052e-40
chr2R:11809010-11809539	1.2019571392353	1.76796577845541e-40
chr2R:14484928-14485252	1.16376731074109	2.09450863627174e-40
chr2R:24945159-24945616	0.945824969389541	2.70583988329779e-40
chr3L:21668826-21669135	1.13300900673763	3.56753477990644e-40
chr2L:7188621-7189035	0.946461457958716	7.18526726879124e-40
chr2L:8096098-8096558	1.26839298558952	1.20025871213074e-39
chr2L:16456398-16456858	1.32218692149391	1.24706229529471e-39
chr3R:24603342-24604521	0.653924226926509	1.38998029969384e-39
chr3R:18987658-18988735	0.594272685315286	2.49505295400459e-39
chr2L:5972387-5973080	0.615717235257128	2.50163525438749e-39
chr2R:9406499-9407401	0.716348277660814	3.12805929500953e-39
chr3R:19092437-19093218	0.544166963140992	4.33960995214421e-39
chr3R:15664653-15665193	0.69711232172557	6.2961229919008e-39
chr2R:7422479-7423241	0.544955102192001	7.93841453203123e-39
chr2L:11168654-11169075	1.06498917127996	1.48084686413338e-38
chr2L:10752617-10753113	0.839451255134973	1.6695189354089e-38
chr3L:14336245-14336965	1.06099805871796	1.79712723168014e-38
chr2R:11046125-11046543	1.13662793401252	2.77637707743296e-38
chr3L:8827254-8827674	0.858267053379283	3.16641265244169e-38
chr3L:13541446-13542233	0.87894225697515	5.45924717134613e-38
chr2L:9133077-9133426	1.28081076441043	6.29087234723346e-38
chr3L:2584423-2584819	0.937299773362742	6.83639023729011e-38
chr2R:19839754-19840369	0.803214431770897	7.33013602029456e-38
chr3R:24006408-24006806	0.898224574757158	1.02918928396559e-37
chr2R:11096197-11096685	1.1134206204797	1.15650018762e-37
chr2R:19372125-19372536	0.725770267374068	1.62941544528185e-37
chr2L:2442413-2442899	1.04472397230261	1.88627908327632e-37
chr2L:290350-290748	1.00361501482632	2.21311035280928e-37
chr2R:20940224-20940745	0.740703981899821	2.28802384240547e-37
chr3R:14690075-14690566	0.899617510662918	2.80337407799521e-37
chr3L:781349-781847	1.18147668680491	3.89415240169107e-37
chr2R:9749783-9750498	0.982447976996296	5.32781882483031e-37
chr2R:17759470-17760794	0.567626469892339	6.95225322179648e-37
chr2R:12661839-12662267	1.06687132736516	1.24683947106451e-36
chr3R:16091879-16092476	0.807470959045379	2.37172087249062e-36
chr3L:13919774-13920288	0.514681502686143	4.85761854419983e-36
chr3L:14780846-14781552	0.520695764193612	5.78026914781662e-36
chr2R:11806669-11807486	1.09424726357984	6.10700649186474e-36
chr3L:20307297-20307780	0.789999176978876	6.83221976218128e-36
chr2R:7158317-7159369	0.803511821139182	7.45949908702439e-36
chr3R:18994776-18995849	0.650343962427851	9.12441975921841e-36
chr3L:22404069-22404742	0.645779230567924	9.1437294187961e-36
chr3L:6990961-6991520	0.931703890403378	1.13602690823178e-35
chr3R:21392975-21393544	0.614687211993809	1.41256221279379e-35
chr3L:13648713-13649027	1.28894955337861	1.55896770725729e-35
chr3L:15675991-15676627	0.864190728356167	1.6291177380588e-35
chr3L:8851250-8852096	0.819530337362292	2.05688098990519e-35
chr3R:9533465-9533994	0.957390095205334	2.55116148236518e-35
chr2L:18328609-18329067	1.11502403862011	2.91288902339139e-35
chr2R:7167766-7168298	1.23667025284153	3.25715680566788e-35
chr3R:24282767-24283395	0.531509522442868	3.61192624798662e-35
chr3R:23817809-23818181	1.11031318023766	4.40150945157177e-35
chr2R:16150378-16151018	0.516366707764767	4.83528082636316e-35
chr3L:19079120-19079504	1.07418739972	5.27131895943632e-35
chr2R:22546458-22546999	0.662949246760995	5.5391891367941e-35
chr2L:19319713-19320020	1.1524559058951	6.68954240221268e-35
chr3L:20544826-20545288	1.168144505517	1.03723737783042e-34
chr2L:7265175-7265716	1.03913496958796	1.13111696193685e-34
chr3L:15078744-15079044	1.05913033230543	2.18782820896872e-34
chr2L:18351792-18352263	1.17918724979261	2.74336692143241e-34
chr3R:7947140-7947916	0.831943956095458	3.92878534469358e-34
chr3L:3447931-3448567	1.04933115214718	4.12142887281442e-34
chr3R:19472151-19472962	0.964101570692669	4.83687487896264e-34
chr2R:16161243-16161923	0.740827661112628	4.93633621250072e-34
chr3R:8741886-8742186	1.05280289146515	5.80759214460218e-34
chr2R:14026883-14027470	0.948932432626041	5.98676008846309e-34
chr3R:21388503-21388965	0.58341441647767	6.68574285629706e-34
chr3L:13603883-13604422	1.2121201221133	7.92137338654231e-34
chr2L:17778183-17778645	0.626560460109101	8.2524126802087e-34
chr2R:19421533-19421833	1.19465129973665	8.7392980911898e-34
chr3R:31603308-31603608	1.0518650273366	8.94492912494618e-34
chr3L:294636-295546	0.506463667999496	1.02508459845775e-33
chr2L:8090944-8091428	0.930019405591916	1.02960727786753e-33
chr2L:1399260-1399874	0.677710231235804	1.07505953338134e-33
chr3L:11169292-11170234	0.601560623245891	1.46418724200897e-33
chr2R:11182729-11183895	0.72610028215146	1.57224331308992e-33
chr3R:10284144-10284687	0.505389935627672	1.71111696918525e-33
chr3L:13286501-13286921	1.0345312904559	2.3408147897262e-33
chr2R:5985202-5985721	0.971683782914281	2.45081448639576e-33
chr2R:10277250-10278138	0.756981385294235	2.81439684338052e-33
chr2L:22142462-22143142	0.714367480923945	2.95632379970256e-33
chr2L:18377340-18377649	1.23177953621143	3.03889850406164e-33
chr3R:21863169-21863884	0.581038410289619	3.24629127220154e-33
chr3R:8740834-8741134	1.14101757085698	3.47645330075105e-33
chr3R:7928734-7929545	0.772801682089398	4.24206603540481e-33
chr2R:22511630-22512245	0.52226065968514	5.80350525867943e-33
chr2R:13966036-13966582	0.606629647982634	5.97876445613632e-33
chr2L:3479953-3480354	1.00486552958055	6.6775844230113e-33
chr3R:15091571-15092297	0.586458869863876	1.07075240096597e-32
chr3L:8553235-8553763	0.877557852816174	1.34580236425088e-32
chr2L:8001313-8001894	0.741506423016583	1.88058611411904e-32
chr3L:11085679-11086415	0.740422274601947	2.06205740664123e-32
chr3L:2582709-2583289	0.796722604205458	2.49817616715989e-32
chr2R:21134171-21134529	1.1550315051819	3.00485836652983e-32
chr2R:21137455-21137992	1.01102376420075	3.27180499765069e-32
chr3L:3788358-3788963	0.679256838792607	3.28569641217818e-32
chr3L:11486101-11486646	1.04842095052473	3.4486888868635e-32
chr2L:5896208-5896911	0.987067159833642	3.86464704440089e-32
chr3L:11350080-11350740	0.635905595395246	4.15861025447591e-32
chr2L:306940-307793	0.840877086055749	4.20820800531094e-32
chr3R:15650621-15651195	0.801695750224101	5.22961973082233e-32
chr3L:4938583-4939774	0.939616822646563	5.523407606262e-32
chr3L:16566652-16567471	0.897790600938651	6.18263168789829e-32
chr3R:20263693-20264559	0.93201052254777	6.8694013980111e-32
chr3R:20279985-20280663	1.01291720662602	6.89066012518005e-32
chr3R:15627400-15629424	0.560469479901904	7.96049361646869e-32
chr3L:1093750-1094050	1.00424810076242	8.17120561364726e-32
chr3R:15582922-15583473	0.9296558396144	8.22789355283204e-32
chr3L:4991714-4992266	0.700487730230078	9.52821785780828e-32
chr2L:14685571-14686263	0.614575799902247	1.06005911468558e-31
chr2R:15250618-15251198	0.745833267422448	1.16936144030758e-31
chr3L:16026184-16026590	0.929413367326331	1.2711720232254e-31
chr2L:10753765-10754100	1.19110191042521	1.395040971877e-31
chr3R:31662545-31663161	0.98177658075128	1.4337698268156e-31
chr3R:15311614-15312061	0.936021439536234	1.47975095317252e-31
chr2L:11403326-11404019	1.12075307397126	1.61027953800986e-31
chr3R:21828363-21828962	0.593795686883528	1.65013659562424e-31
chr2R:11194459-11194843	0.652139749809708	2.04081752670364e-31
chr3L:13566881-13567336	1.23763538919164	2.89656608288961e-31
chr3R:27555307-27555607	1.10561337428305	2.91084359050384e-31
chr2R:19881715-19882286	0.775967493964681	2.96595181644939e-31
chr2R:6104914-6105732	0.6601072169575	3.10566419348388e-31
chr2R:11794826-11795483	0.964406111932882	3.47832798423536e-31
chr2R:14023968-14024337	1.2048904990134	4.93245875658841e-31
chr3R:22150131-22150889	0.611493195959591	5.8531604665801e-31
chr3L:8842003-8842428	1.00720918755239	6.1503381604587e-31
chr3R:18583942-18584645	0.671731544510136	8.8634865739096e-31
chr3L:19670686-19671155	1.05396894477975	1.19740193851926e-30
chr2L:19398833-19399288	0.771883257186877	1.7730832747994e-30
chr3L:7805273-7805775	0.623502029230544	1.85222236272665e-30
chr3L:19073261-19073792	1.03544260130301	1.88351283136329e-30
chr2R:18336609-18337006	1.01052027761731	2.1115182126052e-30
chr3L:13673328-13673927	0.960703506209346	2.18116256409688e-30
chr2R:23743227-23743848	0.643190608170813	2.76162034618797e-30
chr2R:20945223-20946135	0.525527277118758	2.85396487596868e-30
chr3R:16819403-16820054	0.857084895601901	3.55947946357498e-30
chr3R:9393476-9393919	0.740147308113105	3.92079133063571e-30
chr2R:8061014-8061685	0.721059698608446	5.11338210808057e-30
chr3R:23024318-23024802	0.622966296611768	5.81018793975729e-30
chr2L:7330392-7331003	1.05582648851826	6.04628860976322e-30
chr2R:15919101-15919401	1.05313985517608	6.32065448175794e-30
chr3L:6993532-6994237	0.721045180005904	6.74839099698193e-30
chr3L:4624413-4624830	0.553060257744762	7.82798722647727e-30
chr3R:19012288-19012762	0.868853715004308	9.97377127663136e-30
chr3R:30530480-30531593	0.582037144171581	1.22809001734028e-29
chr3R:15666824-15667309	0.793016401665705	1.85018202535296e-29
chr3L:13551185-13551887	1.13161028573639	1.93305266208944e-29
chr3R:24019035-24019620	1.04091475115659	2.13914917810426e-29
chr2L:17378414-17379579	0.608039791872173	2.6606003905828e-29
chr2R:25005956-25006977	0.652957271556024	2.80031241230774e-29
chr2L:18371227-18371712	1.00503031154147	2.85577225380684e-29
chr2L:6750783-6751360	1.15214714290607	3.10743229285482e-29
chr2L:17777383-17778097	0.627038332210645	3.57009879054193e-29
chr2R:12232843-12233529	1.10372673754388	4.02696692507403e-29
chr2R:22547915-22548259	1.03254631739456	8.5577064644327e-29
chr2L:19068797-19069153	1.10149816549901	9.81039013326734e-29
chr3R:16524415-16525090	0.885663748348644	1.03006543275564e-28
chr2R:10603929-10604554	0.865999735150106	1.05058531867535e-28
chr2L:18480480-18480999	0.645848940498422	1.23759300197734e-28
chr3L:13656402-13656890	1.06569285957807	1.55367585187464e-28
chr3L:1121550-1122148	0.8343776182897	2.14012994830681e-28
chr3R:24263563-24264236	0.650228074210603	2.32639499889001e-28
chr3L:15749491-15749893	0.947520136563001	2.62545984809953e-28
chr3L:15763738-15764123	0.86635859793919	4.3758573007018e-28
chr3R:6353100-6353731	0.695372438034747	4.42956690181618e-28
chr2R:7895763-7896766	0.994594642261101	4.47740518468975e-28
chr3L:6465604-6465919	1.13060090845962	4.62550383373472e-28
chr3L:22231808-22232425	0.856281492779313	4.72793911888494e-28
chr3L:13585291-13585824	1.14638736821734	5.22595153618255e-28
chr3L:18226949-18227300	0.850444988485874	5.32058016574965e-28
chr3R:16814295-16814609	1.02145722096703	5.32456689107258e-28
chr3L:13667276-13667677	0.766226073386481	5.40938453858991e-28
chr3R:6840479-6841078	1.01864596398933	5.5231646597463e-28
chr3L:13523661-13524669	0.933539423919788	7.8784918243425e-28
chr3L:22157412-22157712	1.06718681939063	8.47826074190384e-28
chr3R:30532193-30532675	0.64359059779675	9.20110207703445e-28
chr2L:9198338-9198849	1.09358601071491	1.00143589425709e-27
chr3L:8628792-8629092	0.990029946249065	1.00471820301422e-27
chr2L:19847587-19848440	0.669177337386373	1.40237778449917e-27
chr2L:2201397-2201928	0.554780497977358	1.42675304386353e-27
chr3R:25445171-25445702	0.789744027195376	1.70967988721067e-27
chr2L:18356266-18356566	1.06702815967502	1.90567348207574e-27
chr3L:13555773-13556376	1.00745789178377	2.02657453288006e-27
chr3L:21463176-21463582	0.855407510550799	2.86161850963915e-27
chr2L:13060117-13060677	0.581783329673684	2.96969729900595e-27
chr2R:18664291-18664768	0.850642475692817	3.13078504896504e-27
chr2L:14212264-14212931	0.888224495352095	3.39818680185112e-27
chr2R:24767929-24768668	0.59551290376587	4.32241846823238e-27
chr3L:17003693-17004727	0.756143582259401	7.44664430667505e-27
chr3L:4609516-4610005	0.928191604043598	7.82749897476293e-27
chr3R:17060486-17061127	0.653999611427346	1.3405134517773e-26
chr3R:14675353-14675653	0.586747435675069	2.29338611793809e-26
chr3L:19164519-19164939	0.761578542130668	2.81489226355678e-26
chr2L:7571702-7572403	0.841190147440727	2.90470596544604e-26
chr3L:13288466-13288932	0.903528813653999	3.30420711607005e-26
chr3R:16226934-16227318	0.931197682487233	3.59693523138027e-26
chr2L:3478202-3478673	0.563060852171627	3.90741627872567e-26
chr2R:8859509-8859910	0.686318391263101	4.07435283096034e-26
chr2R:18326639-18327153	0.774547977838705	4.13185879688808e-26
chr3R:14649331-14649764	0.863465473170237	4.23294758721324e-26
chr2R:11087971-11088506	0.995800479235079	4.52859970750958e-26
chr2L:7157409-7157910	0.631552673737223	4.57147599746506e-26
chr3L:11350837-11351236	0.844693081244274	4.96105048285078e-26
chr2L:3628721-3629243	0.88353761074676	5.26180092352186e-26
chr3R:14477465-14477829	0.726296819649979	5.39375729171481e-26
chr3R:6467620-6468186	0.678857479432311	5.67289197391165e-26
chr3R:24608779-24609866	0.614112184852325	6.0420653391586e-26
chr3L:16803280-16803853	0.55428456780561	7.51398138074698e-26
chr3L:4357388-4358185	0.730432545097798	1.18596719337025e-25
chr3R:11887480-11888356	0.576675517555262	1.2160196311232e-25
chr2R:9748029-9748518	0.97944982939025	2.07735273164737e-25
chr3R:10139316-10140059	0.582286570917668	2.21335559230409e-25
chr2R:13474244-13474986	0.83200590246858	2.83884740662368e-25
chr3L:1580097-1580532	0.955972380364334	3.01673796136379e-25
chr3R:8897069-8898342	0.775658237914085	3.04558991079514e-25
chr3R:10668037-10668690	0.712935181679889	3.68529785630326e-25
chr2R:6501325-6502127	0.553315522388683	5.23167564021002e-25
chr2L:2897694-2898177	0.864231998151921	5.46632838507295e-25
chr2R:10734117-10734707	0.969375266119628	5.86978494680579e-25
chr3L:5844255-5844992	0.569676590812839	8.88240225779106e-25
chr3L:18771107-18771421	0.837842729265419	1.02008173750825e-24
chr3L:22421008-22421720	0.853047997894992	1.08276160522994e-24
chr3L:409682-410218	0.907192727918733	1.14654942223938e-24
chr3L:15069876-15070674	0.740554160485007	1.20003542663803e-24
chr3R:8299824-8300124	0.996472245221651	1.21318193708421e-24
chr3R:19880568-19881016	0.631375553113231	1.25756630335727e-24
chr3L:15108027-15108495	0.960542594292448	1.30286140657384e-24
chr2L:1125249-1125717	0.844347736078904	1.36836446729971e-24
chr2R:20997468-20997931	0.627282020339059	1.87430502646991e-24
chr2L:16166461-16166973	0.80438140150793	1.876422442047e-24
chr3L:19789303-19789603	0.915088327896176	2.06560473379996e-24
chr3L:8827876-8828176	1.17149229088254	2.14343089542628e-24
chr3L:1098465-1099057	0.6162573938783	2.2005894059738e-24
chr3R:17713317-17713617	0.849169091121508	2.21510008561188e-24
chr3L:12476911-12477425	0.878400060940517	2.23685098170004e-24
chr3L:8457803-8458326	0.629142650308848	3.33936932864967e-24
chr2R:19468162-19468623	0.573316612781896	3.63993892175792e-24
chr2L:6193904-6194671	0.683361968066541	4.51982671481804e-24
chr2R:7431421-7432181	0.608318771896913	4.94086646690652e-24
chr2R:20946568-20946956	0.770297774336024	5.01940171765121e-24
chr3L:15757941-15758243	0.913519401153832	5.35449565665839e-24
chr3R:20265617-20266480	0.908171268612906	5.84129203915994e-24
chr3R:22684104-22684715	0.641912449202707	6.6490102019788e-24
chr2L:7269821-7270415	1.01995227250918	6.76575688478307e-24
chr3L:2581568-2581868	1.08697296609639	7.64368109959589e-24
chr3R:26440434-26440807	0.604154490519446	8.35785570154978e-24
chr3L:10654771-10655072	1.05543886870195	8.6990318313324e-24
chr2L:7259887-7260490	0.883609885016864	1.05193279882158e-23
chr3R:31563746-31564375	1.1945114628099	1.31168355471411e-23
chr3L:5979357-5979873	0.563005620789119	1.45539518235724e-23
chr3L:20515253-20515553	0.835729671457021	1.61403007300688e-23
chr3R:9532871-9533236	1.12926230598588	1.62495739336541e-23
chr2L:20803572-20804175	0.875515189441525	1.87732128863644e-23
chr3L:6466011-6466417	1.00601732501386	2.70015257221825e-23
chr3R:13450284-13450851	0.540918369294596	2.84675502891903e-23
chr3L:16085593-16085967	0.668412365847182	3.47632391397669e-23
chr3L:6459444-6460125	0.857474036935222	3.81742685531371e-23
chr2L:11364672-11365653	0.84680896084649	3.84716374538394e-23
chr3R:27247482-27247952	0.781106895979267	3.85138938734771e-23
chr2L:11441812-11442220	0.918178779955073	4.97011906024882e-23
chr3L:17010101-17010623	0.594465394264739	5.73653975835464e-23
chr2L:22143903-22144530	0.502751106997313	5.77830255047519e-23
chr3L:6981275-6981764	0.507741735034889	5.91382821663258e-23
chr2R:19420661-19421022	0.798960740672086	6.21012248811563e-23
chr2R:20130554-20131025	1.04325928560054	7.10160611755256e-23
chr3L:13662456-13662940	0.940102963713606	7.71411111471988e-23
chr2R:13004893-13005326	0.645142153632591	1.31717363494379e-22
chr2R:12009319-12009619	1.12801413627506	1.37820484596702e-22
chr2R:24327746-24328332	0.68484736901256	1.44328876019993e-22
chr2L:18369298-18370000	0.927305252049193	1.48084802222652e-22
chr3L:1139481-1140327	0.579150912059683	1.71234405771729e-22
chr3R:9702847-9703750	0.549787106497989	1.78059227549989e-22
chr3L:4463717-4464327	0.970521362092868	1.85640745271584e-22
chr2L:14235354-14235654	0.722441345961413	2.14879294148944e-22
chr3L:18227546-18227965	0.824856707252194	2.18036764208323e-22
chr3R:6482488-6483183	0.942132508237411	2.31412562462734e-22
chr3L:4982244-4982763	0.922860969375266	2.47645511475148e-22
chr3L:2578198-2578769	0.566833009345472	2.73183061733408e-22
chr3R:8089979-8090656	0.836696447194229	2.76203879102726e-22
chr3R:24006847-24007172	0.730108574856496	2.95872526105396e-22
chr3R:24021792-24022188	0.945494353363013	4.02340640832077e-22
chr3L:6215944-6216398	0.57974158362197	4.71978781185462e-22
chr3L:13538081-13538702	0.916920524666652	5.30919938469098e-22
chr3L:9420198-9420754	0.750010393494851	5.70192467444947e-22
chr2L:18379182-18379563	1.11370365918175	5.93686854713411e-22
chr3R:29065439-29065985	0.596264366135421	6.12697098507893e-22
chr2L:11432831-11433426	0.913526308106027	6.88616091116217e-22
chr2L:19864064-19864534	0.668480725188989	6.89498024869813e-22
chr3R:21528129-21528945	0.63641348879045	7.70903576499877e-22
chr3L:20324746-20325432	0.642936141175171	8.83746835776221e-22
chr3R:10289797-10290437	0.812902126117009	9.19539359505949e-22
chr2R:14126320-14127511	0.717764113113899	9.45442227771607e-22
chr2R:11275120-11275758	0.772557376506201	1.02356764115003e-21
chr3L:2569130-2569864	0.691691659762005	1.11183820370789e-21
chr3R:10867439-10867859	0.933609179979609	1.21871480018487e-21
chr3R:10140060-10140471	0.708484746007817	1.32797511010327e-21
chr3L:11275732-11276600	0.626781813031337	1.34064109184758e-21
chr3R:17705692-17706269	0.554311226448788	1.4214887715015e-21
chr2R:7164830-7165349	0.885556736882612	1.55535906820637e-21
chr3R:30796228-30796725	0.650433036323413	1.77072475492515e-21
chr2R:7352321-7352769	0.526702592527968	1.80808684828066e-21
chr2R:15246768-15247241	0.683351538754291	1.84570170493948e-21
chr2L:8574537-8575594	0.568130963501998	1.98040531127955e-21
chr2L:16798635-16799204	0.522019374472416	2.6419747051969e-21
chr3L:12150179-12150575	0.870183371798064	3.18344693913262e-21
chr2L:8735578-8735981	0.748275901994004	3.4714623694515e-21
chr3L:7955101-7955580	0.898493293583909	4.01177008557803e-21
chr2R:7421863-7422247	0.662521676748697	4.2361378842933e-21
chr2L:11439606-11440238	0.839374489478384	5.42031662063249e-21
chr2L:3300859-3301431	0.5899489173834	6.10203827141773e-21
chr3R:15286675-15287082	0.514035090024373	6.65507368369672e-21
chr2L:20821456-20822175	0.504369167811475	6.82141863337107e-21
chr2L:6181748-6182114	0.832131747651102	6.86064752054022e-21
chr2R:17728454-17729057	0.738359529150284	8.64863318396821e-21
chr3L:22006308-22006950	0.768579997623176	9.70432156503093e-21
chr2R:10439502-10439952	0.712045104432312	9.85331494178685e-21
chr3R:16770473-16771285	0.656533755847009	1.03006674795293e-20
chr3R:30174330-30175365	0.543654445126583	1.10941899834993e-20
chr3R:16813276-16813690	0.712200702128067	1.19454397755593e-20
chr3L:6982034-6982472	0.831278940132041	1.31887595054888e-20
chr3L:13571285-13571765	0.967054624124036	1.32175840688977e-20
chr2L:6787306-6788055	0.637461336470192	1.36886990457948e-20
chr2R:6144511-6144978	0.545795608106865	1.50694998846916e-20
chr3R:17002681-17003020	0.814859103931163	1.51958268876848e-20
chr3R:19641062-19641532	0.603392288285809	1.58875315401823e-20
chr2R:9265796-9266336	0.944652522711889	1.71238211039631e-20
chr3L:12501595-12501926	0.81266521200467	1.8581085517079e-20
chr2R:16211453-16212313	0.705219393400387	1.93853225119854e-20
chr2L:16520532-16521132	0.661748201077763	2.00659396819509e-20
chr3R:4975213-4975521	0.720462815811278	2.0130880650255e-20
chr3R:21823443-21824161	0.709860003666016	2.08691720419465e-20
chr3L:16957059-16957680	0.769933900483978	2.29031379186613e-20
chr2R:18667077-18667512	0.721569813422095	2.34363755101123e-20
chr2R:22382751-22383298	0.716223862573847	2.64408147321051e-20
chr3L:4013027-4013429	0.958771817468842	2.96435044890539e-20
chr3L:13213245-13213912	0.568681750516133	2.99475705223704e-20
chr3R:6468202-6468770	0.558151623028378	3.00659609411051e-20
chr2R:23663031-23663505	0.870986782172658	4.82836832739981e-20
chr2R:19170344-19170722	0.696934231964169	5.66389148324904e-20
chr3L:11340824-11341864	0.646443522202246	6.74654815403482e-20
chr2L:8581716-8582233	0.628917740042893	8.30071904112166e-20
chr2L:22100656-22102117	0.544858987896955	1.00840624009082e-19
chr2R:14025159-14025459	0.711761335505764	1.11163330315442e-19
chr2L:14690155-14690930	0.51533623727003	1.22964684485446e-19
chr3L:13168083-13169011	0.877848265052762	1.45006613911917e-19
chr3L:13519576-13520459	0.560470570776757	1.7735387875302e-19
chr3L:2564649-2564949	1.061877435468	2.0151246993714e-19
chr3L:1392218-1392791	0.886881908141244	2.05889958132088e-19
chr2R:23669561-23669947	0.908751521674199	2.55203634324819e-19
chr3L:19649385-19650019	0.85166578013095	2.67601860154879e-19
chr2L:9134905-9135441	0.769098015714004	3.02242129213916e-19
chr3R:4896357-4897101	0.776296356882472	3.11748293019879e-19
chr3L:14784602-14785027	0.633081376404511	3.22449648276617e-19
chr4:239546-239938	0.637724064907672	3.3312908395449e-19
chr3L:18063188-18063694	0.541934668697829	3.57237001945557e-19
chr4:724730-725403	0.535223780655773	6.53610973167553e-19
chr3R:19091457-19092001	0.513936232059356	7.79127825766854e-19
chr3R:24140871-24141594	0.558337776934677	8.84128231748855e-19
chr3L:9678061-9678696	0.597977282325505	9.1785516822693e-19
chr3L:20920421-20920853	0.941145918826245	1.0396564284038e-18
chr2R:20151201-20152138	0.653466634826184	1.19376326928917e-18
chr2R:18351427-18352055	0.737629192909309	1.23752763045737e-18
chr3L:1168362-1169071	0.552632012714203	1.25802064905408e-18
chr3L:16911045-16911609	0.718884278263514	1.25908325945089e-18
chr2R:6528987-6529589	0.579471123142704	1.30556454228493e-18
chr3R:9702405-9702823	0.804903861021973	1.31148012804362e-18
chr3R:14677639-14678264	0.520364452406354	1.5501559745883e-18
chr3R:9915351-9916128	0.761808004793762	1.57450989532309e-18
chr3R:14576862-14577356	0.694478583797624	1.60157638239182e-18
chr3R:24008054-24008415	0.996512857899315	1.7209637003613e-18
chr3L:780299-780717	0.877809275731836	1.84117511730106e-18
chr2L:11436911-11437373	0.9509463734444	1.88156757509824e-18
chr3L:13539325-13539916	0.759419556167963	1.93932102674048e-18
chr3R:6766991-6767414	0.774761053288683	1.95788528399896e-18
chr2R:11810286-11810812	0.730473762640779	2.03821012157639e-18
chr2L:11344651-11345300	0.507236788226933	2.22611584016577e-18
chr2L:18735514-18735935	0.810660576675694	3.31029619002672e-18
chr3L:1143419-1143891	0.724881199935213	3.32233226343321e-18
chr3R:23298468-23299082	0.596319144014806	3.65504841560402e-18
chr3L:7530948-7531248	0.829066556509173	4.06307000027573e-18
chr2R:8725661-8726147	0.590878028420403	4.15855774796864e-18
chr2R:11061141-11061720	0.904525518495103	4.17413471180007e-18
chr2L:18485145-18485471	0.734645473695879	4.30378172314042e-18
chr2R:14025979-14026474	0.980370525178059	4.70519932193876e-18
chr3L:17590509-17591059	0.551470743834858	4.84631502671338e-18
chr2R:16160670-16161008	0.686017749687253	5.47421477637732e-18
chr3R:6409651-6410357	0.602588258022575	5.97540329105403e-18
chr2L:11271614-11272012	0.803236660055527	6.26397924113945e-18
chr3L:1137900-1138611	0.639456407209142	7.30539474918726e-18
chr3L:1173475-1173775	0.697308962357223	8.15380824972589e-18
chr3L:4272465-4272858	0.802226453360905	9.07735984436684e-18
chr2L:7137401-7137813	0.80084633748715	1.08928589203226e-17
chr3R:15687191-15688345	0.52957220598748	1.15024284732145e-17
chr3R:15655914-15656760	0.627105458588131	1.1594197756266e-17
chr2L:3776762-3777301	0.652827243045436	1.61666096302106e-17
chr2L:4045603-4046115	0.681920602658582	1.62321306731655e-17
chr3L:4233531-4234003	0.609981169288863	1.76853377524219e-17
chr2R:14220129-14220509	0.582571908202411	2.06287905650327e-17
chr2L:13554573-13555013	0.775528769931312	2.54185674083851e-17
chr2L:14196924-14197552	0.75160518056713	2.86336715812033e-17
chr3L:4624961-4625261	0.653792302922582	3.18710617699907e-17
chr3R:30531598-30532084	0.659452236919606	3.21895617027501e-17
chr2L:18360285-18360857	0.662702705919905	3.39355404798646e-17
chr3L:21045601-21045919	0.703246401736839	3.61966479021041e-17
chr2L:2861546-2861975	0.581131331258983	3.64042821710296e-17
chr3L:4610137-4610578	0.774218651089863	3.81004437489063e-17
chr3R:26888620-26889176	0.686425850524277	4.00056818849368e-17
chr2R:20231512-20232001	0.847860265251799	4.00359956417687e-17
chr3R:28851440-28851999	0.631977037179098	4.91324159052665e-17
chr3R:8071690-8072731	0.590324675133369	5.80377929830871e-17
chr3R:9393937-9394237	0.627104567342626	6.53602557004265e-17
chr2R:13926524-13926997	0.690325038200373	6.77367514922208e-17
chr2R:15308254-15308698	0.537035281614161	7.26799873751253e-17
chr3L:22835342-22836027	0.636099613513559	8.13717482874357e-17
chr2L:16534833-16535258	0.858901076256235	8.15013631022825e-17
chr2R:21036803-21037431	0.666517663751021	8.64230312216796e-17
chr3L:21693228-21693893	0.703253715712057	8.91720621367508e-17
chr3L:8667780-8668315	0.801721519843392	9.21068411473133e-17
chr3L:7946475-7946822	0.806418430973298	1.03791664180497e-16
chr3L:7903396-7903909	0.64209751432865	1.06332292777618e-16
chr3L:11418524-11419111	0.501934273221616	1.37416814591592e-16
chr2L:16768051-16768680	0.830646817031404	1.39665344195457e-16
chr3R:4974529-4974925	0.539981896977141	1.56099564775226e-16
chr3L:14335453-14336005	0.804523406826818	1.66958323549521e-16
chr3L:17610933-17611367	0.745474669044492	1.67888135334157e-16
chr3L:19180892-19181426	0.502093584858827	1.76007261711786e-16
chr3L:11351247-11352071	0.532495944876976	1.83819882791987e-16
chr3R:14439990-14440534	0.750925346196262	1.89972164329367e-16
chr3L:12483541-12484011	0.709629328333768	1.90826814253224e-16
chr2R:7207609-7209854	0.585347481682872	1.97080429343804e-16
chr2L:6203619-6203919	0.799675970980914	2.17213182694181e-16
chr2R:11076939-11077444	0.808060058668203	2.32292166900059e-16
chr2R:12010772-12011284	0.750012525759805	2.40969047848691e-16
chr3L:11261010-11261579	0.635508620592691	3.07478015484184e-16
chr3L:19162615-19163104	0.515031993826557	3.89972851103706e-16
chr2R:7804584-7804936	0.836777578019325	4.03500002859244e-16
chr3L:24352218-24353093	0.724948155371485	4.55829745756794e-16
chr3R:5318967-5320031	0.521957668630288	4.77424268274404e-16
chr3L:11708295-11708744	0.56043315295608	5.63251786919028e-16
chr2L:14195599-14196177	0.874482080500359	5.65690468119104e-16
chr3R:31300001-31300771	0.53171180380867	6.01698963107944e-16
chr3L:16700872-16701598	0.536819658475229	6.02111365674543e-16
chr2R:17262799-17263268	0.580938690572294	6.54861879084777e-16
chr2R:14031294-14031867	0.671000903222509	6.71676078583156e-16
chr3L:5823846-5824557	0.717718322253595	6.91245371855367e-16
chr3R:21921198-21921872	0.729639844565458	6.92434903287957e-16
chr3L:6457526-6458802	0.596974278581471	7.85366331192041e-16
chr3L:11707913-11708245	0.653504207868822	7.95502284047562e-16
chr3R:18997827-18998338	0.583012018463207	8.06299060570233e-16
chr3R:31336104-31337517	0.759677257849656	8.39354786197881e-16
chr3L:7861568-7861968	0.542245556702361	8.64673534762356e-16
chr2L:5042326-5042758	0.645029821159804	8.74431016200328e-16
chr2R:23051895-23052472	0.620257673016313	8.8388854687538e-16
chr3R:31328628-31329481	0.787152881857063	9.51628127039723e-16
chr3L:19019280-19019678	0.718865082187785	9.63650600846454e-16
chr2L:3776243-3776650	0.753132429898971	1.35085593309284e-15
chr2L:12492985-12494061	0.561923558537543	1.42392486002722e-15
chr2L:19312193-19312809	0.651658700583918	1.61845917913808e-15
chr3R:5321600-5321926	0.649984721491927	1.65009851255325e-15
chr3L:14223372-14224105	0.556527921290302	1.70451444959551e-15
chr3R:18989417-18990110	0.675480662696829	2.11500875381026e-15
chr3R:17682987-17683339	0.723780022668522	2.15585997095418e-15
chr2L:20867946-20868552	0.650567327347116	2.22419750818507e-15
chr3L:4349375-4349771	0.811002900337323	2.54162534469336e-15
chr3L:7804596-7805216	0.50555914132995	2.84144293235154e-15
chr3L:11704983-11705409	0.629359892395163	3.01574533902015e-15
chr2L:14674883-14675839	0.513006652755743	3.07920113174463e-15
chr3R:22053264-22053601	0.590835151732902	3.39801712348243e-15
chr2R:24944523-24944922	0.6600233478514	3.84032918682063e-15
chr3L:119308-119977	0.791835988924327	4.08492318523769e-15
chr3L:19158876-19159307	0.67946016524375	4.23883570683411e-15
chr2R:16129786-16130443	0.589156960946843	4.76584692978858e-15
chr3R:13545328-13545954	0.774542081327805	4.96238914689808e-15
chr3R:14678300-14678683	0.625474244066251	5.23826215274104e-15
chr2L:7508693-7509276	0.717691326509811	5.32800257955554e-15
chr2R:12972920-12973301	0.880737704850637	5.68356947887515e-15
chr3R:19909929-19910400	0.670521854139312	6.22404602346032e-15
chr2R:8150366-8151101	0.625141122464977	6.23801189588002e-15
chr2R:2738087-2739227	0.604680365416531	9.38440653000402e-15
chr3R:21411444-21412366	0.644705469954959	9.7165778593273e-15
chr3R:20284099-20284606	0.591422888007722	1.12626718765028e-14
chr2L:10293677-10293977	0.794510574179926	1.41557168372651e-14
chr3R:26442967-26443314	0.719174354166177	1.54354659227494e-14
chr2L:19849713-19850161	0.694848137114457	1.66681382210879e-14
chr3R:20257603-20257903	0.893827797549779	1.92010823011506e-14
chr3L:1690499-1691210	0.72478274128146	2.07371044001659e-14
chr2R:10025192-10025821	0.710679115468476	2.14969232194226e-14
chr2R:11184091-11184550	0.6633944390296	2.46240014227695e-14
chr3L:22378965-22379478	0.621847295426314	2.50855807865225e-14
chr3R:14654530-14654895	0.741434510948483	2.52185293199239e-14
chr2L:14230653-14231052	0.592822867849273	3.15029243581827e-14
chr3R:29495600-29496034	0.620978971747117	3.40423776441008e-14
chr2R:20998653-20999039	0.505510847374511	3.83342451726199e-14
chr3L:19172142-19172481	0.688980428356553	3.93106883180608e-14
chr3R:15676544-15677162	0.627556588406409	4.04584598518697e-14
chr2R:19379420-19380688	0.553890048668613	4.1051195285201e-14
chr2L:18353524-18353988	0.840750632681809	4.66737735263286e-14
chr2L:20638978-20639433	0.685860966868426	5.15710096810417e-14
chr3R:18311429-18311996	0.857843834742481	5.93581457029441e-14
chr2L:7386999-7387421	0.611719513118885	5.98200966885082e-14
chr3L:3552209-3552695	0.734973515800946	6.08519680041947e-14
chr3L:17047691-17048097	0.776790800143359	7.1844913403372e-14
chr3R:6395094-6395524	0.60866524783232	8.23321716636455e-14
chr2L:10501931-10502371	0.779974302427322	9.03337826849169e-14
chr2L:5903613-5903913	0.640876834209491	1.17451496150033e-13
chr2L:9216667-9217892	0.645251895240057	1.21660832540682e-13
chr3L:13543846-13544623	0.696154622915116	1.36217346104809e-13
chr2L:7462449-7462925	0.840702425415689	1.54485372582887e-13
chr2L:18475547-18476349	0.559561606519432	1.73560130708962e-13
chr2L:14513912-14514272	0.590851105068657	1.83977905160028e-13
chr2R:22542083-22542649	0.716613231187933	1.91067561863357e-13
chr2L:7262694-7263163	0.743390283108503	2.08925585287478e-13
chr2R:9415937-9416338	0.785954566570761	2.09615107020464e-13
chr3R:18583507-18583914	0.694009462624761	2.17367614722126e-13
chr3L:18239220-18239607	0.778872605166566	2.32806934202842e-13
chr3R:26831243-26831922	0.677497386498357	2.52568189083995e-13
chr3L:3765702-3766335	0.762429205381619	2.58349505794182e-13
chr3R:6394778-6395078	0.731168239918121	2.872754263144e-13
chr3L:459619-460127	0.718255445267768	3.03308755930839e-13
chr2L:18357200-18357755	0.779106367311397	3.63656217951573e-13
chr3R:17059714-17060092	0.591039128445759	3.6414559287921e-13
chr2R:13015524-13015980	0.621002626778086	3.67163648422373e-13
chr2L:16760901-16761709	0.531708171440302	5.68740646860669e-13
chr2L:12655702-12656109	0.528528526080944	6.12572211799835e-13
chr3R:26555275-26556930	0.529291657676563	8.43451122442811e-13
chr3L:603823-604213	0.508204710791276	9.31156500999328e-13
chr2L:2175336-2175824	0.540621029675321	1.1239119940629e-12
chr3L:6943293-6943754	0.528468143130148	1.13648568902158e-12
chr3L:17971156-17971666	0.665973673453929	1.18650641451002e-12
chr2L:5041907-5042318	0.635248373748819	1.23665871973323e-12
chr3L:13533014-13534028	0.687023304484479	1.45373697649517e-12
chr2R:7166199-7166730	0.745953727193446	1.49364830578202e-12
chr3R:31986754-31987654	0.533134689956203	1.57236462419453e-12
chr3L:17576313-17576962	0.658465480556942	1.62839082662734e-12
chr3R:8093931-8094527	0.80546015648404	1.66397493011559e-12
chr2L:7115781-7116590	0.728961715402927	1.93716904712375e-12
chr3L:15086513-15086837	0.849065460039851	1.96033313716966e-12
chr3R:28904378-28904806	0.697015568287193	2.11516875926817e-12
chr2L:5100550-5100998	0.573865025422746	2.20336872987232e-12
chr3L:17577588-17578092	0.616770037247389	2.46247565792957e-12
chr3L:14272088-14272505	0.622734465823053	2.52207929678389e-12
chr3R:22124694-22125240	0.516536671384775	2.53071197115764e-12
chr2R:11367045-11367680	0.513296350434334	2.73516450759035e-12
chr2R:13939709-13940225	0.573215023182902	2.93393095303593e-12
chr2R:16456595-16457228	0.796615471305754	3.00971500429275e-12
chr2L:6550008-6550764	0.582460659721646	4.24448896022775e-12
chr3L:13956612-13957144	0.769947691869101	4.46222640138202e-12
chr3L:1127675-1128354	0.726546835633755	4.57190523043105e-12
chr3L:8747150-8747754	0.786111555661985	5.27576484066838e-12
chr3L:10363318-10363626	0.610537057397672	5.96421536604756e-12
chr2R:11601069-11601626	0.536760107490721	5.97189021501003e-12
chr3R:20257254-20257554	0.72647886834886	5.97915498100587e-12
chr3L:13645925-13646391	0.567431157685217	6.22204776614871e-12
chr3L:6993208-6993531	0.704482731677169	6.71216184113287e-12
chr2L:4091612-4092272	0.758254648848705	7.74640501389274e-12
chr2L:9214851-9215654	0.693986951508606	8.62811257118052e-12
chr2L:14448877-14449238	0.673957801255777	8.92321021207766e-12
chr3R:15409550-15410152	0.569615891034272	1.06297173165625e-11
chr3R:14599757-14600235	0.563395523703806	1.06600533414849e-11
chr2R:10293702-10294669	0.634618973262831	1.28512943521497e-11
chr2L:5019919-5020476	0.799273831606743	1.31763392770036e-11
chr3L:11374180-11374601	0.509787565925757	1.33535164682231e-11
chr4:724144-724584	0.538626848976752	1.46079084291181e-11
chr3L:6330813-6331685	0.528074181352773	1.49915621716488e-11
chr3R:16736890-16737496	0.684949673722065	1.61482158117003e-11
chr2L:6184497-6185554	0.518741466931033	1.66882805668625e-11
chr3R:4995383-4995989	0.501352577820779	1.73069157462177e-11
chr3L:17495428-17496109	0.532244889755741	1.79971546439679e-11
chr3L:16164132-16165061	0.504477596387943	2.00364564569288e-11
chr2R:21886640-21887157	0.673476485797531	2.12224536232975e-11
chr3L:10362732-10363176	0.783465123960936	2.31611716771574e-11
chr3R:23745347-23745658	0.701590604110161	2.38327583446092e-11
chr3R:23329266-23329595	0.83031711784579	2.8947385032221e-11
chr2L:14210257-14210687	0.720826899741023	2.96643175443675e-11
chr2R:6750110-6750472	0.637775427971476	3.09270817489457e-11
chr2R:21038429-21038789	0.733414071012826	3.77628776627408e-11
chr2L:5860190-5861381	0.515426147518763	3.8102926448429e-11
chr2R:21029832-21030235	0.723498702026607	3.86419781026913e-11
chr2L:6206806-6207106	0.699983534546732	4.47482384525226e-11
chr3L:17611596-17611896	0.570367934635668	4.57402260905214e-11
chr2R:16095466-16095897	0.517321913792524	4.63981041940837e-11
chr2R:6147798-6148390	0.568214994738406	4.90126275196313e-11
chr3L:14776640-14777014	0.558979872414516	5.04172867346254e-11
chr3R:8798582-8798899	0.731154476506038	5.16519099287879e-11
chr3L:20517416-20517812	0.501492397919615	5.74746151033065e-11
chr3L:13909255-13909737	0.665375093661476	6.00950757587455e-11
chr2R:7171868-7172549	0.693614278367914	6.08501389887262e-11
chr2R:25007829-25008296	0.617515872226111	6.47363643329841e-11
chr2R:10289625-10290138	0.749966518223554	6.53442152967087e-11
chr2L:8576522-8576941	0.699344638293554	6.88412741398823e-11
chr3R:9978749-9979546	0.511144336354902	6.96123694700901e-11
chr2R:18572719-18573178	0.71275479901812	1.01801091453502e-10
chr2R:7416796-7417462	0.519311477592914	1.07440029072154e-10
chr3R:19085027-19085440	0.685401026057609	1.09841403081149e-10
chr2R:999656-1000255	0.535183740584823	1.11973981691001e-10
chr3L:20497895-20498403	0.624635837944618	1.15328825494375e-10
chr2L:11457390-11457807	0.548434691826032	1.22194589872645e-10
chr2R:11008475-11009711	0.590685337672268	1.23121314215744e-10
chr3L:3418642-3418968	0.592308529714048	1.80787952448006e-10
chr2R:11742387-11743294	0.70389229505042	1.82442408064461e-10
chr3R:5095195-5095592	0.599647058650882	2.11856769720545e-10
chr3R:13451337-13451934	0.634249766090549	2.13776149331068e-10
chr3L:4271901-4272339	0.677568589612076	2.18260450334515e-10
chr2L:11191589-11192102	0.510555357876322	2.4171299225234e-10
chr3L:6349214-6349830	0.551258451698101	2.65283776229655e-10
chr3L:13682327-13682998	0.730113887631639	3.06881223411537e-10
chr3L:15768374-15769063	0.504453201001709	3.41694241928387e-10
chr3L:10738950-10739689	0.525571496814975	5.39169710959271e-10
chr2L:6690982-6691593	0.658477407968893	5.65007573270397e-10
chr2R:20654647-20655309	0.612195212950639	5.7240613481765e-10
chr2L:14183176-14183707	0.758168005019201	5.91431615042107e-10
chr3R:4861168-4861563	0.614627724490317	6.266035086682e-10
chr3L:14365147-14365931	0.544307302776554	7.06863369424619e-10
chr2R:21250618-21251285	0.522666744570336	8.39361213662847e-10
chr3L:18347156-18347588	0.64692104468525	9.9743192641462e-10
chr3L:16777653-16778038	0.643401528271833	1.1081470820035e-09
chr3L:16641840-16642231	0.587764956045872	1.22096494947888e-09
chr3L:10649239-10649741	0.502986939965565	1.24816495716772e-09
chr2R:6791409-6791984	0.54539614178769	1.27088581248937e-09
chr3R:18669061-18669625	0.599903479908811	1.36916717867193e-09
chr2L:12543186-12543496	0.575037327490616	1.51627713305813e-09
chr3L:7155754-7156213	0.547515596926273	1.5213474150376e-09
chr3R:14678690-14678990	0.717420242540233	1.63865255819358e-09
chr2L:18796939-18797448	0.641067912274886	1.79490656809467e-09
chr4:239069-239486	0.642831231040101	2.98393053981328e-09
chr2R:12006710-12007262	0.503592797488192	3.25972653653766e-09
chr2R:19142892-19143259	0.614424444900951	3.34982219529539e-09
chr2L:4330281-4330642	0.634872525544069	3.803214780785e-09
chr3L:13287000-13287396	0.714396209815607	3.83850509435515e-09
chr3R:14020557-14021196	0.58221694337801	4.14865180876947e-09
chr2R:20165572-20166096	0.628329361308563	4.91976093774558e-09
chr2R:10439994-10440456	0.558505253398398	5.00756062526614e-09
chr2R:21037692-21038240	0.643601342576571	5.15882575700653e-09
chr2L:6941759-6942522	0.549941087196385	5.21128264129117e-09
chr2L:6786687-6787104	0.536454260724085	5.9625879600466e-09
chr3L:959251-959866	0.738171419652889	7.13093563547844e-09
chr2R:10554159-10554504	0.551725392294926	7.49258018468803e-09
chr4:1266818-1267363	0.581099261317227	7.55121159664353e-09
chr3L:11387170-11387636	0.555042951369153	8.02336182040553e-09
chr3L:16401069-16401508	0.507144790169551	9.11766820240999e-09
chr3R:29773362-29773662	0.659632466142485	1.22838482679164e-08
chr3R:5261895-5262195	0.701765729500105	1.23978936685885e-08
chr2L:14555720-14556264	0.528758641300058	1.2506688476625e-08
chr3L:1967355-1968019	0.583477075257121	1.6007291933898e-08
chr2R:11033496-11034260	0.582097229540164	1.65265938525802e-08
chr2L:3479031-3479331	0.593043534069237	1.66570712397405e-08
chr3L:21678210-21678510	0.645175802003367	1.76180762094868e-08
chr2R:6938062-6938539	0.648702228668379	1.86670311285794e-08
chr2L:18572638-18573220	0.683690042244042	2.24588323410174e-08
chr2L:11411306-11412070	0.725337770274344	2.34537288776874e-08
chr3L:19144410-19144710	0.683507346358331	2.56187318427745e-08
chr2R:11200659-11200959	0.552101288729419	3.28869334063425e-08
chr2R:6651805-6652105	0.759323824276163	3.36859638307362e-08
chr2L:527286-527586	0.704528180269561	3.71022373947367e-08
chr2R:8060630-8060998	0.585505262900896	4.01337047343326e-08
chr2L:10295293-10295691	0.518159280128469	4.43720682945969e-08
chr3R:17706822-17707263	0.545551782456971	4.50331417799167e-08
chr2L:5858498-5859215	0.569102284267666	5.0232061792743e-08
chr2R:16091994-16092414	0.647406229870716	5.49486780297986e-08
chr3R:23875266-23875937	0.502902730865613	5.59523089657411e-08
chr2R:14971355-14972063	0.502375039693474	5.61995131447208e-08
chr3L:5000030-5000350	0.637118926352983	5.90419371434702e-08
chr3L:11554617-11554946	0.571262355506809	5.90809164463548e-08
chr3L:22833927-22834528	0.644987558797035	6.32557500405017e-08
chr2L:2362929-2363268	0.516702422764586	6.4447601328755e-08
chr3L:8550782-8551253	0.588258120354807	6.95830054308025e-08
chr2L:7999755-8000146	0.570254642477236	1.02407622659701e-07
chr3L:14364371-14364769	0.648255471202534	1.04991714782916e-07
chr3R:22596174-22596760	0.525995549052693	1.07812322116264e-07
chr3L:2137174-2137670	0.647638750441865	1.1326531536865e-07
chr3L:1150568-1151014	0.613723860332278	1.33882478502627e-07
chr3L:14634447-14635041	0.569389319364451	1.34581882279734e-07
chr3L:8559850-8560503	0.530359818351114	1.51696144973781e-07
chr2R:10440481-10440941	0.589366825493367	1.6445482272222e-07
chr3L:18245994-18246401	0.508188164867279	1.90171275215396e-07
chr3R:16860867-16861410	0.52023245288188	2.09960453765308e-07
chr2R:19923491-19924863	0.546071621230473	2.20233455174423e-07
chr3R:31329544-31330354	0.582804041981785	2.25180668024064e-07
chr3L:15662426-15663097	0.528869481110412	2.64503800229978e-07
chr3R:23377312-23377992	0.61406575727556	3.16092904808457e-07
chr2L:3476494-3476808	0.744946538185476	3.63550577424088e-07
chr2R:16206214-16206516	0.569178591469185	3.80332286880246e-07
chr3R:26556982-26557846	0.500287419143141	3.93000322960287e-07
chr3R:29699581-29700064	0.580199583831353	4.34840921167209e-07
chr2L:21998013-21998612	0.55447083992007	5.4014971300873e-07
chr3R:31713964-31714264	0.518539299930506	5.69906364808968e-07
chr2R:21134815-21135364	0.576403141735615	5.82713676359282e-07
chr3R:16726418-16726925	0.596292611998495	6.39940706205279e-07
chr3R:18411417-18411879	0.543212357203493	6.8511874321685e-07
chr3L:109523-110176	0.618651956964531	7.4644726161786e-07
chr3L:1728257-1728566	0.68363556588584	7.85351466514496e-07
chr2L:18311543-18312310	0.504688415191052	8.55728492630209e-07
chr3L:9467776-9468173	0.655263765586505	8.84900746674659e-07
chr2L:3375285-3375838	0.666849602308026	8.99247098173265e-07
chr2L:18359616-18359916	0.662185690678163	9.69943763567708e-07
chr2L:14221209-14221682	0.589257214219059	1.17923846370852e-06
chr2R:22539384-22539913	0.661613687432325	1.17972829906096e-06
chr3L:8839814-8840342	0.524148519166196	1.28182888311956e-06
chr3L:2566275-2566656	0.624003084029032	1.36116171624177e-06
chr3R:15478255-15478608	0.605696600222333	1.4900503774579e-06
chr4:1106720-1107020	0.590455439482597	1.63343903034501e-06
chr3R:20310091-20310761	0.552271492946659	1.68449580342586e-06
chr2R:21639913-21640472	0.559056945791602	1.81175173909059e-06
chr2L:2931578-2932301	0.648835149324051	1.98015195502743e-06
chr2R:8065449-8065762	0.509225606086121	2.30896440187062e-06
chr2R:2692645-2693701	0.536942790885679	2.37890985370718e-06
chr3L:1140463-1140906	0.501872176918083	2.44057860494802e-06
chr2L:6197922-6198295	0.576949280583827	2.83796614699943e-06
chr2R:11055413-11056158	0.526050280245346	3.00231270158104e-06
chr2L:5895386-5895772	0.680461989250945	3.16494222681352e-06
chr2R:22402424-22402815	0.559611227072403	3.4008439466405e-06
chr3R:20256300-20256600	0.570525700359821	4.479559590996e-06
chr3L:1549676-1549976	0.587934579331314	4.89860201047763e-06
chr3L:15078205-15078505	0.505537415897299	5.28555204108706e-06
chr2L:11401974-11402990	0.584024105150655	5.6069924013777e-06
chr3L:19149631-19150088	0.592409884034464	5.94851843194581e-06
chr3L:815823-816384	0.522190097357734	6.42806938562245e-06
chr2L:14226269-14226626	0.621223472764183	6.72807598141762e-06
chr3R:17239071-17239969	0.506558909665369	7.04653464555564e-06
chr3L:222501-222801	0.579112322361308	7.10515394256604e-06
chr2R:23190913-23191292	0.69063707002639	8.11983272137311e-06
chr3L:5630467-5631110	0.505650073447995	8.87947512061076e-06
chr2R:7049349-7049938	0.506198363853056	1.01063393829265e-05
chr3R:25515891-25516311	0.53298666588259	1.08773164071611e-05
chr2L:18477159-18477511	0.569926762996598	1.1239844377706e-05
chr2L:4042749-4043711	0.510229051113973	1.2047076002471e-05
chr3R:15123010-15123543	0.580688057657496	1.27898801246024e-05
chr3L:8859498-8859994	0.517492697808288	1.35691890319988e-05
chr3R:6812792-6813115	0.511373586025167	1.93451035638969e-05
chr3R:22120834-22121413	0.534080803321809	2.39897061606899e-05
chr2L:9244349-9244829	0.536191075891529	2.98996425246971e-05
chr3L:4383702-4384135	0.53583776883723	3.07113220522144e-05
chr2R:7045527-7046044	0.554910432560439	3.55059925687528e-05
chr2L:5041596-5041896	0.581916645724514	3.63327217764605e-05
chr3R:19910422-19910853	0.584200487766006	5.01164724745592e-05
chr3L:12052781-12053243	0.556312265062294	5.31010317757311e-05
chr2L:8218168-8218698	0.50655826895438	8.58267850324369e-05
chr3R:28537628-28538041	0.624678018976612	8.79907307740685e-05
chr3R:14599437-14599737	0.512888836836328	8.89920419029746e-05
chr3L:18781708-18782429	0.534278172614464	8.9279982818944e-05
chr3L:19148343-19148653	0.62863708771404	9.14501143373103e-05
chr3R:15641353-15641690	0.644492891100589	9.24953905454803e-05
chr3R:19880177-19880478	0.508142800499484	0.000119739743710464
chr3L:12716986-12717652	0.562451672729366	0.000125834373312723
chr3R:24812255-24812555	0.5127979388129	0.000175958026329054
chr3L:2562251-2562754	0.555874218392063	0.00018440430310957
chr3R:23971049-23971577	0.505101319953996	0.000192381743807739
chr3R:31714785-31715085	0.503700109284011	0.000225167618411152
chr3R:23322109-23322468	0.532681850582071	0.000289284656133817
chr2R:23650386-23650697	0.56551019502814	0.000524014826252986
chr2L:6743122-6743789	0.578322215574137	0.000639686253136035

## Sheet: Visceral - DA genes
gene_FBgn	gene_name	log2fc	p_val_adj	gene_family	gene_summary
FBgn0037114	Cpr78E	1.92196153879039	3.75566542248616e-262	CPR CUTICLE PROTEIN FAMILY	Contributions welcome.
FBgn0262417	mir-316	1.25971169725524	6.83864079527985e-81	NA	NA
FBgn0262415	mir-289	1.25312278583402	6.76722181858494e-41	NA	NA
FBgn0000636	Fas3	1.23338246953143	0	NA	Fasciclin 3 (Fas3) encodes a cell adhesion molecule expressed by subsets of motoneurons and muscle cells in the embryonic/larval motor system.
FBgn0085200	CG34171	1.18566507042087	2.07293202244709e-83	S1A NON-PEPTIDASE HOMOLOGS	Contributions welcome.
FBgn0283551	mir-9378	1.09547316284342	4.95300593044731e-103	NA	NA
FBgn0001170	H2.0	1.05992360085057	0	NK-LIKE HOMEOBOX TRANSCRIPTION FACTORS	Homeodomain protein 2.0 (H2.0) encodes a homeodomain transcription factor that is expressed in the embryonic visceral mesoderm.
FBgn0000244	by	1.01430165943397	2.09485130890505e-216	NA	blistery (by) encodes fly tensin, an adaptor protein that can bind integrins and actin and colocalizes with integrins in numerous tissues. Null alleles have a mild defect in integrin adhesion, as they are adult viable with loss of adhesion between the wing epithelia.
FBgn0039075	CG4393	0.946222631593539	3.09405261971931e-227	NA	Contributions welcome.
FBgn0264001	bru3	0.936448388860649	0	NA	bruno 3 (bru3) encodes an RNA binding protein that binds to the EDEN element and mediates maternal mRNA translational repression.
FBgn0011559	Acp36DE	0.935644159281751	4.55178218761446e-122	NA	Accessory gland protein 36DE (Acp36DE) encodes a glycoprotein produced in male accessory glands and transferred to females during mating. It causes changes in female uterine conformation that assists with the movement of sperm into storage. It influences sperm competition outcomes including the likelihood of storage of a second male's sperm.
FBgn0263930	dally	0.933233412097112	0	Positive Regulators of BMP Signaling Pathway, Positive Regulators of Hedgehog Signaling Pathway, GLYPICANS, Positive Regulators of FGFR Signaling Pathway, Positive Regulators of Wnt-TCF Signaling Pathway	division abnormally delayed (dally) encodes a core protein of heparan sulfate proteoglycans of the glypican family. It acts as a co-receptor for growth factors and morphogens, such as the products of dpp, wg, hh, upd1 and FGFs, affecting signaling and distribution of these ligands. The roles of the product of dally include wing development and germline stem cell maintenance.
FBgn0037115	CG11249	0.921023105767852	3.99050593419135e-109	PYRUVATE KINASES	Contributions welcome.
FBgn0005564	Shal	0.904275834543947	0	VOLTAGE-GATED POTASSIUM CHANNEL - ALPHA SUBUNITS	Shaker cognate l (Shal) encodes a voltage-dependent A-type K[+] channel. It contributes to neuronal excitability, regulating synaptic plasticity, locomotion, learning, and lifespan.
FBgn0010015	CanA1	0.891638009113778	2.57625784745939e-179	PPP FAMILY PROTEIN SERINE/THREONINE PHOSPHATASES, Negative Regulators of EGFR Signaling Pathway	Contributions welcome.
FBgn0030796	CG4829	0.860619126346195	5.12580669501574e-225	GAMMA-GLUTAMYLTRANSFERASES	Contributions welcome.
FBgn0038912	CG6656	0.815378075698644	7.28540601502332e-91	ACID PHOSPHATASES	Contributions welcome.
FBgn0032297	CG17124	0.803642342356888	1.25563978153189e-286	NA	Contributions welcome.
FBgn0262788	CG43169	0.803004861252479	2.17999526262437e-20	NA	Contributions welcome.
FBgn0045759	bin	0.791447283197346	1.09316179688638e-177	FORK HEAD BOX TRANSCRIPTION FACTORS	biniou (bin) encodes a forkhead domain transcription factor that forms visceral mesoderm that differentiates into gut musculature.
FBgn0015773	NetA	0.788737991438492	0	NETRINS	Contributions welcome.
FBgn0004862	bap	0.75763559093031	8.01065026736017e-111	NK-LIKE HOMEOBOX TRANSCRIPTION FACTORS	bagpipe (bap) encodes an important homeodomain transcription factor for visceral mesoderm formation, which differentiates into gut musculature.
FBgn0000473	Cyp6a2	0.74676752741692	2.77443024808612e-38	OTHER CYTOCHROMES P450	Contributions welcome.
FBgn0035144	Kah	0.746611614680719	0	C2H2 ZINC FINGER TRANSCRIPTION FACTORS	Kahuli (Kah) encodes a member of the Snail/Scratch family of transcription factors, which regulate transcription by binding the E-box motif ACAGGTG.
FBgn0033149	CG11060	0.742752639694124	2.39757955709343e-40	NA	Contributions welcome.
FBgn0040699	CG15024	0.742734634910444	8.22586353267222e-19	NA	Contributions welcome.
FBgn0032209	Hand	0.740233563158251	4.58770253181095e-85	BASIC HELIX-LOOP-HELIX TRANSCRIPTION FACTORS	Hand (Hand) encodes a transcription factor that contributes to cardiogenesis, hemopoiesis, and muscle function.
FBgn0262327	mir-2281	0.737027328637424	8.22468857604169e-11	NA	NA
FBgn0037835	CG14687	0.727438581773945	1.19695479306848e-81	NA	Contributions welcome.
FBgn0035711	CG8519	0.724488014026316	1.4149648404725e-69	RAS GTPASES	Contributions welcome.
FBgn0046332	gskt	0.722172084503719	4.15632637308125e-28	GLYCOGEN SYNTHASE 3-LIKE KINASES	gasket (gskt) is a retro-transposed glycogen synthase kinase 3 gene, derived from sgg, that is required for male fertility. Like many genes retroposed from the X chromosome, it is highly expressed in the testis.
FBgn0025631	moody	0.722157215843978	5.33388496843378e-152	CLASS A GPCR NEUROPEPTIDE AND PROTEIN HORMONE RECEPTORS	Contributions welcome.
FBgn0262842	CG43206	0.717876385209913	7.47090318418338e-23	DIPHENOL OXIDOREDUCTASES, CYTOCHROME AS ACCEPTOR	Contributions welcome.
FBgn0052026	CG32026	0.714179514720203	4.18191370239627e-47	OTHER CH-OH OXIDOREDUCTASES, NAD OR NADP AS ACCEPTOR	Contributions welcome.
FBgn0085376	CG34347	0.712813034164892	1.38617159166257e-294	NA	Contributions welcome.
FBgn0261648	salm	0.710014315989274	5.56957584839332e-192	C2H2 ZINC FINGER TRANSCRIPTION FACTORS	spalt major (salm) encodes a zinc finger transcriptional repressor. It mediates most dpp functions during development of the central part of the wing through regulation of the products of kni and ara. The product of salm is required for cell specification during the development of the nervous system, muscle, eye or trachea.
FBgn0036121	CG6310	0.7068437838427	8.45940817425183e-34	NA	Contributions welcome.
FBgn0262534	CG43088	0.70598772995349	3.46301417238756e-18	NA	Contributions welcome.
FBgn0050385	CG30385	0.699339199414236	2.42014680818637e-39	NA	Contributions welcome.
FBgn0010423	TpnC47D	0.69495484129827	2.61340744137527e-30	TROPONIN C ISOFORMS	Contributions welcome.
FBgn0035085	CG3770	0.694690757730581	4.61113700449437e-61	NA	Contributions welcome.
FBgn0050384	CG30384	0.693111710147623	1.21169757879036e-47	NA	Contributions welcome.
FBgn0085409	smal	0.684912621113465	0	NA	smoke alarm (smal) encodes a protein involved in thermal nociception.
FBgn0031972	Wwox	0.684909251334474	3.68514170855806e-127	OTHER OXIDOREDUCTASES	WW domain containing oxidoreductase (Wwox) encodes a protein that contributes to homeostasis by regulating the balance between oxidative phosphorylation and glycolysis. It modulates the cell death mediated by the product of egr, which is accompanied by an increase in levels of reactive oxygen species.
FBgn0264711	CG43980	0.683767551619037	3.75149537751952e-305	NA	Contributions welcome.
FBgn0052713	CG32713	0.679543117200088	1.08165947548178e-15	NA	Contributions welcome.
FBgn0034638	CG10433	0.674754337393292	1.06446855817453e-34	NA	Contributions welcome.
FBgn0010909	msn	0.673653126545629	0	TNFalpha-Eiger Signaling Pathway Core Components, Positive Regulators of Hippo Signaling Pathway, GERMINAL CENTER KINASES, Negative Regulators of Notch Signaling Pathway	misshapen (msn) encodes a Sterile 20 MAP kinase kinase kinase.
FBgn0262594	CheA46a	0.671239249494161	1.46672150876982e-17	NA	Contributions welcome.
FBgn0016930	Dyrk2	0.665686650058557	0	DUAL SPECIFICITY TYROSINE-PHOSPHORYLATION REGULATED KINASES	Contributions welcome.
FBgn0250849	CG32388	0.660036754906033	5.52089198561868e-35	NA	Contributions welcome.
FBgn0053140	CG33140	0.647850904857036	2.55282178800738e-36	NA	Contributions welcome.
FBgn0044011	Spn43Ad	0.641753709673575	1.93297459410299e-25	NON-INHIBITORY SERPINS	Contributions welcome.
FBgn0024846	p38b	0.641190426373274	3.85890732247786e-73	CONVENTIONAL MITOGEN ACTIVATED PROTEIN KINASES, Negative Regulators of Hippo Signaling Pathway	p38b MAP kinase (p38b) encodes the serine/threonine kinase that constitutes MAP kinase signaling cascades. It is phosphorylated by MAPK kinases and phosphorylates various substrates that play roles in stress responses, immune responses and differentiation.
FBgn0030797	CG13004	0.637936286122249	4.22138610413097e-76	NA	Contributions welcome.
FBgn0003090	pk	0.637115883105075	0	NA	prickle (pk) encodes a core component of the Frizzled-dependent planar polarity complex, which localises to cell junctions in developing epithelia, most likely via direct protein-protein interactions with the transmembrane proteins encoded by Vang and stan. pk product contributes to planar polarity defects in epithelia, as well as nervous system development.
FBgn0032587	CG5953	0.63376281633157	2.046887834127e-292	MADF-BESS DOMAIN TRANSCRIPTION REGULATORS	Contributions welcome.
FBgn0038156	side-IV	0.632329335095486	3.40188060188346e-146	SIDE FAMILY	Contributions welcome.
FBgn0050156	CG30156	0.632184389178929	1.14006773342753e-166	HEAT SHOCK PROTEIN 40/DNAJ CO-CHAPERONES	Contributions welcome.
FBgn0085421	Epac	0.629016290599202	0	RAS GUANINE NUCLEOTIDE EXCHANGE FACTORS	Exchange protein directly activated by cAMP (Epac) encodes a guanine nucleotide exchange factor for the Ras-like small GTPases encoded by Rap1 and Rap2l. It is involved in transducing cAMP effects during synaptic potentiation, neuronal differentiation and renal secretion.
FBgn0002930	nec	0.628217540754661	6.04016804187656e-31	Negative Regulators of Spatzle Activating Pathway, INHIBITORY SERPINS	necrotic (nec) encodes a hemolymphatic Serpin that negatively regulates a serine protease involved in the immune activation of the Toll pathway. It is thought to function at the level or upstream of the serine protease encoded by psh.
FBgn0025632	CG4313	0.62498589229514	2.93996295970626e-214	CLASS A GPCR NEUROPEPTIDE AND PROTEIN HORMONE RECEPTORS	Contributions welcome.
FBgn0035084	CG15861	0.62173895036904	2.24772160736732e-55	NA	Contributions welcome.
FBgn0034477	CG13872	0.613525110141341	3.75445585052005e-45	NA	Contributions welcome.
FBgn0261560	Thor	0.612183922751963	2.81745868640298e-58	Pvr Signaling Pathway Core Components, Insulin-like Receptor Signaling Pathway Core Components	Thor (Thor) encodes a eukaryotic translation initiation factor 4E binding protein that is controlled by the product of tor. It contributes to translation regulation, response to environmental stress and cell growth regulation.
FBgn0036259	CG9760	0.610097350248777	1.49704652976394e-60	NA	Contributions welcome.
FBgn0035542	DOR	0.609495804964936	6.62368957403019e-131	NA	Diabetes and obesity regulated (DOR) encodes a transcriptional coactivator of ecdysone receptor signaling required during metamorphosis. It is antagonized by insulin signaling via the product of foxo in the fat body and forms part of a feed-forward mechanism whereby ecdysone potentiates its own signaling. The product of DOR also regulates autophagosome formation and protein degradation via ecdyso…
FBgn0024293	Spn43Ab	0.604281841876772	2.55395940156951e-27	NON-INHIBITORY SERPINS	Contributions welcome.
FBgn0040765	luna	0.604031809298155	0	C2H2 ZINC FINGER TRANSCRIPTION FACTORS, SP1/KLF TRANSCRIPTION FACTORS	Contributions welcome.
FBgn0037007	BNIP3	0.603494252572838	1.7472857172512e-141	NA	Contributions welcome.
FBgn0020280	laf	0.597083179122445	1.34397750097341e-43	NA	Contributions welcome.
FBgn0030992	CG33253	0.590525317355336	1.18678764172195e-31	NA	Contributions welcome.
FBgn0050421	Usp15-31	0.587820959808631	6.68033673450005e-202	USP DEUBIQUITINASES	Ubiquitin specific protease 15/31 (Usp15-31) encodes a ubiquitin C-terminal hydrolase that is involved in the positive regulation of the apoptosome components encoded by Dark and Dronc.
FBgn0039500	CG5984	0.587007094167366	3.33821509549875e-30	NA	Contributions welcome.
FBgn0037448	CG15186	0.579812386712392	1.3141404438581e-117	NA	Contributions welcome.
FBgn0031747	CG9021	0.578643266062929	3.99526136765629e-46	NA	Contributions welcome.
FBgn0035143	Ppm1	0.571984067034331	9.07023560127958e-55	PPM FAMILY PROTEIN SERINE/THREONINE PHOSPHATASES	Contributions welcome.
FBgn0036474	Or71a	0.571249279887949	1.01027467956106e-36	ODORANT RECEPTORS	Contributions welcome.
FBgn0031792	CG13983	0.569834731782572	3.8535627871427e-13	NA	Contributions welcome.
FBgn0024294	Spn43Aa	0.568082310176352	5.2214682685628e-22	INHIBITORY SERPINS	Contributions welcome.
FBgn0036242	CG6793	0.565630028605625	1.35716055271463e-21	NA	Contributions welcome.
FBgn0026376	Rgl	0.56522808025499	1.0833093799105e-206	RAS GUANINE NUCLEOTIDE EXCHANGE FACTORS	Contributions welcome.
FBgn0263555	mir-4943	0.557952233844876	1.30176507191919e-09	NA	NA
FBgn0037116	Als2	0.556959488971591	2.84388160227328e-95	RAB GUANINE NUCLEOTIDE EXCHANGE FACTORS - VPS9 DOMAIN	Amyotrophic lateral sclerosis 2 (Als2) encodes a protein which when mutated results in age-dependent locomotion defects.
FBgn0005775	Con	0.555274973719536	0	NA	Connectin (Con) encodes a transmembrane homophilic cell adhesion protein involved in axon guidance and target recognition.
FBgn0033677	CG8321	0.550714508999279	1.1056843181175e-61	NA	Contributions welcome.
FBgn0041092	tai	0.549547006102324	0	BASIC HELIX-LOOP-HELIX TRANSCRIPTION FACTORS	taiman (tai) encodes an ecdysone receptor co-activator related to mammalian steroid receptor coactivator (SRC) proteins. It contributes to border cell migration.
FBgn0264725	CG43993	0.546855479608547	3.39647959195183e-07	NA	Contributions welcome.
FBgn0022960	vimar	0.545717583073847	3.94646333408848e-199	NA	visceral mesodermal armadillo-repeats (vimar) encodes a protein involved in regulation of muscle homeostasis and rhabdomere development. Its expression in the visceral mesoderm is controlled by the product of bap.
FBgn0033524	Cyp49a1	0.5456597605398	4.33256272778745e-49	OTHER CYTOCHROMES P450	Contributions welcome.
FBgn0037623	CG9801	0.542226072471667	3.09401293603737e-173	NA	Contributions welcome.
FBgn0263118	tx	0.5410469278445	1.0236902694117e-96	BASIC HELIX-LOOP-HELIX TRANSCRIPTION FACTORS	taxi (tx) encodes a transcription factor that affects cell adhesion by regulating the expression of mys. It is involved in the development of multiple organs and cell-types including tendon cells, chordotonal organs and the wing.
FBgn0040505	Alk	0.540395441823949	1.95636763880083e-58	RECEPTOR TYROSINE KINASES	Anaplastic lymphoma kinase (Alk) encodes a protein that employs Ras/ERK and PI3K signalling pathways to function in multiple contexts including embryonic visceral muscle development, growth and organ size regulation, retinal axon targeting, modulation of neuromuscular transmission as well as sleep regulation and olfactory learning. Its ligand is the secreted protein encoded by jeb.
FBgn0033145	CG12828	0.536828771451337	1.73556805584633e-14	NA	Contributions welcome.
FBgn0036196	CG11658	0.535347408236176	6.55975045437157e-125	F BOX ONLY PROTEINS	Contributions welcome.
FBgn0039178	CG6356	0.534182032643054	8.84925990026615e-96	SLC22 FAMILY OF ORGANIC IONS TRANSPORTERS	Contributions welcome.
FBgn0036141	wls	0.533348800049293	8.62886011198703e-57	Wnt Production	wntless (wls) encodes a multiple-pass transmembrane protein specifically required for the secretion of Wnt proteins. Its roles include growth regulation, cell survival and developmental patterning.
FBgn0265140	Meltrin	0.529577050242896	0	ADAM METALLOPROTEASES	Meltrin (Meltrin) encodes an ADAM protein that belongs to the metzincin superfamily of metalloproteases. It is regulated by the homeobox protein encoded by vnd during embryonic development.
FBgn0051816	CG31816	0.527654234220256	0.000427216107695337	NA	Contributions welcome.
FBgn0021767	org-1	0.527372741131558	3.30965518218493e-70	T-BOX TRANSCRIPTION FACTORS	optomotor-blind-related-gene-1 (org-1) encodes a T-box transcription factor involved in the combinatorial activation of somatic muscle lineage-specific targets.
FBgn0001122	Galphao	0.517293738292844	1.09412320375293e-153	HETEROTRIMERIC G-PROTEIN ALPHA SUBUNITS	G protein alpha o subunit (Galphao) encodes the most abundant G protein in the nervous tissue and is involved in signaling by a variety of GPCRs. It contributes to heart development, axonogenesis, neuro-muscular junction formation, asymmetric cell division, planar cell polarity, blood-brain barrier establishment, Wnt signaling, and gustatory and olfactory sensory perception.
FBgn0053052	Gorab	0.513377778935846	5.8141364123548e-41	NA	Contributions welcome.
FBgn0051431	CG31431	0.510889827768394	1.50704931641986e-34	NA	Contributions welcome.
FBgn0039667	FipoQ	0.509733354313007	4.5220875408411e-60	F BOX AND LEUCINE-RICH REPEAT PROTEINS	Contributions welcome.
FBgn0015774	NetB	0.505573817891007	4.32128729422094e-165	NETRINS	Contributions welcome.
FBgn0086442	mib2	0.504827027474368	6.90017162317359e-155	OTHER RING DOMAIN UBIQUITIN LIGASES	mind bomb 2 (mib2) encodes a protein required for regulating synaptic plasticity and memory formation and maintaining muscle integrity.
FBgn0003984	vn	0.503510151433993	2.16864336605711e-262	EGFR Signaling Pathway Core Components, EGFR AGONISTS	vein (vn) encodes a secreted neuregulin-like EGFR ligand. It has weaker intrinsic activity, and a lower receptor affinity, than the TGFalpha-like ligand encoded by spi. It has roles in growth and patterning of tissues including muscle, midgut, ovary, trachea, glia, eye, leg, and wing.
FBgn0022774	Oat	0.500683367235262	1.24078114616707e-20	TRANSAMINASES	Contributions welcome.

## Sheet: Cardiac - DA peaks
peak.region	log2fc	p_val_adj
chr3R:16032078-16032979	2.25109199513277	3.79200779284796e-85
chr2R:23571018-23572049	1.72840976772875	2.34380668541283e-56
chr3R:16021937-16022405	2.26856056010035	1.41538576970393e-47
chr3R:16031151-16031594	2.38979300679432	2.32222486466029e-46
chr2R:23593503-23594442	1.59585809157025	2.06224088637387e-40
chr3L:22429592-22431260	1.1599860165713	4.84959549693055e-40
chr3R:19382731-19384053	1.34744847920201	1.22181470006171e-39
chr3R:12266576-12267247	1.80086542647119	1.00454927916468e-36
chr3R:17343364-17344580	1.48697085130916	3.85770977639213e-36
chr2L:18906252-18906836	1.81477252376426	1.48409631602236e-34
chr2R:15733035-15733558	1.80865505569091	6.14369323564986e-34
chr3R:21423636-21424369	1.61105625734219	4.62412635565371e-31
chr3R:16035567-16036101	1.89129753507307	5.0580908558435e-31
chr3L:20922183-20922897	1.63383335717543	1.54094908411475e-27
chr2L:19938940-19939515	1.46937278104637	1.84827751484203e-27
chr2L:18906838-18908063	1.36818775895761	2.48676202443575e-27
chr3R:19571220-19571883	2.17772263467201	1.39940799115007e-26
chr2L:21861061-21862011	1.54973015929785	5.09672617087059e-25
chr3R:29510479-29511121	1.43090371192127	1.43047517649646e-24
chr3R:16025624-16026317	1.22468313152709	8.07532075565359e-23
chr3R:16033984-16034698	1.31224374410625	1.3338093580709e-22
chr2L:20944669-20945528	1.10096038601037	4.3784452606628e-22
chr3R:26790742-26791096	1.73989359030917	2.85531827807958e-21
chr3L:20633872-20635376	1.13796726577567	5.10845062054225e-21
chr3R:19507511-19508096	2.01089381736455	1.79025125591972e-20
chr3R:13928887-13929394	1.63732403102754	7.98940508658741e-19
chr3L:14287977-14288819	1.11194350086823	1.03429335156193e-18
chr2L:7278390-7278893	1.64800476841914	7.88670571122579e-18
chr3L:6382135-6383101	1.52992520027082	1.06352212655995e-17
chr3L:14303710-14304382	1.01668814808815	1.11294466845485e-17
chr3R:28852279-28853133	1.04887329056138	1.11320905195558e-17
chr3R:19818153-19819540	1.2156277179509	1.54980453866545e-17
chr3R:16037937-16038430	1.22682926937705	2.07523218979669e-17
chr3R:26009209-26010094	0.741568978365725	2.26803119409764e-17
chr3L:9027821-9028121	1.75527344849867	2.89712516118973e-17
chr3R:13451337-13451934	1.36878319793409	3.861508851104e-17
chr2L:1443491-1444253	1.27836302821479	4.36364918607472e-17
chr2L:7864166-7864819	1.7944895997135	5.34988627803494e-17
chr3R:19370450-19370807	2.01792703115269	1.02653464720366e-16
chr3L:20324746-20325432	1.40120069305782	1.16822747557802e-16
chr2L:17292708-17293330	2.03824665710354	1.4495779078517e-16
chr2R:21300998-21301703	1.34836018789934	3.30421775954193e-16
chr3R:21424452-21424752	1.81826603911356	3.79663022828403e-16
chr3R:31683602-31684299	1.08426159891752	4.53071573136348e-16
chr3R:21382445-21382988	1.13769251187014	1.17081154637095e-15
chr3R:21383464-21384043	1.0056501998588	3.03560335458911e-15
chr3L:9004643-9005223	0.833130580971095	3.36976375186729e-15
chr2L:7876720-7877567	1.31695427236204	4.19844482787666e-15
chr3L:3391577-3392604	0.885640664582588	4.24306095251784e-15
chr2L:7123518-7124247	1.36992580504545	4.78147178940106e-15
chr2L:18875245-18875802	1.0623507222679	4.79711791162654e-15
chr3L:2468625-2469201	1.1105549669589	6.43773400393393e-15
chr3R:5135674-5136460	1.28916090949678	7.65506204330543e-15
chr3L:9029347-9030213	1.3167515496445	9.204028553734e-15
chr3L:14644953-14645624	1.27298354005832	1.68132261122289e-14
chr3R:8473631-8473963	1.86887289464406	2.2642416145329e-14
chr3L:762189-763503	0.921019630477512	5.62812095963176e-14
chr3L:18236013-18236417	1.05820826916406	9.94233653367054e-14
chr2R:18209234-18209872	1.35950857166482	2.1261329735771e-13
chr3L:13253734-13254221	1.36339580733745	3.33016492815254e-13
chr3L:18004443-18005242	0.849371464724334	5.86666062350318e-13
chr3R:8897069-8898342	1.22579996370894	5.90735417590053e-13
chr3L:782478-782879	1.63720508107288	6.74363679411687e-13
chr3R:14595405-14595894	0.941142488437431	8.34248700352669e-13
chr2L:18892537-18893371	1.10890202942996	8.73452817616969e-13
chr3L:14346769-14347397	1.06558616645064	1.56936099019628e-12
chr3L:16702457-16703412	0.996176624460273	1.6470247909338e-12
chr3R:5095195-5095592	1.4987414287984	2.26905754676267e-12
chr3L:1360898-1361474	1.65540309693264	2.29776817241359e-12
chr2R:23189211-23189939	0.859318027902324	3.06170396608128e-12
chr2L:519372-519893	1.04603295768221	3.37795827736096e-12
chr3R:11887480-11888356	0.974254425075596	5.09420738987821e-12
chr3R:23037228-23037537	1.38470380150087	5.71150342938829e-12
chr3R:19075841-19076760	1.0993448265475	5.73531648771678e-12
chr3R:13799799-13800518	1.05621368341078	1.20676313344086e-11
chr2L:838334-838960	1.23972703956513	1.20830854412041e-11
chr3L:9022239-9022569	1.34946386015885	1.263246948586e-11
chr3L:11232237-11233000	1.34540856655252	1.3917689621631e-11
chr2R:6552937-6553541	1.47151864493046	1.94618137889086e-11
chr3L:1363305-1364006	1.26433671779094	2.66311465027119e-11
chr2L:4027525-4027927	1.54991550097092	3.08902030166473e-11
chr2L:14428641-14429340	1.13973580771485	3.2565579388493e-11
chr3R:5116544-5117019	0.967063792530151	3.36100687877984e-11
chr3L:15653416-15654185	1.45415623100155	3.64312060821605e-11
chr3L:13144383-13145337	0.861398731059472	7.17478033160884e-11
chr2L:19247122-19247552	1.49371814908887	8.51004538810051e-11
chr3L:3861886-3863076	0.884165449805295	1.13205884824521e-10
chr2L:18803208-18803892	0.861115338748092	2.12064885137564e-10
chr3R:30811713-30812431	1.36196749972032	2.22939734004322e-10
chr2R:5890111-5890754	1.45707911897719	4.16577984979941e-10
chr3R:15642182-15643034	0.777650726355006	4.58971511168096e-10
chr3R:26030376-26030938	0.870911427903934	5.34120391509734e-10
chr3L:14614024-14614660	0.847557197056517	1.00877828872797e-09
chr3R:29218339-29218865	0.965578067662396	1.04095248632219e-09
chr3R:22780099-22780895	0.779759118648379	1.05890793595536e-09
chr3R:13463244-13465295	0.838180892962927	1.12364833417317e-09
chr2L:4346591-4347157	0.683651607788327	1.13355425262136e-09
chr2L:19469219-19469881	1.23144562092661	1.19977120974966e-09
chr2R:20183924-20184581	1.38949587822576	1.25852287484313e-09
chr3R:29841161-29841909	1.01768241088055	1.26510196050012e-09
chr3R:5041305-5042035	0.77109823943799	1.41773602529837e-09
chr2L:18875907-18876313	1.20216363078996	1.43695407967166e-09
chr2L:5024504-5025076	1.47182933276688	1.53797181060074e-09
chr3L:20710804-20711813	0.739435390798299	1.57285829806601e-09
chr3L:9030822-9031599	0.853601486983582	1.79580301304559e-09
chr2L:19422244-19422773	1.13034819883227	2.09370107075234e-09
chr2R:10210328-10210811	1.22709976103538	2.24491051246797e-09
chr2L:5861893-5862503	1.39857451622864	2.4212493000216e-09
chr2L:18899108-18900739	0.713128780851597	2.52256668582944e-09
chr2L:7339886-7341281	0.829140208966598	2.84020159161265e-09
chr2L:9986650-9987783	0.80347080683998	2.867360499882e-09
chr3L:13914172-13915122	0.946042305214611	3.29976966630945e-09
chr3L:9850619-9850919	1.27595815589117	4.69292279796363e-09
chr2L:19255503-19256341	1.12445631102603	4.98081458019858e-09
chr3L:16176882-16177892	1.12097666084237	5.60582841307587e-09
chr3R:19105615-19106032	1.45713000950579	6.93750907610423e-09
chr3L:2853003-2853678	0.856456605928237	8.28694470862024e-09
chr3L:20921801-20922101	1.49783464943011	1.05111802844895e-08
chr2R:23592508-23593016	1.40501954759201	1.10879238463012e-08
chr2R:20102924-20103440	0.918063089483326	1.30555773623283e-08
chr3L:13289539-13290377	0.681782518972219	1.41041615904152e-08
chr3R:25365746-25366046	1.76760819214307	1.87881660126808e-08
chr3R:17344846-17345146	1.67484023682464	2.24366222567804e-08
chr2R:22252431-22253104	1.07070050152591	2.43883918127347e-08
chr2R:20184687-20184987	1.78971190648445	2.4725379746495e-08
chr3R:11388404-11389375	1.06665948465415	2.78496713160347e-08
chr3R:25997241-25997795	0.644390517817513	2.87224967794467e-08
chr2R:22308677-22309748	1.11371539036298	3.00981964985495e-08
chr2L:520993-521471	1.04424687570608	3.10792467252598e-08
chr2R:21544267-21545041	0.909976793175234	3.66893264155188e-08
chr3R:26002308-26002912	0.731947921533845	3.90048381902335e-08
chr3R:27409314-27409755	1.8453415930631	7.34800889130756e-08
chr3L:20932287-20933067	0.906726066716528	7.45345315222958e-08
chr2R:20190036-20190769	1.12475412212352	8.44046593107176e-08
chr2R:25212669-25213195	0.936987851053193	9.28564616237469e-08
chr2L:17217059-17218120	1.06959638068806	1.01038662984324e-07
chr3L:12185403-12186118	1.35912526474427	1.02900562773262e-07
chr2L:7115781-7116590	1.29889751083429	1.04299808203651e-07
chr3L:14346104-14346612	1.1897840881804	1.19958253255101e-07
chr2L:15317384-15317765	1.39124380369957	1.42016090916356e-07
chr2R:9985139-9985807	1.11175771429054	1.55219362780497e-07
chr3R:19800788-19801397	0.953734173669885	1.98839949387281e-07
chr3L:20950025-20950837	0.907996891701535	2.81145259194354e-07
chr2L:16053466-16054111	1.46490837205292	4.87866179688231e-07
chr3R:26032289-26032776	0.739104887691209	5.26508863482336e-07
chr3L:20323234-20324076	0.987263639308764	6.77706589499518e-07
chr2L:4024479-4024779	1.58609107962897	7.23274086663137e-07
chr3R:26020674-26021235	0.541193614248956	7.58277771195853e-07
chr2L:499077-499492	1.23595973958463	7.73246471376534e-07
chr3L:5988328-5988877	0.96153417485671	8.03938451518333e-07
chr2L:20352018-20352823	0.770781550760452	9.09723337162869e-07
chr3R:30762781-30763438	0.677427729599149	9.14476489618452e-07
chr3R:25546934-25547335	2.19602445395073	1.09113502071355e-06
chr2R:18652625-18653337	0.592593303143174	1.35418848172532e-06
chr3R:19352842-19353558	0.801585180615229	1.3655439485274e-06
chr2R:16553684-16553993	1.51195253088544	1.59714559800542e-06
chr3R:31702784-31703568	0.630540479282552	1.60483832026129e-06
chr3L:9003404-9003890	0.774648737119045	1.73848705248669e-06
chr2L:18890278-18891075	0.995765183332055	1.85867035698278e-06
chr3L:13226642-13226942	1.58050415216498	2.19419321794965e-06
chr2L:3587625-3588529	0.896083740227078	2.21922688228826e-06
chr3R:19568775-19569264	1.06132082670569	2.99403152178671e-06
chr3L:13255126-13255426	1.55778792268437	3.13088625632307e-06
chr2L:10607667-10608332	1.08056974729594	4.34209930779063e-06
chr3R:14596801-14598012	0.65985499091001	4.4649187979089e-06
chr2R:10548075-10548909	0.84741662324003	4.61365763348519e-06
chr3L:18346523-18347047	1.03137943777631	4.79298688312237e-06
chr2R:10440481-10440941	1.12297264484452	5.21342709734408e-06
chr2L:14477603-14478210	0.951597274111899	5.83094583342046e-06
chr3R:29544113-29544948	0.916111651327332	6.82183381789902e-06
chr3R:5119160-5119460	1.30388822563896	7.67156188459118e-06
chr3R:21343356-21343706	1.27646838734425	8.76527069921434e-06
chr3R:19385239-19385633	1.5885364552195	9.42367237543664e-06
chr3R:11887018-11887424	0.800302070066331	1.11945362406771e-05
chr3L:14612020-14612456	1.15299575616445	1.16311250641541e-05
chr2L:20961432-20961850	0.940766694417361	1.21285448135885e-05
chr3R:19370905-19371311	1.27812661126057	1.22996567293505e-05
chr3L:14163755-14164240	0.904561517009031	1.72856934807329e-05
chr2R:21873647-21874400	0.620393441561238	1.73734480778298e-05
chr2R:6574116-6574416	0.908867305937001	1.86747024257445e-05
chr2L:12476232-12476957	1.16604822140323	1.98276339352954e-05
chr3L:18000650-18001260	0.625718349796625	2.13965669859109e-05
chr2L:14260830-14261579	0.813723165672611	2.2956757293101e-05
chr2L:1798352-1799437	1.33912881398892	2.36493386165e-05
chr2L:19247612-19248157	0.999023857633166	2.44818174458037e-05
chr3R:29511297-29511935	0.665447848272346	2.57850321036942e-05
chr3R:9428670-9429660	0.695848795252873	2.63675547139676e-05
chr2R:16839845-16840225	0.994612932025075	2.84799052928644e-05
chr3R:8684368-8685356	0.596166738992202	2.88007302095909e-05
chr2R:18289491-18289961	0.929889308829996	3.21402460612255e-05
chr2L:8574537-8575594	0.854752388840104	3.39639069800472e-05
chr3L:1095246-1096504	0.636166818801941	3.42801284569389e-05
chr2R:15353263-15353988	0.549118383146003	3.82363949163375e-05
chr3L:15198921-15199256	1.21844440961741	3.88067784066984e-05
chr2L:3617289-3617664	1.44012201182439	3.9504618056571e-05
chr2L:20332953-20333476	1.28132901699002	4.06265319182746e-05
chr3R:30476095-30477043	0.771292233846173	5.49732774448271e-05
chr3R:10523104-10523516	1.21701895873142	5.55311103129992e-05
chr3R:19508937-19509355	1.46617372156871	5.63028935671794e-05
chr3R:31310218-31310820	0.55540564785683	5.69577396151935e-05
chr3R:30008097-30008397	1.11395635589284	6.02593592227315e-05
chr3R:31705923-31706844	0.594557013832136	6.44156686564197e-05
chr2R:17532496-17532796	1.34351148137092	7.09467530918867e-05
chr3L:7591491-7592266	1.17577961796128	7.13811368764197e-05
chr3R:4851105-4851405	1.05691793739458	8.76341411091489e-05
chr3R:28901367-28901942	1.06489791472753	9.10442140901238e-05
chr3L:2852425-2853000	0.639227526244577	9.77400585956116e-05
chr3L:13160323-13161118	1.09644621527232	0.00010003652841282
chr3R:17588615-17589277	0.951402708121203	0.0001033417398239
chr3L:14294650-14294950	1.24005374029528	0.000110288563268234
chr3R:17354178-17354776	1.30552896122301	0.000122559677935464
chr3L:22304152-22304457	1.0183922011409	0.000154063272823921
chr3R:8885317-8886019	1.10578369066284	0.000155153388090754
chr3L:16762401-16762964	0.715813607911095	0.00016123028596312
chr3R:30780591-30782240	0.539818956092206	0.000168829102775338
chr2L:17723071-17723578	0.9625610274792	0.000175319712999052
chr2R:18236477-18236983	0.966167252062828	0.000183208864785924
chr2R:18292866-18293519	0.578956478215024	0.000212361378462866
chr3R:29274555-29275082	1.0923183200978	0.000260181178975407
chr3L:27414259-27415024	1.41181724668865	0.000269104826892308
chr3L:812490-814114	0.517603048054093	0.000272965709214549
chr3R:16004899-16005210	1.27674212895883	0.000289462434137557
chr2R:18570714-18571397	0.720592773764011	0.000296172424813157
chr2L:15901056-15902531	0.838421016784405	0.000318359292707311
chr2R:10314313-10315089	0.707678437576368	0.000346786532919206
chr2L:20803572-20804175	1.00110263355912	0.000362766494290759
chr3R:17827594-17828318	1.23901272297801	0.000376304338808438
chr3L:20939449-20939749	1.55211560892945	0.00038910464281578
chr4:1266818-1267363	0.997178015439613	0.000405023732223462
chr2R:14821304-14821819	0.996356040189958	0.00046121843546373
chr2L:12363315-12363675	1.45806678376681	0.000484369467213435
chr2R:15245501-15246204	0.713550731913042	0.000507275750016587
chr2R:18211121-18211601	0.964588982754841	0.000516385304021013
chr3R:25446281-25447112	0.519996626598345	0.000523117769400809
chr2R:9679823-9680333	0.840530398344159	0.00055062956681601
chr3L:2800540-2800858	1.0526289378932	0.00058330796281845
chr2L:3813682-3814597	0.648344362227025	0.000612372172043764
chr3R:31310867-31311308	0.620861689123861	0.000756403344717676
chr2L:18865245-18865547	1.14192464437973	0.000904392952479662
chr3L:9794530-9795270	1.21999675787882	0.000960062702989055
chr3L:15662426-15663097	1.00691472102028	0.000985870311601319

## Sheet: Cardiac -DA genes
gene_FBgn	gene_name	log2fc	p_val_adj	gene_family	gene_summary
FBgn0003117	pnr	1.35707723990039	6.92858829372727e-200	GATA TRANSCRIPTION FACTORS	pannier (pnr) encodes a transcription factor that acts as an activator of proneural achaete-scute complex genes. Its roles include dorsal cell fate determination, nervous system development and lymph gland development.
FBgn0260761	CG42559	1.09270782963942	4.31199340480182e-08	NA	Contributions welcome.
FBgn0262323	mir-252	0.971043904405741	0.000114017581672587	NA	NA
FBgn0262020	CG42831	0.931749545739967	5.39085399583573e-06	NA	Contributions welcome.
FBgn0263321	CG43402	0.859149500006809	3.24268942970215e-09	NA	Contributions welcome.
FBgn0036262	CG6910	0.821909219908768	6.48829305223141e-07	INOSITOL OXYGENASES	Contributions welcome.
FBgn0035954	Doc3	0.819532630190535	2.9038019222469e-27	T-BOX TRANSCRIPTION FACTORS	Dorsocross3 (Doc3) encodes one of the three tissue-specific T-box transcription factors encoded by the Dorsocross cluster. It is crucial for completion of differentiation, cell proliferation arrest and survival of amnioserosa cells, as well as for cardiogenesis and the patterning and morphogenesis of particular ectodermal derivatives.
FBgn0050272	MFS1	0.809975586958541	0.000529965874322611	SLC17 FAMILY OF ORGANIC ANION TRANSPORTERS	Contributions welcome.
FBgn0051821	CG31821	0.79016038689697	8.81613700004194e-05	S10 SERINE CARBOXYPEPTIDASES	Contributions welcome.
FBgn0031959	spz3	0.737389958338737	5.29319844856055e-13	SPATZLES	Contributions welcome.
FBgn0033866	CG6280	0.733309260165377	1.75546568082197e-09	NA	Contributions welcome.
FBgn0003896	tup	0.717574287660192	1.71780428766235e-60	LIM HOMEOBOX TRANSCRIPTION FACTORS	tailup (tup) encodes a transcription factor that regulates neuronal sub-type identity, including motor, serotonergic and dopaminergic neuron identity. It regulates germ band retraction, dorsal closure, muscle and heart development.
FBgn0015903	apt	0.712018513690028	1.01294876670055e-91	SANT-MYB DOMAIN TRANSCRIPTION FACTORS, Negative Regulators of JAK-STAT Signaling Pathway	apontic (apt) encodes a DNA-binding protein that acts as a transcriptional regulator and can function in translational repression. It plays roles in cell migration, cell fate specification, and morphogenesis via STAT signaling pathway inhibition.
FBgn0260003	Dys	0.677373879973993	1.46713374049907e-51	DYSTROPHIN-RELATED PROTEINS, DYSTROPHIN GLYCOPROTEIN COMPLEX	Dystrophin (Dys) encodes a cytoplasmic protein that connects the actin cytoskeleton to the extracellular matrix via the receptor encoded by Dg. In addition, the product of Dys serves as a cytoplasmic scaffold for the membrane localization of different signaling factors, including nos, which regulates expression of miRNAs to adapt cellular homeostasis to changes induced by stress and dystrophy.
FBgn0025641	DAAM	0.653760490761615	4.54858427795894e-27	NA	Dishevelled Associated Activator of Morphogenesis (DAAM) encodes a formin type of actin assembly factor regulated by Rho GTPases. It plays a role in tracheal tube length regulation, tracheal cuticle pattern formation, growth cone filopodia formation, sarcomerogenesis and axonal growth regulation in embryonic and mushroom body neurons.
FBgn0266801	CG45263	0.637554524050994	6.80419922970966e-32	NA	Contributions welcome.
FBgn0039736	CG7912	0.618379404485206	7.4638163115208e-10	SLC26 FAMILY OF ANION EXCHANGERS	Contributions welcome.
FBgn0011591	fng	0.600018901151866	2.10605558223823e-28	Positive Regulators of Notch Signaling Pathway, Negative Regulators of Notch Signaling Pathway, BETA 1,3-N-ACETYLGLUCOSAMINYLTRANSFERASE	fringe (fng) encodes a glycosyltransferase that modifies EGF domains of the product of N. This glycosylation enhances the interactions the product of N with its ligand encoded by Dl, and inhibits those with its ligand encoded by Ser. In this way the product of fng modulates Notch signaling.
FBgn0262475	bru2	0.586630260614513	2.05489430279113e-32	NA	Contributions welcome.
FBgn0038498	beat-IIa	0.578323247702471	4.8068091012965e-20	BEAT FAMILY	Contributions welcome.
FBgn0260440	spdo	0.574261909614073	7.09277737544822e-05	Positive Regulators of Notch Signaling Pathway, Negative Regulators of Notch Signaling Pathway	sanpodo (spdo) encodes a four-pass transmembrane domain containing protein that interacts with both the product of numb and the Notch signaling pathway to enable precursor cells to divide asymmetrically to produce daughter cells of distinct fates. Its roles include cell fate specification in the nervous system, mesoderm, and endoderm.
FBgn0002632	E(spl)m6-BFM	0.534652600774903	0.000136428816456647	ENHANCER OF SPLIT GENE COMPLEX, BEARDED GENE FAMILY, Negative Regulators of Notch Signaling Pathway	Contributions welcome.
FBgn0002734	E(spl)mdelta-HLH	0.532133597952217	4.68747223168923e-09	ENHANCER OF SPLIT GENE COMPLEX, BASIC HELIX-LOOP-HELIX TRANSCRIPTION FACTORS	Contributions welcome.
FBgn0086613	Ino80	0.529358797752515	1.14465774900325e-31	SNF2-LIKE CHROMATIN REMODELERS, INO80 COMPLEX	INO80 complex subunit (Ino80) encodes a component of the INO80 chromatin remodelling complex that interacts with Polycomb and Trithorax group proteins. It is involved in the regulation of homeotic gene expression and regression of ecdysone dependent transcription.
FBgn0038391	GATAe	0.519790382426994	5.34134876025692e-10	GATA TRANSCRIPTION FACTORS	GATAe (GATAe) encodes a endoderm-specific GATA factor. It regulates endoderm differentiation and intestinal stem cell maintenance.
FBgn0263392	Tet	0.500051722354527	4.81483140986825e-39	OTHER PAIRED DONOR OXIDOREDUCTASES, INCORPORATION OF MOLECULAR OXYGEN, 2-OXOGLUTARATE AS DONOR	Contributions welcome.

## Sheet: FatBody - DA peaks
peak.region	log2fc	p_val_adj
chr3R:22454446-22455819	2.21626290506522	1.31187066593601e-136
chr2R:16823596-16824342	2.31166432223758	1.7826656189937e-119
chr2R:15666654-15667744	1.57862282893144	1.50012841056076e-62
chr3R:29544113-29544948	1.77129555482193	5.41271045001223e-59
chr3R:30775552-30776306	1.77549458245422	1.38466184039959e-58
chr3L:5922047-5923029	1.54224128467522	7.71058517301024e-57
chr2R:18651295-18652213	1.79077090669682	1.76463774072623e-55
chr3R:9428670-9429660	1.50202851735269	4.84536867823989e-54
chr2R:11638133-11638739	1.78791622936282	5.6478295366657e-54
chr2L:14013449-14013941	2.00109452486591	1.64219731401741e-51
chr3L:10773715-10774122	2.35275447255784	2.86491310942131e-50
chr2R:15664845-15665268	2.22630698236985	6.10924201832039e-50
chr2R:20074460-20075820	1.38657619170243	9.80873958437689e-49
chr3L:15690695-15691296	1.56563114426646	3.22604824334954e-45
chr3R:15990235-15990708	1.75555170747582	6.75977670370512e-45
chr2R:13500227-13500684	1.67677956382749	2.92208220628693e-41
chr3L:8699643-8700328	2.07028073187112	5.07633200298756e-38
chr2L:1441914-1442389	1.88274257247268	3.35377283737218e-37
chr2R:20183924-20184581	1.88300188179955	1.53014639540149e-36
chr3R:31705923-31706844	1.21852930923299	2.14694097259306e-35
chr2L:13967747-13968461	2.10762772302944	2.41651409454604e-35
chr3R:15984087-15984568	1.805537159772	3.29629492044632e-35
chr3R:15985756-15986056	2.08738824950636	2.12642986796603e-34
chr2L:14023007-14023542	1.6217716530444	2.83575477628476e-34
chr2L:495948-496862	1.52792545579586	3.18271317377964e-34
chr2L:1426006-1427435	0.992252581586828	1.80354276573231e-33
chr3L:15538193-15538854	1.67748559831536	2.00977944013594e-33
chr3L:10997073-10997605	1.91078276241392	6.78519247892932e-33
chr3L:12185403-12186118	2.06292946629991	8.71350225982872e-33
chr2L:519372-519893	1.5113650244469	1.39595849346094e-32
chr3R:30774979-30775336	1.91744262889463	9.68817625681706e-32
chr2L:1443491-1444253	1.55705214985221	1.08824208889157e-31
chr3L:10775659-10776094	1.8281139722256	2.24776736892887e-31
chr3R:15984619-15984987	1.83324447544972	1.07152302731811e-30
chr3R:19571220-19571883	2.02354177399224	5.05192683373534e-30
chr3R:15851774-15852304	1.73081595574719	1.67553887207851e-29
chr3L:10772748-10773213	1.82171079868507	2.00240153657883e-29
chr3R:5028151-5028956	1.18739032305734	5.31962398124217e-29
chr3R:5025003-5026267	0.828444082073993	6.89450563538506e-29
chr3R:28901367-28901942	1.65503872002343	1.33251798719507e-28
chr3L:5809586-5810110	1.42749376024567	4.69986608849166e-28
chr2R:7773325-7774352	1.49915270705189	5.33629034214923e-28
chr3L:22429592-22431260	0.938154143809266	7.00751381257301e-28
chr2L:20935457-20936556	1.25209025894277	7.09685037597312e-28
chr3L:380981-381613	1.5335411854671	4.70759888409628e-27
chr3L:12056364-12056812	1.71020210702653	6.79931970610641e-27
chr3R:22449576-22450262	1.567793283758	2.60337532326438e-26
chr3R:10388068-10389557	1.01706296833342	2.72416319617931e-26
chr3R:9493652-9494383	1.00382883051996	4.0082756828207e-26
chr3L:6309594-6310082	1.60798319249593	4.89358502405788e-26
chr2R:9444675-9445274	1.39268382765963	1.87600753220679e-25
chr2R:18652625-18653337	1.00428384258319	1.92343921872373e-25
chr2R:15733035-15733558	1.54777715799311	2.5324117319641e-25
chr2L:516251-516672	1.80961356349304	3.73449127837219e-25
chr3R:30745252-30745568	2.19960609164926	3.8966278539169e-25
chr2L:7278390-7278893	1.63096645361685	4.24403266483622e-25
chr3R:30734930-30735506	1.17683398585581	5.29185192633525e-25
chr2L:11039509-11040088	1.89792003084972	1.0340729814387e-24
chr3L:20524230-20524630	1.56137381728078	1.06265063399356e-24
chr3L:10349145-10350262	1.15567064132634	2.48086010993464e-24
chr3L:723874-725253	0.815742304536651	5.91872014218931e-24
chr2R:17083201-17083526	1.9706782394689	1.97400378642771e-23
chr3L:6310334-6311213	1.27860031270625	3.32054329060098e-23
chr3R:15993101-15993574	1.07961162932638	6.25280459493258e-23
chr3R:15642182-15643034	1.27663459954264	7.61440831149136e-23
chr2R:7714628-7715120	1.96564758703835	1.48320129631016e-22
chr3L:1601857-1602854	1.00465183312773	1.51855072145032e-22
chr2L:3593958-3594627	1.38942904174881	2.3894894621401e-22
chr3R:30842572-30843285	1.5197170320799	2.80127771523333e-22
chr3L:9422394-9422808	1.50317901247609	8.04581359551721e-22
chr3L:15713650-15714118	1.51370631397096	1.12310878332558e-21
chr2R:20184687-20184987	2.35313850039582	2.49674406943473e-21
chr2L:14047063-14048155	1.18138302490783	2.7361307358293e-21
chr3L:4221780-4222303	1.5689997299634	3.84041565727113e-21
chr2L:17217059-17218120	1.37906540938807	4.03286071433821e-21
chr3R:4912161-4912624	1.18075644855366	1.41282664650868e-20
chr3R:18997827-18998338	1.41407163845124	1.93220798182684e-20
chr3L:12056937-12057367	1.54542754518802	1.94522030877404e-20
chr3R:16021937-16022405	1.51860423461243	3.35729398252059e-20
chr3R:16284882-16285327	1.05618954324366	4.77193800977555e-20
chr3R:12258842-12259261	1.71337424662237	1.51157706917022e-19
chr3R:15994221-15994762	1.10926946489889	1.56466235706865e-19
chr2R:18209234-18209872	1.5998882276712	1.73879626806971e-19
chr3L:10897662-10898254	1.38460101976779	2.60323018158299e-19
chr3R:30811713-30812431	1.55892417385833	3.47017494352729e-19
chr2L:9179262-9179626	1.47908136990998	4.73641766811984e-19
chr3R:10430601-10431634	1.72566428609292	9.77173834111949e-19
chr3R:31712378-31712678	1.64729749889922	1.15834373845737e-18
chr2L:17269774-17270258	1.62701337973382	1.7601642115883e-18
chr3L:15530761-15532056	1.0035746662763	2.0278787300826e-18
chr3L:20922183-20922897	1.4354082182735	2.81000519165191e-18
chr3R:12303778-12304078	2.05605141462218	8.36203277063915e-18
chr3L:15304052-15304937	1.18784182338519	8.82621396146051e-18
chr3R:14060355-14060770	1.75213895492655	1.07660357392383e-17
chr2L:19549319-19549881	1.50426512324973	1.11352450280063e-17
chr2L:9633991-9634429	1.98713152327708	1.54436974029404e-17
chr3L:15011999-15012299	2.01576105916959	2.2783543379466e-17
chr2L:20946978-20947411	1.34025977545543	2.56895327528746e-17
chr3L:1742470-1742770	1.96167456482179	2.62216709054932e-17
chr2R:18530363-18530782	1.67136965314336	2.76483762821083e-17
chr2R:13336417-13337047	1.08165190892004	2.7852870559386e-17
chr2R:16809953-16811158	0.764458166131394	4.89317931798539e-17
chr3L:8547871-8548696	1.04297039258275	7.90313306640756e-17
chr2L:3532957-3533288	1.76707942796517	7.97087040571109e-17
chr3L:623844-624668	0.94896806827801	8.46948918027246e-17
chr3R:26009209-26010094	0.771340641899842	1.13842448909113e-16
chr2L:2483835-2484136	2.07292947123835	3.20214937775331e-16
chr3R:14473964-14474393	1.48314303735309	3.38169088706495e-16
chr3R:15652809-15653307	1.24945858901643	4.54173741798133e-16
chr3R:15999451-15999871	1.56176552065229	7.33099545685288e-16
chr3R:11887480-11888356	0.955178411606342	1.05173393002182e-15
chr3L:18236013-18236417	1.06839084047864	1.08659230517214e-15
chr2L:19967243-19967846	1.52933546716185	1.14321924790726e-15
chr2L:3617289-3617664	1.36992943543676	1.26490658024309e-15
chr2R:12745802-12746551	1.33058036846784	2.89866785090314e-15
chr2R:20201949-20202651	1.27397470183444	3.67545233640041e-15
chr3L:18000650-18001260	1.01889835927965	3.96171926524513e-15
chr2R:7791221-7792228	0.902951409779171	4.05673004511783e-15
chr3L:15011505-15011821	1.68904739776367	4.26039588904156e-15
chr3R:19906023-19906370	1.29801312633289	4.74171246053041e-15
chr3L:6311519-6312344	1.21985299758005	5.24034207279784e-15
chr3R:16002284-16002681	1.6242058941807	5.6209010855943e-15
chr2R:12171002-12171302	1.31048693267059	7.3620254293717e-15
chr3R:12251384-12252189	0.852565437738206	9.1344203493993e-15
chr3R:16632708-16633162	1.33838675259791	1.25834727651772e-14
chr3L:22668881-22670785	1.02315703682939	1.55036376479187e-14
chr2L:7577593-7578034	1.38768090429162	1.97853615363899e-14
chr3L:15507109-15507910	0.78948202004784	2.5387035672244e-14
chr3L:9615336-9616207	0.815921603489957	2.56311313386315e-14
chr2R:19824093-19824393	1.39858803798822	3.21330892215277e-14
chr3R:15991759-15992059	1.55108672943123	4.20493366672195e-14
chr3R:15643059-15644683	0.75058368006045	4.7758451357647e-14
chr3L:615828-616187	1.34120675314895	6.55230330623143e-14
chr2R:16839845-16840225	1.52239079709755	8.13163630426999e-14
chr3R:12300871-12301643	1.49666710360753	9.93310753879292e-14
chr2L:9632644-9633663	1.36596252239447	1.10949936488825e-13
chr3R:9494510-9495169	0.983084365350386	1.12735084127178e-13
chr2L:3338568-3339936	0.95294526999694	1.41600799940713e-13
chr3R:16982233-16982533	1.96643895200436	2.6152716430925e-13
chr3R:12297344-12298077	1.22730052818154	2.66421283068859e-13
chr3R:18996932-18997232	1.41786874899116	2.76802249942036e-13
chr2R:13334796-13335384	1.31403381269961	2.8633335402066e-13
chr3L:2504784-2505609	1.1420363750418	2.8863261055038e-13
chr3L:5816936-5817677	0.862295741668143	3.45879588147437e-13
chr3R:13929973-13930943	0.760988459243729	4.29410479728348e-13
chr2R:9708798-9709321	1.08899558733499	4.94415094818697e-13
chr3L:14055945-14056248	1.31620715217941	5.22457977619975e-13
chr3L:14977226-14978040	0.651331158816336	1.05349275179703e-12
chr2L:484750-485050	1.47856958225794	1.08236676009829e-12
chr3R:16923134-16924015	1.07417663837672	1.84024055382198e-12
chr3L:15198921-15199256	1.5116168271919	2.22127389877342e-12
chr2L:7991391-7991952	0.818667935329503	2.32112431560978e-12
chr2L:18566211-18566581	1.63490813529959	2.64972408155436e-12
chr3L:10772246-10772671	1.51338264642163	2.83951961873443e-12
chr3L:14303710-14304382	0.793854000962893	3.20427529835428e-12
chr3L:725279-727292	0.523454287490281	3.47624995521943e-12
chr3R:4993536-4993836	1.45008492541711	3.4865242674291e-12
chr2R:18536417-18536978	1.22910112059566	6.61973380611224e-12
chr2R:22322410-22323714	0.862364550640303	8.94730432069559e-12
chr3L:2468625-2469201	0.865825479089428	1.22016648201518e-11
chr2L:10703049-10704003	1.3281321566869	1.22375339585075e-11
chr2L:520993-521471	1.17549363312221	1.58974082596032e-11
chr3L:17740356-17741314	0.723974885479148	1.91151433757309e-11
chr3L:11034847-11035458	1.25756898545084	2.54052803278718e-11
chr2R:21040363-21040788	1.52394792961898	3.06444197554996e-11
chr2L:499077-499492	1.49134428403597	3.29341279299306e-11
chr2L:11057685-11058452	1.24524229033083	4.11334404805696e-11
chr3R:21443203-21444289	0.891008003194714	6.23093918641096e-11
chr3L:11376343-11376895	1.35693439492809	7.44450450516717e-11
chr3R:14747876-14748360	1.12154775086039	8.09368736294415e-11
chr3R:13943622-13944074	1.50643182973583	1.20774563315571e-10
chr2L:8421268-8421941	0.959131415878786	1.22969665806873e-10
chr3L:15305197-15305573	1.34286497787005	1.35237919532579e-10
chr3R:15853425-15853874	0.92742066176208	1.39813520420489e-10
chr2R:9068373-9068794	1.18925097719847	1.40856634267828e-10
chr3L:6978527-6979212	0.761333919546294	1.98100145889592e-10
chr3L:13862406-13862926	0.925970043682224	2.08164564738688e-10
chr3L:15006289-15006589	1.52017473076965	2.30892952478736e-10
chr2L:523279-523915	0.606023666439302	2.54932190446942e-10
chr2R:23711838-23712426	1.29850150614732	2.92485254322149e-10
chr3R:12244249-12244843	0.713677475236119	3.07611682598925e-10
chr2R:2797710-2798894	1.06860844085591	3.72207583884004e-10
chr3R:15990870-15991201	1.04679844744177	3.78476978609652e-10
chr2R:6707676-6708312	1.04140229118082	3.85032440144507e-10
chr2L:17262432-17263202	0.976095783890318	4.23604192107791e-10
chr3L:9423103-9423414	1.37289586659718	5.43772421057109e-10
chr2L:18799682-18800277	0.907014435171781	5.54877428288623e-10
chr3L:616205-617050	0.758535550889197	6.26009373403722e-10
chr3L:8692356-8692885	1.47543543346683	6.3573575716335e-10
chr3R:30780591-30782240	0.651671849648848	6.40338009044985e-10
chr2L:496941-497241	1.53963881938001	7.01460354257956e-10
chr3R:30734355-30734762	1.25007507188207	8.32291633045874e-10
chr2R:14964430-14965129	0.643387218249333	8.33237648152274e-10
chr3L:10771387-10771973	1.04443647466041	9.358124402198e-10
chr3R:15987243-15987543	1.20017941313476	1.45040071688982e-09
chr3L:17763953-17764565	0.893135387103093	1.5393688595087e-09
chr2R:14949501-14950556	1.00310821306043	1.64423326086289e-09
chr3L:1031182-1031485	1.33328716309079	1.65163811779304e-09
chr3R:14061071-14061735	1.19964105061436	1.79687475734617e-09
chr3R:26884421-26884916	0.771030436974582	2.21974318484233e-09
chr2L:8228963-8229576	1.08597139859571	2.2691411790528e-09
chr3L:18004443-18005242	0.689142490850553	2.39387485138619e-09
chr3L:17488651-17489217	1.06631967887347	2.44054364810406e-09
chr2L:511693-511993	1.87817257566816	2.71971154417924e-09
chr3L:14956200-14957219	0.689386459396531	2.75683341731592e-09
chr3L:4342790-4343255	1.33415123351512	3.1141876233778e-09
chr3L:6216485-6217423	0.703191521643089	3.16814324155449e-09
chr3L:4219338-4220442	0.775143137371588	3.21643103450509e-09
chr2L:3778490-3779039	0.947119642161624	3.50368940101148e-09
chr3R:21023797-21024806	0.949444881414975	3.70063831266701e-09
chr3L:18402813-18403250	0.973129224402093	4.18305710951328e-09
chr3L:20686511-20687564	0.998613616992276	4.67547467962877e-09
chr2R:18211121-18211601	1.22538310148795	5.81759592734085e-09
chr2R:18527161-18527635	1.40619060223077	6.95613652845359e-09
chr3L:10393213-10393513	1.42826847374669	7.07796610234462e-09
chr3L:8691579-8692144	1.30696064040556	8.35361645089296e-09
chr2R:21494678-21495173	1.06934984003356	8.64202171543034e-09
chr3L:22945074-22945846	0.65209572933819	9.09877477055463e-09
chr3R:10642902-10643833	0.884059613335179	9.20204092429819e-09
chr2L:5256058-5256635	1.27228671379165	1.02113230277688e-08
chr2R:18581990-18583101	0.689502178220785	1.16148115569911e-08
chr3R:31196551-31197367	0.987608882996594	1.48264408339705e-08
chr2L:15911525-15912117	0.627232694866708	1.6769167698101e-08
chr3L:12694855-12695155	1.03084684368742	1.70227687944103e-08
chr2L:13068785-13069205	1.41406319133675	1.75521155866553e-08
chr2L:14515130-14515606	0.861705536053521	1.9787208796389e-08
chr2R:13333620-13333920	1.2000386022597	2.35860403200905e-08
chr3L:7867226-7867778	0.625519059991839	2.43250275702621e-08
chr2R:17083854-17084465	0.892321552168934	2.58742069996275e-08
chr3L:1299588-1300888	0.547801860201155	2.60294204736277e-08
chr2R:23593503-23594442	0.864882410818971	2.7791278641159e-08
chr2R:8181460-8182005	1.20917394885	3.54807193687463e-08
chr2L:3612695-3614021	0.664784674508532	4.38613407349856e-08
chr2R:9092728-9093217	0.877912382912122	4.8124031012023e-08
chr2R:16814785-16815599	0.950347953105218	5.68947252420701e-08
chr3R:12288737-12289037	1.51088164734212	6.04682900852943e-08
chr2L:5292841-5293348	0.882105453586983	7.24497615836836e-08
chr3L:3616852-3617444	1.15201189297538	8.61650304911844e-08
chr3L:10392593-10393139	1.28206412904478	9.40609833414763e-08
chr3L:18224610-18225120	0.820201222858166	1.04338808946418e-07
chr2L:520451-520801	0.994664546951413	1.17465732878451e-07
chr2L:20069331-20069631	1.2652289468436	1.23977098038175e-07
chr3L:2504287-2504587	1.33188089690354	1.49075194620705e-07
chr3R:16866088-16867333	0.828859237634632	1.64455241758103e-07
chr2L:13074679-13075180	1.53370221330374	1.81015776853552e-07
chr3L:16742944-16743305	1.13840436991151	1.93383543553513e-07
chr3L:9208764-9209155	1.53236445280792	2.17543150668528e-07
chr2R:15247386-15247987	0.920777160848295	2.29886473497836e-07
chr3R:18997425-18997725	1.32843768178702	2.35280527879807e-07
chr3R:5892001-5892388	1.53877499065901	2.89704540753686e-07
chr3R:30466473-30467039	0.915374113616002	3.09797056456678e-07
chr2L:18803208-18803892	0.869063521396757	3.13298505640924e-07
chr2R:16090441-16090928	1.0959996484108	3.22950024666043e-07
chr3R:11613501-11613801	1.17607441644954	3.33026261488711e-07
chr3R:16004012-16004435	1.17416774196103	3.59577535779054e-07
chr3R:21446255-21446770	0.610560140092899	3.83768316411288e-07
chr3L:10997624-10998264	1.4018893315148	4.40433577809102e-07
chr3R:9927041-9927622	1.08083056836765	4.64957681719014e-07
chr3R:9436353-9437006	0.938205241445667	5.29305275867025e-07
chr3R:29281015-29281707	0.559545724159054	5.40537828091852e-07
chr3R:8324992-8325901	0.705439297385377	5.67268445378828e-07
chr3L:14978363-14978832	0.828367096554447	5.92257183524728e-07
chr3L:5819534-5820029	0.924959356215596	6.34567572101527e-07
chr3R:30740618-30741084	1.43567656508659	6.390316528155e-07
chr2L:18890278-18891075	0.898228206212487	7.40849341893334e-07
chr3R:28567841-28568678	1.02939847700199	8.44162893305504e-07
chr3R:12259315-12260239	0.904237542461597	8.8855216203053e-07
chr2L:4997319-4998043	0.622856204264142	9.75711083288955e-07
chr3R:11887018-11887424	0.757484843000547	1.00767860695511e-06
chr2R:19356981-19358849	0.506141880276778	1.10494904903483e-06
chr2R:22591525-22592521	0.927829967543234	1.47079307233369e-06
chr3L:12057462-12057762	1.24973096553403	1.48610945553081e-06
chr3R:9427484-9427784	1.31232263319859	1.52885608804456e-06
chr2L:10455797-10456253	1.10507815823675	1.60199524664489e-06
chr2L:2484416-2484846	1.53160486589417	1.81713813936862e-06
chr2L:18652051-18653666	0.753923436537556	1.82233017214209e-06
chr3R:12278874-12279362	0.717934639597102	2.03059337092083e-06
chr2L:3639314-3640461	1.03183494077059	2.12895225891434e-06
chr3L:22886916-22887216	1.28639794652022	2.53590112502119e-06
chr2R:16816617-16817434	0.92076168640174	2.68071911163085e-06
chr3R:31435589-31436141	1.13453297182405	2.69535111597365e-06
chr3R:4360699-4361357	0.712635075344537	3.18431418339452e-06
chr2L:2242052-2242591	1.0621371962806	3.39970395632262e-06
chr3L:13105727-13106261	1.11529765633071	3.61312836666276e-06
chr2R:12009319-12009619	1.19049567962645	3.63889921606561e-06
chr2L:6667656-6668223	0.661671033729962	4.62938580571102e-06
chr3L:15691500-15692109	0.870572433240134	4.81363639677222e-06
chr3R:22448393-22449127	0.836918872668598	5.10978906214772e-06
chr3R:12281455-12281755	1.02122996134966	5.43083327179752e-06
chr3L:627904-628691	0.560983796024385	6.87669471859651e-06
chr3L:11685940-11686240	1.25614218131914	7.44630446256299e-06
chr3L:10330481-10331268	0.770367916686365	7.52999737825705e-06
chr3R:24595800-24596100	1.25239490055416	8.0538593536403e-06
chr3R:31406664-31407454	0.829780718616711	9.06625484126035e-06
chr2L:11452618-11454078	0.654305193883716	9.78291943625648e-06
chr3L:15005910-15006210	1.27968843072683	9.88990502603812e-06
chr3R:29267473-29269011	0.502911707855912	1.00003447226043e-05
chr3R:5307975-5308609	0.894323680173797	1.09608205949264e-05
chr3R:16004899-16005210	1.04030014249503	1.09877489278336e-05
chr2L:8281835-8282290	0.857779700130737	1.35910061949376e-05
chr3L:21400164-21400731	1.37379387490453	1.39781693430239e-05
chr3L:2503366-2503953	1.03461106277257	1.47614941922841e-05
chr3R:30778010-30778558	0.808495723608893	1.49441272622352e-05
chr3L:15714120-15714455	0.943669576574202	1.5990799691369e-05
chr3L:8698590-8698904	1.37396341424954	1.71239304317517e-05
chr2R:14780140-14780785	1.12784044972281	1.74254239223226e-05
chr2R:11525683-11526161	0.685428648401172	2.17857580023111e-05
chr2R:19651280-19651780	1.31457341470896	2.22126826355499e-05
chr2L:5291150-5291587	1.24171161061657	2.29183324968791e-05
chr2L:2202886-2203702	0.519007564754386	2.29256513439176e-05
chr3R:13270793-13271284	1.16837038428252	2.40031789043494e-05
chr2L:13073935-13074407	1.36951405026182	2.44455686554002e-05
chr3R:14435123-14435568	1.1452517807835	2.59423685157067e-05
chr3R:6809809-6810235	1.08510615526736	2.64219559136234e-05
chr3R:9417548-9418106	0.75047234193133	2.94138196943988e-05
chr2R:20305851-20306828	0.770328347399394	3.15009843044082e-05
chr2L:3617688-3617988	1.012739959572	3.51579657063463e-05
chr3L:10683047-10683505	0.840620788122405	3.99304775737129e-05
chr2L:7701354-7701834	1.2185422067306	4.01391051901517e-05
chr2L:15264450-15264936	0.611536717703336	4.20878852246574e-05
[truncated: 44 more rows]

## Sheet: FatBody - DA genes
gene_FBgn	gene_name	log2fc	p_val_adj	gene_family	gene_summary
[truncated: 91 more rows]

[truncated: 4 more sheets: Hemocytes - DA peaks, Hemocytes - DA genes, Neuro - DA peaks, Neuro - DA genes]
