# Supplementary material for: Simultaneous cellular and molecular phenotyping of embryonic mutants using single-cell regulatory trajectories
Source: Dev Cell. 2022 Feb 28;57(4):496–511.e8. doi: 10.1016/j.devcel.2022.01.016 (PMC8893321; doi:10.1016/j.devcel.2022.01.016)
Supplement: Table S3. Pseudotime ordering per cell and trajectory fit used to construct trajectories in Figure 3A, related to Figure 3 [file mmc4.xlsx]

## Sheet: pseudotime
barcode	UMAP1	UMAP2	cluster	trajectory	pseudotime
AGCGATAGAACGAATTCGAGGCGAGAGCTAATCTTA	5.87047031045551	1.52078323704092	3	somatic	82.0128694952745
AGCGATAGAACGCGCAGAAGGTCCTCGTCAGGACGT	5.22261089783236	1.0237895313682	6	somatic	74.974864267042
AGCGATAGAACGCGCAGAAGGTCCTCGTTAATCTTA	6.57831926307587	2.37190855603499	6	somatic	91.604665192037
AGCGATAGAACGCGCAGATGGTAATCCTCAGGACGT	5.94106071004766	1.30309747280151	3	somatic	80.8365171928413
AGCGATAGAAGTACGCGAACCTACGCCACAGGACGT	6.63100764974321	1.67964045703105	6	somatic	86.4970842549769
AGCGATAGAAGTACGCGAACTCGTATCATAATCTTA	6.10498292702766	2.07328011855629	6	somatic	87.5527850392117
AGCGATAGAAGTACGCGACATATCCTATTAATCTTA	6.47886066208445	1.72756103461602	6	somatic	86.3161069776795
AGCGATAGAAGTACGCGATCCTTATAGATAATCTTA	6.81222752842966	2.33886190148193	6	somatic	91.9666197466318
AGCGATAGAATACGATAAGGAAGTTATATAATCTTA	5.4787794707639	0.908532519806744	3	somatic	76.2014880353911
AGCGATAGAATACGATAAGGTTGAACGTTAATCTTA	5.61410068495815	0.775459654306027	3	somatic	76.4126281922381
AGCGATAGACCAGGCGCAACTCGTATCATAATCTTA	6.26927440716107	2.07698225057234	6	somatic	88.2968027347677
AGCGATAGACCAGGCGCACCATCTGGCACCTATCCT	5.62424631510799	3.78446538956732	6	somatic	99.5676653931229
AGCGATAGACCAGGCGCAGGTAATAATGTAATCTTA	6.23706470844102	1.25641621622171	3	somatic	82.254172531671
AGCGATAGACCAGGCGCATCCTTATAGATAATCTTA	6.45391502955198	2.0116305576193	6	somatic	88.3872913734164
AGCGATAGAGATTACGTTAGGTCCTCGTTAATCTTA	6.7346588484023	2.90724041838475	6	somatic	97.767946913332
AGCGATAGAGATTACGTTGGTTGAACGTCAGGACGT	6.73330483095864	2.65406212814829	6	somatic	95.3850794289161
AGCGATAGAGATTACGTTGGTTGAACGTTAATCTTA	6.71466585877414	3.0203666813164	6	somatic	98.4918560225216
AGCGATAGAGATTACGTTGTCGGTAGTTTAATCTTA	6.37952144371762	3.35240329942947	6	somatic	99.4872310476574
AGCGATAGAGATTACGTTTGGTAATCCTCAGGACGT	5.49851405440912	1.54800085875358	3	somatic	79.9115222199879
AGCGATAGAGCCGTAGTTAGGACGGACGTAATCTTA	6.83625600360208	2.6914375171983	6	somatic	96.2899658154032
AGCGATAGAGCCGTAGTTAGGTCCTCGTTAATCTTA	5.90322102516837	1.69490002199226	3	somatic	83.7120450432335
AGCGATAGAGCCGTAGTTGGAAGTTATATAATCTTA	5.62917631427226	0.862317238383474	3	somatic	76.9555600241303
AGCGATAGAGCCGTAGTTGGTTGAACGTTAATCTTA	6.27357955080151	2.76869524244093	6	somatic	94.8924190629399
AGCGATAGAGCCGTAGTTGTCGGTAGTTCAGGACGT	6.59303769534913	1.67636625248646	6	somatic	86.396541323145
AGCGATAGAGCCGTAGTTGTCGGTAGTTTAATCTTA	5.78138193822786	0.916831622113471	3	somatic	78.1922380856626
AGCGATAGAGCCGTAGTTTAGCCTCGTTTAATCTTA	6.38354872039198	1.38290275976637	3	somatic	83.8528051477981
AGCGATAGAGCCGTAGTTTGGTAATCCTCAGGACGT	6.6924999139839	1.8066114029102	3	somatic	87.4723506937462
AGCGATAGAGGTCAGCTTCATATCCTATTAATCTTA	6.78256899040366	2.63262584176275	6	somatic	95.3348079630002
AGCGATAGAGGTCAGCTTCCGACTCCAACAGGACGT	6.47789771851042	2.4930165259892	6	somatic	92.4090086466921
AGCGATAGAGTCCGCTGCAGGCGAGAGCCAGGACGT	6.58028100727917	1.54762277696432	3	somatic	85.4514377639252
AGCGATAGAGTCCGCTGCAGGCGAGAGCTAATCTTA	5.8496189368879	2.4583271218887	6	somatic	90.2473356123065
AGCGATAGAGTCCGCTGCCAGAGAGGTCTAATCTTA	5.79228147941271	0.777472481257233	3	somatic	77.4783832696561
AGCGATAGAGTCCGCTGCCAGCCGGCTTCAGGACGT	6.01712512392166	1.02611909121202	3	somatic	79.8511964608888
AGCGATAGAGTCCGCTGCTAATTGACCTTAATCTTA	6.30439390134862	2.55867060773929	6	somatic	92.4492258194249
AGCGATAGAGTCCGCTGCTACGATCATCCAGGACGT	6.64412758676451	2.39855349895053	6	somatic	92.0168912125478
AGCGATAGAGTCCGCTGCTACGATCATCTAATCTTA	6.78020311348634	2.50865250679886	6	somatic	93.5149808968429
AGCGATAGAGTCCGCTGCTCAAGATAGTCAGGACGT	6.76101132254843	2.56906203160749	6	somatic	94.3897044037804
AGCGATAGAGTCCGCTGCTTAATTAGCCTAATCTTA	6.66620102610469	1.7382171936604	6	somatic	86.9495274482204
AGCGATAGAGTTCTCATGGCCAAGCTTGCAGGACGT	6.84477869849609	2.82912919510198	6	somatic	97.4964809973859
AGCGATAGAGTTCTCATGTCCTTATAGATAATCTTA	6.23046284265131	1.46641866277886	3	somatic	83.7019907500503
AGCGATAGAGTTGAATCAAGTCATAGCCCAGGACGT	6.78380992130081	2.8001086642133	6	somatic	97.1144178564247
AGCGATAGAGTTGAATCAATTCGGAAGTTAATCTTA	5.91780638658245	1.04601256513308	3	somatic	79.4590790267444
AGCGATAGAGTTGAATCAGAGATGCATGTAATCTTA	6.08319938936977	1.25916089859991	3	somatic	81.4096119042831
AGCGATAGAGTTGAATCATGGCGACGGATAATCTTA	4.59016279086849	0.637954990933348	3	somatic	68.9523426503117
AGCGATAGATAAGGACTCAGTCATAGCCCAGGACGT	5.32578833756563	0.295469436865934	3	somatic	71.9686306052684
AGCGATAGATAAGGACTCGATTACCGGATAATCTTA	6.17407526708021	2.16914702666288	6	somatic	88.7593002211945
AGCGATAGATTATGCAAGAGGCGAGAGCCAGGACGT	6.61768637317089	1.57525654475228	3	somatic	85.7329579730545
AGCGATAGATTATGCAAGAGGCGAGAGCTAATCTTA	6.53984340085253	2.7575374740357	6	somatic	95.9280112608084
AGCGATAGATTATGCAAGCAGAGAGGTCTAATCTTA	6.56334210790004	2.10315888964747	6	somatic	89.4832093303841
AGCGATAGATTATGCAAGTACGATCATCCAGGACGT	6.90084743284798	2.55371054090484	6	somatic	94.791876131108
AGCGATAGATTATGCAAGTCAAGATAGTTAATCTTA	5.3431735426355	4.38341859838661	6	somatic	99.6983712045043
AGCGATAGATTCTTAGCTCTCCTGGACCTAATCTTA	6.03912415137995	1.71169829624607	3	somatic	84.5465513774382
AGCGATAGATTCTTAGCTGGAAGTTATACAGGACGT	6.55047268611798	1.86655307233625	6	somatic	87.4421878141967
AGCGATAGATTCTTAGCTTAGCCTCGTTTAATCTTA	6.74911613779879	3.23702501313815	6	somatic	99.1252764930625
AGCGATAGATTCTTAGCTTGGTAATCCTTAATCTTA	4.89474709624247	0.574075248431755	3	somatic	70.6113010255379
AGCGATAGCATTATTATTAGAACCGGAGCAGGACGT	5.99202580591576	0.908211886717845	3	somatic	79.1775588176151
AGCGATAGCATTATTATTAGAACCGGAGTAATCTTA	6.58063392222075	1.68978984103633	3	somatic	86.4367584958777
AGCGATAGCATTATTATTATTCGGAAGTTAATCTTA	4.80343122541697	0.0890156841008902	2	somatic	68.117836316107
AGCGATAGCATTATTATTGATTACCGGATAATCTTA	6.20100701564277	1.56273780672715	3	somatic	84.2147597023929
AGCGATAGCATTATTATTGTCAAGTCCACAGGACGT	5.14674525651999	0.893064845799945	3	somatic	73.8286748441585
AGCGATAGCATTATTATTGTCAAGTCCATAATCTTA	6.6856176866927	1.71061738070382	3	somatic	86.8188216368389
AGCGATAGCATTATTATTTGGCGACGGACAGGACGT	5.01874638177143	0.836100663206552	3	somatic	72.5115624371607
AGCGATAGCCAGATACGGCTCCTGGACCTAATCTTA	6.5066119140073	2.51587437310304	6	somatic	92.6100945103559
AGCGATAGCCAGATACGGGGTTGAACGTCAGGACGT	5.39350708104091	0.593837365166166	3	somatic	74.0096521214559
AGCGATAGCCAGATACGGTAGCCTCGTTCAGGACGT	6.50589236451365	1.50921291496175	6	somatic	84.9688316911321
AGCGATAGCCGCTAAGAGCATATCCTATCAGGACGT	6.25335010983366	1.82009061594266	3	somatic	86.0748039412829
AGCGATAGCCGCTAAGAGCCGACTCCAATAATCTTA	6.66342394635609	2.33249374614088	6	somatic	91.4940679670219
AGCGATAGCCGCTAAGAGGGTAATAATGCAGGACGT	3.63190044012962	-0.0727257332139792	2	somatic	60.1347275286547
AGCGATAGCCGCTAAGAGGGTAATAATGTAATCTTA	6.49900889632092	2.58919602784124	6	somatic	93.4043836718279
AGCGATAGCCGTATGATTAGAACCGGAGTAATCTTA	6.59309694287512	2.7391984780951	6	somatic	95.8877940880756
AGCGATAGCCGTATGATTATTCGGAAGTCAGGACGT	6.63966316777546	2.43170375464316	6	somatic	92.2783028353107
AGCGATAGCCGTATGATTGATTACCGGACAGGACGT	6.57147249715855	1.83367937974907	6	somatic	87.2612105368993
AGCGATAGCGCGGCCATAACCTACGCCATAATCTTA	6.90347355049846	2.51045855012008	6	somatic	94.208727126483
AGCGATAGCGCGGCCATACCGACTCCAACAGGACGT	5.85136801951413	0.854195285245629	3	somatic	78.2525638447617
AGCGATAGCGCGGCCATAGCCAAGCTTGTAATCTTA	3.99746902727742	-0.0704455649094014	2	somatic	62.537703599437
AGCGATAGCGCGGCCATAGGTAATAATGTAATCTTA	6.37542675682179	2.06627779688598	6	somatic	88.5381057711643
AGCGATAGCGCTTATCGTCTTAGGTATCCCTATCCT	6.83646787988816	3.00076073781967	6	somatic	98.5521817816207
AGCGATAGCGTCGAGCGCACTCGTATCATAATCTTA	6.65758442727924	2.87539935579462	6	somatic	97.3657751860044
AGCGATAGCGTCGAGCGCTCCTTATAGATAATCTTA	6.73233932261849	2.49029109571553	6	somatic	93.142972049065
AGCGATAGCGTTACCGCTAGGTCCTCGTCAGGACGT	6.88865573823227	2.94114524757788	6	somatic	98.4315302634225
AGCGATAGCGTTACCGCTTGGTAATCCTTAATCTTA	6.69654475928235	1.87991164971489	6	somatic	88.0856625779208
AGCGATAGCTAACTAGGTAGGCGAGAGCTAATCTTA	6.36498675560162	2.20138420166079	6	somatic	89.6842951940479
AGCGATAGCTAACTAGGTCTCTAACTCGTAATCTTA	6.86503565385552	2.99508113440805	6	somatic	98.5622360748039
AGCGATAGCTAACTAGGTTACGATCATCCAGGACGT	6.43284857229212	2.4418793191615	6	somatic	91.8258596420672
AGCGATAGCTAACTAGGTTCAAGATAGTCAGGACGT	6.46247454486013	1.59563249891228	3	somatic	85.3710034184597
AGCGATAGCTAACTAGGTTCAAGATAGTTAATCTTA	6.77135800327288	3.20763682662087	6	somatic	99.0649507339634
AGCGATAGCTAAGCCTTGAGTCATAGCCTAATCTTA	6.70378747667967	2.78114284290163	6	somatic	96.7021918359139
AGCGATAGCTAAGCCTTGGAGATGCATGTAATCTTA	6.94833175946534	2.71031032952607	6	somatic	96.8027347677458
AGCGATAGCTAAGCCTTGGATTACCGGATAATCTTA	6.29231196375995	1.15104789790386	3	somatic	81.8218379247939
AGCGATAGCTAAGCCTTGGTCAAGTCCACAGGACGT	4.6698002001229	0.256713770021726	3	somatic	67.9971847979087
AGCGATAGCTAAGCCTTGTCGTAACGGTCAGGACGT	6.86851847050505	2.98139140499594	6	somatic	98.5421274884376
AGCGATAGCTACTAATAAAGGTCCTCGTTAATCTTA	6.27507973792601	1.36219515084287	3	somatic	83.1389503317917
AGCGATAGCTACTAATAAGGAAGTTATACAGGACGT	5.8072038044287	1.63692610604471	3	somatic	82.7166700180977
AGCGATAGCTATATAGCCAGTCATAGCCCAGGACGT	6.60637864103367	2.34304200431853	6	somatic	91.4236879147396
AGCGATAGCTATATAGCCTCGTAACGGTTAATCTTA	3.99158210252744	-0.106857704001017	2	somatic	62.3466720289564
AGCGATAGCTATATAGCCTGGCGACGGATAATCTTA	4.80032523805627	0.695687369847541	3	somatic	70.5409209732556
AGCGATAGCTCGTCGTAGCTCTAACTCGCAGGACGT	6.62383142978166	2.03949845061839	6	somatic	89.1011461894229
AGCGATAGCTCGTCGTAGCTCTAACTCGTAATCTTA	6.48968716679957	2.62187603167427	6	somatic	93.7864468127891
AGCGATAGCTCGTCGTAGTCAAGATAGTTAATCTTA	6.38138455141976	1.41960149057851	3	somatic	84.0337824250955
AGCGATAGCTCGTCGTAGTTAATTAGCCTAATCTTA	6.31888926333465	1.31025806624311	3	somatic	83.0283531067766
AGCGATAGGACTGGACCATAATTGACCTTAATCTTA	5.61181698708871	1.15934101885721	3	somatic	78.4637040016087
AGCGATAGGACTGGACCATACGATCATCTAATCTTA	6.87097224914197	2.3021551816011	6	somatic	91.8560225216167
AGCGATAGGATTCTTGAACATATCCTATCAGGACGT	6.84027181213497	2.70324348254055	6	somatic	96.4709430927006
AGCGATAGGATTCTTGAACATATCCTATTAATCTTA	6.36313050115786	1.48518275752326	3	somatic	84.3856826865071
AGCGATAGGATTCTTGAAGGTAATAATGCAGGACGT	5.57798451873244	0.740080417554724	3	somatic	75.9501307058114
AGCGATAGGCATCGTATGAGAACCGGAGTAATCTTA	6.6235240326795	1.72016540284058	6	somatic	86.6981701186407
AGCGATAGGCATCGTATGATTCGGAAGTTAATCTTA	6.63653680018512	2.62689775040276	6	somatic	94.6310074401769
AGCGATAGGCATCGTATGGTCAAGTCCACAGGACGT	5.69069409777664	0.814098802072881	3	somatic	77.0862658355118
AGCGATAGGCATCGTATGTCGTAACGGTTAATCTTA	6.56700497137683	2.6328718574316	6	somatic	94.3796501105972
AGCGATAGGCGGCTGCGGAGAACCGGAGCAGGACGT	6.71248322786323	1.93647530316559	6	somatic	88.6084858234466
AGCGATAGGCGGCTGCGGATTCGGAAGTCAGGACGT	6.86240074718258	2.59295092102336	6	somatic	95.1940478584356
AGCGATAGGCGGCTGCGGGATTACCGGACAGGACGT	6.21738045768312	1.44676798382348	3	somatic	83.4305248341042
AGCGATAGGCGGCTGCGGGATTACCGGATAATCTTA	6.92928490678901	2.64571297426944	6	somatic	96.1592600040217
AGCGATAGGCGGCTGCGGTGGCGACGGATAATCTTA	6.23690332002852	2.39097704518768	6	somatic	90.8103760305651
AGCGATAGGCTTGAAGAGAGGACGGACGCAGGACGT	4.94521734247612	0.502232089915247	3	somatic	70.6012467323547
AGCGATAGGCTTGAAGAGGGTTGAACGTCAGGACGT	6.86361696904081	2.93094384598248	6	somatic	98.3209330384074
AGCGATAGGGCTTACTCCGCCAAGCTTGTAATCTTA	5.3185297411941	0.837589257143394	3	somatic	74.6430725919968
AGCGATAGGGCTTACTCCGGTAATAATGTAATCTTA	3.73602086752322	0.824951085335685	6	somatic	64.2871506133119
AGCGATAGGGCTTACTCCTCCTTATAGACAGGACGT	4.85519397765378	-0.218289593120874	2	somatic	67.1425698773376
AGCGATAGGTAGGCTGCAACTCGTATCACCTATCCT	3.26485428650261	1.47158805677084	6	somatic	63.7944902473356
AGCGATAGGTAGGCTGCACAGAGAGGTCTAATCTTA	5.11792134788973	0.699965812413634	3	somatic	72.4914538507943
AGCGATAGGTAGGCTGCACTCTAACTCGCAGGACGT	4.13990735446585	0.105482003357618	2	somatic	63.9453046450835
AGCGATAGGTAGGCTGCATAATTGACCTTAATCTTA	4.52887476523066	-0.0238917169684087	2	somatic	65.9159461089885
AGCGATAGGTAGGCTGCATACGATCATCTAATCTTA	5.25592170635038	0.743269379383926	3	somatic	73.7884576714257
AGCGATAGGTAGGCTGCATCAAGATAGTTAATCTTA	6.55264839625454	2.66919490209639	6	somatic	94.7818218379248
AGCGATAGTAGTAAGCCGAGGTCCTCGTTAATCTTA	6.53099187404788	2.00696525611072	6	somatic	88.5682686507139
AGCGATAGTAGTAAGCCGGGAAGTTATATAATCTTA	6.83520836233775	2.80999867988096	6	somatic	97.3054494269053
AGCGATAGTAGTAAGCCGGTCGGTAGTTTAATCTTA	5.97890412883561	0.999093066365023	3	somatic	79.5395133722099
AGCGATAGTATTGCTGGAGATTACCGGACAGGACGT	6.8746847701171	2.80697390098656	6	somatic	97.3858837723708
AGCGATAGTCAATCTCCTACCTACGCCACAGGACGT	6.63758665707334	1.76513893741423	6	somatic	87.0400160868691
AGCGATAGTCAATCTCCTACTCGTATCACAGGACGT	6.50727971954051	1.65198916957841	3	somatic	85.8938266639855
AGCGATAGTCAATCTCCTACTCGTATCATAATCTTA	6.74464156400136	2.81654264269363	6	somatic	97.1445807359743
AGCGATAGTCAATCTCCTGCCAAGCTTGCAGGACGT	6.74633830300229	3.01859229579811	6	somatic	98.5320731952544
AGCGATAGTCAATCTCCTGGTAATAATGCAGGACGT	6.56535352298685	1.89817017048358	6	somatic	87.7538709028755
AGCGATAGTCAATCTCCTTCCTTATAGATAATCTTA	6.4486108908938	1.66392220212236	6	somatic	85.7027950935049
AGCGATAGTCGTAGCATCAGGCGAGAGCTAATCTTA	6.15835295985408	2.20147340951621	6	somatic	88.9101146189423
AGCGATAGTCGTAGCATCCAGAGAGGTCCAGGACGT	6.14433466919299	1.23182761224628	3	somatic	81.560426302031
AGCGATAGTCGTAGCATCCTCTAACTCGTAATCTTA	6.70005122884434	2.38373627036992	6	somatic	92.026945505731
AGCGATAGTCGTAGCATCTACGATCATCTAATCTTA	6.18421113730227	1.08888057077769	3	somatic	80.8666800723909
AGCGATAGTCGTAGCATCTCAAGATAGTTAATCTTA	5.71178280113952	0.735051174411752	3	somatic	76.8751256786648
AGCGATAGTGATATTGCGAGGCGAGAGCTAATCTTA	6.0711478835843	1.50750226619379	3	somatic	83.1188417454253
AGCGATAGTGATATTGCGTAATTGACCTCAGGACGT	6.90828925100335	2.52420765775342	6	somatic	94.4299215765132
AGCGATAGTGATATTGCGTAATTGACCTTAATCTTA	4.09054001553878	0.110512219945149	2	somatic	63.6637844359541
AGCGATAGTGATATTGCGTACGATCATCTAATCTTA	6.73409754198812	2.54366930728984	6	somatic	93.8769354514378
AGCGATAGTGATATTGCGTCAAGATAGTCAGGACGT	6.86277000959247	2.71573514651926	6	somatic	96.6117031972652
AGCGATAGTGATATTGCGTTAATTAGCCTAATCTTA	6.22485512114629	1.38914647683704	3	somatic	83.0685702795093
AGCGATAGTGATTAGGTAAGGACGGACGTAATCTTA	6.13715933737465	1.30755420579893	3	somatic	82.0229237884577
AGCGATAGTGATTAGGTAAGGTCCTCGTCAGGACGT	6.29360566610698	1.18682680565421	3	somatic	82.0430323748241
AGCGATAGTGCGACCTCTGATTACCGGATAATCTTA	5.98804651598896	1.99752731821242	6	somatic	86.4870299617937
AGCGATAGTGCGACCTCTTCGTAACGGTCAGGACGT	6.45037549245661	1.49180654692162	3	somatic	84.7576915342851
AGCGATAGTGGACGACTAAGGTCCTCGTTAATCTTA	4.55805430264652	0.365289822616847	3	somatic	67.7659360546954
AGCGATAGTGGACGACTATAGCCTCGTTCAGGACGT	6.84210504444549	2.58774591135115	6	somatic	95.0331791675045
AGCGATAGTGGTTGCCGTAGGCGAGAGCTAATCTTA	5.38621223396536	1.10809180160317	3	somatic	76.8047456263825
AGCGATAGTGGTTGCCGTCAGAGAGGTCTAATCTTA	6.74613619646405	1.98785875912948	6	somatic	89.0307661371406
AGCGATAGTGGTTGCCGTCAGCCGGCTTTAATCTTA	6.21163392418744	2.07003267882931	6	somatic	87.9449024733561
AGCGATAGTGGTTGCCGTCTCTAACTCGTAATCTTA	6.04527115536023	1.28079996770834	3	somatic	81.3392318520008
AGCGATAGTGGTTGCCGTTTAATTAGCCCAGGACGT	5.90632443881504	1.29560284711973	3	somatic	80.605268449628
AGCGATAGTTCCGTCGACCAGAGAGGTCCAGGACGT	6.80929758190563	3.03959132474138	6	somatic	98.6828875930022
AGCGATAGTTCCGTCGACTAATTGACCTCAGGACGT	4.83446638316605	-0.128687444611785	2	somatic	67.4441986728333
AGCGATAGTTCCGTCGACTACGATCATCTAATCTTA	6.59310590468384	2.9710581023879	6	somatic	97.9690327769958
AGCGATAGTTCCGTCGACTCAAGATAGTTAATCTTA	6.91758148494255	2.80406836112451	6	somatic	97.4663181178363
AGCGATAGTTCCGTCGACTTAATTAGCCCAGGACGT	6.8538975225491	2.70557565791966	6	somatic	96.5111602654333
AGCGATAGTTCGAATATTAGAACCGGAGTAATCTTA	6.72449821928947	2.31594939512146	6	somatic	91.5342851397547
AGCGATAGTTCGAATATTAGTCATAGCCCAGGACGT	6.14771172747377	2.8960475116398	6	somatic	95.9983913130907
AGCGATAGTTCGAATATTGTCAAGTCCACAGGACGT	4.82724771030373	0.496936358520516	3	somatic	69.817011864066
AGCGATAGTTGATACGATCAGAGAGGTCTAATCTTA	6.35451459502762	2.53107773392326	6	somatic	92.3687914739594
AGCGATAGTTGATACGATTCAAGATAGTCAGGACGT	6.61975830975482	1.65910024434157	3	somatic	86.3362155640458
AGCGATAGTTGATACGATTCAAGATAGTTAATCTTA	5.96087649366636	1.46547318074556	3	somatic	82.1636838930223
AGCGATAGTTGATTGGCGGGTAATAATGCAGGACGT	6.61808618396204	1.73840940202378	6	somatic	86.7786044641062
AGCGATAGTTGATTGGCGGGTAATAATGTAATCTTA	6.64477403274195	1.96112112977886	6	somatic	88.5582143575307
AGCGATAGTTGCCGTAGGCCGACTCCAACAGGACGT	6.28897247356067	1.59063786985007	3	somatic	84.7476372411019
AGCGATAGTTGCCGTAGGGCCAAGCTTGCAGGACGT	6.62552439552018	1.91959057648204	6	somatic	88.1862055097527
AGCGATAGTTGCCGTAGGGCCAAGCTTGTAATCTTA	5.79606517569774	1.18277919069925	3	somatic	79.5495676653931
AGCGATAGTTGCGAGCATAGAACCGGAGTAATCTTA	6.65408271223903	2.73404610662634	6	somatic	96.0888799517394
AGCGATAGTTGCGAGCATGATTACCGGATAATCTTA	6.38159795030491	1.13954452337651	3	somatic	82.2441182384878
AGCGATAGTTGCGAGCATTCGTAACGGTTAATCTTA	5.40251808891909	0.774554352629879	3	somatic	74.8542127488438
AGCGATAGTTGCTTAGATGGAGTTGCGTCCTATCCT	6.39271689732546	3.41554705022095	6	somatic	99.4972853408405
ATTACTCGAACGAATTCGTCCTTATAGAAGGCGAAG	6.77071728889859	2.24306167175479	6	somatic	90.9511361351297
ATTACTCGAAGTACGCGACTTATAAGTTAGGCGAAG	5.88361323719835	1.28436976787521	3	somatic	80.4946712246129
ATTACTCGAAGTACGCGATATAGGATCTAGGCGAAG	6.3052768125009	2.70173443194904	6	somatic	94.0981299014679
ATTACTCGAAGTACGCGATTCAGCTTGGAGGCGAAG	4.99116183148119	0.934730586694813	3	somatic	72.8232455258395
ATTACTCGAATATTACTTCATTGACGCTAGGCGAAG	6.6346913984253	1.73663818058351	6	somatic	86.8389302232053
ATTACTCGAATATTACTTTGATACTCAAAGGCGAAG	5.81409133383037	1.54051194105674	3	somatic	81.7816207520611
ATTACTCGACCAGGCGCAAGCTTATAGGAGGCGAAG	5.34433506535184	1.04208096895728	3	somatic	76.0305650512769
ATTACTCGACCAGGCGCATGGCGTAGAAAGGCGAAG	4.88147934711634	0.425180189768456	3	somatic	69.8873919163483
ATTACTCGACTATTCATTCCTCCGACGGAGGCGAAG	6.69482502564608	2.74539194687011	6	somatic	96.3603458676855
ATTACTCGACTATTCATTTTGAGAGAGTAGGCGAAG	6.45630290768361	1.53828630419389	3	somatic	84.9788859843153
ATTACTCGAGGTCAGCTTCCATCTGGCAAGGCGAAG	6.79370850243194	2.61049907423085	6	somatic	95.1236678061532
ATTACTCGAGTCCGCTGCACTCGTATCAAGGCGAAG	5.25256845904153	0.542441563872569	3	somatic	72.5919967826262
ATTACTCGAGTCCGCTGCCATATCCTATAGGCGAAG	5.57409105164871	1.22217977608327	3	somatic	78.6346269857229
ATTACTCGAGTCCGCTGCCCGACTCCAAAGGCGAAG	6.5445365738355	2.19632160553087	6	somatic	90.0462497486427
ATTACTCGAGTCCGCTGCGCCAAGCTTGAGGCGAAG	6.67959274480552	2.006868218017	6	somatic	88.9302232053087
ATTACTCGAGTCCGCTGCGGAATTCAGTAGGCGAAG	6.62472432085696	1.7991420703297	6	somatic	87.1908304846169
ATTACTCGAGTTCTCATGCCATCTGGCAAGGCGAAG	6.30293150314284	1.53899504991542	3	somatic	84.5163884978886
ATTACTCGATGGAACGAATGAGGAATCAAGGCGAAG	6.56616872727507	2.31977018709138	6	somatic	91.1019505328775
ATTACTCGATTATGCAAGACTCGTATCAAGGCGAAG	6.5179585689668	1.86704667613033	6	somatic	87.3215362959984
ATTACTCGATTATGCAAGCCGACTCCAAAGGCGAAG	6.59100554699119	2.59310435152327	6	somatic	93.8869897446209
ATTACTCGATTATGCAAGGGAATTCAGTAGGCGAAG	5.84478095250098	0.741041586319423	3	somatic	77.6493062537704
ATTACTCGATTATGCAAGTCCTTATAGAAGGCGAAG	6.70415242534391	1.74909362271496	6	somatic	87.1305047255178
ATTACTCGATTGGCAGATCTTAATCTTGAGGCGAAG	6.67585968474563	2.79509299286345	6	somatic	96.7524633018299
ATTACTCGATTGGCAGATGGAGTTGCGTAGGCGAAG	6.64812716502084	2.92222985463691	6	somatic	97.6975668610497
ATTACTCGATTGGCAGATTCGTCGGAACAGGCGAAG	6.75995149114505	1.86755435410721	6	somatic	88.206314096119
ATTACTCGCAGACTAAGGTGAGGAATCAAGGCGAAG	6.4238280174264	1.97806266490948	6	somatic	87.9247938869897
ATTACTCGCAGACTAAGGTGATACTCAAAGGCGAAG	6.49563293525734	1.61952705842785	6	somatic	85.6625779207722
ATTACTCGCAGACTAAGGTTGAGAGAGTAGGCGAAG	6.61652214772992	2.73107726299307	6	somatic	95.8777397948924
ATTACTCGCCGCTAAGAGGATTAGATGAAGGCGAAG	3.67909917647615	-0.775715831370982	2	somatic	57.0078423486829
ATTACTCGCCTCAGCTCCTGCTACGGTCAGGCGAAG	6.0418294190253	2.75681456585712	6	somatic	93.6155238286748
ATTACTCGCCTCAGCTCCTGGCAGCTCGAGGCGAAG	6.65042637873341	2.6934297861852	6	somatic	95.4956766539312
ATTACTCGCGTCGAGCGCAGCTTATAGGAGGCGAAG	6.63549133820699	2.54027601066037	6	somatic	93.3641664990951
ATTACTCGCGTCGAGCGCATTGCGGCCAAGGCGAAG	6.42109967874549	1.55951593298861	3	somatic	85.0090488638649
ATTACTCGCTAACTAGGTACCTACGCCAAGGCGAAG	6.33876043321632	1.35329848480182	3	somatic	83.370199075005
ATTACTCGCTAACTAGGTCCGACTCCAAAGGCGAAG	6.47735369720156	2.10163568967052	6	somatic	89.161471948522
ATTACTCGCTAACTAGGTGGTAATAATGAGGCGAAG	6.39350095928807	2.51284023123064	6	somatic	92.2883571284939
ATTACTCGCTAATTGCGAGTCTGCAATCAGGCGAAG	6.16901170604961	2.71316502699359	6	somatic	93.5853609491253
ATTACTCGCTCAATTAGTTCCGCGGACTAGGCGAAG	6.6817241370891	1.71766699067633	6	somatic	86.8590388095717
ATTACTCGCTCAATTAGTTGGCAGCTCGAGGCGAAG	4.66142393249024	0.158389814794658	3	somatic	67.6050673637643
ATTACTCGCTCGTCGTAGACCTACGCCAAGGCGAAG	6.24777382770124	2.68672028958135	6	somatic	93.5753066559421
ATTACTCGGAACTCGACTAAGCTAGGTTAGGCGAAG	6.87816726230142	2.76443076809603	6	somatic	97.0842549768751
ATTACTCGGAACTCGACTGCGCAATGACAGGCGAAG	6.44449176591963	1.44403884874771	3	somatic	84.486225618339
ATTACTCGGAACTCGACTTGCGGATAGTAGGCGAAG	6.67265062180337	2.67744267546712	6	somatic	95.4252966016489
ATTACTCGGAACTCGACTTGGCAGCTCGAGGCGAAG	6.38107899330918	2.82478880437648	6	somatic	96.1089885381058
ATTACTCGGACTGGACCACCGACTCCAAAGGCGAAG	6.2400933931183	1.23778584383084	3	somatic	82.1134124271064
ATTACTCGGAGCGCGATGTCCGCGGACTAGGCGAAG	6.45155745896314	2.63383368015126	6	somatic	93.7562839332395
ATTACTCGGATCTTCGCAACTGAGCGACAGGCGAAG	5.513604131368	0.584033335226038	3	somatic	74.6129097124472
ATTACTCGGATTCTTGAAATTGCGGCCAAGGCGAAG	5.8335504634293	0.743397855806662	3	somatic	77.5085461492057
ATTACTCGGATTCTTGAACTTATAAGTTAGGCGAAG	6.75256636670477	2.11754627906027	6	somatic	90.0060325759099
ATTACTCGGCAAGACCGTGTCTGCAATCAGGCGAAG	6.38746539523224	2.71693384826529	6	somatic	94.7114417856425
ATTACTCGGCATATGAGCAGAACCGGAGAGGCGAAG	6.57028554108543	3.22714810317811	6	somatic	99.3766338226423
ATTACTCGGCATATGAGCTGATACTCAAAGGCGAAG	6.39429028545063	1.6070131403213	3	somatic	85.2201890207118
ATTACTCGGCGCGTTCATTGAGGAATCAAGGCGAAG	6.44730099700593	2.49929415960508	6	somatic	92.3386285944098
ATTACTCGGCGTTCCGTTCTTAATCTTGAGGCGAAG	6.75253781044827	2.55544898123464	6	somatic	94.1383470742007
ATTACTCGGCGTTCCGTTGGAGTTGCGTAGGCGAAG	6.6929335808433	1.95081079583856	6	somatic	88.6587572893626
ATTACTCGGCGTTCCGTTTCCGCGGACTAGGCGAAG	1.64425070014334	-1.70844741921307	2	somatic	45.1236678061532
ATTACTCGGCGTTCCGTTTGCGGATAGTAGGCGAAG	6.81390417283293	1.89423073086452	6	somatic	88.578322943897
ATTACTCGGGCTTACTCCTTCAGCTTGGAGGCGAAG	6.72919806039401	2.63555356782181	6	somatic	95.1739392720692
ATTACTCGGTACTCCTATGCGCAATGACAGGCGAAG	6.51523174004803	2.6309708758737	6	somatic	94.0880756082847
ATTACTCGGTACTCCTATTCCGCGGACTAGGCGAAG	6.53426981390718	2.18968975208663	6	somatic	89.9859239895435
ATTACTCGGTAGGATAAGGTTGGATCTTAGGCGAAG	6.32584331087565	2.71540647639793	6	somatic	94.4098129901468
ATTACTCGGTAGGCTGCAGGTAATAATGAGGCGAAG	3.60446787886111	-0.83875198582956	2	somatic	56.163281721295
ATTACTCGTAGAGGCGTTTGCGGATAGTAGGCGAAG	5.61432807559968	0.697721902947555	3	somatic	75.9601849989946
ATTACTCGTATAATAGTTGTTGGATCTTAGGCGAAG	5.70988267695069	0.793554441035562	3	somatic	77.1063744218781
ATTACTCGTATAATAGTTTGCCAGTTGCAGGCGAAG	6.74803459798678	2.03606349360158	6	somatic	89.4932636235673
ATTACTCGTATTAGACTTATTCGGAAGTAGGCGAAG	6.59600301458868	1.85206228450888	6	somatic	87.5326764528454
ATTACTCGTCAATCTCCTATTGCGGCCAAGGCGAAG	6.29978663883286	1.4306444196496	3	somatic	83.792479388699
ATTACTCGTCCGGCTTATGTCTGCAATCAGGCGAAG	4.07041799037272	-0.694640642105309	2	somatic	60.416247737784
ATTACTCGTCCGGCTTATTGCCAGTTGCAGGCGAAG	6.51886405655815	2.00416774879235	6	somatic	88.5179971847979
ATTACTCGTCTATCGCTGAAGCTAGGTTAGGCGAAG	6.88186709542897	2.51038489396017	6	somatic	94.1182384878343
ATTACTCGTCTATCGCTGGGAGTTGCGTAGGCGAAG	5.58827858194696	0.837005337260874	3	somatic	76.5936054695355
ATTACTCGTCTATCGCTGTGGCAGCTCGAGGCGAAG	5.66445565626233	0.654427844583535	3	somatic	76.0406193444601
ATTACTCGTCTTAGCCTGAAGCTAGGTTAGGCGAAG	3.68970120400231	-0.455196656440588	2	somatic	58.5964206716268
ATTACTCGTCTTAGCCTGTGGCAGCTCGAGGCGAAG	6.84432989683675	2.42999577358146	6	somatic	92.8312889603861
ATTACTCGTGGTTGCCGTACTCGTATCAAGGCGAAG	6.38018025841073	2.29172366487049	6	somatic	90.3780414236879
ATTACTCGTGGTTGCCGTGCCAAGCTTGAGGCGAAG	6.41652347633554	2.78948426012686	6	somatic	95.7269253971446
ATTACTCGTGGTTGCCGTGGTAATAATGAGGCGAAG	6.71730638856687	2.47686556977814	6	somatic	92.931831892218
ATTACTCGTGGTTGCCGTTCCTTATAGAAGGCGAAG	5.56122246945068	0.511354435306018	3	somatic	74.5425296601649
ATTACTCGTTCCGTCGACACCTACGCCAAGGCGAAG	6.41573868092036	1.13935320753574	3	somatic	82.4854212748844
ATTACTCGTTCCGTCGACGCCAAGCTTGAGGCGAAG	6.71795844794635	2.04660319620283	6	somatic	89.5133722099336
ATTACTCGTTCCGTCGACGGAATTCAGTAGGCGAAG	6.69943730438632	1.87945799953874	6	somatic	88.1258797506535
ATTACTCGTTCCGTCGACGGTAATAATGAGGCGAAG	5.54599811628857	1.39192699108754	3	somatic	79.3183189221798
ATTACTCGTTGATACGATACCTACGCCAAGGCGAAG	6.64807546271615	2.57006920328045	6	somatic	93.8065553991554
ATTACTCGTTGATACGATCATATCCTATAGGCGAAG	6.81712425201773	2.47330828956274	6	somatic	93.2837321536296
ATTACTCGTTGATACGATTCCTTATAGAAGGCGAAG	5.44360865382475	1.5233503526616	6	somatic	79.4791876131108
ATTACTCGTTGATTGGCGTATAGGATCTAGGCGAAG	6.31342942090555	2.47342104677634	6	somatic	91.7353710034185
ATTACTCGTTGCCGTAGGATTGCGGCCAAGGCGAAG	2.87452016320182	-0.925306394939378	2	somatic	50.3619545545948
ATTACTCGTTGCTTAGATGGAGTTGCGTAGGCGAAG	5.00421349857493	0.553003686160262	3	somatic	71.1743414437965
ATTACTCGTTGCTTAGATTCCGCGGACTAGGCGAAG	6.72517762496264	2.91267754203213	6	somatic	97.7981097928816
ATTACTCGTTGCTTAGATTCGTCGGAACAGGCGAAG	6.56437642535305	2.10567509252539	6	somatic	89.5234265031168
ATTACTCGTTGGTAAGGACTTAATCTTGAGGCGAAG	6.32810583453454	1.69872493007121	3	somatic	85.5519806957571
ATTACTCGTTGGTAAGGATCCGCGGACTAGGCGAAG	5.35552909110965	0.969182385655336	3	somatic	75.6786647898653
ATTACTCGTTGGTAAGGATCGTCGGAACAGGCGAAG	6.59529281844441	1.67053263742027	6	somatic	86.3663784435954
ATTCAGAAAACGCGCAGAGGAAGTTATACAGGACGT	6.66575301659234	2.62134544597359	6	somatic	94.6511160265433
ATTCAGAAAACGCGCAGATAGCCTCGTTCAGGACGT	6.80832103462009	2.96275377198776	6	somatic	98.3812587975065
ATTCAGAAAAGTACGCGACATATCCTATCAGGACGT	6.23980089959947	2.82726330021178	6	somatic	95.4554594811985
ATTCAGAAAAGTACGCGAGGTAATAATGCAGGACGT	6.59522984939475	1.74206060183723	6	somatic	86.7383872913734
ATTCAGAAAAGTACGCGATCCTTATAGACAGGACGT	6.47950423474939	2.71832872579669	6	somatic	95.1437763925196
ATTCAGAAAATACGATAATAGCCTCGTTCAGGACGT	5.12023169719543	-0.0502915606646779	3	somatic	69.3243514980897
ATTCAGAAAGCCGTAGTTCTCCTGGACCCAGGACGT	5.96685015661036	1.16845912212537	3	somatic	80.2533681882164
ATTCAGAAAGTTCTCATGACCTACGCCACAGGACGT	6.45962845322218	1.44274560042513	3	somatic	84.536497084255
ATTCAGAAAGTTCTCATGCATATCCTATCAGGACGT	5.07335639202291	0.743658712680624	3	somatic	72.4512366780615
ATTCAGAAAGTTGAATCAAGTCATAGCCCAGGACGT	6.66671043450556	1.67916487042355	3	somatic	86.5674643072592
ATTCAGAAATAAGGACTCGATTACCGGACAGGACGT	6.84947695138664	2.44051130643811	6	somatic	93.0022119445003
ATTCAGAAATTATGCAAGTACGATCATCCAGGACGT	6.71386706151848	1.91191116206004	6	somatic	88.4375628393324
ATTCAGAACATTATTATTGATTACCGGACAGGACGT	6.24884078695876	1.24901819738993	3	somatic	82.2642268248542
ATTCAGAACCAGATACGGGGTTGAACGTCAGGACGT	6.34351997083867	1.69855939672789	3	somatic	85.6123064548562
ATTCAGAACCGTATGATTATTCGGAAGTCAGGACGT	6.18391388896818	2.02478369953147	6	somatic	87.3919163482807
ATTCAGAACGCGGCCATAACTCGTATCACAGGACGT	6.52519920259473	1.42806148296746	3	somatic	84.6672028956364
ATTCAGAACGTCGAGCGCTCCTTATAGACAGGACGT	4.74966043500824	0.532716268397008	3	somatic	69.4952744822039
ATTCAGAACGTTACCGCTAGGACGGACGCAGGACGT	5.5144427501164	0.875681975422215	3	somatic	76.302030967223
ATTCAGAACTAAGCCTTGAGTCATAGCCCAGGACGT	6.73826949906966	1.81231274881611	6	somatic	87.6834908505932
ATTCAGAACTATATAGCCAGAACCGGAGCAGGACGT	6.52192526972489	1.75499073977857	3	somatic	86.6177357731751
ATTCAGAACTATATAGCCGAGATGCATGCAGGACGT	6.83097653834846	2.88636633741241	6	somatic	97.8584355519807
ATTCAGAACTCGTCGTAGCAGAGAGGTCCAGGACGT	5.99440473699542	1.43552889293671	3	somatic	82.1234667202896
ATTCAGAACTCGTCGTAGTACGATCATCCAGGACGT	6.67818829041281	3.36264267992088	6	somatic	99.416850995375
ATTCAGAAGATTCTTGAAACCTACGCCACAGGACGT	6.57194756307045	1.70473953090099	6	somatic	86.4769756686105
ATTCAGAAGATTCTTGAAGGTAATAATGCAGGACGT	5.96124003231566	1.39306684845257	3	somatic	81.6006434747637
ATTCAGAAGCGGCTGCGGTCGTAACGGTCAGGACGT	6.00683072805129	1.63390604143551	3	somatic	83.8025336818822
ATTCAGAAGCTTGAAGAGAGGTCCTCGTCAGGACGT	6.87706051231048	3.22854485458336	6	somatic	99.1856022521617
ATTCAGAAGCTTGAAGAGCTCCTGGACCCAGGACGT	5.55876473888972	0.81642503111953	3	somatic	76.2618137944903
ATTCAGAAGCTTGAAGAGGTCGGTAGTTCAGGACGT	6.44444310334932	1.27783914523795	3	somatic	83.3802533681882
ATTCAGAAGGCTTACTCCGGTAATAATGCAGGACGT	6.82535626480591	2.89314022422541	6	somatic	97.9087070178966
ATTCAGAAGGCTTACTCCTCCTTATAGACAGGACGT	6.72161652619986	2.11709762415984	6	somatic	89.905489644078
ATTCAGAATATTGCTGGAAGAACCGGAGCAGGACGT	6.68031999452706	2.03862888046218	6	somatic	89.2821234667203
ATTCAGAATGATATTGCGAGGCGAGAGCCAGGACGT	6.07051913503593	1.40481187726692	3	somatic	82.3848783430525
ATTCAGAATGATATTGCGCAGAGAGGTCCAGGACGT	6.61036244846654	2.73824458175497	6	somatic	95.9682284335411
ATTCAGAATGATATTGCGCTCTAACTCGCAGGACGT	6.80756874764542	2.65273655475792	6	somatic	95.6464910516791
ATTCAGAATGATATTGCGTAATTGACCTCAGGACGT	6.91486027793582	2.73944084011136	6	somatic	96.9535491654937
ATTCAGAATGCGACCTCTAGTCATAGCCCAGGACGT	6.70157229005792	2.53776664335159	6	somatic	93.6054695354917
ATTCAGAATGCGACCTCTGTCAAGTCCACAGGACGT	6.35151611935111	1.38736202491787	3	somatic	83.742207922783
ATTCAGAATGGACGACTACTCCTGGACCCAGGACGT	4.14963476902354	-0.62092772228469	2	somatic	61.3110798310879
ATTCAGAATGGTTGCCGTCAGCCGGCTTCAGGACGT	6.69018741245013	2.67435320164243	6	somatic	95.4454051880153
ATTCAGAATGGTTGCCGTCTCTAACTCGCAGGACGT	6.80377171787078	3.03476989923249	6	somatic	98.6326161270863
ATTCAGAATTCGAATATTAGTCATAGCCCAGGACGT	6.74558642017369	2.78926250287043	6	somatic	96.8932234063945
ATTCAGAATTCGAATATTATTCGGAAGTCAGGACGT	5.99035589387609	1.07510758316196	3	somatic	79.9316308063543
ATTCAGAATTGATACGATAGGCGAGAGCCAGGACGT	5.69864956375167	1.8199175268409	3	somatic	83.4807963000201
ATTCAGAATTGATACGATTACGATCATCCAGGACGT	6.29350962770968	2.92874443080414	6	somatic	96.8228433541122
ATTCAGAATTGCCGTAGGGGTAATAATGCAGGACGT	5.33220449618244	0.951705590216068	3	somatic	75.3870902875528
ATTCAGAATTGCCGTAGGTCCTTATAGACAGGACGT	6.87880487687777	2.74987548881136	6	somatic	96.9133319927609
ATTCAGAATTGCGAGCATAGAACCGGAGCAGGACGT	6.04940010922774	1.12228278624168	3	somatic	80.4041825859642
CGCTCATTAAGTAGCTCACTTAGGTATCCCTATCCT	5.67227210704606	1.12197658640004	3	somatic	78.7050070380052
CGCTCATTAATATTACTTGATTAGATGACCTATCCT	5.29142112765135	0.991579252923071	3	somatic	75.3368188216368
CGCTCATTAATATTACTTTATAGGATCTCCTATCCT	6.74886419230114	2.28978360949156	6	somatic	91.3231449829077
CGCTCATTACGGCGTTAACAATGAGTCCCCTATCCT	5.67497702116948	0.876300918867812	3	somatic	77.2974059923587
CGCTCATTACTATTCATTAGCTTATAGGCCTATCCT	5.39716233179295	0.618949147239558	3	somatic	74.1906293987533
CGCTCATTAGACCATATCCCATCTGGCACCTATCCT	5.58799612526319	4.03192376449676	6	somatic	99.5877739794892
CGCTCATTAGACCATATCCTTATAAGTTCCTATCCT	6.84438145114178	2.50956055124693	6	somatic	93.8970440378042
CGCTCATTAGAGGAGAATATTGCGGCCACCTATCCT	6.01425474168219	2.33136559842619	2	somatic	89.7144580735974
CGCTCATTAGAGGAGAATCCATCTGGCACCTATCCT	5.11400923262437	4.01057372910914	3	somatic	99.6782626181379
CGCTCATTAGAGGAGAATGATTAGATGACCTATCCT	5.77847230349024	1.61816968574095	3	somatic	82.2240096521215
CGCTCATTATACCTCGACCCATCTGGCACCTATCCT	5.94136069635728	1.33693658536586	3	somatic	81.0778202292379
CGCTCATTATACCTCGACCTTATAAGTTCCTATCCT	5.65215734968584	0.700324170925367	3	somatic	76.2115423285743
CGCTCATTATACCTCGACGATTAGATGACCTATCCT	6.51346085575948	2.11081977794911	6	somatic	89.3927206917354
CGCTCATTATACCTCGACTTCAGCTTGGCCTATCCT	4.87594191202043	-0.0528242003587367	2	somatic	67.9569676251759
CGCTCATTATGGAACGAAAGCTTATAGGCCTATCCT	6.37338628344669	2.65419751344024	6	somatic	93.675849587774
CGCTCATTATGGAACGAAATTGCGGCCACCTATCCT	6.55190624580922	2.79727633224753	6	somatic	96.4206716267846
CGCTCATTATGGAACGAACCATCTGGCACCTATCCT	5.88211210275773	1.5766618502775	3	somatic	82.6865071385482
CGCTCATTATGGAACGAAGATTAGATGACCTATCCT	6.53455114959362	2.32562055264362	6	somatic	91.0315704805952
CGCTCATTATGGAACGAATATAGGATCTCCTATCCT	5.29451899545477	0.900117819551137	3	somatic	74.8240498692942
CGCTCATTATGGCGCCTGATTGACCGAGCCTATCCT	5.91752667059737	1.64238594943233	3	somatic	83.2696561431731
CGCTCATTATGGCGCCTGGAGACCTACCCCTATCCT	5.96629488327658	2.64116537387696	6	somatic	92.1777599034788
CGCTCATTATGGCGCCTGTGCCAGTTGCCCTATCCT	5.63597845248688	0.783883723852639	3	somatic	76.6237683490851
CGCTCATTATTGGCAGATACTGAGCGACCCTATCCT	5.16269435104857	0.205371031955108	3	somatic	70.6213553187211
CGCTCATTATTGGCAGATTCGTCCTTCGCCTATCCT	3.46038982054352	-0.143400641490711	2	somatic	58.4355519806958
CGCTCATTCAGACTAAGGCCATCTGGCACCTATCCT	4.70168153115999	-0.128786598467665	2	somatic	66.579529459079
CGCTCATTCAGACTAAGGCTTATAAGTTCCTATCCT	5.18142412353645	0.925349729182259	3	somatic	74.3213352101347
CGCTCATTCAGACTAAGGTATAGGATCTCCTATCCT	5.9022488688841	1.34744271255136	3	somatic	80.9068972451237
CGCTCATTCAGACTAAGGTGGCGTAGAACCTATCCT	6.53202623052574	2.43476797071272	6	somatic	92.0068369193646
CGCTCATTCAGCTAGCGGCTTAGGTATCCCTATCCT	6.60839136232461	1.89781458466613	6	somatic	87.8946310074402
CGCTCATTCAGCTAGCGGGCGATTGCAGCCTATCCT	6.52668884491634	2.16269260736443	6	somatic	89.7948924190629
CGCTCATTCATAGCGACCGATGCAGTTCCCTATCCT	6.71791369228835	2.10131264302793	6	somatic	89.8351095917957
CGCTCATTCATAGCGACCTTATGACCAACCTATCCT	5.5310309245257	0.695133794759907	3	somatic	75.3267645284537
CGCTCATTCCTCAGCTCCCATTGACGCTCCTATCCT	6.69171312309942	2.46804717465113	6	somatic	92.7307460285542
CGCTCATTCCTCAGCTCCTGAGGAATCACCTATCCT	6.12456284013467	1.26293696451134	3	somatic	81.6810778202292
CGCTCATTCCTCAGCTCCTTGAGAGAGTCCTATCCT	5.99353385041619	1.70586864350939	3	somatic	84.2650311683089
CGCTCATTCGAATGGAGCCTTAGGTATCCCTATCCT	6.67313743637746	2.24643071529871	6	somatic	90.8003217373819
CGCTCATTCGAATGGAGCGCGATTGCAGCCTATCCT	6.76125408111247	2.02506163569019	6	somatic	89.4530464508345
CGCTCATTCGCTTATCGTCAATGAGTCCCCTATCCT	6.62033698627306	2.23667204852976	6	somatic	90.6696159260004
CGCTCATTCGCTTATCGTTTGGTCCGTTCCTATCCT	6.73175912498042	1.93256823092458	6	somatic	88.6386487029962
CGCTCATTCTAATTGCGACCATCGTTCCCCTATCCT	5.80395705243322	1.09533710600149	3	somatic	79.117233058516
CGCTCATTCTAATTGCGAGATGCAGTTCCCTATCCT	5.8073004657542	0.94789663109646	3	somatic	78.4536497084255
CGCTCATTCTAATTGCGAGTAGACCTGGCCTATCCT	5.35552187757765	0.639502486975666	3	somatic	73.9995978282727
CGCTCATTCTAGCCAGCCGTCTGCAATCCCTATCCT	6.73189961194423	2.03359998396392	6	somatic	89.4228835712849
CGCTCATTCTAGCCAGCCGTTGGATCTTCCTATCCT	6.04626408154322	1.34998501737471	3	somatic	81.7916750452443
CGCTCATTCTCAATTAGTTTGAGAGAGTCCTATCCT	5.23770467630593	4.13287775656798	6	somatic	99.6480997385884
CGCTCATTGAGCGCGATGCATTGACGCTCCTATCCT	4.8323516372161	0.0743969171058085	2	somatic	68.2384878343052
CGCTCATTGAGCGCGATGTCGTCCTTCGCCTATCCT	6.76010271914691	2.75984697291263	6	somatic	96.6720289563644
CGCTCATTGAGCGCGATGTGATACTCAACCTATCCT	4.81808100350065	-0.200201044731169	2	somatic	66.9817011864066
CGCTCATTGATCTTCGCAATTGCGGCCACCTATCCT	5.21381832704334	0.183000672298713	2	somatic	70.8626583551176
CGCTCATTGATCTTCGCATGGCGTAGAACCTATCCT	6.45644504035349	2.81220162831501	6	somatic	96.2396943494872
CGCTCATTGCAAGACCGTCCATCGTTCCCCTATCCT	6.24019644723328	2.05529845626435	6	somatic	87.9147395938066
CGCTCATTGCAAGACCGTGGTACGTTAACCTATCCT	6.55255850156662	2.60226803365934	6	somatic	93.8266639855218
CGCTCATTGCAAGACCGTGTAGACCTGGCCTATCCT	5.04990320462849	0.972819973346015	3	somatic	73.5270460486628
CGCTCATTGCATATGAGCAGCTTATAGGCCTATCCT	6.45488399562416	1.5688860759219	3	somatic	85.1900261411623
CGCTCATTGCATATGAGCATTGCGGCCACCTATCCT	6.14699395265524	1.70794681768063	3	somatic	84.9286145183994
CGCTCATTGCATATGAGCTATAGGATCTCCTATCCT	6.6900775583647	2.62621796856674	6	somatic	94.8220390106576
CGCTCATTGCATATGAGCTGGCGTAGAACCTATCCT	6.80405860465768	2.64997296699396	6	somatic	95.5962195857631
CGCTCATTGCATATGAGCTTCAGCTTGGCCTATCCT	5.70394621728006	0.910014312416072	3	somatic	77.7096320128695
CGCTCATTGCGCGTTCATAGCTTATAGGCCTATCCT	5.63746849991659	1.07521903479841	3	somatic	78.162075206113
CGCTCATTGCGCGTTCATATTGCGGCCACCTATCCT	6.24209458033667	1.27001990255283	3	somatic	82.4250955157852
CGCTCATTGCGCGTTCATCTTATAAGTTCCTATCCT	4.87183293038227	-0.0668144824522468	2	somatic	67.8765332797104
CGCTCATTGCGCTATGGTCGCCTCTTATCCTATCCT	6.04967938114555	2.28227185992287	6	somatic	89.4027749849186
CGCTCATTGCGCTATGGTGTTGGATCTTCCTATCCT	3.95735588667848	-0.65731385673425	2	somatic	59.7124472149608
CGCTCATTGCGTTCCGTTCATTGACGCTCCTATCCT	4.558468770586	0.0497297676089066	3	somatic	66.3784435954152
CGCTCATTGCGTTCCGTTTTCTACCTCACCTATCCT	5.87388467560888	2.62128947142715	6	somatic	91.815805348884
CGCTCATTGCTAACGGATCGCCTCTTATCCTATCCT	6.20090093229833	1.80508633491048	3	somatic	85.7731751457872
CGCTCATTGGTTATCGAAGTCTGCAATCCCTATCCT	5.33303904930696	1.02258753400658	3	somatic	75.8294791876131
CGCTCATTGGTTATCGAAGTTGGATCTTCCTATCCT	6.58778623821901	2.45526302812802	6	somatic	92.3889000603258
CGCTCATTGTACTCCTATTGAGGAATCACCTATCCT	6.65404551766477	2.41269928831362	6	somatic	92.1274884375628
CGCTCATTGTACTCCTATTTGAGAGAGTCCTATCCT	6.35212716818719	2.038971387702	6	somatic	88.2465312688518
CGCTCATTGTAGGATAAGGATGCAGTTCCCTATCCT	5.72180958466078	1.18374138657735	3	somatic	79.1574502312487
CGCTCATTGTAGGATAAGTTATGACCAACCTATCCT	4.62089040552829	0.685865682190472	3	somatic	69.4047858435552
CGCTCATTTAAGTCCTGACAATGAGTCCCCTATCCT	5.98082282689927	1.35417427855675	3	somatic	81.4498290770159
CGCTCATTTAAGTCCTGAGATGCAGTTCCCTATCCT	5.34604274849969	4.14416713409497	6	somatic	99.6179368590388
CGCTCATTTAAGTCCTGAGGTACGTTAACCTATCCT	5.76638003590572	1.37190994502135	3	somatic	80.3639654132315
CGCTCATTTAGAGGCGTTACTGAGCGACCCTATCCT	4.19531480243475	-0.301827233773635	2	somatic	62.859440981299
CGCTCATTTAGAGGCGTTCATTGACGCTCCTATCCT	6.88166651927358	2.90900769586767	6	somatic	98.1902272270259
CGCTCATTTAGAGGCGTTTCGTCCTTCGCCTATCCT	3.20392522391086	-0.958140444655555	2	somatic	52.4230846571486
CGCTCATTTAGAGGCGTTTTCTACCTCACCTATCCT	2.83227716811559	-0.0515620388405713	2	somatic	54.1222602051076
CGCTCATTTAGAGGCGTTTTGAGAGAGTCCTATCCT	6.50945193732941	2.36324943477506	6	somatic	91.2829278101749
CGCTCATTTAGGTAACTTCTTAGGTATCCCTATCCT	6.39724564570196	1.66712108489849	3	somatic	85.5921978684898
CGCTCATTTATAATAGTTCCATCGTTCCCCTATCCT	4.70277574813297	0.853669325401162	3	somatic	70.6515181982707
CGCTCATTTATAATAGTTTCAATATCGACCTATCCT	6.06737396496186	1.31447407966249	3	somatic	81.721294992962
CGCTCATTTATTAGACTTAGCTTATAGGCCTATCCT	4.69743504756767	-0.189739357491332	2	somatic	66.3181178363161
CGCTCATTTATTAGACTTTGGCGTAGAACCTATCCT	6.49467274865753	2.66402090340053	6	somatic	94.4500301628796
CGCTCATTTATTAGACTTTTCAGCTTGGCCTATCCT	4.85609841052451	0.501212195345468	3	somatic	70.0281520209129
CGCTCATTTCCGGCTTATGTAGACCTGGCCTATCCT	5.32656099594642	0.904957773133087	3	somatic	75.0653529056907
CGCTCATTTCCGGCTTATTTGGTCCGTTCCTATCCT	6.57193844957932	2.49606156026968	6	somatic	92.6201488035391
CGCTCATTTCCTCTGCCGTTATGACCAACCTATCCT	5.82678966774289	1.58655750342608	3	somatic	82.2943897044038
CGCTCATTTCCTCTGCCGTTGGTCCGTTCCTATCCT	5.92752277211406	3.69384997017231	6	somatic	99.5475568067565
CGCTCATTTCGCCGCCGGCGCCTCTTATCCTATCCT	6.54614787214482	2.33129993834468	6	somatic	91.1421677056103
CGCTCATTTCGCCGCCGGGAGACCTACCCCTATCCT	6.26518063927121	2.58326156587921	6	somatic	92.5296601648904
CGCTCATTTCGGATTCGGCTTAGGTATCCCTATCCT	6.48036345007921	2.46593573764416	6	somatic	92.0872712648301
CGCTCATTTCGGATTCGGGCGATTGCAGCCTATCCT	5.87902983983467	0.962414436514447	3	somatic	78.9161471948522
CGCTCATTTCGGATTCGGGTTGGATCTTCCTATCCT	6.67706050161465	2.31885250879817	6	somatic	91.39352503519
CGCTCATTTCTATCGCTGTCGTCCTTCGCCTATCCT	5.57899354741458	0.927344824251175	3	somatic	76.9957771968631
CGCTCATTTCTATCGCTGTTCTACCTCACCTATCCT	6.7197619339498	2.19986227184416	6	somatic	90.6293987532676
CGCTCATTTCTATCGCTGTTGAGAGAGTCCTATCCT	6.54912109661126	1.83154071349352	6	somatic	87.1807761914337
CGCTCATTTCTTAGCCTGCATTGACGCTCCTATCCT	5.7138233183074	1.35744653440558	3	somatic	80.0422280313694
CGCTCATTTCTTAGCCTGTCGTCCTTCGCCTATCCT	5.97172261533424	1.63520473808425	3	somatic	83.5612306454856
CGCTCATTTCTTGAGGTTCCATCGTTCCCCTATCCT	6.5904023446459	2.34604236450379	6	somatic	91.3734164488236
CGCTCATTTCTTGAGGTTGATGCAGTTCCCTATCCT	6.24206819789608	1.34054178992657	3	somatic	82.9177558817615
CGCTCATTTCTTGAGGTTGGTACGTTAACCTATCCT	6.39741903070358	2.07441388451831	6	somatic	88.7090287552785
CGCTCATTTCTTGAGGTTTTATGACCAACCTATCCT	5.5893363403538	0.779237285908941	3	somatic	76.2517595013071
CGCTCATTTTATTGAGGCATTGACCGAGCCTATCCT	3.69047624497424	-0.975552650367466	2	somatic	56.1331188417454
CGCTCATTTTATTGAGGCCGCCTCTTATCCTATCCT	5.72213226270802	1.11135118347411	3	somatic	78.8759300221194
CGCTCATTTTATTGAGGCGCGATTGCAGCCTATCCT	6.73229386581469	2.34300397640321	6	somatic	91.8057510557008
CGCTCATTTTATTGAGGCGTCTGCAATCCCTATCCT	5.28909411851375	0.975571717207459	3	somatic	75.2161673034386
CGCTCATTTTATTGAGGCGTTGGATCTTCCTATCCT	6.7310357365377	2.17772417994142	6	somatic	90.438367182787
CGCTCATTTTGCCGTAGGGGAATTCAGTCCTATCCT	6.18001781034305	1.19273784940052	3	somatic	81.5001005429318
CGCTCATTTTGCTTAGATCCTCCGACGGCCTATCCT	6.7142188248202	2.34250516320888	6	somatic	91.7253167102353
CGCTCATTTTGCTTAGATTGAGGAATCACCTATCCT	6.59970200904377	2.51101121610364	6	somatic	92.8413432535693
CGCTCATTTTGGCAAGCCCCATCGTTCCCCTATCCT	6.32953270114315	1.80932761109553	3	somatic	86.3864870299618
CGCTCATTTTGGCAAGCCGATGCAGTTCCCTATCCT	6.81732148046606	1.97644326039575	6	somatic	89.1715262417052
CGCTCATTTTGGCAAGCCTTGGTCCGTTCCTATCCT	6.29203765852534	2.26067808900497	6	somatic	89.8853810577116
CGCTCATTTTGGTAAGGATTCTACCTCACCTATCCT	6.76980926651638	2.30301963908381	6	somatic	91.5443394329379
CGGCTATGAACGAATTCGAGGCGAGAGCAGGCGAAG	5.39002966262137	1.0642321798498	3	somatic	76.5433340036195
CGGCTATGAACGAATTCGCAGAGAGGTCAGGCGAAG	5.99122486510994	2.38290872268175	6	somatic	90.0160868690931
CGGCTATGAACGAATTCGTACGATCATCAGGCGAAG	0.480543977747528	-2.86894455307417	0	somatic	35.1397546752463
CGGCTATGAACGAATTCGTTAATTAGCCAGGCGAAG	6.1372590684753	2.41419150583785	6	somatic	90.7701588578323
CGGCTATGAACGCGCAGAAGGACGGACGAGGCGAAG	6.52436737211204	2.36408680914129	6	somatic	91.3432535692741
CGGCTATGAACGCGCAGAGGTTGAACGTAGGCGAAG	6.9008056788871	2.65361012027414	6	somatic	96.1391514176553
CGGCTATGAACGCGCAGATAGCCTCGTTAGGCGAAG	6.23509680037377	1.56219124572199	3	somatic	84.3354112205912
CGGCTATGAAGTACGCGAACTCGTATCAAGGCGAAG	5.83010557872598	2.04939993682206	3	somatic	86.1552382867484
CGGCTATGAAGTACGCGAGCCAAGCTTGAGGCGAAG	6.40015698630714	2.70472446804769	6	somatic	94.6209531469938
CGGCTATGAAGTACGCGAGCCAAGCTTGCAGGACGT	5.98120202044213	1.19345161392258	3	somatic	80.4745626382465
CGGCTATGAAGTACGCGAGGTAATAATGAGGCGAAG	6.53449663232798	2.75938077823837	6	somatic	95.9179569676252
CGGCTATGAAGTAGCTCAATTGACCGAGCCTATCCT	6.61492817914081	1.71126970582897	3	somatic	86.6378443595415
CGGCTATGAAGTAGCTCACTTAGGTATCATAGAGGC	5.53481532017645	0.572861595270066	3	somatic	74.6832897647295
CGGCTATGAAGTAGCTCAGAGACCTACCCCTATCCT	6.87440259258063	2.6812207392229	6	somatic	96.3201286949527
CGGCTATGAAGTAGCTCAGTCTGCAATCATAGAGGC	6.46563770991454	1.35834563804144	3	somatic	84.0136738387291
CGGCTATGAAGTAGCTCAGTTGGATCTTATAGAGGC	6.8650613777731	3.19266045792591	6	somatic	99.1051679066962
CGGCTATGAAGTAGCTCATGCCAGTTGCATAGAGGC	6.73419415708885	2.40022914379086	6	somatic	92.2682485421275
CGGCTATGAATACGATAAAGGTCCTCGTAGGCGAAG	4.07916140738699	-0.566090306529655	2	somatic	61.0697767946913
CGGCTATGAATACGATAAAGGTCCTCGTCAGGACGT	6.46988477144759	2.68813084361223	6	somatic	94.6812789060929
CGGCTATGAATACGATAAGGTTGAACGTAGGCGAAG	1.99230895682432	-1.36534945995102	2	somatic	46.229640056304
CGGCTATGAATATTACTTAGAACCGGAGTATAGCCT	6.17664889541091	2.18484444905635	6	somatic	88.83973456666
CGGCTATGAATATTACTTAGCTTATAGGCCTATCCT	6.4292650319923	1.67530694046846	3	somatic	85.7229036798713
CGGCTATGAATATTACTTCCATCTGGCAATAGAGGC	5.90672359052326	1.28086360902653	3	somatic	80.554996983712
CGGCTATGAATATTACTTCTTATAAGTTCCTATCCT	5.28204506750568	0.27244173473638	3	somatic	71.6368389302232
CGGCTATGAATATTACTTGATTACCGGATATAGCCT	6.77657680635347	3.16263151551286	6	somatic	98.9644078021315
CGGCTATGAATATTACTTTGATACTCAATATAGCCT	5.90035793955195	1.08731857578233	3	somatic	79.6199477176754
CGGCTATGAATATTACTTTTCAGCTTGGATAGAGGC	6.75241641100037	2.60394161750645	6	somatic	94.8019304242912
CGGCTATGAATATTACTTTTGAGAGAGTTATAGCCT	5.35167006654796	0.907806086843678	3	somatic	75.2764930625377
CGGCTATGACCAGGCGCAACTCGTATCAAGGCGAAG	6.84076195798578	2.92809203789481	6	somatic	98.2404986929419
CGGCTATGACCAGGCGCAACTCGTATCACAGGACGT	-0.706647133426802	-2.78322605621429	0	somatic	20.3096722300422
CGGCTATGACCAGGCGCACATATCCTATAGGCGAAG	6.01639404652314	1.00826708081061	3	somatic	79.7607078222401
CGGCTATGACCAGGCGCATCCTTATAGACAGGACGT	0.255956353879286	-2.70160980155905	0	somatic	32.8172129499296
CGGCTATGACGGCGTTAACTTAGGTATCTATAGCCT	6.7154475271091	2.59680874949545	6	somatic	94.5907902674442
CGGCTATGACGGCGTTAATCAATATCGAATAGAGGC	6.61057506355208	2.74317144075682	6	somatic	96.0184998994571
CGGCTATGACGGCGTTAATTGGTCCGTTATAGAGGC	6.80245639265709	3.10454914321647	6	somatic	98.7834305248341
CGGCTATGACTATTCATTAGAACCGGAGTATAGCCT	6.62896955414076	2.76747722722143	6	somatic	96.3704001608687
CGGCTATGACTATTCATTCCATCTGGCAATAGAGGC	6.84301847984303	3.16545843432663	6	somatic	99.0046249748643
CGGCTATGACTATTCATTGATTAGATGACCTATCCT	6.77789453200492	2.27360978170085	6	somatic	91.2728735169918
CGGCTATGACTATTCATTGTCAAGTCCATATAGCCT	6.70974791963522	2.84867498728706	6	somatic	97.2953951337221
CGGCTATGACTATTCATTTATAGGATCTATAGAGGC	6.84459481922985	2.74453407615337	6	somatic	96.812789060929
CGGCTATGACTATTCATTTTCAGCTTGGATAGAGGC	6.52260885340749	2.23991109660022	6	somatic	90.3378242509552
CGGCTATGAGACCATATCAGAACCGGAGTATAGCCT	6.8825706051453	3.01026981982575	6	somatic	98.6225618339031
CGGCTATGAGACCATATCAGTCATAGCCTATAGCCT	5.24077617901432	0.561406913376307	3	somatic	72.6322139553589
CGGCTATGAGACCATATCATTCGGAAGTTATAGCCT	6.89120542620066	2.52338732412943	6	somatic	94.3193243514981
CGGCTATGAGACCATATCCCATCTGGCACCTATCCT	6.70094763065651	2.73356833762297	6	somatic	96.2497486426704
CGGCTATGAGACCATATCTATAGGATCTATAGAGGC	6.65704559828373	3.21679968828489	6	somatic	99.2258194248944
CGGCTATGAGACCATATCTGGCGACGGATATAGCCT	6.78985522326602	2.9707119550944	6	somatic	98.4114216770561
CGGCTATGAGACCATATCTGGCGTAGAAATAGAGGC	6.82156612068838	2.99451087804805	6	somatic	98.5220189020712
CGGCTATGAGACCATATCTTCAGCTTGGATAGAGGC	6.88366786863484	2.81386990535208	6	somatic	97.4361552382867
CGGCTATGAGACCATATCTTCAGCTTGGCCTATCCT	4.72040460478908	-0.117214002734903	2	somatic	66.7403981500101
CGGCTATGAGAGGAGAATAGCTTATAGGATAGAGGC	6.18689633009974	1.04882043950479	3	somatic	80.6454856223608
CGGCTATGAGAGGAGAATATTCGGAAGTTATAGCCT	6.37162813634987	1.21686199033004	3	somatic	82.78705007038
CGGCTATGAGAGGAGAATATTGCGGCCACCTATCCT	6.81583513230155	2.32861911329363	6	somatic	91.8962396943495
CGGCTATGAGAGGAGAATCCATCTGGCACCTATCCT	6.51981395132683	2.74019892878257	6	somatic	95.5459481198472
CGGCTATGAGAGGAGAATTTCAGCTTGGATAGAGGC	6.71085126060456	2.51098419328236	6	somatic	93.303840739996
CGGCTATGAGAGGAGAATTTCAGCTTGGCCTATCCT	6.42576719041883	1.92620144907111	3	somatic	87.4924592801126
CGGCTATGAGATTACGTTAGGACGGACGCAGGACGT	6.51043523510984	2.44581193580637	6	somatic	92.0369997989141
CGGCTATGAGATTACGTTAGGTCCTCGTCAGGACGT	-0.632038778133571	-1.09904498816306	0	somatic	27.1566458877941
CGGCTATGAGATTACGTTCTCCTGGACCAGGCGAAG	1.4032518023978	-2.12225528416609	0	somatic	43.886989744621
CGGCTATGAGATTACGTTGGAAGTTATAAGGCGAAG	5.71499473033862	1.0440746001196	3	somatic	78.4134325356927
CGGCTATGAGATTACGTTTGGTAATCCTAGGCGAAG	6.80233122079044	3.04150621426616	6	somatic	98.672833299819
CGGCTATGAGCCGTAGTTAGGTCCTCGTAGGCGAAG	5.90359799895103	2.33237868552132	6	somatic	89.3525035190026
CGGCTATGAGCCGTAGTTAGGTCCTCGTCAGGACGT	5.12122837895385	0.53054168611395	2	somatic	71.8178162075206
CGGCTATGAGCCGTAGTTGGAAGTTATAAGGCGAAG	2.13183678098982	-1.10630290697522	2	somatic	47.023929217776
CGGCTATGAGCCGTAGTTTAGCCTCGTTAGGCGAAG	6.56177643823272	2.52699073869208	6	somatic	92.9016690126684
CGGCTATGAGCCGTAGTTTAGCCTCGTTCAGGACGT	5.853079353428	1.63502907973967	3	somatic	82.9278101749447
CGGCTATGAGGTCAGCTTACCTACGCCAATAGAGGC	6.11255802572675	2.19237263151739	6	somatic	88.7391916348281
CGGCTATGAGGTCAGCTTACTCGTATCACAGGACGT	6.5267076818718	1.87599501958723	6	somatic	87.4321335210135
CGGCTATGAGGTCAGCTTCATATCCTATAGGCGAAG	-0.205678734738378	-2.62755927404546	0	somatic	25.9802935853609
CGGCTATGAGGTCAGCTTCCGACTCCAAAGGCGAAG	5.97909545138867	1.64283581579095	3	somatic	83.7220993364166
CGGCTATGAGGTCAGCTTGGAATTCAGTATAGAGGC	6.69122382005443	1.87951782283406	6	somatic	88.0756082847376
CGGCTATGAGGTCAGCTTTCCTTATAGAAGGCGAAG	5.53891319778341	1.04911633060056	3	somatic	77.3778403378243
CGGCTATGAGTCCGCTGCCAGCCGGCTTCAGGACGT	-0.934274094620999	-2.25461797792163	0	somatic	19.1333199276091
CGGCTATGAGTCCGCTGCTAATTGACCTAGGCGAAG	2.86319093607308	-0.951670489572156	2	somatic	50.1809772772974
CGGCTATGAGTCCGCTGCTACGATCATCAGGCGAAG	3.79979138575725	-0.0124549833504584	2	somatic	61.6127086265836
CGGCTATGAGTCCGCTGCTCAAGATAGTAGGCGAAG	-1.92009427199131	-2.79719001864648	5	somatic	14.2871506133119
CGGCTATGAGTCCGCTGCTCAAGATAGTCAGGACGT	6.59074422899387	2.08192547156601	6	somatic	89.372612105369
CGGCTATGAGTTCTCATGACTCGTATCAAGGCGAAG	4.89835390750874	0.935571403121293	3	somatic	72.2501508143978
CGGCTATGAGTTCTCATGCATATCCTATAGGCGAAG	6.66563545737441	2.73576377416573	6	somatic	96.1994771767545
CGGCTATGAGTTCTCATGCCGACTCCAAAGGCGAAG	6.69044299164887	2.1565334132233	6	somatic	90.1065755077418
CGGCTATGAGTTCTCATGGGAATTCAGTCCTATCCT	6.71772326421107	2.45208181886271	6	somatic	92.6503116830887
CGGCTATGAGTTCTCATGTCCTTATAGAAGGCGAAG	6.43751428205478	2.26880850254212	6	somatic	90.327769957772
CGGCTATGAGTTGAATCAAGAACCGGAGCAGGACGT	0.377405308701076	-2.53305326576262	0	somatic	35.4313291775588
CGGCTATGAGTTGAATCAATTCGGAAGTAGGCGAAG	4.32875529292463	0.32732765774707	2	somatic	66.04665192037
CGGCTATGAGTTGAATCATCGTAACGGTAGGCGAAG	6.50573384918258	2.24932041447424	6	somatic	90.3880957168711
CGGCTATGATAAGGACTCGAGATGCATGCAGGACGT	6.81469630416222	3.10732076269533	6	somatic	98.8437562839332
CGGCTATGATAAGGACTCGTCAAGTCCAAGGCGAAG	6.12169916733052	2.03600512486508	6	somatic	87.2511562437161
CGGCTATGATAAGGACTCTGGCGACGGAAGGCGAAG	6.17122968249778	1.67732780730095	3	somatic	84.8180172933843
CGGCTATGATACCTCGACATTGCGGCCAATAGAGGC	6.62793878721767	1.65693917354124	3	somatic	86.3764327367786
CGGCTATGATACCTCGACATTGCGGCCACCTATCCT	5.44064737972032	0.563882238350014	2	somatic	74.2006836919364
CGGCTATGATACCTCGACCCATCTGGCAATAGAGGC	5.97789371106975	0.918291866467229	3	somatic	79.1473959380656
CGGCTATGATACCTCGACCTTATAAGTTATAGAGGC	5.99013610604122	1.10111981797397	3	somatic	80.072390910919
CGGCTATGATACCTCGACGTCAAGTCCATATAGCCT	6.16384594677988	1.95966380201298	6	somatic	86.8288759300221
CGGCTATGATACCTCGACTGGCGTAGAAATAGAGGC	6.87290216574504	3.04559497117983	6	somatic	98.7029961793686
CGGCTATGATACCTCGACTGGCGTAGAACCTATCCT	6.84931948532407	3.26153330112821	6	somatic	99.2157651317112
CGGCTATGATGGAACGAAAGCTTATAGGATAGAGGC	6.76717680235099	3.20480118219687	6	somatic	99.044842147597
CGGCTATGATGGAACGAAAGTCATAGCCTATAGCCT	6.85923484322392	2.64447353381605	6	somatic	95.7872511562437
CGGCTATGATGGAACGAAATTCGGAAGTTATAGCCT	6.83573032098697	2.96240957763757	6	somatic	98.4516388497889
CGGCTATGATGGAACGAAATTGCGGCCAATAGAGGC	6.77604520392592	2.86642417737711	6	somatic	97.6171325155842
CGGCTATGATGGAACGAACCATCTGGCAATAGAGGC	5.77305289738133	2.0853447430859	3	somatic	86.2557812185803
CGGCTATGATGGAACGAACTTATAAGTTATAGAGGC	6.86556383688284	3.02142447805182	6	somatic	98.6627790066358
CGGCTATGATGGAACGAATATAGGATCTATAGAGGC	6.78888492295961	3.07109431650944	6	somatic	98.6929418861854
CGGCTATGATGGCGCCTGCGCCTCTTATATAGAGGC	6.63115592665777	3.2028261172551	6	somatic	99.2459280112608
CGGCTATGATGGCGCCTGGCGATTGCAGATAGAGGC	6.78746216364797	3.12651435533154	6	somatic	98.8940277498492
CGGCTATGATGGCGCCTGGCGATTGCAGCCTATCCT	6.91059153909474	2.74123817427554	6	somatic	96.9434948723105
CGGCTATGATGGCGCCTGGTCTGCAATCCCTATCCT	6.68692144580509	1.74972261099238	3	somatic	87.090287552785
CGGCTATGATTATGCAAGAGGCGAGAGCCAGGACGT	6.20105093119391	1.27959464637367	3	somatic	82.1938467725719
CGGCTATGATTATGCAAGCAGCCGGCTTAGGCGAAG	5.3895583588514	0.546614439953965	3	somatic	73.6074803941283
CGGCTATGATTATGCAAGCTCTAACTCGAGGCGAAG	6.41369859083336	1.40140366005546	3	somatic	84.0840538910115
CGGCTATGATTATGCAAGTCAAGATAGTAGGCGAAG	6.91943326088319	2.90621559820971	6	somatic	98.2606072793083
CGGCTATGATTATGCAAGTTAATTAGCCCAGGACGT	5.5387437837214	0.69995802521669	3	somatic	75.4273074602855
CGGCTATGATTCTTAGCTCTCCTGGACCAGGCGAAG	6.65503854643252	2.20629948041071	6	somatic	90.4584757691534
CGGCTATGATTCTTAGCTGGAAGTTATAAGGCGAAG	3.27230857925903	-1.12134546309685	2	somatic	52.1918359139353
CGGCTATGATTCTTAGCTGGTTGAACGTCAGGACGT	0.438602837995652	-1.27171169502848	5	somatic	40.7399959782827
CGGCTATGATTCTTAGCTTAGCCTCGTTAGGCGAAG	6.3791070591074	2.12658055031861	6	somatic	89.0106575507742
CGGCTATGATTCTTAGCTTGGTAATCCTCAGGACGT	6.65349588694913	2.26966456819315	6	somatic	90.8807560828474
CGGCTATGATTGGCAGATCCTCCGACGGATAGAGGC	5.6965381238801	0.741998662524524	3	somatic	76.8248542127488
CGGCTATGATTGGCAGATTCGTCCTTCGCCTATCCT	6.16197377367677	1.11212138809342	3	somatic	80.8767343655741
CGGCTATGATTGGCAGATTCGTCGGAACTATAGCCT	6.71990719493926	3.37804101590911	6	somatic	99.4067967021918
CGGCTATGATTGGCAGATTGAGGAATCACCTATCCT	6.8638083010833	3.08724049555212	6	somatic	98.7934848180173
CGGCTATGATTGGCAGATTTGAGAGAGTATAGAGGC	6.19657896968824	1.24240586063723	3	somatic	81.8922179770762
CGGCTATGCAGACTAAGGAGAACCGGAGTATAGCCT	6.88054816938609	2.27743868610405	6	somatic	91.6247737784034
CGGCTATGCAGACTAAGGAGTCATAGCCTATAGCCT	6.11247542046818	1.60694261187664	3	somatic	84.1041624773778
CGGCTATGCAGACTAAGGATTCGGAAGTTATAGCCT	6.182587326092	1.96414116167017	3	somatic	86.9394731550372
CGGCTATGCAGACTAAGGATTGCGGCCAATAGAGGC	4.7876678968153	0.370023265699822	2	somatic	68.9925598230444
CGGCTATGCAGACTAAGGGATTAGATGAATAGAGGC	5.42601233952375	0.752714355382038	3	somatic	74.8944299215765
CGGCTATGCAGACTAAGGTGGCGTAGAACCTATCCT	6.74855317858221	2.62906529690629	6	somatic	95.163884978886
CGGCTATGCAGCTAGCGGCGCCTCTTATATAGAGGC	6.4382444900975	1.57103827550011	6	somatic	85.1498089684295
CGGCTATGCAGCTAGCGGCTTAGGTATCATAGAGGC	6.54675049619095	2.1263356331163	6	somatic	89.6239694349487
CGGCTATGCAGCTAGCGGGAGACCTACCATAGAGGC	6.73080993017786	3.29401050682094	6	somatic	99.2358737180776
CGGCTATGCAGCTAGCGGGCGATTGCAGCCTATCCT	6.59609253002607	2.48264409302161	6	somatic	92.5799316308064
CGGCTATGCATAGCGACCCAATGAGTCCCCTATCCT	5.19896830341255	0.351289539949286	3	somatic	71.5161874120249
CGGCTATGCATAGCGACCCGCCTCTTATTATAGCCT	6.76353777378134	2.60898759892106	6	somatic	94.9829077015886
CGGCTATGCATAGCGACCGGTACGTTAAATAGAGGC	6.73016287372422	3.22381370621908	6	somatic	99.1152221998794
CGGCTATGCATAGCGACCTTGGTCCGTTATAGAGGC	6.83920541935814	2.96459239126447	6	somatic	98.4616931429721
CGGCTATGCATTATTATTAGAACCGGAGAGGCGAAG	5.70578615629797	0.947504561420046	3	somatic	77.950935049266
CGGCTATGCATTATTATTAGTCATAGCCAGGCGAAG	6.08694435191219	1.6088474602292	3	somatic	83.9634023728132
CGGCTATGCATTATTATTAGTCATAGCCCAGGACGT	6.23344070105435	1.9563265145373	6	somatic	87.0701789664187
CGGCTATGCATTATTATTGAGATGCATGAGGCGAAG	0.0868345933049894	-2.43247750983344	0	somatic	31.5503720088478
CGGCTATGCATTATTATTGATTACCGGAAGGCGAAG	6.89582332175485	2.46465468012906	6	somatic	93.4747637241102
CGGCTATGCATTATTATTTCGTAACGGTAGGCGAAG	0.0482817862251725	-2.56215925410712	0	somatic	29.9517393927207
CGGCTATGCCAGATACGGAGGACGGACGCAGGACGT	6.52043472751694	1.45776537256346	3	somatic	84.7878544138347
CGGCTATGCCAGATACGGAGGTCCTCGTAGGCGAAG	6.11351373085378	2.03841031151087	6	somatic	87.2411019505329
CGGCTATGCCAGATACGGAGGTCCTCGTCAGGACGT	6.62508124584041	2.7313658368017	6	somatic	95.9481198471747
CGGCTATGCCAGATACGGCTCCTGGACCAGGCGAAG	5.68669698020215	1.10543716536658	3	somatic	78.6848984516389
CGGCTATGCCAGATACGGGGTTGAACGTAGGCGAAG	5.79923663103499	1.33842344773622	3	somatic	80.3438568268651
CGGCTATGCCAGATACGGGTCGGTAGTTAGGCGAAG	0.244271661832608	-2.32476462166746	0	somatic	34.7576915342851
CGGCTATGCCGCTAAGAGACCTACGCCACCTATCCT	4.851433628185	-0.128565753202745	2	somatic	67.584958777398
CGGCTATGCCGCTAAGAGGATTAGATGATATAGCCT	6.72490568439507	2.38934651752384	6	somatic	92.137542730746
CGGCTATGCCGCTAAGAGGCCAAGCTTGAGGCGAAG	6.66846473369211	2.31742433669578	6	somatic	91.3533078624573
CGGCTATGCCGCTAAGAGGCCAAGCTTGCAGGACGT	-3.26825269814157	-2.52484295382529	5	somatic	8.37522622159662
CGGCTATGCCGCTAAGAGGGAATTCAGTCCTATCCT	6.55549710457	1.54390183613675	3	somatic	85.3911120048261
CGGCTATGCCGCTAAGAGGGTAATAATGCAGGACGT	-0.181635728133054	-2.33332454232812	0	somatic	27.5990347878544
CGGCTATGCCGCTAAGAGTATAGGATCTTATAGCCT	5.50210934736367	0.463972304704284	3	somatic	74.0800321737382
CGGCTATGCCGTATGATTAGAACCGGAGAGGCGAAG	3.4827349294691	-0.760739019623693	2	somatic	55.630404182586
CGGCTATGCCGTATGATTAGTCATAGCCAGGCGAAG	6.2377451500419	2.13665472541813	6	somatic	88.6889201689121
CGGCTATGCCGTATGATTATTCGGAAGTAGGCGAAG	6.69877834322466	2.53486797018391	6	somatic	93.5049266036598
CGGCTATGCCTCAGCTCCCCTCCGACGGATAGAGGC	6.38781229743781	1.86956231747249	6	somatic	86.9696360345868
CGGCTATGCCTCAGCTCCTGAGGAATCAATAGAGGC	6.8361264773306	2.94654496196544	6	somatic	98.3611502111402
CGGCTATGCCTCAGCTCCTTGAGAGAGTATAGAGGC	6.85742218233392	1.98226423629842	6	somatic	89.3826663985522
CGGCTATGCGAATGGAGCATTGACCGAGCCTATCCT	6.65522352329677	1.83841480890446	6	somatic	87.5930022119445
CGGCTATGCGAATGGAGCCGCCTCTTATATAGAGGC	6.83405732868674	3.11112346109123	6	somatic	98.8739191634828
CGGCTATGCGAATGGAGCGTCTGCAATCATAGAGGC	6.79448850953118	2.23964511423001	6	somatic	91.021516187412
CGGCTATGCGAATGGAGCGTTGGATCTTATAGAGGC	6.53400582634299	1.46485137481116	3	somatic	84.908505932033
CGGCTATGCGAATGGAGCGTTGGATCTTCCTATCCT	5.90283727478104	1.08170857709072	3	somatic	79.6098934244923
CGGCTATGCGCGGCCATAACCTACGCCAAGGCGAAG	-0.831017312421411	-2.97018237507408	0	somatic	18.7412024934647
CGGCTATGCGCGGCCATAACTCGTATCAAGGCGAAG	6.62162436242348	2.15552290386551	6	somatic	89.9255982304444
CGGCTATGCGCGGCCATACCGACTCCAACAGGACGT	3.90403243592198	-0.273948364847501	2	somatic	61.1301025537905
CGGCTATGCGCGGCCATAGGTAATAATGCAGGACGT	6.49233683795839	1.70374481075597	6	somatic	86.1351297003821
CGGCTATGCGCTTATCGTCCATCGTTCCATAGAGGC	6.78384213803094	2.13433149216646	6	somatic	90.1870098532073
CGGCTATGCGCTTATCGTGAGACCTACCTATAGCCT	6.25026223388394	3.44355485676689	6	somatic	99.5173939272069
CGGCTATGCGCTTATCGTGATGCAGTTCATAGAGGC	5.76574517447683	1.05318320741692	6	somatic	78.8256585562035
CGGCTATGCGCTTATCGTGCGATTGCAGTATAGCCT	6.87838029932329	3.10101952448101	6	somatic	98.9040820430324
CGGCTATGCGCTTATCGTGTAGACCTGGCCTATCCT	6.76610935647695	1.96348906463491	6	somatic	88.8900060325759
CGGCTATGCGCTTATCGTTTATGACCAAATAGAGGC	6.7393564585776	3.18303751407475	6	somatic	99.0347878544138
CGGCTATGCGTCGAGCGCACCTACGCCACAGGACGT	0.0565222891970671	-2.34567645432948	0	somatic	31.6006434747637
CGGCTATGCGTCGAGCGCAGCTTATAGGTATAGCCT	5.764697442588	0.570510584102421	3	somatic	76.2718680876734
CGGCTATGCGTCGAGCGCCCGACTCCAAAGGCGAAG	6.04106561107645	1.93153153947672	3	somatic	86.0848582344661
CGGCTATGCGTCGAGCGCGCCAAGCTTGAGGCGAAG	4.64934657362939	0.0576806068252597	3	somatic	66.9716468932234
CGGCTATGCGTCGAGCGCGGTAATAATGAGGCGAAG	6.74193094385397	2.29973906029109	6	somatic	91.4337422079228
CGGCTATGCGTCGAGCGCGGTAATAATGCAGGACGT	-1.58153810128668	-2.7755708657451	5	somatic	15.0814397747838
CGGCTATGCGTTACCGCTAGGACGGACGCAGGACGT	4.22432761509444	-0.388259557203477	6	somatic	62.7387894631007
CGGCTATGCGTTACCGCTCTCCTGGACCAGGCGAAG	6.74333583806882	2.58323974385652	6	somatic	94.4902473356123
CGGCTATGCGTTACCGCTGGTTGAACGTCAGGACGT	6.14815135517707	2.01271577513855	6	somatic	87.1506133118842
CGGCTATGCGTTACCGCTGTCGGTAGTTAGGCGAAG	6.18661662889068	1.35927844613103	3	somatic	82.7971043635632
CGGCTATGCGTTACCGCTTAGCCTCGTTAGGCGAAG	6.31029849632926	2.16975381050064	6	somatic	89.2419062939875
CGGCTATGCTAACTAGGTAGGCGAGAGCCAGGACGT	3.21570197372673	-0.00821160941160987	2	somatic	57.3496883169113
CGGCTATGCTAACTAGGTCAGAGAGGTCAGGCGAAG	0.495524716076943	-2.47431765085298	0	somatic	36.8590388095717
CGGCTATGCTAACTAGGTCAGCCGGCTTAGGCGAAG	5.86211864517165	0.776349186308089	3	somatic	77.9810979288156
CGGCTATGCTAACTAGGTTCAAGATAGTAGGCGAAG	-0.104614219069868	-2.6283756595833	0	somatic	27.2672431128092
CGGCTATGCTAAGCCTTGAGAACCGGAGAGGCGAAG	6.86659097466646	2.81842419972392	6	somatic	97.4261009451036
CGGCTATGCTAAGCCTTGAGTCATAGCCAGGCGAAG	6.55261624076044	2.64452018032942	6	somatic	94.4600844560627
CGGCTATGCTAAGCCTTGGAGATGCATGCAGGACGT	6.25672601046364	2.31817973091416	6	somatic	90.2071184395737
CGGCTATGCTAATTGCGACAATGAGTCCCCTATCCT	6.95647909905974	2.77839022984244	6	somatic	97.3557208928212
CGGCTATGCTAATTGCGAGATGCAGTTCCCTATCCT	6.83639325722417	2.24499208168749	6	somatic	91.2024934647094
CGGCTATGCTAATTGCGATTATGACCAAATAGAGGC	6.83839728422479	2.59555534950293	6	somatic	95.11361351297
CGGCTATGCTACTAATAAAGGACGGACGAGGCGAAG	6.42549188229179	1.31899409581252	3	somatic	83.6014478182184
CGGCTATGCTACTAATAAAGGACGGACGCAGGACGT	0.173776420016497	-2.04779841299355	0	somatic	35.2905690729942
CGGCTATGCTACTAATAACTCCTGGACCAGGCGAAG	6.35364178119565	1.18197774139357	3	somatic	82.4452041021516
CGGCTATGCTACTAATAAGGAAGTTATAAGGCGAAG	5.07490774158284	0.940588163347395	3	somatic	73.5169917554796
CGGCTATGCTACTAATAAGGTTGAACGTAGGCGAAG	0.780695081106964	-2.28822398903996	0	somatic	39.8552181781621
CGGCTATGCTACTAATAAGGTTGAACGTCAGGACGT	6.64279038405728	2.51937946390322	6	somatic	93.1329177558818
CGGCTATGCTACTAATAAGTCGGTAGTTAGGCGAAG	5.70534982680029	0.572109283578614	3	somatic	75.8797506535291
CGGCTATGCTACTAATAATAGCCTCGTTAGGCGAAG	3.02935546564045	-0.396441476575226	2	somatic	53.8709028755278
CGGCTATGCTACTAATAATGGTAATCCTCAGGACGT	5.0073080468458	0.250854103427266	3	somatic	69.9075005027147
CGGCTATGCTAGCCAGCCATTGACCGAGATAGAGGC	6.76974485945335	2.64199065264089	6	somatic	95.3951337220993
CGGCTATGCTAGCCAGCCCGCCTCTTATCCTATCCT	5.28958358496972	4.17350057222572	6	somatic	99.627991152222
CGGCTATGCTAGCCAGCCCTTAGGTATCATAGAGGC	6.86232244881863	2.76853104248686	6	somatic	97.0440378041424
CGGCTATGCTAGCCAGCCGCGATTGCAGATAGAGGC	6.8402852910059	2.82227345577994	6	somatic	97.4059923587372
CGGCTATGCTAGCCAGCCGTCTGCAATCATAGAGGC	6.70979572683042	2.05993699230436	6	somatic	89.5736979690328
CGGCTATGCTAGCCAGCCGTTGGATCTTATAGAGGC	5.84130983948631	1.27354450611714	3	somatic	80.2232053086668
CGGCTATGCTATATAGCCAGTCATAGCCCAGGACGT	-2.02824913911217	-2.92295923052814	5	somatic	14.0860647496481
CGGCTATGCTATATAGCCATTCGGAAGTCAGGACGT	5.5504736768659	0.606170599952676	3	somatic	74.9346470943093
CGGCTATGCTATATAGCCGATTACCGGACAGGACGT	-1.7511435426458	-2.98014417434029	5	somatic	14.5485622360748
CGGCTATGCTATATAGCCTGGCGACGGACAGGACGT	-0.888395780694375	-2.23631903012727	0	somatic	19.6460888799517
CGGCTATGCTCAATTAGTACTGAGCGACATAGAGGC	6.66277700111581	2.12209095442056	6	somatic	89.8451638849789
CGGCTATGCTCAATTAGTCATTGACGCTCCTATCCT	5.5182249807082	0.765982496261167	3	somatic	75.6485019103157
CGGCTATGCTCAATTAGTCCTCCGACGGCCTATCCT	6.28824486559192	1.53801951555306	3	somatic	84.4359541524231
CGGCTATGCTCAATTAGTTGATACTCAAATAGAGGC	4.90045754316629	-0.039224559801601	3	somatic	68.1882163683893
CGGCTATGCTCGTCGTAGACTCGTATCATATAGCCT	3.4087483584295	-1.00706803134851	2	somatic	53.7904685300623
CGGCTATGCTCGTCGTAGCAGAGAGGTCAGGCGAAG	6.07015769069367	2.06822616409095	6	somatic	87.3315905891816
CGGCTATGCTCGTCGTAGCATATCCTATTATAGCCT	6.44735789936843	2.80450237476093	6	somatic	96.1290971244722
CGGCTATGCTCGTCGTAGTACGATCATCCAGGACGT	0.208629109679674	-2.32216417290109	0	somatic	34.2449225819425
CGGCTATGCTCGTCGTAGTCAAGATAGTCAGGACGT	1.99965341695509	-0.966791580952014	2	somatic	46.8932234063945
CGGCTATGGAACTCGACTAAGCTAGGTTTATAGCCT	6.7382011159822	1.99035549642547	6	somatic	88.9905489644078
CGGCTATGGAACTCGACTCCTCCGACGGATAGAGGC	6.71091405912234	3.22995907826352	6	somatic	99.1554393726121
CGGCTATGGAACTCGACTCTTAATCTTGTATAGCCT	6.32486777556213	1.36638745515078	3	somatic	83.4104162477378
CGGCTATGGAACTCGACTTCGTCCTTCGATAGAGGC	6.78519712631156	3.16015952459217	6	somatic	98.9543535089483
CGGCTATGGAACTCGACTTCGTCCTTCGCCTATCCT	6.78747188510222	3.11679255780559	6	somatic	98.8538105771164
CGGCTATGGAACTCGACTTGATACTCAACCTATCCT	4.53666422535277	0.381763285763858	3	somatic	67.6855017092298
CGGCTATGGACTGGACCAAGGCGAGAGCCAGGACGT	-0.789667572238243	-2.8799804308552	0	somatic	19.2137542730746
CGGCTATGGACTGGACCACAGAGAGGTCAGGCGAAG	6.76215512117133	2.79819798262538	6	somatic	97.023929217776
CGGCTATGGACTGGACCATACGATCATCAGGCGAAG	5.5923529155894	0.970058642639675	3	somatic	77.2672431128092
CGGCTATGGACTGGACCATCAAGATAGTAGGCGAAG	5.65857910683318	0.957541876746929	3	somatic	77.6895234265031
CGGCTATGGAGCGCGATGACTGAGCGACATAGAGGC	6.42668853020207	1.48423881951776	3	somatic	84.6269857229037
CGGCTATGGAGCGCGATGAGGCGCTAGGTATAGCCT	6.82951110875911	2.92155951825248	6	somatic	98.1701186406596
CGGCTATGGAGCGCGATGTCGTCCTTCGATAGAGGC	6.85765544332274	2.89961950757183	6	somatic	98.0997385883772
CGGCTATGGAGCGCGATGTGAGGAATCAATAGAGGC	6.83781176270844	2.89427797211774	6	somatic	97.9891413633622
CGGCTATGGAGCGCGATGTTGAGAGAGTATAGAGGC	6.21751666014158	2.35088242489657	6	somatic	90.4484214759702
CGGCTATGGATCTTCGCAAGAACCGGAGTATAGCCT	5.61726460286127	3.74137516369543	3	somatic	99.5576110999397
CGGCTATGGATCTTCGCAATTGCGGCCAATAGAGGC	5.70694785320304	1.38679890510718	3	somatic	80.1427709632013
CGGCTATGGATCTTCGCAGATTAGATGAATAGAGGC	5.14317289532808	0.32489453124591	3	somatic	71.0737985119646
CGGCTATGGATCTTCGCAGTCAAGTCCATATAGCCT	6.6065723394645	1.64026875468464	3	somatic	86.1150211140157
CGGCTATGGATCTTCGCATGGCGTAGAACCTATCCT	6.84054322129428	2.13078013865408	6	somatic	90.3076613714056
CGGCTATGGATTCTTGAAACCTACGCCACAGGACGT	4.67478979099078	0.441738535385801	3	somatic	68.6708224411824
CGGCTATGGCAAGACCGTGGTACGTTAAATAGAGGC	6.66557595395988	2.9501978584698	6	somatic	98.0193042429117
CGGCTATGGCAAGACCGTGTCTGCAATCTATAGCCT	6.87797085689244	2.93266437445507	6	somatic	98.351095917957
CGGCTATGGCAAGACCGTTCAATATCGAATAGAGGC	6.78202630060894	3.17676718213148	6	somatic	98.9744620953147
CGGCTATGGCAAGACCGTTTATGACCAACCTATCCT	6.63526787269324	1.78854554971532	6	somatic	87.1606676050674
CGGCTATGGCAAGACCGTTTGGTCCGTTCCTATCCT	4.66293848489313	-0.252182894225627	2	somatic	65.8556203498894
CGGCTATGGCATATGAGCACTGAGCGACTATAGCCT	6.39170505425751	1.93954088128529	6	somatic	87.462296400563
CGGCTATGGCATATGAGCAGTCATAGCCTATAGCCT	6.75981720277473	3.21121353059018	6	somatic	99.0750050271466
CGGCTATGGCATATGAGCCCATCTGGCACCTATCCT	5.4249807875172	1.1401427241648	3	somatic	77.1968630605268
CGGCTATGGCATATGAGCCTTATAAGTTATAGAGGC	6.00947652096238	0.940563744112597	6	somatic	79.3987532676453
CGGCTATGGCATATGAGCCTTATAAGTTCCTATCCT	6.80870807622448	2.45198247013087	6	somatic	92.9921576513171
CGGCTATGGCATATGAGCGATTAGATGAATAGAGGC	6.87267022451652	2.20219486269406	6	somatic	90.8908103760306
CGGCTATGGCATATGAGCTATAGGATCTATAGAGGC	3.27815780923273	-0.883375079222634	2	somatic	53.3581339231852
CGGCTATGGCATATGAGCTGGCGTAGAAATAGAGGC	6.54313137349129	2.88863905409865	6	somatic	97.2049064950734
CGGCTATGGCATATGAGCTTCAGCTTGGATAGAGGC	6.70477102710474	3.17003100776683	6	somatic	99.0850593203298
CGGCTATGGCATCGTATGAGTCATAGCCCAGGACGT	6.07279301640919	1.00285399705606	3	somatic	79.9617936859039
CGGCTATGGCATCGTATGATTCGGAAGTAGGCGAAG	6.47758237610661	1.9466221775092	6	somatic	87.8443595415242
CGGCTATGGCATCGTATGGAGATGCATGAGGCGAAG	5.88948870296433	1.66770264945069	3	somatic	83.3098733159059
CGGCTATGGCATCGTATGGTCAAGTCCACAGGACGT	6.87749604362946	2.75639610941091	6	somatic	96.9937663382264
CGGCTATGGCATCGTATGTCGTAACGGTAGGCGAAG	6.19020088892631	1.41765379471273	3	somatic	83.0786245726925
CGGCTATGGCGCGTTCATAGCTTATAGGATAGAGGC	5.60066212794964	1.39988726270832	6	somatic	79.6802734767746
CGGCTATGGCGCGTTCATATTCGGAAGTTATAGCCT	4.55437098071718	-0.246490996202542	2	somatic	65.3730142770963
CGGCTATGGCGCGTTCATATTGCGGCCACCTATCCT	6.50855017071032	2.09190747651926	6	somatic	89.211743414438
CGGCTATGGCGCGTTCATCTTATAAGTTATAGAGGC	6.58628716955886	3.40396637075158	6	somatic	99.467122461291
CGGCTATGGCGCGTTCATTGGCGACGGATATAGCCT	6.79531115455544	3.12598374742861	6	somatic	98.9141363362156
CGGCTATGGCGCGTTCATTGGCGTAGAACCTATCCT	6.80498961447776	2.60042233845421	6	somatic	95.0432334606877
CGGCTATGGCGCTATGGTATTGACCGAGATAGAGGC	6.69615484271636	3.0570812990607	6	somatic	98.6024532475367
CGGCTATGGCGCTATGGTGCGATTGCAGATAGAGGC	5.84122773413907	2.44920740394681	6	somatic	90.1266840941082
CGGCTATGGCGCTATGGTGTTGGATCTTATAGAGGC	6.79868918117752	2.85172306761732	6	somatic	97.5869696360346
CGGCTATGGCGCTATGGTGTTGGATCTTCCTATCCT	5.35983771769783	0.563482699070605	3	somatic	73.48682887593
CGGCTATGGCGCTATGGTTGCCAGTTGCCCTATCCT	6.31163883199132	1.24749154726852	3	somatic	82.7066157249145
CGGCTATGGCGGCTGCGGGAGATGCATGAGGCGAAG	6.29034693235025	2.01912085603599	6	somatic	87.7739794892419
CGGCTATGGCGGCTGCGGGTCAAGTCCAAGGCGAAG	4.03784121184137	-0.700187566176148	2	somatic	60.1146189422884
CGGCTATGGCGGCTGCGGTCGTAACGGTCAGGACGT	6.35731720269357	2.12336321931874	6	somatic	88.9000603257591
CGGCTATGGCGGCTGCGGTGGCGACGGAAGGCGAAG	4.89640180858202	0.17074179583844	3	somatic	68.8316911321134
CGGCTATGGCGGCTGCGGTGGCGACGGACAGGACGT	6.71904723167973	2.62662633390045	6	somatic	95.0030162879549
CGGCTATGGCGTTCCGTTCCTCCGACGGATAGAGGC	5.54866621537281	0.535569604679104	6	somatic	74.5827468328977
CGGCTATGGCGTTCCGTTCCTCCGACGGCCTATCCT	4.51265658147531	0.475241758386497	3	somatic	67.9167504524432
CGGCTATGGCGTTCCGTTTGAGGAATCACCTATCCT	6.82606182210082	2.46523898702536	6	somatic	93.2334606877137
CGGCTATGGCGTTCCGTTTGCGGATAGTTATAGCCT	6.27562700776173	2.34130473556867	3	somatic	90.5288558214358
CGGCTATGGCTAACGGATATTGACCGAGATAGAGGC	6.53032738038138	1.97644770431063	6	somatic	88.3671827870501
CGGCTATGGCTAACGGATCTTAGGTATCATAGAGGC	6.10587826404373	1.06591285833662	3	somatic	80.394128292781
CGGCTATGGCTAACGGATGAGACCTACCCCTATCCT	5.86041195667656	1.2399047539312	3	somatic	80.1327166700181
CGGCTATGGCTAACGGATTGCCAGTTGCATAGAGGC	6.7932112283795	2.94581703482601	6	somatic	98.2706615724915
CGGCTATGGCTTGAAGAGAGGACGGACGAGGCGAAG	0.625326188654909	-2.69015384546893	0	somatic	37.2813191232656
CGGCTATGGCTTGAAGAGGGAAGTTATAAGGCGAAG	5.46156997712639	1.31426502769659	2	somatic	78.3933239493264
CGGCTATGGCTTGAAGAGTAGCCTCGTTAGGCGAAG	4.98925112318958	0.335374954597424	3	somatic	70.1085863663784
CGGCTATGGGCTTACTCCACCTACGCCACAGGACGT	0.141681300610911	-1.97131729728395	0	somatic	35.2704604866278
CGGCTATGGGCTTACTCCACTCGTATCAAGGCGAAG	6.07094432746947	2.19476861198956	6	somatic	88.628594409813
CGGCTATGGGCTTACTCCTCCTTATAGACAGGACGT	0.318708776485151	-2.70084378308587	0	somatic	33.8427508546149
CGGCTATGGGTTATCGAAATTGACCGAGATAGAGGC	6.12895654683068	2.0628242313467	6	somatic	87.5427307460286
CGGCTATGGGTTATCGAACGCCTCTTATATAGAGGC	6.04725070020115	1.61065128418662	3	somatic	83.8326965614317
CGGCTATGGGTTATCGAACTTAGGTATCATAGAGGC	6.78608259359227	3.07447279645292	6	somatic	98.7130504725518
CGGCTATGGGTTATCGAACTTAGGTATCCCTATCCT	3.94015230439077	0.188602820187827	2	somatic	63.1007440176956
CGGCTATGGGTTATCGAAGTCTGCAATCATAGAGGC	6.3862145995549	1.25988260712094	6	somatic	83.0384073999598
CGGCTATGGGTTATCGAAGTTGGATCTTATAGAGGC	3.417353021003	-0.941301828052752	2	somatic	54.2429117233059
CGGCTATGGGTTATCGAAGTTGGATCTTCCTATCCT	6.88550918689761	2.72306878604215	6	somatic	96.7223004222803
CGGCTATGGTACTCCTATCTTAATCTTGTATAGCCT	6.86321702657875	3.12877669625062	6	somatic	99.0548964407802
CGGCTATGGTACTCCTATTCGTCCTTCGCCTATCCT	6.77859820143816	2.88081211098175	6	somatic	97.6875125678665
CGGCTATGGTACTCCTATTGAGGAATCAATAGAGGC	6.95079517661786	2.76686851948843	6	somatic	97.2752865473557
CGGCTATGGTACTCCTATTGAGGAATCACCTATCCT	6.77764340480539	2.69357877267986	6	somatic	96.119042831289
CGGCTATGGTACTCCTATTGATACTCAACCTATCCT	6.78326544581835	2.8767646841707	6	somatic	97.6674039815001
CGGCTATGGTACTCCTATTTCTACCTCACCTATCCT	6.74030917409287	1.8696362870923	6	somatic	88.1660969233863
CGGCTATGGTAGCAGCTAATTGCGGCCAATAGAGGC	6.56715743800161	1.6458253014194	3	somatic	86.0446410617334
CGGCTATGGTAGCAGCTACCATCTGGCAATAGAGGC	6.6598059340266	3.24801164785788	6	somatic	99.255982304444
CGGCTATGGTAGCAGCTAGTCAAGTCCATATAGCCT	6.69284983275763	2.54770478370175	6	somatic	93.6557410014076
CGGCTATGGTAGCAGCTATGGCGACGGATATAGCCT	6.86329581204567	2.89523121712675	6	somatic	98.0695757088277
CGGCTATGGTAGCAGCTATGGCGTAGAAATAGAGGC	6.81611206124208	3.01372320170922	6	somatic	98.5923989543535
CGGCTATGGTAGGATAAGGATGCAGTTCCCTATCCT	5.60751637205691	0.830355063167139	3	somatic	76.6941484013674
CGGCTATGGTAGGATAAGGGTACGTTAAATAGAGGC	6.85073479450952	2.71270941021007	6	somatic	96.5714860245325
CGGCTATGGTAGGATAAGGTAGACCTGGCCTATCCT	6.29239018392078	1.45147401433694	3	somatic	83.8829680273477
CGGCTATGGTAGGATAAGTCAATATCGAATAGAGGC	6.01173668097807	1.79692351779427	3	somatic	84.9587773979489
CGGCTATGGTAGGATAAGTTGGTCCGTTATAGAGGC	6.40411962585216	1.44679621986996	3	somatic	84.3153026342248
CGGCTATGGTAGGCTGCACAGAGAGGTCAGGCGAAG	6.3411115851313	1.44574240418691	3	somatic	84.0438367182787
CGGCTATGGTAGGCTGCACTCTAACTCGAGGCGAAG	6.58410745209843	2.25517856980226	6	somatic	90.7198873919163
CGGCTATGGTAGGCTGCATACGATCATCAGGCGAAG	6.75810590251269	2.41786379543935	6	somatic	92.4793886989745
CGGCTATGGTAGGCTGCATCAAGATAGTAGGCGAAG	-0.945247747942362	-2.8551402833936	0	somatic	17.9871305047255
CGGCTATGGTAGGCTGCATTAATTAGCCAGGCGAAG	6.62848378293622	2.20987151920241	6	somatic	90.4182585964207
CGGCTATGTAAGTCCTGAATTGACCGAGTATAGCCT	6.6541912140169	2.69311926522063	6	somatic	95.5157852402976
CGGCTATGTAAGTCCTGACAATGAGTCCATAGAGGC	6.15187402344215	1.11420555589876	3	somatic	80.8264628996582
CGGCTATGTAAGTCCTGACCATCGTTCCCCTATCCT	6.82941466107959	2.48746385253344	6	somatic	93.464709430927
CGGCTATGTAAGTCCTGACGCCTCTTATTATAGCCT	6.82560800076913	2.02864634861162	6	somatic	89.6541323144983
CGGCTATGTAAGTCCTGAGGTACGTTAAATAGAGGC	6.49419767920192	1.24867891902852	3	somatic	83.4405791272874
CGGCTATGTAAGTCCTGAGGTACGTTAACCTATCCT	5.99333630524505	1.1448203722487	3	somatic	80.2734767745827
CGGCTATGTAAGTCCTGAGTAGACCTGGATAGAGGC	6.6686701287133	1.72770667045079	6	somatic	86.8892016891213
CGGCTATGTAAGTCCTGAGTAGACCTGGCCTATCCT	6.58729083034287	1.77500019306351	6	somatic	86.9595817414036
CGGCTATGTAAGTCCTGAGTCTGCAATCTATAGCCT	6.724424635524	2.17362317704661	6	somatic	90.3679871305047
CGGCTATGTAGAGGCGTTCATTGACGCTATAGAGGC	6.9311106923241	2.93104628917114	6	somatic	98.4415845566057
CGGCTATGTAGAGGCGTTCCTCCGACGGCCTATCCT	6.41649016792758	1.48459549295454	3	somatic	84.5867685501709
CGGCTATGTAGAGGCGTTTCGTCCTTCGATAGAGGC	5.7382634928801	0.644157908272535	3	somatic	76.5031168308868
CGGCTATGTAGAGGCGTTTGAGGAATCACCTATCCT	6.73335285852749	1.93774566859062	6	somatic	88.6688115825457
CGGCTATGTAGAGGCGTTTGCGGATAGTTATAGCCT	5.55273211648702	0.322800528208736	3	somatic	73.5672632213955
CGGCTATGTAGGTAACTTATTGACCGAGATAGAGGC	6.82475983790503	2.88997065461855	6	somatic	97.8785441383471
CGGCTATGTAGGTAACTTATTGACCGAGCCTATCCT	6.68994602461233	2.48168859826195	6	somatic	92.8513975467525
CGGCTATGTAGGTAACTTCTTAGGTATCCCTATCCT	6.84050983337883	2.85569495189128	6	somatic	97.6472953951337
CGGCTATGTAGGTAACTTGAGACCTACCATAGAGGC	6.69101325709326	1.83563978767113	3	somatic	87.7035994369596
CGGCTATGTAGGTAACTTGTCTGCAATCCCTATCCT	3.43095088217276	-0.547274771086588	2	somatic	56.2537703599437
CGGCTATGTAGTAAGCCGAGGTCCTCGTAGGCGAAG	6.63419347257769	2.19425050100521	6	somatic	90.2674441986728
CGGCTATGTAGTAAGCCGGGTTGAACGTAGGCGAAG	5.58152639962942	1.3109887448492	3	somatic	79.0770158857832
CGGCTATGTAGTAAGCCGGTCGGTAGTTAGGCGAAG	5.92772034439294	2.76173350197884	6	somatic	93.2234063945305
CGGCTATGTATAATAGTTCCATCGTTCCATAGAGGC	5.02098733904827	0.813661866033399	3	somatic	72.4311280916952
CGGCTATGTATAATAGTTTTATGACCAAATAGAGGC	6.67275227743917	3.29508816296783	6	somatic	99.2961994771768
CGGCTATGTATTAGACTTAGCTTATAGGATAGAGGC	4.04037996397782	-0.459808554522835	2	somatic	61.2507540719887
CGGCTATGTATTAGACTTAGCTTATAGGCCTATCCT	0.620240957895535	-2.60702102106769	0	somatic	37.5628393323949
CGGCTATGTATTAGACTTATTCGGAAGTTATAGCCT	5.61989214703095	0.765539761309275	3	somatic	76.4025738990549
CGGCTATGTATTAGACTTATTGCGGCCAATAGAGGC	-0.594826328097506	-1.97965703295264	0	somatic	23.7884576714257
CGGCTATGTATTAGACTTCCATCTGGCACCTATCCT	6.65848048762691	1.75265783269792	3	somatic	87.0299617936859
CGGCTATGTATTAGACTTCTTATAAGTTATAGAGGC	6.80589963519844	3.08114432759433	6	somatic	98.7532676452845
CGGCTATGTATTAGACTTTATAGGATCTATAGAGGC	6.72967615148852	1.97595371847397	6	somatic	88.8799517393927
CGGCTATGTATTAGACTTTGGCGACGGATATAGCCT	5.54109766723198	0.804914453604013	3	somatic	76.0506736376433
CGGCTATGTATTAGACTTTTCAGCTTGGATAGAGGC	6.37247233537484	1.44852562047095	3	somatic	84.1845968228433
CGGCTATGTATTGCTGGAAGTCATAGCCAGGCGAAG	6.75639379742575	1.90767283444807	6	somatic	88.4978885984315
CGGCTATGTATTGCTGGAATTCGGAAGTCAGGACGT	6.82919457242194	2.22228943442345	6	somatic	90.9410818419465
CGGCTATGTATTGCTGGAGATTACCGGAAGGCGAAG	6.07361372951803	2.24631863262423	6	somatic	89.0609290166901
CGGCTATGTATTGCTGGATCGTAACGGTAGGCGAAG	2.14204203573826	-1.28588544999282	2	somatic	46.7625175950131
CGGCTATGTCAATCTCCTCCGACTCCAAAGGCGAAG	5.961112083872	1.70733041593169	3	somatic	84.114216770561
CGGCTATGTCAATCTCCTGGAATTCAGTATAGAGGC	6.65329650948575	3.30248368895596	6	somatic	99.3263623567263
CGGCTATGTCAATCTCCTGGAATTCAGTCCTATCCT	6.74235958780347	2.97729742973177	6	somatic	98.3712045043233
CGGCTATGTCAATCTCCTGGTAATAATGCAGGACGT	4.9415384445237	0.794944169965177	3	somatic	71.8881962598029
CGGCTATGTCCGGCTTATCCATCGTTCCATAGAGGC	5.55103651677918	0.503440038839381	3	somatic	74.4620953146994
CGGCTATGTCCGGCTTATCGCCTCTTATTATAGCCT	6.67262178260571	3.14870149996577	6	somatic	98.8337019907501
CGGCTATGTCCGGCTTATGTTGGATCTTTATAGCCT	5.06301422295836	0.326576746958654	3	somatic	70.5208123868892
CGGCTATGTCCGGCTTATTGCCAGTTGCTATAGCCT	6.66071707117917	2.83895539975663	6	somatic	97.1043635632415
CGGCTATGTCCGGCTTATTTATGACCAAATAGAGGC	6.79015664019627	2.10807627509649	6	somatic	90.0361954554595
CGGCTATGTCCTCTGCCGCAATGAGTCCATAGAGGC	6.94824977308	2.92267083403045	6	somatic	98.4214759702393
CGGCTATGTCCTCTGCCGCTTAGGTATCTATAGCCT	6.71125363938598	2.8445127396931	6	somatic	97.2652322541725
CGGCTATGTCCTCTGCCGGATGCAGTTCCCTATCCT	5.91315740510589	0.838622590707147	3	somatic	78.534084053891
CGGCTATGTCCTCTGCCGGGTACGTTAAATAGAGGC	6.57834901186255	1.67070130914406	6	somatic	86.2457269253972
CGGCTATGTCCTCTGCCGGTAGACCTGGCCTATCCT	4.34710630117522	0.0636584962804755	2	somatic	65.302634224814
CGGCTATGTCCTCTGCCGTCAATATCGACCTATCCT	6.37109946629705	1.36212871613975	3	somatic	83.6718278705007
CGGCTATGTCCTCTGCCGTTGGTCCGTTATAGAGGC	5.6846674805782	1.05232435101223	3	somatic	78.322943897044
CGGCTATGTCGCCGCCGGGAGACCTACCCCTATCCT	5.32853216275648	4.23567481743197	6	somatic	99.6380454454052
CGGCTATGTCGCCGCCGGGCGATTGCAGATAGAGGC	6.5373652220307	1.58606286746266	3	somatic	85.5720892821235
CGGCTATGTCGCCGCCGGGTTGGATCTTATAGAGGC	5.56357293830914	0.627195560166256	3	somatic	75.1457872511562
CGGCTATGTCGCCGCCGGTGCCAGTTGCATAGAGGC	3.71989052215374	0.900750822215838	6	somatic	64.5183993565252
CGGCTATGTCGGATTCGGATTGACCGAGATAGAGGC	6.71332163654294	1.5958274195786	3	somatic	86.185401166298
CGGCTATGTCGGATTCGGCTTAGGTATCATAGAGGC	6.16125607827339	2.52082168803292	6	somatic	91.7152624170521
CGGCTATGTCGGATTCGGGTCTGCAATCCCTATCCT	6.763277971991	2.33624748282371	6	somatic	91.8359139352504
CGGCTATGTCGGATTCGGGTTGGATCTTATAGAGGC	5.09272850927288	0.108174829591705	2	somatic	69.7767946913332
CGGCTATGTCGGATTCGGTGCCAGTTGCCCTATCCT	6.63191083700499	3.23551001441731	6	somatic	99.2760908908104
CGGCTATGTCGTAGCATCAGGCGAGAGCAGGCGAAG	6.15412152095223	2.10048052124928	6	somatic	87.9750653529057
CGGCTATGTCGTAGCATCCAGCCGGCTTCAGGACGT	0.845273840805277	-2.19910364981857	0	somatic	40.5992358737181
CGGCTATGTCGTAGCATCGCCAAGCTTGTATAGCCT	5.87980259667232	1.6138188313586	3	somatic	82.9378644681279
CGGCTATGTCGTAGCATCTCAAGATAGTAGGCGAAG	0.0947246102274876	-2.78193859429712	0	somatic	29.438970440378
CGGCTATGTCGTAGCATCTCAAGATAGTCAGGACGT	-4.21757437511388	-1.59426905635261	2	somatic	0.341845968228434
CGGCTATGTCGTAGCATCTTAATTAGCCAGGCGAAG	5.75976783660504	0.807987771979823	3	somatic	77.4482203901066
CGGCTATGTCTATCGCTGCATTGACGCTATAGAGGC	6.83757827607837	2.92472431600389	6	somatic	98.2103358133923
CGGCTATGTCTATCGCTGCATTGACGCTCCTATCCT	6.88863290862643	2.72160214419628	6	somatic	96.7323547154635
CGGCTATGTCTATCGCTGTCGTCCTTCGATAGAGGC	6.67141360463984	3.20421371220305	6	somatic	99.1956565453449
CGGCTATGTCTATCGCTGTTCTACCTCACCTATCCT	6.72667507490228	2.84212823436024	6	somatic	97.2853408405389
CGGCTATGTCTATCGCTGTTGAGAGAGTATAGAGGC	6.85247327774877	2.95009375736663	6	somatic	98.4013673838729
CGGCTATGTCTTAGCCTGCCTCCGACGGCCTATCCT	5.88998197430707	0.8984501895557	3	somatic	78.7653327971044
CGGCTATGTCTTAGCCTGGGAGTTGCGTTATAGCCT	6.29479568737796	1.91598414241969	6	somatic	86.9897446209531
CGGCTATGTCTTAGCCTGTCGTCCTTCGATAGAGGC	6.75039042760799	1.85290782061109	6	somatic	88.0353911120048
CGGCTATGTCTTAGCCTGTTGAGAGAGTATAGAGGC	6.60990797501926	1.59978678614039	3	somatic	85.9239895435351
CGGCTATGTCTTGAGGTTCAATGAGTCCATAGAGGC	6.364712668625	2.80411181806272	6	somatic	95.6867082244118
CGGCTATGTCTTGAGGTTGTAGACCTGGCCTATCCT	5.69681001753122	1.36133095510009	3	somatic	79.9517393927207
CGGCTATGTCTTGAGGTTGTCTGCAATCTATAGCCT	5.95664090502524	0.890283621034338	3	somatic	78.9463100744018
CGGCTATGTCTTGAGGTTTCAATATCGACCTATCCT	4.66306145934136	-0.146216820637717	2	somatic	66.2879549567665
CGGCTATGTGATATTGCGCAGCCGGCTTAGGCGAAG	6.52210381225825	2.60949959248734	6	somatic	93.7462296400563
CGGCTATGTGATATTGCGCAGCCGGCTTCAGGACGT	4.55122746780651	-0.280525078984373	2	somatic	65.2322541725317
CGGCTATGTGATATTGCGTAATTGACCTCAGGACGT	6.79069461821051	2.48421946065966	6	somatic	93.3138950331792
CGGCTATGTGATATTGCGTTAATTAGCCAGGCGAAG	6.12652830661982	2.60163317487867	6	somatic	92.298411421677
CGGCTATGTGATTAGGTAAGGACGGACGAGGCGAAG	6.12531069523564	1.44061951842738	3	somatic	82.9780816408607
CGGCTATGTGATTAGGTAAGGTCCTCGTAGGCGAAG	6.11892780018182	2.39892317805601	6	somatic	90.5891815805349
CGGCTATGTGCGACCTCTAGTCATAGCCCAGGACGT	5.9218308326579	2.60528497515243	6	somatic	91.7956967625176
CGGCTATGTGCGACCTCTATTCGGAAGTAGGCGAAG	6.06895165768719	1.7418095478259	3	somatic	84.8381258797507
CGGCTATGTGCGACCTCTATTCGGAAGTCAGGACGT	-0.705543957455393	-2.68772142266604	0	somatic	20.5509752664388
CGGCTATGTGCGACCTCTTCGTAACGGTAGGCGAAG	4.71307466099078	0.361617194636122	3	somatic	68.5401166298009
CGGCTATGTGGACGACTAAGGACGGACGAGGCGAAG	6.62347059858391	2.7747370445931	6	somatic	96.491051679067
CGGCTATGTGGACGACTAGTCGGTAGTTCAGGACGT	-0.450049102590697	-2.76112228023654	0	somatic	22.8735169917555
CGGCTATGTGGACGACTATAGCCTCGTTCAGGACGT	5.6715957257531	0.530613245065904	3	somatic	75.3669817011864
CGGCTATGTGGACGACTATGGTAATCCTCAGGACGT	5.36263798222067	0.618761053364546	3	somatic	73.8688920168912
CGGCTATGTGGTTGCCGTCAGCCGGCTTCAGGACGT	6.84287762519663	2.68135090521728	6	somatic	96.2195857631208
CGGCTATGTGGTTGCCGTCCGACTCCAATATAGCCT	1.78795438547287	-1.52433404197628	0	somatic	45.7269253971446
CGGCTATGTGGTTGCCGTGGAATTCAGTTATAGCCT	6.88974274663067	2.52364597249316	6	somatic	94.3293786446813
CGGCTATGTGGTTGCCGTTAATTGACCTAGGCGAAG	5.73448934849207	1.11646013709742	3	somatic	78.9362557812186
CGGCTATGTGGTTGCCGTTCAAGATAGTCAGGACGT	6.20869633663053	1.23474870635397	3	somatic	81.9223808566258
CGGCTATGTTATTGAGGCCTTAGGTATCATAGAGGC	6.76514064561272	3.04918727290895	6	somatic	98.6426704202695
CGGCTATGTTATTGAGGCCTTAGGTATCCCTATCCT	6.11110341729235	1.8302362831963	3	somatic	85.6424693344058
CGGCTATGTTATTGAGGCGTCTGCAATCCCTATCCT	6.01411130741897	1.22346242753652	3	somatic	80.7058113814599
CGGCTATGTTATTGAGGCGTTGGATCTTATAGAGGC	6.2715697911089	1.29665154515493	3	somatic	82.8071586567464
CGGCTATGTTATTGAGGCTGCCAGTTGCATAGAGGC	6.70114400397873	2.70960428485356	6	somatic	95.9883370199075
CGGCTATGTTCCGTCGACAGGCGAGAGCCAGGACGT	-0.178712146093506	-2.41988144156574	0	somatic	27.2370802332596
CGGCTATGTTCCGTCGACCAGAGAGGTCCAGGACGT	1.72257359579224	-1.73116399249477	2	somatic	45.2543736175347
CGGCTATGTTCCGTCGACCAGCCGGCTTAGGCGAAG	0.275013579625029	-2.77234563915108	0	somatic	32.6362356726322
CGGCTATGTTCCGTCGACCTCTAACTCGAGGCGAAG	6.78191369073346	2.77612222640895	6	somatic	96.8731148200281
CGGCTATGTTCCGTCGACGCCAAGCTTGTATAGCCT	5.51808956616296	0.639832173835215	6	somatic	74.9145385079429
CGGCTATGTTCCGTCGACTAATTGACCTAGGCGAAG	5.07232304057862	0.923783155709399	3	somatic	73.4063945304645
CGGCTATGTTCCGTCGACTCAAGATAGTCAGGACGT	6.70896315573861	2.96521777781442	6	somatic	98.2203901065755
CGGCTATGTTCCGTCGACTCCTTATAGATATAGCCT	6.45005200894251	2.70845371824179	6	somatic	94.8622561833903
CGGCTATGTTCCGTCGACTTAATTAGCCAGGCGAAG	6.83110975716355	2.56756063199684	6	somatic	94.6913331992761
CGGCTATGTTCGAATATTAGAACCGGAGAGGCGAAG	6.60857505815762	2.35217908203652	6	somatic	91.5041222602051
CGGCTATGTTCGAATATTATTCGGAAGTAGGCGAAG	6.55475417204973	1.95330231195482	6	somatic	88.2264226824854
CGGCTATGTTCGAATATTGAGATGCATGAGGCGAAG	6.14452749506502	2.21472577197321	6	somatic	89.000603257591
CGGCTATGTTCGAATATTGTCAAGTCCAAGGCGAAG	6.19838093641414	2.46605316799532	6	somatic	91.3030363965413
CGGCTATGTTGATACGATCAGAGAGGTCAGGCGAAG	0.380735561167051	-2.82578434103297	0	somatic	33.9734566659964
CGGCTATGTTGATACGATCAGCCGGCTTAGGCGAAG	6.13271497132378	1.11219387563171	3	somatic	80.6756485019103
CGGCTATGTTGATACGATCCGACTCCAATATAGCCT	6.78262792655254	2.46188320671717	6	somatic	93.0223205308667
CGGCTATGTTGATACGATCTCTAACTCGAGGCGAAG	4.68426526696057	-0.0859610789538847	2	somatic	66.6197466318118
CGGCTATGTTGATTGGCGACTCGTATCAAGGCGAAG	6.1744093597488	2.09201021899291	6	somatic	88.0253368188216
CGGCTATGTTGATTGGCGTCCTTATAGAAGGCGAAG	6.34185946536927	2.39027991968056	6	somatic	91.0818419465112
CGGCTATGTTGCCGTAGGACCTACGCCAAGGCGAAG	6.06321818090247	2.10531922843258	6	somatic	87.67343655741
CGGCTATGTTGCCGTAGGACCTACGCCACAGGACGT	5.57134042595477	0.429900653281784	3	somatic	74.3414437965011
CGGCTATGTTGCCGTAGGACTCGTATCAAGGCGAAG	3.72197327932873	0.297948356737818	2	somatic	62.2964005630404
CGGCTATGTTGCCGTAGGCATATCCTATAGGCGAAG	6.00537118837286	1.91581702881899	6	somatic	85.8737180776191
CGGCTATGTTGCCGTAGGCCGACTCCAAAGGCGAAG	5.91570503333215	1.4115915483842	3	somatic	81.4699376633823
CGGCTATGTTGCCGTAGGGGAATTCAGTCCTATCCT	6.43398613017303	1.57948030388973	3	somatic	85.1799718479791
CGGCTATGTTGCCGTAGGGGTAATAATGCAGGACGT	6.78018875582425	2.59330210232207	6	somatic	94.7617132515584
CGGCTATGTTGCGAGCATAGAACCGGAGCAGGACGT	0.416267841421589	-2.80813856858107	0	somatic	34.5465513774382
CGGCTATGTTGCGAGCATAGTCATAGCCAGGCGAAG	6.24590828172332	1.94150062171507	6	somatic	87.0098532073195
CGGCTATGTTGCGAGCATAGTCATAGCCCAGGACGT	-0.409656497713188	-2.49999000042156	0	somatic	24.1001407601046
CGGCTATGTTGCGAGCATGATTACCGGACAGGACGT	-0.415767566487847	-2.25125550233959	0	somatic	24.9245928011261
CGGCTATGTTGCGAGCATGTCAAGTCCAAGGCGAAG	6.81365011523973	2.16789488710188	6	somatic	90.6092901669013
CGGCTATGTTGCTTAGATTCGTCCTTCGATAGAGGC	6.34243021414606	1.18446343786042	6	somatic	82.3446611703197
CGGCTATGTTGCTTAGATTCGTCGGAACTATAGCCT	6.72031395255462	2.4902551532692	6	somatic	93.0725919967826
CGGCTATGTTGCTTAGATTGAGGAATCACCTATCCT	6.74546982484147	2.80387573545947	6	somatic	97.0138749245928
CGGCTATGTTGCTTAGATTGATACTCAAATAGAGGC	6.90987402289867	2.80734971880541	6	somatic	97.4763724110195
CGGCTATGTTGCTTAGATTTCTACCTCAATAGAGGC	5.93789446889645	0.824499854298588	3	somatic	78.6044641061733
CGGCTATGTTGCTTAGATTTGAGAGAGTCCTATCCT	6.47024822702506	2.14348690766299	6	somatic	89.5636436758496
CGGCTATGTTGGCAAGCCCAATGAGTCCATAGAGGC	6.93988253991549	2.34022600852706	6	somatic	92.3587371807762
CGGCTATGTTGGCAAGCCGGTACGTTAACCTATCCT	6.69194561884948	2.657623769666	6	somatic	95.2644279107179
CGGCTATGTTGGCAAGCCGTAGACCTGGATAGAGGC	5.9249296065368	0.848094416661999	3	somatic	78.6647898652725
CGGCTATGTTGGCAAGCCTGCCAGTTGCTATAGCCT	6.88517480999183	2.63885366305166	6	somatic	95.8375226221597
CGGCTATGTTGGTAAGGATGAGGAATCAATAGAGGC	6.66356327350589	1.68384404997935	6	somatic	86.607681479992
CGGCTATGTTGGTAAGGATTGAGAGAGTATAGAGGC	6.23721344075934	1.73278958201522	6	somatic	85.4112205911924
CTGAAGCTAACGAATTCGGCCAAGCTTGAGGCGAAG	5.32532803493675	0.982508974246968	3	somatic	75.5379046853006
CTGAAGCTAAGTACGCGAAGCTTATAGGCCTATCCT	6.85372367899144	2.49070541966939	6	somatic	93.6356324150412
CTGAAGCTAAGTACGCGACTTATAAGTTAGGCGAAG	5.54665577528001	0.866312049609791	3	somatic	76.4729539513372
CTGAAGCTAAGTACGCGACTTATAAGTTCCTATCCT	6.68814155606644	1.8780310164609	6	somatic	88.045445405188
CTGAAGCTAAGTACGCGATGGCGTAGAAAGGCGAAG	6.35122747354443	1.45268400256167	3	somatic	84.1343253569274
CTGAAGCTAATATTACTTGATTACCGGACCTATCCT	6.79538271143297	2.13515623836813	6	somatic	90.2171727327569
CTGAAGCTAATATTACTTTCGTCCTTCGAGGCGAAG	5.64496731533289	0.86276592052616	3	somatic	77.0661572491454
CTGAAGCTACCAGGCGCATTCAGCTTGGAGGCGAAG	6.24851412465981	1.33508415630447	3	somatic	82.9077015885783
CTGAAGCTACTATTCATTAGTCATAGCCAGGCGAAG	5.80667330383572	0.952160969215811	3	somatic	78.5139754675246
CTGAAGCTACTATTCATTATTCGGAAGTAGGCGAAG	6.37346527202568	1.59409116071227	3	somatic	85.0392117434144
CTGAAGCTACTATTCATTCATTGACGCTGTACTGAC	6.44705696434283	2.78767389216295	6	somatic	95.8978483812588
CTGAAGCTACTATTCATTCCTCCGACGGAGGCGAAG	5.4899834777183	0.877936715003058	3	somatic	76.090890810376
CTGAAGCTACTATTCATTCCTCCGACGGGTACTGAC	6.93835726903834	2.61812363186504	6	somatic	95.8174140357933
CTGAAGCTACTATTCATTTGAGGAATCACCTATCCT	5.8283566151931	1.02662321191758	3	somatic	78.9664186607681
CTGAAGCTACTATTCATTTGATACTCAACCTATCCT	6.44703591204076	1.84769019264407	3	somatic	87.0199075005027
CTGAAGCTAGACCATATCAGAACCGGAGCCTATCCT	6.53595529729718	2.99595320481932	6	somatic	98.0494671224613
CTGAAGCTAGACCATATCGATTACCGGACCTATCCT	5.48538295546418	0.701859153588936	3	somatic	75.0150814397748
CTGAAGCTAGACCATATCGATTACCGGAGTACTGAC	6.78427627686924	2.29574215106797	6	somatic	91.5242308465715
CTGAAGCTAGACCATATCTCGTCCTTCGCCTATCCT	6.70654046449078	2.91098564124102	6	somatic	97.7478383269656
CTGAAGCTAGACCATATCTGAGGAATCAGTACTGAC	6.31832709222554	1.14120102602587	3	somatic	81.882163683893
CTGAAGCTAGACCATATCTTGAGAGAGTCCTATCCT	6.51848490603791	1.63447106309088	6	somatic	85.7932837321536
CTGAAGCTAGAGGAGAATAGAACCGGAGGTACTGAC	6.0335428776658	0.920923052020165	3	somatic	79.4188618540117
CTGAAGCTAGAGGAGAATAGTCATAGCCAGGCGAAG	5.73598363047742	1.37137244436009	3	somatic	80.2131510154836
CTGAAGCTAGAGGAGAATATTCGGAAGTCCTATCCT	6.1993236113446	1.27081428894687	3	somatic	82.1033581339232
CTGAAGCTAGAGGAGAATCCTCCGACGGAGGCGAAG	6.68121980370169	1.76924208893046	6	somatic	87.1707218982506
CTGAAGCTAGAGGAGAATTGATACTCAACCTATCCT	4.44617778868257	-0.393423451229006	2	somatic	63.9251960587171
CTGAAGCTAGAGGAGAATTGGCGACGGACCTATCCT	5.66798569555657	0.775044158994581	3	somatic	76.8147999195657
CTGAAGCTAGGTCAGCTTCTTATAAGTTGTACTGAC	5.07265799593814	0.0711549298302463	3	somatic	69.4751658958375
CTGAAGCTAGGTCAGCTTGATTAGATGACCTATCCT	5.87744814848721	2.66467873114775	6	somatic	92.1174341443796
CTGAAGCTAGGTCAGCTTTGGCGTAGAACCTATCCT	6.43574986378532	2.66641126981072	6	somatic	94.2187814196662
CTGAAGCTAGTCCGCTGCGCCAAGCTTGGTACTGAC	6.69048045469349	2.18298730016718	6	somatic	90.3177156645888
CTGAAGCTAGTCCGCTGCGGAATTCAGTAGGCGAAG	5.00824361331331	0.0210767494424532	2	somatic	68.8920168912125
CTGAAGCTAGTCCGCTGCTCCTTATAGAAGGCGAAG	6.75504208984866	2.66057748120422	6	somatic	95.5258395334808
CTGAAGCTAGTTCTCATGAGCTTATAGGAGGCGAAG	6.91541896940232	2.69209339247239	6	somatic	96.5915946108989
CTGAAGCTAGTTCTCATGGATTAGATGAAGGCGAAG	6.41602787571314	2.10431811737438	6	somatic	88.9201689121255
CTGAAGCTAGTTCTCATGGATTAGATGACCTATCCT	5.52539515661151	1.03186868006768	3	somatic	77.2270259400764
CTGAAGCTAGTTCTCATGTATAGGATCTAGGCGAAG	5.29225498116871	0.742600263860814	3	somatic	74.1202493464709
CTGAAGCTAGTTCTCATGTATAGGATCTCCTATCCT	6.46264722198108	2.63795175704297	6	somatic	93.9372612105369
CTGAAGCTAGTTCTCATGTTCAGCTTGGCCTATCCT	5.35645346051454	1.11149707209824	3	somatic	76.5835511763523
CTGAAGCTATACCTCGACACTGAGCGACAGGCGAAG	5.4076528242796	4.3892727822777	6	somatic	99.6581540317716
CTGAAGCTATACCTCGACAGAACCGGAGCCTATCCT	6.74389718625997	2.06391652447677	6	somatic	89.6641866076815
CTGAAGCTATACCTCGACGATTACCGGACCTATCCT	6.76418642421267	2.72952614284573	6	somatic	96.5011059722502
CTGAAGCTATACCTCGACGTCAAGTCCAGTACTGAC	6.7083169231634	2.20248323717859	6	somatic	90.6193444600845
CTGAAGCTATACCTCGACTCGTCCTTCGCCTATCCT	6.46430168912928	1.75231141696365	3	somatic	86.4468127890609
CTGAAGCTATACCTCGACTGAGGAATCAAGGCGAAG	4.89004216321245	0.549238979297505	3	somatic	70.4403780414237
CTGAAGCTATACCTCGACTGAGGAATCACCTATCCT	-3.16179144445901	-3.14630529015564	5	somatic	9.35049266036598
CTGAAGCTATGGAACGAAACTGAGCGACCCTATCCT	6.54067838855892	1.78272162845939	3	somatic	86.8489845163885
CTGAAGCTATGGAACGAACATTGACGCTAGGCGAAG	5.63993748678597	0.858079290027009	3	somatic	77.0058314900462
CTGAAGCTATGGAACGAATGGCGACGGAAGGCGAAG	6.28077175409146	2.68102768069822	6	somatic	93.625578121858
CTGAAGCTATTATGCAAGCATATCCTATAGGCGAAG	6.20753148499586	1.30824441274433	3	somatic	82.5658556203499
CTGAAGCTATTGGCAGATAAGCTAGGTTAGGCGAAG	6.09028191857682	2.57429865798023	6	somatic	91.976674039815
CTGAAGCTATTGGCAGATAAGCTAGGTTCCTATCCT	6.43161314303425	2.66469513527531	6	somatic	94.1785642469334
CTGAAGCTATTGGCAGATGCGCAATGACAGGCGAAG	6.78863404920741	1.98663738170911	6	somatic	89.2016891212548
CTGAAGCTATTGGCAGATGGAGTTGCGTAGGCGAAG	5.86546197861473	0.91252819750005	3	somatic	78.6547355720893
CTGAAGCTATTGGCAGATTGCGGATAGTAGGCGAAG	6.61636523883425	2.33260165730373	6	somatic	91.3331992760909
CTGAAGCTCAGACTAAGGAGTCATAGCCCCTATCCT	6.6378095112445	2.51069893736435	6	somatic	93.0323748240499
CTGAAGCTCAGACTAAGGGTCAAGTCCAGTACTGAC	6.95218434739687	2.79110964824437	6	somatic	97.4462095314699
CTGAAGCTCAGACTAAGGTCGTCCTTCGCCTATCCT	5.67952392538108	1.04696857646649	3	somatic	78.2726724311281
CTGAAGCTCAGACTAAGGTGAGGAATCACCTATCCT	5.88053739796434	0.872329653460691	3	somatic	78.5039211743414
CTGAAGCTCAGACTAAGGTTGAGAGAGTAGGCGAAG	4.7483259981671	0.421979332788122	3	somatic	68.9825055298612
CTGAAGCTCATAGCGACCGTTGGATCTTCCTATCCT	6.35187967208295	2.68524543540065	6	somatic	94.0579127287352
CTGAAGCTCCGCTAAGAGCCATCTGGCACCTATCCT	6.38087897349168	1.41003956056393	3	somatic	83.9935652523628
CTGAAGCTCCGCTAAGAGGATTAGATGACCTATCCT	4.96041015266728	0.115226439856538	2	somatic	68.9724512366781
CTGAAGCTCCGCTAAGAGTATAGGATCTAGGCGAAG	6.66156310248955	2.56574793794059	6	somatic	93.8166096923386
CTGAAGCTCCGCTAAGAGTGGCGTAGAACCTATCCT	6.50308400058895	2.9842894387702	6	somatic	97.8081640860647
CTGAAGCTCCTCAGCTCCGCGCAATGACAGGCGAAG	6.54388946806184	2.37030065230431	6	somatic	91.4840136738387
CTGAAGCTCCTCAGCTCCTCCGCGGACTGTACTGAC	5.83821029878705	0.541733317406017	3	somatic	76.6036597627187
CTGAAGCTCCTCAGCTCCTGGCAGCTCGCCTATCCT	5.97096021298045	1.28499714910928	3	somatic	80.8867886587573
CTGAAGCTCGCGGCCATACCATCTGGCACCTATCCT	6.08327018128666	1.62450703336059	3	somatic	84.0941081841947
CTGAAGCTCGCTTATCGTCGCCTCTTATCCTATCCT	6.27077060129623	1.37024228772366	3	somatic	83.1892217977076
CTGAAGCTCGCTTATCGTGAGACCTACCCCTATCCT	6.83062607699417	1.97516191205711	6	somatic	89.2519605871707
CTGAAGCTCGTCGAGCGCCTTATAAGTTAGGCGAAG	6.19974532570513	2.40311794409855	6	somatic	90.8204303237482
CTGAAGCTCGTCGAGCGCGATTAGATGAAGGCGAAG	6.54748147865372	2.31415734979243	6	somatic	90.9209732555801
CTGAAGCTCGTCGAGCGCTGGCGTAGAAGTACTGAC	6.74104297130327	3.25091089403929	6	somatic	99.1654936657953
CTGAAGCTCGTCGAGCGCTTCAGCTTGGCCTATCCT	4.68259961561504	0.718249557663269	3	somatic	69.977880554997
CTGAAGCTCTAACTAGGTACTCGTATCAGTACTGAC	6.6229022313618	2.02728384928285	6	somatic	88.9402774984919
CTGAAGCTCTAACTAGGTCCGACTCCAAAGGCGAAG	5.09623542903031	0.132724540943039	3	somatic	69.9678262618138
CTGAAGCTCTAACTAGGTCCGACTCCAAGTACTGAC	5.62695892822004	0.620218849593084	3	somatic	75.5781218580334
CTGAAGCTCTAACTAGGTTCCTTATAGAAGGCGAAG	5.82845736896513	1.15467847464108	3	somatic	79.5998391313091
CTGAAGCTCTCAATTAGTTCCGCGGACTAGGCGAAG	5.11867250493929	0.591216665213078	3	somatic	72.049064950734
CTGAAGCTCTCAATTAGTTGCTACGGTCAGGCGAAG	5.30865591117158	0.945201954350408	3	somatic	75.1558415443394
CTGAAGCTCTCAATTAGTTGCTACGGTCCCTATCCT	6.44570944619267	2.31528121794112	6	somatic	90.7902674441987
CTGAAGCTCTCGTCGTAGACCTACGCCACCTATCCT	-2.04899272728146	-3.16536782715549	5	somatic	14.025738990549
CTGAAGCTCTCGTCGTAGGCCAAGCTTGAGGCGAAG	6.74513593663838	1.95473827391372	6	somatic	88.8095716871104
CTGAAGCTCTCGTCGTAGGGAATTCAGTAGGCGAAG	6.43342970801803	2.57276054735815	6	somatic	92.9519404785844
CTGAAGCTCTCGTCGTAGTCCTTATAGAGTACTGAC	6.32066426537039	2.87277147559315	6	somatic	96.4106173336015
CTGAAGCTGAACTCGACTGCGCAATGACCCTATCCT	6.61378930254757	1.7529030830016	6	somatic	86.8791473959381
CTGAAGCTGAACTCGACTGGAGTTGCGTAGGCGAAG	5.96422522083969	1.12402528336713	3	somatic	80.0623366177358
CTGAAGCTGAACTCGACTGGAGTTGCGTGTACTGAC	5.00048341355667	-0.149187880781668	3	somatic	68.2988135934044
CTGAAGCTGAACTCGACTTCCGCGGACTAGGCGAAG	6.20500222044589	1.18030485409985	3	somatic	81.5503720088478
CTGAAGCTGAACTCGACTTGCTACGGTCCCTATCCT	6.04367302640132	1.19529285593381	3	somatic	80.6957570882767
CTGAAGCTGAACTCGACTTGGCAGCTCGAGGCGAAG	6.35377240805201	2.66535934427596	6	somatic	93.7261210536899
CTGAAGCTGACTGGACCACATATCCTATAGGCGAAG	5.8684234899291	2.41800519528354	6	somatic	89.955761109994
CTGAAGCTGACTGGACCACATATCCTATGTACTGAC	6.63549576434802	2.7106699697096	6	somatic	95.6565453448623
CTGAAGCTGACTGGACCATCCTTATAGAAGGCGAAG	5.85805329436721	1.70231624202247	3	somatic	83.420470540921
CTGAAGCTGAGCGCGATGTCCGCGGACTAGGCGAAG	6.45408903073196	2.7973060538677	6	somatic	96.068771365373
CTGAAGCTGATCTTCGCACATTGACGCTAGGCGAAG	5.5570265488225	4.20800915663091	6	somatic	99.6078825658556
CTGAAGCTGATCTTCGCACCTCCGACGGCCTATCCT	6.85045916866223	2.69788911646765	6	somatic	96.440780213151
CTGAAGCTGATCTTCGCATCGTCCTTCGAGGCGAAG	6.82993674304176	2.63835756398117	6	somatic	95.5660567062136
CTGAAGCTGATCTTCGCATCGTCCTTCGCCTATCCT	6.66497708245311	2.57622019527432	6	somatic	93.9674240900865
CTGAAGCTGATTCTTGAAATTGCGGCCAGTACTGAC	6.67136951034343	1.84339581656507	6	somatic	87.6935451437764
CTGAAGCTGATTCTTGAAGATTAGATGACCTATCCT	6.23749100328303	1.49887322884493	3	somatic	83.9332394932636
CTGAAGCTGATTCTTGAATGGCGTAGAACCTATCCT	6.85816914648802	2.88379887562132	6	somatic	97.9388698974462
CTGAAGCTGATTCTTGAATTCAGCTTGGAGGCGAAG	5.67921490076781	3.90274113913968	6	somatic	99.5777196863061
CTGAAGCTGCATATGAGCTGAGGAATCAAGGCGAAG	6.49594053770988	2.33324278517775	6	somatic	90.9611904283129
CTGAAGCTGCATATGAGCTGGCGACGGACCTATCCT	6.668600116496	1.97710393765284	6	somatic	88.7794088075608
CTGAAGCTGCGCGTTCATCATTGACGCTAGGCGAAG	6.36084387716614	2.04189023839347	6	somatic	88.3370199075005
CTGAAGCTGCGCGTTCATTCGTCCTTCGCCTATCCT	6.34250744901302	1.51720163131331	3	somatic	84.5264427910718
CTGAAGCTGCGCGTTCATTGAGGAATCACCTATCCT	5.12093180041886	0.58612536540202	3	somatic	72.0289563643676
CTGAAGCTGCGCGTTCATTGATACTCAAAGGCGAAG	6.67049721451227	2.11244820352927	6	somatic	89.8049467122461
CTGAAGCTGCGCGTTCATTTGAGAGAGTCCTATCCT	6.67125527717711	2.79338642595599	6	somatic	96.7122461290971
CTGAAGCTGCGTTCCGTTAAGCTAGGTTAGGCGAAG	6.18839081090367	1.77925768767826	3	somatic	85.5620349889403
CTGAAGCTGCGTTCCGTTCTTAATCTTGAGGCGAAG	5.86283480785494	1.37342270560295	3	somatic	80.8566257792077
CTGAAGCTGCGTTCCGTTGCGCAATGACCCTATCCT	6.33644728710604	2.78965769645652	6	somatic	95.4152423084657
CTGAAGCTGCGTTCCGTTTCCGCGGACTCCTATCCT	6.43545013995022	1.56778348462283	3	somatic	85.1095917956968
CTGAAGCTGCGTTCCGTTTGGCAGCTCGCCTATCCT	5.67925542466549	1.18334528747718	3	somatic	78.9764729539513
CTGAAGCTGGCTTACTCCATTGCGGCCAGTACTGAC	6.65401894511592	1.74803215142133	3	somatic	86.9997989141363
CTGAAGCTGGCTTACTCCCCATCTGGCAAGGCGAAG	6.35960678935815	2.63158564605163	6	somatic	93.3440579127287
CTGAAGCTGGCTTACTCCCTTATAAGTTCCTATCCT	5.42233800293498	0.54246969698431	3	somatic	73.8789463100744
CTGAAGCTGGCTTACTCCGATTAGATGAAGGCGAAG	6.57866174611421	2.63854755966499	6	somatic	94.4801930424291
CTGAAGCTGGCTTACTCCTATAGGATCTGTACTGAC	6.50605190359488	3.01174371340125	6	somatic	98.1198471747436
CTGAAGCTGGCTTACTCCTTCAGCTTGGAGGCGAAG	4.80764052152668	0.0771988579914302	3	somatic	68.0977277297406
CTGAAGCTGGCTTACTCCTTCAGCTTGGCCTATCCT	6.93605217587966	2.61721388766062	6	somatic	95.747033983511
CTGAAGCTGTACTCCTATAAGCTAGGTTAGGCGAAG	6.80460149906276	2.46827696513648	6	somatic	93.1731349286145
CTGAAGCTGTACTCCTATAAGCTAGGTTGTACTGAC	6.48066718809742	1.5555207858602	3	somatic	85.2000804343455
CTGAAGCTGTACTCCTATCTTAATCTTGCCTATCCT	5.53400537680945	1.108433142863	3	somatic	77.7599034787854
CTGAAGCTGTACTCCTATGGAGTTGCGTCCTATCCT	6.82349039355405	2.82026375789322	6	somatic	97.3356123064548
CTGAAGCTGTACTCCTATTCCGCGGACTGTACTGAC	6.60803080222323	2.74330026272497	6	somatic	96.0084456062739
CTGAAGCTGTACTCCTATTGCTACGGTCCCTATCCT	6.34705335590012	1.36030094004977	3	somatic	83.5009048863865
CTGAAGCTGTAGCAGCTAACTGAGCGACAGGCGAAG	4.39609402802	-0.217861932371867	2	somatic	64.3675849587774
CTGAAGCTGTAGCAGCTAACTGAGCGACGTACTGAC	6.61472695936614	2.9050439445671	6	somatic	97.5266438769355
CTGAAGCTGTAGCAGCTAATTCGGAAGTGTACTGAC	6.42049967665182	2.8923956553362	6	somatic	96.8530062336618
CTGAAGCTGTAGCAGCTACCTCCGACGGAGGCGAAG	6.20759667669035	1.54658161384815	3	somatic	84.1242710637442
CTGAAGCTGTAGCAGCTATGAGGAATCAAGGCGAAG	6.69058877322402	2.46221540113219	6	somatic	92.6804745626383
CTGAAGCTGTAGCAGCTATGAGGAATCACCTATCCT	6.83869564660523	2.78889004162608	6	somatic	97.1747436155238
CTGAAGCTGTAGCAGCTATTGAGAGAGTCCTATCCT	6.02578186366237	2.69738756539565	6	somatic	92.8111803740197
CTGAAGCTGTAGGATAAGGTCTGCAATCGTACTGAC	6.61560368910714	1.68160117376435	3	somatic	86.4568670822441
CTGAAGCTGTAGGCTGCACCGACTCCAAAGGCGAAG	5.4544903525629	0.690460889203141	3	somatic	74.7838326965614
CTGAAGCTGTAGGCTGCAGGAATTCAGTAGGCGAAG	5.80907272059101	1.55356975431632	3	somatic	81.8620550975266
CTGAAGCTGTAGGCTGCATCCTTATAGAAGGCGAAG	6.26580254285937	1.46166063776176	3	somatic	83.8427508546149
CTGAAGCTGTAGGCTGCATCCTTATAGACCTATCCT	5.21124790361389	0.248123099372903	3	somatic	71.1341242710638
CTGAAGCTTAAGTCCTGAGCGATTGCAGGTACTGAC	6.30985168085613	1.39017885429629	6	somatic	83.5411220591192
CTGAAGCTTAGAGGCGTTTGCGGATAGTGTACTGAC	6.80108851539509	2.99456033590921	6	somatic	98.5019103157048
CTGAAGCTTATTAGACTTACTGAGCGACCCTATCCT	6.8264779286283	2.89451106763414	6	somatic	97.9489241906294
CTGAAGCTTATTAGACTTCATTGACGCTGTACTGAC	6.03148463547937	0.905971943954049	3	somatic	79.3384275085461
CTGAAGCTTATTAGACTTTGAGGAATCACCTATCCT	3.96523355264462	0.300917556844425	2	somatic	63.5934043836718
CTGAAGCTTATTAGACTTTTGAGAGAGTGTACTGAC	5.75144936719267	0.864121799659202	3	somatic	77.7800120651518
CTGAAGCTTCAATCTCCTAGCTTATAGGAGGCGAAG	3.35688595307754	-1.00753083428579	2	somatic	53.3681882163684
CTGAAGCTTCAATCTCCTGATTAGATGACCTATCCT	6.19918140819307	2.58211356754865	6	somatic	92.348682887593
CTGAAGCTTCCGGCTTATGTCTGCAATCAGGCGAAG	4.7657259884534	-0.0902791306561724	2	somatic	67.0922984114217
CTGAAGCTTCCTCTGCCGGAGACCTACCCCTATCCT	6.16270926874212	1.46059202385793	3	somatic	83.2193846772572
CTGAAGCTTCCTCTGCCGGTCTGCAATCGTACTGAC	6.61902659220108	1.83567236078328	6	somatic	87.4522421073798
CTGAAGCTTCCTCTGCCGTGCCAGTTGCGTACTGAC	6.35707058229937	3.55961078180319	6	somatic	99.5073396340237
CTGAAGCTTCGTAGCATCACCTACGCCAGTACTGAC	6.7365210913658	2.18467453688299	6	somatic	90.5188015282526
CTGAAGCTTCGTAGCATCACTCGTATCACCTATCCT	6.41459714162373	2.6827315563591	6	somatic	94.3494872310477
CTGAAGCTTCGTAGCATCCATATCCTATAGGCGAAG	6.37506055114767	1.92829205385105	6	somatic	87.2913734164488
CTGAAGCTTCGTAGCATCCCGACTCCAACCTATCCT	6.32459338104268	2.84419136362949	6	somatic	96.0989342449226
CTGAAGCTTCGTAGCATCGCCAAGCTTGGTACTGAC	6.55251646029165	2.83865463968295	6	somatic	96.7926804745626
CTGAAGCTTCGTAGCATCGGTAATAATGAGGCGAAG	6.33392084169021	2.73474934771445	6	somatic	94.7214960788257
CTGAAGCTTCGTAGCATCTCCTTATAGAAGGCGAAG	6.45473069277879	1.73955933549414	3	somatic	86.3261612708627
CTGAAGCTTCTATCGCTGCTTAATCTTGCCTATCCT	6.80210404932939	2.7751060883446	6	somatic	96.9233862859441
CTGAAGCTTCTATCGCTGGGAGTTGCGTGTACTGAC	5.60163412117308	0.972472679043121	3	somatic	77.3577317514579
CTGAAGCTTCTATCGCTGTGCGGATAGTAGGCGAAG	6.10672802037443	1.36731387215287	3	somatic	82.3245525839533
CTGAAGCTTCTATCGCTGTGGCAGCTCGGTACTGAC	6.56220044880358	1.61736842636594	3	somatic	85.8536094912528
CTGAAGCTTCTTAGCCTGAGGCGCTAGGGTACTGAC	6.39378210932729	1.37874895456063	3	somatic	83.8729137341645
CTGAAGCTTCTTAGCCTGCTTAATCTTGCCTATCCT	5.94215656159137	1.43806145753733	3	somatic	81.8017293384275
CTGAAGCTTCTTAGCCTGGCGCAATGACAGGCGAAG	5.9675138005848	2.79177123332072	6	somatic	93.6959581741404
CTGAAGCTTCTTAGCCTGTCGTCGGAACGTACTGAC	5.72795183050359	0.646862356110546	3	somatic	76.4427910717877
CTGAAGCTTCTTAGCCTGTGCTACGGTCCCTATCCT	6.44889029207033	1.43287882688113	3	somatic	84.4057912728735
CTGAAGCTTCTTGAGGTTCGCCTCTTATGTACTGAC	6.53945368168745	1.53085400049408	6	somatic	85.2503519002614
CTGAAGCTTGATATTGCGACTCGTATCACCTATCCT	6.63753432092709	1.67032287020901	3	somatic	86.4669213754273
CTGAAGCTTGATATTGCGCCGACTCCAACCTATCCT	6.67429132565473	2.6313619867937	6	somatic	94.8119847174744
CTGAAGCTTGATATTGCGGCCAAGCTTGAGGCGAAG	6.45353125682829	2.7090553080665	6	somatic	94.9225819424894
CTGAAGCTTGGTTGCCGTACCTACGCCACCTATCCT	6.18246868796872	1.26352316772748	3	somatic	81.9827066157249
CTGAAGCTTGGTTGCCGTCCGACTCCAAAGGCGAAG	5.48289201846573	0.498324149233035	3	somatic	74.1403579328373
CTGAAGCTTGGTTGCCGTGCCAAGCTTGGTACTGAC	5.26092850018064	0.618020062743639	3	somatic	73.0645485622361
CTGAAGCTTGGTTGCCGTGGTAATAATGAGGCGAAG	6.37983495013744	1.85313890992275	6	somatic	86.7987130504726
CTGAAGCTTGGTTGCCGTTCCTTATAGAAGGCGAAG	6.6244724798642	2.22002694643916	6	somatic	90.5087472350694
CTGAAGCTTTCCGTCGACACCTACGCCACCTATCCT	5.92847666443521	1.32454042502549	3	somatic	80.92700583149
CTGAAGCTTTCCGTCGACCCGACTCCAAAGGCGAAG	6.17549545885738	1.32502868541439	3	somatic	82.4753669817012
CTGAAGCTTTCCGTCGACTCCTTATAGACCTATCCT	6.60667382265218	2.79683268466879	6	somatic	96.601648904082
CTGAAGCTTTGATACGATGGAATTCAGTGTACTGAC	6.7409039108158	2.28387706334821	6	somatic	91.2427106374422
CTGAAGCTTTGATACGATGGTAATAATGGTACTGAC	6.66854213814033	2.66554570251396	6	somatic	95.2744822039011
CTGAAGCTTTGATACGATTCCTTATAGAAGGCGAAG	6.66723125809338	2.56876861838515	6	somatic	93.9171526241705
CTGAAGCTTTGATTGGCGATTGCGGCCAAGGCGAAG	6.1239889106254	1.28452448366026	3	somatic	81.7715664588779
CTGAAGCTTTGATTGGCGTTCAGCTTGGAGGCGAAG	4.38982329229433	0.261672351055032	2	somatic	66.1673034385683
CTGAAGCTTTGATTGGCGTTCAGCTTGGCCTATCCT	6.41701629033433	2.80096326898427	6	somatic	95.9581741403579
CTGAAGCTTTGCCGTAGGAGCTTATAGGCCTATCCT	6.49144769188581	2.84089752183511	6	somatic	96.6418660768148
CTGAAGCTTTGCCGTAGGATTGCGGCCACCTATCCT	6.76226614920308	2.51516025558498	6	somatic	93.5250351900261
CTGAAGCTTTGCCGTAGGCTTATAAGTTCCTATCCT	6.14800160962366	1.22981280647815	3	somatic	81.5704805952141
CTGAAGCTTTGCCGTAGGGATTAGATGAAGGCGAAG	4.31441750246687	0.0390333856064819	2	somatic	64.930625377036
CTGAAGCTTTGCCGTAGGTATAGGATCTAGGCGAAG	4.06056441158723	-0.19571406812018	2	somatic	62.4371606676051
CTGAAGCTTTGCCGTAGGTGGCGTAGAAAGGCGAAG	3.75330855797597	-0.719925562111147	2	somatic	57.7719686306053
CTGAAGCTTTGCTTAGATAAGCTAGGTTAGGCGAAG	5.91744871638031	1.05844089792461	3	somatic	79.5194047858435
CTGAAGCTTTGCTTAGATGCGCAATGACGTACTGAC	6.88889189256825	2.6031050389981	6	somatic	95.4051880152825
CTGAAGCTTTGGTAAGGAGCGCAATGACCCTATCCT	5.18573549624615	0.32727238857701	3	somatic	71.3352101347275
CTGAAGCTTTGGTAAGGAGGAGTTGCGTAGGCGAAG	6.09925939756317	1.45297734774105	3	somatic	82.9680273476774
CTGAAGCTTTGGTAAGGATCCGCGGACTAGGCGAAG	4.19997684572396	0.0381420051285864	2	somatic	64.0961190428313
CTGAAGCTTTGGTAAGGATGCGGATAGTAGGCGAAG	5.07594581501221	0.802413136397629	3	somatic	72.7025940076413
CTGAAGCTTTGGTAAGGATGCTACGGTCAGGCGAAG	6.29346947031944	1.35057322214946	3	somatic	83.1691132113412
CTGAAGCTTTGGTAAGGATGGCAGCTCGAGGCGAAG	6.57392553047356	1.90126160225009	6	somatic	87.8141966619747
GAATTCGTAACGCGCAGAAGGTCCTCGTCAGGACGT	5.59394284767004	1.32210428249443	3	somatic	79.1976674039815
GAATTCGTAAGTACGCGAACCTACGCCACAGGACGT	5.69144826499365	1.06400359675028	3	somatic	78.3832696561432
GAATTCGTAAGTACGCGACCGACTCCAACAGGACGT	6.30149607482883	1.7551109840324	3	somatic	85.8335009048864
GAATTCGTAAGTACGCGAGCCAAGCTTGCAGGACGT	5.30810156112322	0.936854920974615	3	somatic	75.1156243716067
GAATTCGTAAGTACGCGAGGTAATAATGCAGGACGT	5.86441888920424	1.53418884485707	3	somatic	82.0631409611904
GAATTCGTAATACGATAATGGTAATCCTCAGGACGT	6.51824563264631	1.73936342837837	6	somatic	86.5071385481601
GAATTCGTACCAGGCGCAACTCGTATCACAGGACGT	6.42810751352448	2.89556894738535	6	somatic	96.9032776995777
GAATTCGTACCAGGCGCACCGACTCCAACAGGACGT	6.0602070159875	1.51888948011232	3	somatic	83.1288960386085
GAATTCGTACCAGGCGCAGCCAAGCTTGCAGGACGT	5.51835750357313	1.11031856968338	3	somatic	77.6090890810376
GAATTCGTACCAGGCGCAGGTAATAATGCAGGACGT	5.20141191652962	0.745803204759066	3	somatic	73.3661773577318
GAATTCGTACCAGGCGCATCCTTATAGACAGGACGT	6.41287138780037	2.24681995631837	6	somatic	90.066358335009
GAATTCGTAGATTACGTTGGAAGTTATACAGGACGT	5.68549357263361	1.46733923411289	3	somatic	80.5248341041625
GAATTCGTAGATTACGTTGGTTGAACGTCAGGACGT	6.11220042057079	1.63321460030959	3	somatic	84.3052483410416
GAATTCGTAGATTACGTTTGGTAATCCTCAGGACGT	5.84763972249799	1.11588883762191	3	somatic	79.4490247335612
GAATTCGTAGCCGTAGTTCTCCTGGACCCAGGACGT	5.26140467414233	0.452411017905838	3	somatic	72.2803136939473
GAATTCGTAGCCGTAGTTGGTTGAACGTCAGGACGT	5.58137781210789	0.867548677171826	3	somatic	76.7645284536497
GAATTCGTAGCCGTAGTTTAGCCTCGTTCAGGACGT	5.96275281894013	1.40143196232694	3	somatic	81.7313492861452
GAATTCGTAGGTCAGCTTCCGACTCCAACAGGACGT	6.39393159470638	1.73465292329203	6	somatic	86.0345867685502
GAATTCGTAGTCCGCTGCCAGCCGGCTTCAGGACGT	5.93141003596464	1.49778933963562	3	somatic	82.2340639453046
GAATTCGTAGTTCTCATGACTCGTATCACAGGACGT	6.06488364239203	1.96768778199726	6	somatic	86.5272471345264
GAATTCGTAGTTCTCATGCCGACTCCAACAGGACGT	5.75696138617191	1.69576808179609	3	somatic	82.8574301226624
GAATTCGTAGTTGAATCAAGAACCGGAGCAGGACGT	6.50698270800308	2.22525266523179	6	somatic	90.1669012668409
GAATTCGTAGTTGAATCAGAGATGCATGCAGGACGT	5.84642965542731	1.06984064646183	3	somatic	79.2278302835311
GAATTCGTAGTTGAATCAGATTACCGGACAGGACGT	5.62922288669327	0.982687633077494	3	somatic	77.5889804946712
GAATTCGTATAAGGACTCGTCAAGTCCACAGGACGT	5.62070601033364	1.2735586268463	3	somatic	79.0870701789664
GAATTCGTATTATGCAAGCTCTAACTCGCAGGACGT	6.33537997512607	2.72498925829539	6	somatic	94.6008445606274
GAATTCGTATTATGCAAGTACGATCATCCAGGACGT	5.71768493651688	1.41578165726196	3	somatic	80.3539111200483
GAATTCGTATTCTTAGCTTGGTAATCCTCAGGACGT	6.25518460828333	1.56574571647362	3	somatic	84.4962799115222
GAATTCGTCATTATTATTAGTCATAGCCCAGGACGT	5.08282937446492	4.07225924333313	3	somatic	99.7184797908707
GAATTCGTCATTATTATTTGGCGACGGACAGGACGT	5.37091280377609	0.971739319970288	3	somatic	75.7993163080636
GAATTCGTCCAGATACGGAGGACGGACGCAGGACGT	5.00946511911903	0.290661610640181	3	somatic	70.0583149004625
GAATTCGTCCAGATACGGCTCCTGGACCCAGGACGT	4.56337646936875	0.378108493339987	3	somatic	67.8262618137945
GAATTCGTCCAGATACGGGTCGGTAGTTCAGGACGT	5.63544209381191	1.09606642265111	3	somatic	78.2827267243113
GAATTCGTCCGCTAAGAGCCGACTCCAACAGGACGT	5.57251208470209	1.11949781138712	3	somatic	78.0414236879147
GAATTCGTCCGTATGATTAGAACCGGAGCAGGACGT	6.02735828116344	2.14169437609424	6	somatic	87.884576714257
GAATTCGTCCGTATGATTAGTCATAGCCCAGGACGT	6.21092839013643	2.50084524549913	6	somatic	91.6649909511361
GAATTCGTCCGTATGATTATTCGGAAGTCAGGACGT	4.42095128837811	-0.0952722022125436	2	somatic	65.1116026543334
GAATTCGTCGCGGCCATAACTCGTATCACAGGACGT	6.30667509454141	2.50772591559249	6	somatic	91.9967826261814
GAATTCGTCGTTACCGCTCTCCTGGACCCAGGACGT	4.51307214381084	0.323649490206399	3	somatic	67.2732756887191
GAATTCGTCTAACTAGGTCAGAGAGGTCCAGGACGT	6.00335354047193	1.90526944596778	3	somatic	85.7128493866881
GAATTCGTCTAAGCCTTGAGAACCGGAGCAGGACGT	6.07435391369352	2.2191027587945	6	somatic	88.8196259802936
GAATTCGTCTAAGCCTTGTCGTAACGGTCAGGACGT	6.44061588251277	2.37243216355818	6	somatic	91.1622762919767
GAATTCGTCTACTAATAACTCCTGGACCCAGGACGT	5.91711402740926	1.44696527945696	3	somatic	81.7615121656948
GAATTCGTCTACTAATAAGGAAGTTATACAGGACGT	5.81108979841835	1.23572636602154	3	somatic	79.9014679268047
GAATTCGTCTACTAATAAGGTTGAACGTCAGGACGT	3.7165773338227	-0.439783333776121	2	somatic	58.8980494671225
GAATTCGTCTACTAATAATGGTAATCCTCAGGACGT	6.31171516585569	2.40662756094822	6	somatic	91.1220591192439
GAATTCGTCTCGTCGTAGCAGAGAGGTCCAGGACGT	6.37200953674947	2.29663982178924	6	somatic	90.4082043032375
GAATTCGTCTCGTCGTAGTCAAGATAGTCAGGACGT	5.76075785039233	1.51274475156239	3	somatic	81.2386889201689
GAATTCGTCTCGTCGTAGTTAATTAGCCCAGGACGT	5.79396814577719	1.51933410265015	3	somatic	81.4900462497486
GAATTCGTGACTGGACCACAGCCGGCTTCAGGACGT	5.68582260209209	1.24500976902403	3	somatic	79.2881560426302
GAATTCGTGACTGGACCACTCTAACTCGCAGGACGT	6.55982864773963	2.50475865946082	6	somatic	92.6704202694551
GAATTCGTGATTCTTGAACATATCCTATCAGGACGT	4.98948569029069	0.232192409497343	3	somatic	69.6863060526845
GAATTCGTGATTCTTGAAGCCAAGCTTGCAGGACGT	2.83185143172716	-0.587210734371704	2	somatic	51.3774381660969
GAATTCGTGCATCGTATGGAGATGCATGCAGGACGT	6.71719108134904	2.55200259536682	6	somatic	93.9070983309873
GAATTCGTGCATCGTATGGTCAAGTCCACAGGACGT	6.32527935645564	2.35380686188895	6	somatic	90.7802131510155
GAATTCGTGCGGCTGCGGGAGATGCATGCAGGACGT	5.833029119104	2.00778135609818	3	somatic	85.81339231852
GAATTCGTGCGGCTGCGGGATTACCGGACAGGACGT	5.19023006251584	0.336169185415586	3	somatic	71.4256987733762
GAATTCGTGCGGCTGCGGGTCAAGTCCACAGGACGT	6.24506402271621	2.36131889586532	6	somatic	90.6595616328172
GAATTCGTGCGGCTGCGGTGGCGACGGACAGGACGT	5.56948696255846	0.696835400427041	3	somatic	75.6283933239493
GAATTCGTGCTTGAAGAGGTCGGTAGTTCAGGACGT	6.41646553485181	2.49638349664761	6	somatic	92.187814196662
GAATTCGTTAGTAAGCCGGTCGGTAGTTCAGGACGT	5.77451396556604	1.04749809037926	3	somatic	78.8457671425699
GAATTCGTTAGTAAGCCGTGGTAATCCTCAGGACGT	5.54691693048772	1.00734374574377	3	somatic	77.2169716468932
GAATTCGTTATTGCTGGAGAGATGCATGCAGGACGT	5.6994921099651	1.42672368981845	3	somatic	80.2935853609491
GAATTCGTTCAATCTCCTACCTACGCCACAGGACGT	5.98636809196173	2.149902758958	6	somatic	87.7940880756083
GAATTCGTTCAATCTCCTCCGACTCCAACAGGACGT	5.97941092379283	1.92259771206341	6	somatic	85.7631208526041
GAATTCGTTGATATTGCGCAGAGAGGTCCAGGACGT	5.08940643835018	0.336515954547518	3	somatic	70.7922783028353
GAATTCGTTGATATTGCGTAATTGACCTCAGGACGT	5.49888602272027	1.22590708018162	3	somatic	78.1419666197466
GAATTCGTTGCGACCTCTATTCGGAAGTCAGGACGT	3.62293375006173	-0.662089062822638	2	somatic	57.1988739191635
GAATTCGTTGCGACCTCTGATTACCGGACAGGACGT	5.40970028577127	0.810303126799613	3	somatic	75.1055700784235
GAATTCGTTGGACGACTAAGGTCCTCGTCAGGACGT	5.09172427539446	0.783752323018866	3	somatic	72.7327568871908
GAATTCGTTGGACGACTATGGTAATCCTCAGGACGT	5.68244729583744	0.893175668865557	3	somatic	77.4281118037402
GAATTCGTTGGTTGCCGTTACGATCATCCAGGACGT	6.35104837822772	2.19978300853829	6	somatic	89.6440780213151
GAATTCGTTTCCGTCGACCTCTAACTCGCAGGACGT	6.63004392999103	1.86983835473323	6	somatic	87.7639251960587
GAATTCGTTTCCGTCGACTACGATCATCCAGGACGT	6.47715547947265	2.36190601929664	6	somatic	91.182384878343
GAATTCGTTTCGAATATTAGTCATAGCCCAGGACGT	5.31169148058558	4.29261234118402	6	somatic	99.6682083249547
GAATTCGTTTCGAATATTGAGATGCATGCAGGACGT	5.95460216363742	1.70685768469526	3	somatic	84.0639453046451
GAATTCGTTTCGAATATTGTCAAGTCCACAGGACGT	5.18036055907423	4.30297886221631	6	somatic	99.7687512567866
GAATTCGTTTCGAATATTTCGTAACGGTCAGGACGT	6.08524118625102	1.60987891236888	3	somatic	83.9734566659964
GAATTCGTTTGATACGATCAGAGAGGTCCAGGACGT	-0.141033379900626	-0.833838536742844	0	somatic	37.1807761914337
GAATTCGTTTGATTGGCGTCCTTATAGACAGGACGT	5.6172442959261	0.759211468463282	3	somatic	76.3321938467726
GAATTCGTTTGCCGTAGGACCTACGCCACAGGACGT	5.04334859163425	0.920337791597687	3	somatic	73.1349286145184
GAATTCGTTTGCCGTAGGCATATCCTATCAGGACGT	5.52148356247747	1.12720895307337	3	somatic	77.8101749447014
GAATTCGTTTGCCGTAGGGGTAATAATGCAGGACGT	5.5002990818645	1.15123797009489	3	somatic	77.8001206515182
GAATTCGTTTGCCGTAGGTCCTTATAGACAGGACGT	5.91919267177089	1.99030414806275	3	somatic	86.0647496480997
GAATTCGTTTGCGAGCATAGTCATAGCCCAGGACGT	6.54831593027529	2.40045361703891	6	somatic	91.7856424693344
GAATTCGTTTGCGAGCATGAGATGCATGCAGGACGT	5.45031920568201	4.02935236762358	6	somatic	99.5978282726724
GAATTCGTTTGCGAGCATGTCAAGTCCACAGGACGT	6.01879046530252	2.43038106862652	6	somatic	90.5489644078021
GAGATTCCAAGTACGCGATATAGGATCTGTACTGAC	5.47592273934585	0.913358312850303	3	somatic	76.2316509149407
GAGATTCCAAGTACGCGATGGCGTAGAAGTACTGAC	6.42987283180131	2.75890656781643	6	somatic	95.4353508948321
GAGATTCCAAGTACGCGATTCAGCTTGGGTACTGAC	5.46344272917084	0.322707066823299	3	somatic	72.9137341644882
GAGATTCCAATATTACTTAGAACCGGAGGTACTGAC	6.5186912522421	1.54601459241219	3	somatic	85.2604061934446
GAGATTCCAATATTACTTAGAACCGGAGTATAGCCT	6.82912354539855	2.88244420697674	6	somatic	97.8383269656143
GAGATTCCAATATTACTTTGGCGACGGATATAGCCT	5.75943568359366	0.86637691595496	3	somatic	77.840337824251
GAGATTCCACCAGGCGCAAGCTTATAGGGTACTGAC	6.67457359657198	2.64771326973766	6	somatic	95.0733963402373
GAGATTCCACCAGGCGCAAGCTTATAGGTATAGCCT	6.78737432312001	2.68373807598782	6	somatic	96.0285541926403
GAGATTCCACCAGGCGCATATAGGATCTGTACTGAC	5.5143874091593	1.40520084525872	3	somatic	79.2177759903479
GAGATTCCACTATTCATTACTGAGCGACTATAGCCT	6.43499954093857	1.73531377398484	6	somatic	86.1451839935653
GAGATTCCACTATTCATTAGAACCGGAGTATAGCCT	6.84733121879099	2.77361374898338	6	somatic	97.0540920973256
GAGATTCCACTATTCATTAGTCATAGCCTATAGCCT	6.44194734527519	1.54662866571077	3	somatic	84.9889402774985
GAGATTCCACTATTCATTGATTACCGGATATAGCCT	6.72957461768034	3.15721625778904	6	somatic	98.9945706816811
GAGATTCCAGACCATATCAGAACCGGAGGTACTGAC	6.47412872070191	1.62234660955908	3	somatic	85.5821435753067
GAGATTCCAGACCATATCAGTCATAGCCGTACTGAC	6.86654149307858	2.65811397429372	6	somatic	96.0386084858234
GAGATTCCAGACCATATCATTCGGAAGTTATAGCCT	6.73691779644037	3.1519937868348	6	somatic	98.9845163884979
GAGATTCCAGACCATATCCCTCCGACGGTATAGCCT	6.91259394828534	2.60910986566593	6	somatic	95.5560024130304
GAGATTCCAGACCATATCGATTACCGGATATAGCCT	6.61500468324605	2.95791233107496	6	somatic	97.8986527247135
GAGATTCCAGACCATATCTCGTCCTTCGGTACTGAC	5.51211451027692	1.1195351148209	3	somatic	77.6392519605872
GAGATTCCAGAGGAGAATGTCAAGTCCATATAGCCT	6.16685350708627	2.07521914743864	6	somatic	87.8041423687915
GAGATTCCAGAGGAGAATTGGCGACGGATATAGCCT	6.46080027934017	2.89108915501199	6	somatic	96.9837120450432
GAGATTCCAGGTCAGCTTATTGCGGCCATATAGCCT	6.78120590564952	2.76092455406301	6	somatic	96.7625175950131
GAGATTCCAGTCCGCTGCACTCGTATCATATAGCCT	6.84274737510199	2.87389853375683	6	somatic	97.7880554996984
GAGATTCCAGTTCTCATGAGCTTATAGGGTACTGAC	5.96193145772358	2.04941649908312	6	somatic	86.768550170923
GAGATTCCAGTTCTCATGATTGCGGCCAGTACTGAC	5.79526299675327	0.637386971884596	3	somatic	76.885179971848
GAGATTCCAGTTCTCATGTATAGGATCTGTACTGAC	5.47110435399985	0.501710784055503	3	somatic	74.0398150010054
GAGATTCCAGTTCTCATGTGGCGTAGAATATAGCCT	6.79806681594127	2.81392610801803	6	somatic	97.2551779609893
GAGATTCCATACCTCGACATTCGGAAGTTATAGCCT	5.69514159106508	0.800152162939737	3	somatic	77.0561029559622
GAGATTCCATACCTCGACCATTGACGCTGTACTGAC	6.35107052532989	1.49998737023093	3	somatic	84.4460084456063
GAGATTCCATACCTCGACTCGTCCTTCGGTACTGAC	6.28161526342934	2.88828430616561	6	somatic	96.4608887995174
GAGATTCCATGGAACGAAAGAACCGGAGTATAGCCT	6.74837323994771	2.27329388371526	6	somatic	91.1723305851599
GAGATTCCATGGAACGAAATTCGGAAGTTATAGCCT	6.83885595880877	2.81760000537412	6	somatic	97.3758294791876
GAGATTCCATGGAACGAATGGCGACGGATATAGCCT	6.80652589530878	2.51777685957752	6	somatic	93.836718278705
GAGATTCCATTATGCAAGACTCGTATCAGTACTGAC	6.20618874683461	2.11848502088538	6	somatic	88.417454252966
GAGATTCCATTATGCAAGCCGACTCCAAGTACTGAC	6.76941528412449	2.82064733031679	6	somatic	97.2451236678062
GAGATTCCATTATGCAAGGGTAATAATGGTACTGAC	6.53541345230088	2.34305052454082	6	somatic	91.1924391715262
GAGATTCCATTGGCAGATGCGCAATGACTATAGCCT	5.36709176408556	0.613443704644983	3	somatic	73.858837723708
GAGATTCCATTGGCAGATTGCGGATAGTTATAGCCT	6.49077588379875	2.54148084184362	6	somatic	92.7810174944701
GAGATTCCCAGACTAAGGAGTCATAGCCTATAGCCT	6.31035875561362	3.53868134065222	6	somatic	99.5274482203901
GAGATTCCCAGACTAAGGCATTGACGCTGTACTGAC	6.37619130831795	1.39826637937331	3	somatic	83.9030766137141
GAGATTCCCAGACTAAGGGATTACCGGAGTACTGAC	6.28839577810212	2.89281469588996	6	somatic	96.5312688517997
GAGATTCCCATAGCGACCGTCTGCAATCTATAGCCT	6.70567735879458	2.04479238240704	6	somatic	89.4329378644681
GAGATTCCCATAGCGACCGTTGGATCTTTATAGCCT	6.84592690184606	2.75443264973447	6	somatic	96.863060526845
GAGATTCCCCGCTAAGAGAGCTTATAGGTATAGCCT	6.29468485636769	1.50136885541574	3	somatic	84.2248139955761
GAGATTCCCCGCTAAGAGCCATCTGGCATATAGCCT	6.29497252621896	1.46011972096969	3	somatic	83.9432937864468
GAGATTCCCCTCAGCTCCCTTAATCTTGGTACTGAC	6.61872082978673	1.90627814432675	6	somatic	88.0152825256385
GAGATTCCCCTCAGCTCCTCCGCGGACTGTACTGAC	6.58473417087047	1.79069509951929	6	somatic	87.0601246732355
GAGATTCCCGTCGAGCGCATTGCGGCCATATAGCCT	6.5670364348698	3.27655043333542	6	somatic	99.4269052885582
GAGATTCCCGTCGAGCGCTGGCGTAGAAGTACTGAC	6.59778090514866	2.63505756021905	6	somatic	94.5706816810778
GAGATTCCCTAACTAGGTACCTACGCCAGTACTGAC	6.40590667075955	1.72487535253297	6	somatic	86.024532475367
GAGATTCCCTAATTGCGACGCCTCTTATTATAGCCT	5.14595671446926	0.399858441599711	3	somatic	71.4458073597426
GAGATTCCCTAATTGCGATGCCAGTTGCTATAGCCT	6.61337411161126	2.93810844369438	6	somatic	97.717675447416
GAGATTCCGAACTCGACTGGAGTTGCGTTATAGCCT	6.60500568472315	2.77425179360224	6	somatic	96.3502915745023
GAGATTCCGAACTCGACTTGCTACGGTCGTACTGAC	6.41786447683898	1.84911450172668	6	somatic	86.8992559823045
GAGATTCCGAACTCGACTTGGCAGCTCGGTACTGAC	6.8573457489728	2.45753565109655	6	somatic	93.25356927408
GAGATTCCGACTGGACCAGGAATTCAGTGTACTGAC	6.54009560840145	1.60588408896964	3	somatic	85.6826865071386
GAGATTCCGAGCGCGATGAGGCGCTAGGTATAGCCT	6.7250208072813	2.6891979543146	6	somatic	95.7570882766941
GAGATTCCGAGCGCGATGTGCGGATAGTTATAGCCT	6.51520939454484	1.65863779747012	3	somatic	85.9642067162678
GAGATTCCGATCTTCGCAACTGAGCGACGTACTGAC	6.67425021026848	1.89004233665758	6	somatic	88.1158254574703
GAGATTCCGATCTTCGCAGATTACCGGAGTACTGAC	6.8212204466569	2.84223080692682	6	somatic	97.5769153428514
GAGATTCCGATCTTCGCAGTCAAGTCCATATAGCCT	5.8012469156911	2.65582288658745	6	somatic	91.8761311079831
GAGATTCCGATCTTCGCATGAGGAATCAGTACTGAC	6.21845747416616	1.48613701616402	3	somatic	83.7723708023326
GAGATTCCGATTCTTGAAAGCTTATAGGGTACTGAC	4.94839911087074	0.702346395294268	3	somatic	71.5362959983913
GAGATTCCGATTCTTGAATTCAGCTTGGGTACTGAC	6.65462954749588	2.2964564649392	6	somatic	91.1522219987935
GAGATTCCGCAAGACCGTCGCCTCTTATGTACTGAC	6.7038911503154	1.86314124196813	6	somatic	87.9650110597225
GAGATTCCGCAAGACCGTCGCCTCTTATTATAGCCT	5.76703497774272	0.881672903542111	3	somatic	77.9710436356324
GAGATTCCGCAAGACCGTGTCTGCAATCGTACTGAC	6.80155776812653	2.71194764775125	6	somatic	96.3804544540519
GAGATTCCGCAAGACCGTGTTGGATCTTTATAGCCT	5.13132194532465	0.0538899802943174	3	somatic	69.7868489845164
GAGATTCCGCATATGAGCAGTCATAGCCTATAGCCT	5.44108373828473	1.09017740255604	3	somatic	77.0158857832294
GAGATTCCGCATATGAGCCATTGACGCTGTACTGAC	5.37658042478819	0.913461342500359	3	somatic	75.5077418057511
GAGATTCCGCATATGAGCGTCAAGTCCAGTACTGAC	6.59263516894953	1.92755488192712	6	somatic	88.1359340438367
GAGATTCCGCATATGAGCTGGCGACGGATATAGCCT	-0.603494659196023	-2.70860876794389	0	somatic	21.6066760506736
GAGATTCCGCGCGTTCATATTCGGAAGTGTACTGAC	6.62726573205083	2.20075965415749	6	somatic	90.2976070782224
GAGATTCCGCGCGTTCATGATTACCGGAGTACTGAC	6.4781468848701	2.27502616473239	6	somatic	90.5389101146189
GAGATTCCGCGCGTTCATGTCAAGTCCATATAGCCT	6.68853298390982	2.46683295688513	6	somatic	92.7005831490046
GAGATTCCGCGCGTTCATTCGTCCTTCGGTACTGAC	4.7349614378119	0.470012609417867	3	somatic	69.1232656344259
GAGATTCCGCGCGTTCATTGATACTCAAGTACTGAC	4.73346991022226	0.545511557562275	3	somatic	69.4651116026543
GAGATTCCGCGTTCCGTTTGCTACGGTCGTACTGAC	5.68340013549028	0.759724104046305	3	somatic	76.8449627991152
GAGATTCCGGCTTACTCCATTGCGGCCATATAGCCT	6.92367913306443	2.73812478205076	6	somatic	96.9636034586769
GAGATTCCGGCTTACTCCCCATCTGGCAGTACTGAC	5.77755356395281	1.34649393643914	3	somatic	80.2634224813996
GAGATTCCGGCTTACTCCTGGCGTAGAAGTACTGAC	4.52578035817541	-0.340572695068773	2	somatic	64.7597023929218
GAGATTCCGTACTCCTATAAGCTAGGTTGTACTGAC	6.1823018349005	1.48996694974032	3	somatic	83.6115021114016
GAGATTCCGTAGCAGCTAAGAACCGGAGGTACTGAC	6.77880093629953	2.12644402748792	6	somatic	90.116629800925
GAGATTCCGTAGCAGCTAAGAACCGGAGTATAGCCT	5.07291240984566	0.499960505744966	3	somatic	71.4357530665594
GAGATTCCGTAGCAGCTACATTGACGCTGTACTGAC	5.78543408649415	1.24713812624744	3	somatic	79.810979288156
GAGATTCCGTAGCAGCTAGATTACCGGAGTACTGAC	6.79621734831773	2.88167302709839	6	somatic	97.7377840337824
GAGATTCCGTAGCAGCTAGTCAAGTCCAGTACTGAC	5.8583054648215	1.16462441585868	3	somatic	79.7707621154233
GAGATTCCGTAGCAGCTAGTCAAGTCCATATAGCCT	6.32630362558394	1.26864182268514	3	somatic	82.8875930022119
GAGATTCCGTAGCAGCTATGGCGACGGAGTACTGAC	6.25972141984668	1.18818126532619	3	somatic	81.8721093907098
GAGATTCCGTAGGCTGCAACCTACGCCATATAGCCT	5.75311568883352	1.14758590935462	3	somatic	79.1272873516992
GAGATTCCGTAGGCTGCAACTCGTATCAGTACTGAC	5.38276382729187	0.904421970846163	3	somatic	75.4876332193847
GAGATTCCTAAGTCCTGAGCGATTGCAGTATAGCCT	6.52277586760381	1.74975168021004	6	somatic	86.5875728936256
GAGATTCCTAAGTCCTGAGTCTGCAATCGTACTGAC	6.23720097434655	2.23795869994788	6	somatic	89.6340237281319
GAGATTCCTATAATAGTTGTCTGCAATCGTACTGAC	5.74555790431608	0.561665673126915	3	somatic	76.0607279308265
GAGATTCCTATTAGACTTACTGAGCGACGTACTGAC	5.76282693121288	1.2521542157203	3	somatic	79.7305449426905
GAGATTCCTATTAGACTTATTCGGAAGTGTACTGAC	4.69515751179718	0.549172596854787	3	somatic	69.2539714458074
GAGATTCCTATTAGACTTATTCGGAAGTTATAGCCT	5.33558968384519	0.816055027003098	3	somatic	74.6330182988136
GAGATTCCTATTAGACTTGAGATGCATGTATAGCCT	5.81318569327911	1.43052184211529	3	somatic	80.9571687110396
GAGATTCCTATTAGACTTGATTACCGGATATAGCCT	6.87987088674895	2.59643295365952	6	somatic	95.2945907902674
GAGATTCCTATTAGACTTGTCAAGTCCATATAGCCT	6.65135415128065	2.74261046405196	6	somatic	96.2095314699377
GAGATTCCTCAATCTCCTTATAGGATCTGTACTGAC	6.13716308329824	0.949049291522615	3	somatic	80.0120651518198
GAGATTCCTCAATCTCCTTTCAGCTTGGGTACTGAC	5.82002683771329	0.638634164871742	3	somatic	76.9455057309471
GAGATTCCTCCTCTGCCGCGCCTCTTATTATAGCCT	6.77412407597528	2.59816142406885	6	somatic	94.8320933038407
GAGATTCCTCCTCTGCCGCTTAGGTATCTATAGCCT	4.66354089068105	-0.276202874469836	2	somatic	65.7751860044239
GAGATTCCTCGTAGCATCCCGACTCCAAGTACTGAC	5.06306549479571	4.2645825138742	3	somatic	99.7989141363362
GAGATTCCTCGTAGCATCGCCAAGCTTGGTACTGAC	6.47162503907052	1.99386325038196	6	somatic	88.3068570279509
GAGATTCCTCGTAGCATCTCCTTATAGAGTACTGAC	6.25093572042409	2.71003973332158	6	somatic	93.9473155037201
GAGATTCCTCTATCGCTGCTTAATCTTGTATAGCCT	6.75922721831023	2.8579696384105	6	somatic	97.5165895837523
GAGATTCCTCTATCGCTGTGGCAGCTCGGTACTGAC	6.68755573362929	1.84893097198115	6	somatic	87.7840337824251
GAGATTCCTCTTAGCCTGCTTAATCTTGGTACTGAC	6.62581300414021	1.64064100890971	6	somatic	86.1652925799316
GAGATTCCTCTTAGCCTGGCGCAATGACTATAGCCT	6.05935599293109	1.14236990157214	3	somatic	80.5650512768952
GAGATTCCTCTTAGCCTGTGCGGATAGTGTACTGAC	5.33179223979258	0.685996399414704	3	somatic	74.0900864669214
GAGATTCCTCTTGAGGTTGTCTGCAATCTATAGCCT	6.52201617062348	1.63835720130882	3	somatic	85.863663784436
GAGATTCCTCTTGAGGTTTGCCAGTTGCGTACTGAC	5.47431352244575	0.906479823260039	3	somatic	76.1612708626584
GAGATTCCTGATATTGCGACTCGTATCAGTACTGAC	6.65552838658491	2.6292464578725	6	somatic	94.741604665192
GAGATTCCTGATATTGCGCATATCCTATGTACTGAC	6.7646488535507	2.89795432989639	6	somatic	97.7780012065152
GAGATTCCTGATATTGCGGCCAAGCTTGGTACTGAC	5.65992037803717	1.119015365142	3	somatic	78.5944098129902
GAGATTCCTGATATTGCGGGAATTCAGTGTACTGAC	6.69900144883257	3.15847126129841	6	somatic	98.9342449225819
GAGATTCCTGGTTGCCGTGCCAAGCTTGTATAGCCT	6.68699338614186	2.68753276907262	6	somatic	95.5761109993967
GAGATTCCTGGTTGCCGTGGAATTCAGTGTACTGAC	6.49290694743471	1.63802127062699	6	somatic	85.6927408003217
GAGATTCCTGGTTGCCGTGGTAATAATGTATAGCCT	6.17738798360698	1.20113832030096	3	somatic	81.5403177156646
GAGATTCCTTGCCGTAGGCCATCTGGCAGTACTGAC	6.47077790405322	1.6129917767655	3	somatic	85.4816006434748
GAGATTCCTTGCCGTAGGGATTAGATGATATAGCCT	6.32445467508288	1.20058944499559	3	somatic	82.3647697566861
GAGATTCCTTGCTTAGATAAGCTAGGTTGTACTGAC	6.82423269111337	2.77073402196317	6	somatic	96.97365775186
GAGATTCCTTGCTTAGATGCGCAATGACGTACTGAC	6.65450691720384	2.88689888508347	6	somatic	97.4160466519204
GAGATTCCTTGCTTAGATTGCGGATAGTGTACTGAC	5.88992847692483	0.916712443036634	3	somatic	78.7954956766539
GAGATTCCTTGGTAAGGACTTAATCTTGGTACTGAC	5.94378768333504	2.65164132344985	6	somatic	92.1978684898452
GAGATTCCTTGGTAAGGAGCGCAATGACGTACTGAC	5.27452875159447	0.922187795017255	3	somatic	74.8039412829278
GAGATTCCTTGGTAAGGATCGTCGGAACGTACTGAC	6.78339284287225	2.67575749701615	6	somatic	95.907902674442
GAGATTCCTTGGTAAGGATCGTCGGAACTATAGCCT	6.19294949400186	1.2047941047375	3	somatic	81.671023527046
TAATGCGCAACGAATTCGACCTACGCCATAATCTTA	-2.7655066966341	-2.36413239698446	5	somatic	12.115423285743
TAATGCGCAACGAATTCGGGAATTCAGTTAATCTTA	5.6142716932788	0.726736307268395	3	somatic	76.0808365171928
TAATGCGCAACGAATTCGGGTAATAATGCCTATCCT	6.11582185150472	2.29494926503545	6	somatic	89.7044037804142
TAATGCGCAACGAATTCGTCCTTATAGATAATCTTA	5.10100765091687	0.332874450699719	3	somatic	70.8425497687513
TAATGCGCAAGTACGCGAAGCTTATAGGTAATCTTA	6.65731785334745	2.12940016595957	6	somatic	89.8652724713453
TAATGCGCAAGTACGCGAATTGCGGCCACCTATCCT	6.77100402929233	2.74746817900832	6	somatic	96.6217574904484
TAATGCGCAAGTACGCGAATTGCGGCCATAATCTTA	6.29452155662747	2.16399803790693	3	somatic	89.0810376030565
TAATGCGCAAGTACGCGATTCAGCTTGGCCTATCCT	6.68571146195322	2.44369663788139	6	somatic	92.5196058717072
TAATGCGCAATATTACTTAGAACCGGAGTAATCTTA	-0.373701008262141	-2.49870228176197	0	somatic	24.4721496078826
TAATGCGCAATATTACTTCATTGACGCTTAATCTTA	-0.382895596984469	-2.19501465568516	0	somatic	25.6183390307661
TAATGCGCAATATTACTTCCTCCGACGGCCTATCCT	3.68771044788147	-0.128767627143221	2	somatic	60.2654333400362
TAATGCGCAATATTACTTGTCAAGTCCACCTATCCT	6.19299593936826	1.4659446294808	6	somatic	83.4606877136537
TAATGCGCAATATTACTTTGAGGAATCACCTATCCT	6.5525421884104	2.31091218204029	6	somatic	90.9109189623969
TAATGCGCAATATTACTTTGATACTCAATAATCTTA	4.63968657790979	0.133272660432342	3	somatic	67.2933842750855
TAATGCGCAATATTACTTTTGAGAGAGTTAATCTTA	3.08701025739967	-0.907622695274169	5	somatic	51.8198270661573
TAATGCGCACCAGGCGCAAGCTTATAGGTAATCTTA	6.6415841130188	2.61939388231142	6	somatic	94.5505730947114
TAATGCGCACCAGGCGCAATTGCGGCCATAATCTTA	6.74486410378807	2.07740795253571	6	somatic	89.7546752463302
TAATGCGCACCAGGCGCAGATTAGATGACCTATCCT	5.48056026049813	1.01442787699656	3	somatic	76.9052885582144
TAATGCGCACCAGGCGCAGATTAGATGATAATCTTA	-0.36507638436348	-2.41286589733047	0	somatic	24.9547556806756
TAATGCGCACCAGGCGCATGGCGTAGAATAATCTTA	0.242077505849109	-2.50068191648387	0	somatic	33.8125879750653
TAATGCGCACCAGGCGCATTCAGCTTGGTAATCTTA	6.43198709613282	1.56905508892747	3	somatic	85.0995375025136
TAATGCGCACGGCGTTAACTTAGGTATCCCTATCCT	6.55196182550433	1.76336270615184	6	somatic	86.7584958777398
TAATGCGCACGGCGTTAAGAGACCTACCCCTATCCT	5.3968970513516	1.08307855208827	3	somatic	76.7444198672833
TAATGCGCACGGCGTTAAGCGATTGCAGCCTATCCT	6.60330970495355	1.70071855678342	3	somatic	86.5171928413432
TAATGCGCACTATTCATTACTGAGCGACTAATCTTA	6.18864741346397	1.41949371652958	3	somatic	83.0886788658757
TAATGCGCACTATTCATTATTCGGAAGTCCTATCCT	6.76821676642293	3.04973362948609	6	somatic	98.6527247134526
TAATGCGCACTATTCATTCATTGACGCTCCTATCCT	6.46040075992627	2.85617338060408	6	somatic	96.6619746631812
TAATGCGCACTATTCATTCATTGACGCTTAATCTTA	6.31581523770521	1.33612901883913	3	somatic	83.1791675045244
TAATGCGCACTATTCATTTTGAGAGAGTTAATCTTA	3.87538958850118	-0.679268982906093	2	somatic	58.9382666398552
TAATGCGCAGACCATATCACTGAGCGACTAATCTTA	3.52678941398505	0.0535718553162006	2	somatic	59.9235873718078
TAATGCGCAGACCATATCCCTCCGACGGCCTATCCT	6.81315205123968	2.65209532357229	6	somatic	95.6766539312286
TAATGCGCAGACCATATCTGATACTCAATAATCTTA	2.54143409882266	-0.926079600162943	2	somatic	48.5923989543535
TAATGCGCAGAGGAGAATCATTGACGCTTAATCTTA	3.28191991472454	-1.07991851780826	2	somatic	52.4130303639654
TAATGCGCAGAGGAGAATCCTCCGACGGTAATCTTA	6.39542739741484	1.46345446152929	3	somatic	84.3957369796903
TAATGCGCAGAGGAGAATGATTACCGGATAATCTTA	-0.298529703404085	-2.05250662632927	0	somatic	27.2873516991755
TAATGCGCAGAGGAGAATTCGTCCTTCGTAATCTTA	1.29112918869961	-2.03311801894656	2	somatic	43.6557410014076
TAATGCGCAGAGGAGAATTGATACTCAACCTATCCT	4.92590900123188	0.61627836627259	3	somatic	71.043635632415
TAATGCGCAGTCCGCTGCCATATCCTATCCTATCCT	6.63564199393442	2.43174428651902	6	somatic	92.2481399557611
TAATGCGCAGTCCGCTGCCCGACTCCAATAATCTTA	4.94320497365463	0.448705846578392	3	somatic	70.3599436959582
TAATGCGCAGTCCGCTGCGCCAAGCTTGCCTATCCT	6.37022219671004	2.53425681128583	6	somatic	92.4391715262417
TAATGCGCAGTCCGCTGCGCCAAGCTTGTAATCTTA	6.48853708039527	2.76921605031179	6	somatic	95.7973054494269
TAATGCGCAGTTCTCATGAGCTTATAGGTAATCTTA	6.2257805358331	2.04078839270325	6	somatic	87.7337623165091
TAATGCGCAGTTCTCATGATTGCGGCCATAATCTTA	-0.818530389028786	-3.05153296383772	5	somatic	18.700985320732
TAATGCGCAGTTCTCATGCCAGTACTTGCCTATCCT	6.39379832859522	2.83795351369607	6	somatic	96.27991152222
TAATGCGCAGTTCTCATGTGGCGTAGAATAATCTTA	5.3388521753529	4.35514754347032	6	somatic	99.6883169113211
TAATGCGCAGTTCTCATGTTCAGCTTGGTAATCTTA	-2.79482998133978	-2.48218368138266	5	somatic	11.904283128896
TAATGCGCATACCTCGACGATTACCGGACCTATCCT	5.95005928471808	2.74355844958849	6	somatic	93.0625377035994
TAATGCGCATACCTCGACTGAGGAATCATAATCTTA	6.78579462525025	2.66975413603201	6	somatic	95.8073597426101
TAATGCGCATACCTCGACTGATACTCAATAATCTTA	-0.348729775118979	-2.25230858783878	0	somatic	25.7993163080635
TAATGCGCATACCTCGACTTGAGAGAGTTAATCTTA	2.06062954570395	-1.13293650178157	2	somatic	46.7826261813794
TAATGCGCATGGAACGAAAGAACCGGAGTAATCTTA	3.28616528156074	-0.51922144201611	2	somatic	55.3388296802735
TAATGCGCATGGAACGAAATTCGGAAGTCCTATCCT	6.14416461003428	1.19185450540278	3	somatic	81.2889603860849
TAATGCGCATGGAACGAACATTGACGCTTAATCTTA	6.72323103053149	2.6919822177812	6	somatic	95.8274683289765
TAATGCGCATGGAACGAACCTCCGACGGTAATCTTA	3.54187445305389	-0.808524253032369	2	somatic	55.8717072189825
TAATGCGCATGGAACGAAGAGATGCATGCCTATCCT	6.90659587990061	2.68801630150538	6	somatic	96.5212145586165
TAATGCGCATGGAACGAAGATTACCGGACCTATCCT	6.81358052557584	2.70880460816102	6	somatic	96.3905087472351
TAATGCGCATTATGCAAGACTCGTATCATAATCTTA	6.5415924535094	2.61103561424786	6	somatic	93.9272069173537
TAATGCGCATTATGCAAGCCGACTCCAATAATCTTA	5.53817099408751	0.750753096698346	3	somatic	75.6987733762317
TAATGCGCATTATGCAAGGGAATTCAGTTAATCTTA	3.03580122477443	-0.462506613373053	2	somatic	53.559219786849
TAATGCGCATTATGCAAGGGTAATAATGTAATCTTA	5.98676536224425	2.20672428694577	6	somatic	88.4476171325156
TAATGCGCATTATGCAAGTCCTTATAGATAATCTTA	5.5158899164923	0.561033607361926	3	somatic	74.5123667806153
TAATGCGCATTGGCAGATGCGCAATGACTAATCTTA	6.18625082965425	1.64678072949657	3	somatic	84.7174743615524
TAATGCGCATTGGCAGATTCCGCGGACTCCTATCCT	4.127744310204	0.19002890807411	2	somatic	64.2368791473959
TAATGCGCATTGGCAGATTGCGGATAGTTAATCTTA	3.49977465433231	0.125573464441918	2	somatic	60.1045646491052
TAATGCGCATTGGCAGATTGCTACGGTCTAATCTTA	3.95097259855194	-0.736569129491705	2	somatic	59.1996782626181
TAATGCGCCAGACTAAGGACTGAGCGACCCTATCCT	6.28554808204912	1.5396813392004	3	somatic	84.4258998592399
TAATGCGCCAGACTAAGGCATTGACGCTCCTATCCT	6.44536141575575	1.69004616208944	3	somatic	85.9340438367183
TAATGCGCCAGACTAAGGCATTGACGCTTAATCTTA	5.72379022499062	1.01868879878918	3	somatic	78.3631610697768
TAATGCGCCAGACTAAGGGTCAAGTCCACCTATCCT	6.62838135034095	1.81560201686718	6	somatic	87.3114820028152
TAATGCGCCAGACTAAGGTGAGGAATCACCTATCCT	6.16666338427752	1.41067942153089	3	somatic	82.998190227227
TAATGCGCCAGACTAAGGTGAGGAATCATAATCTTA	0.355643918608609	-2.22890377612564	0	somatic	36.4166499095114
TAATGCGCCAGACTAAGGTTGAGAGAGTTAATCTTA	5.9328880963709	1.32047167889842	3	somatic	80.9169515383069
TAATGCGCCATAGCGACCGTTGGATCTTCCTATCCT	6.74197048155377	2.50588771082519	6	somatic	93.3842750854615
TAATGCGCCCGCTAAGAGCCATCTGGCATAATCTTA	6.04273457255269	2.76116844593561	6	somatic	93.6456867082244
TAATGCGCCCGCTAAGAGTATAGGATCTTAATCTTA	6.68071951173746	2.20104100137448	6	somatic	90.4986929418862
TAATGCGCCCGCTAAGAGTTCAGCTTGGTAATCTTA	6.24720769827152	2.75115263507733	6	somatic	94.5304645083451
TAATGCGCCCTCAGCTCCGCGCAATGACTAATCTTA	3.81347193780407	-0.788096267068854	2	somatic	57.8926201488035
TAATGCGCCCTCAGCTCCGGAGTTGCGTCCTATCCT	6.23100685387981	2.7877512876845	6	somatic	94.9929619947718
TAATGCGCCCTCAGCTCCTCGTCGGAACCCTATCCT	6.60976193143823	3.33393229893484	6	somatic	99.4369595817414
TAATGCGCCCTCAGCTCCTGCGGATAGTTAATCTTA	3.84137292590311	0.199947372122304	2	somatic	62.6382465312688
TAATGCGCCCTCAGCTCCTGCTACGGTCTAATCTTA	6.54401809347284	2.61836166261079	6	somatic	94.0176955560024
TAATGCGCCGCGGCCATACCATCTGGCATAATCTTA	-0.177041758238941	-2.36168728573485	0	somatic	27.5387090287553
TAATGCGCCGCGGCCATAGATTAGATGATAATCTTA	0.450894843325069	-2.52631998646117	0	somatic	36.1552382867484
TAATGCGCCGTCGAGCGCAGCTTATAGGTAATCTTA	5.63133326880541	0.978219071903662	3	somatic	77.5688719083048
TAATGCGCCGTCGAGCGCATTGCGGCCATAATCTTA	3.76604427467255	-0.135565460390669	2	somatic	60.7983108787452
TAATGCGCCTAACTAGGTACCTACGCCATAATCTTA	3.43667675234639	-0.309602438454369	2	somatic	57.5206113010255
TAATGCGCCTAACTAGGTACTCGTATCATAATCTTA	2.08445945435675	-1.44547485236972	2	somatic	46.3502915745023
TAATGCGCCTAACTAGGTCATATCCTATCCTATCCT	6.116679933246	2.55830709431349	6	somatic	91.9264025738991
TAATGCGCCTAACTAGGTGCCAAGCTTGTAATCTTA	1.80546269321824	-1.7894147174982	0	somatic	45.4152423084657
TAATGCGCCTAACTAGGTGGAATTCAGTTAATCTTA	1.43100489422918	-1.46147772604372	2	somatic	44.9125276493063
TAATGCGCCTAACTAGGTGGTAATAATGCCTATCCT	5.92030822671852	1.43726398673453	3	somatic	81.7414035793284
TAATGCGCCTAATTGCGAGTTGGATCTTCCTATCCT	6.60296692363707	1.85571942722139	6	somatic	87.5628393323949
TAATGCGCCTCAATTAGTAAGCTAGGTTCCTATCCT	6.74122741081157	2.07982557903118	6	somatic	89.7647295395134
TAATGCGCCTCAATTAGTTCCGCGGACTTAATCTTA	6.78939764798432	2.61409666582992	6	somatic	95.1337220993364
TAATGCGCCTCGTCGTAGACTCGTATCATAATCTTA	5.39196102548887	0.544544141911718	3	somatic	73.6175346873115
TAATGCGCCTCGTCGTAGGCCAAGCTTGTAATCTTA	5.79156314585568	1.22587045060034	3	somatic	79.7405992358737
TAATGCGCCTCGTCGTAGGGAATTCAGTCCTATCCT	6.19982684871915	1.48687196983712	3	somatic	83.6919364568671
TAATGCGCCTCGTCGTAGGGAATTCAGTTAATCTTA	6.24959031197676	1.53284728550465	3	somatic	84.2449225819425
TAATGCGCCTCGTCGTAGGGTAATAATGCCTATCCT	6.3416833995826	1.53862363523896	3	somatic	84.6370400160869
TAATGCGCGAACTCGACTCTTAATCTTGTAATCTTA	5.9208262400207	1.89703318782553	3	somatic	85.3106776593606
TAATGCGCGAACTCGACTGGAGTTGCGTTAATCTTA	6.47750588589426	1.73679105951866	3	somatic	86.4065956163282
TAATGCGCGAACTCGACTTCGTCGGAACTAATCTTA	6.24946693891323	1.83553389801837	3	somatic	86.1753468731148
TAATGCGCGAACTCGACTTGCGGATAGTCCTATCCT	6.24281001706628	1.90015556154746	6	somatic	86.6579529459079
TAATGCGCGACTGGACCAACCTACGCCACCTATCCT	6.64708865769577	2.77794934920658	6	somatic	96.5614317313493
TAATGCGCGACTGGACCAACCTACGCCATAATCTTA	-0.807332471437604	-2.23006561178159	0	somatic	20.6515181982707
TAATGCGCGACTGGACCAACTCGTATCATAATCTTA	3.725139720327	-0.763491345698768	2	somatic	57.4602855419264
TAATGCGCGACTGGACCACATATCCTATTAATCTTA	2.57860894718275	0.527921241209232	2	somatic	55.1377438166097
TAATGCGCGACTGGACCAGGTAATAATGTAATCTTA	1.53006262228732	-1.90748195941801	0	somatic	44.5706816810778
TAATGCGCGAGCGCGATGAGGCGCTAGGTAATCTTA	2.32275013364852	-1.4622805115958	2	somatic	46.97365775186
TAATGCGCGAGCGCGATGGGAGTTGCGTCCTATCCT	6.14464570798393	1.85392558411325	3	somatic	85.9541524230847
TAATGCGCGAGCGCGATGTCCGCGGACTCCTATCCT	6.82437624107875	2.89864550559419	6	somatic	97.979087070179
TAATGCGCGAGCGCGATGTGGCAGCTCGTAATCTTA	5.96944504629093	1.93065311138828	3	somatic	85.8033380253368
TAATGCGCGATCTTCGCAACTGAGCGACTAATCTTA	6.10499098138349	1.91030324124603	3	somatic	86.2155640458476
TAATGCGCGATCTTCGCACATTGACGCTTAATCTTA	-1.73166461597967	-2.89809231284817	5	somatic	14.5686708224412
TAATGCGCGATCTTCGCACCTCCGACGGTAATCTTA	6.61231379057755	2.59704596133566	6	somatic	94.047858435552
TAATGCGCGATCTTCGCAGTCAAGTCCATAATCTTA	2.23228409963962	-1.44462726118527	2	somatic	46.7524633018299
TAATGCGCGATCTTCGCATGATACTCAACCTATCCT	6.60081244070993	2.50810572425162	6	somatic	92.8212346672029
TAATGCGCGATCTTCGCATGGCGACGGACCTATCCT	5.55228774147737	0.857897091319327	3	somatic	76.462899658154
TAATGCGCGATCTTCGCATTGAGAGAGTCCTATCCT	6.66148572716699	2.94104327168925	6	somatic	97.8684898451639
TAATGCGCGATCTTCGCATTGAGAGAGTTAATCTTA	5.45222297590062	0.511862820005285	3	somatic	73.9392720691735
TAATGCGCGATTCTTGAAATTGCGGCCATAATCTTA	1.84468454191407	-1.81993234366143	0	somatic	45.4655137743817
TAATGCGCGATTCTTGAACTTATAAGTTTAATCTTA	6.11647054919135	1.70880270760392	3	somatic	84.7979087070179
TAATGCGCGATTCTTGAAGATTAGATGATAATCTTA	3.1369295518754	-1.14312185866916	5	somatic	51.1461894228836
TAATGCGCGATTCTTGAATTCAGCTTGGCCTATCCT	5.45472415438994	0.360894522536471	3	somatic	73.0243313895033
TAATGCGCGCAAGACCGTTGCCAGTTGCCCTATCCT	6.46018176988885	2.85015286883291	6	somatic	96.6318117836316
TAATGCGCGCATATGAGCACTGAGCGACTAATCTTA	6.13277861478185	2.67767139363252	6	somatic	93.0424291172331
TAATGCGCGCATATGAGCATTCGGAAGTTAATCTTA	6.27426513161811	2.71209872301299	6	somatic	94.0780213151016
TAATGCGCGCATATGAGCCCTCCGACGGCCTATCCT	6.74216306976461	2.68348935963706	6	somatic	95.7671425698773
TAATGCGCGCATATGAGCCCTCCGACGGTAATCTTA	3.29872618227598	0.0453806388005824	2	somatic	58.1238688920169
TAATGCGCGCATATGAGCTTGAGAGAGTTAATCTTA	2.91064385515329	-0.56994095595647	2	somatic	52.0912929821034
TAATGCGCGCGCGTTCATCATTGACGCTTAATCTTA	-1.23794088588603	-2.35499349084099	0	somatic	16.4890408204303
TAATGCGCGCGTTCCGTTAAGCTAGGTTTAATCTTA	6.44150970039828	2.5249029658903	6	somatic	92.5397144580736
TAATGCGCGCGTTCCGTTCTTAATCTTGTAATCTTA	6.69270072280527	1.97510841590352	6	somatic	88.7995173939272
TAATGCGCGCGTTCCGTTGCGCAATGACCCTATCCT	6.67761570192553	2.49224720833126	6	somatic	92.9418861854012
TAATGCGCGCGTTCCGTTGGAGTTGCGTCCTATCCT	5.35092619594283	1.09008921098079	3	somatic	76.4327367786045
TAATGCGCGCGTTCCGTTGGAGTTGCGTTAATCTTA	6.33450026402226	1.75140540873344	3	somatic	85.9440981299015
TAATGCGCGCGTTCCGTTTCCGCGGACTCCTATCCT	6.28693558124451	1.3705462530482	3	somatic	83.209330384074
TAATGCGCGCGTTCCGTTTCCGCGGACTTAATCTTA	5.88886523596501	0.860665960971141	3	somatic	78.4737582947919
TAATGCGCGCGTTCCGTTTGCGGATAGTTAATCTTA	5.75056485550745	0.570372711815425	3	somatic	76.141162276292
TAATGCGCGCGTTCCGTTTGGCAGCTCGTAATCTTA	6.45858993138579	2.48081969942543	6	somatic	92.1677056102956
TAATGCGCGGCTTACTCCATTGCGGCCATAATCTTA	3.23068459043304	-1.17644464051459	2	somatic	51.5986326161271
TAATGCGCGGCTTACTCCCCAGTACTTGTAATCTTA	4.61044327162527	0.568345110478438	3	somatic	68.8015282525639
TAATGCGCGGCTTACTCCGATTAGATGATAATCTTA	5.72657743761138	1.6291443545788	3	somatic	81.9525437361753
TAATGCGCGGCTTACTCCGGTCTCGCCGTAATCTTA	6.74725998127311	2.7311364746688	6	somatic	96.4005630404183
TAATGCGCGGCTTACTCCTGGCGTAGAACCTATCCT	5.46696124590623	1.11491023035479	3	somatic	77.2772974059924
TAATGCGCGTACTCCTATAAGCTAGGTTTAATCTTA	-0.531512736321871	-0.923415043284262	0	somatic	30.2232053086668
TAATGCGCGTACTCCTATCTTAATCTTGTAATCTTA	6.61587485754377	1.58889128769247	3	somatic	85.8435551980696
TAATGCGCGTACTCCTATGCGCAATGACTAATCTTA	6.65741492514271	2.58659429266476	6	somatic	94.1282927810175
TAATGCGCGTACTCCTATGGAGTTGCGTTAATCTTA	2.70856435617996	-0.611412995397973	2	somatic	50.5730947114418
TAATGCGCGTACTCCTATTGCGGATAGTTAATCTTA	4.46354880510895	-0.112375200766915	2	somatic	65.3529056907299
TAATGCGCGTACTCCTATTGCTACGGTCTAATCTTA	5.75704703730589	0.918294755291961	3	somatic	78.0816408606475
TAATGCGCGTAGCAGCTAACTGAGCGACCCTATCCT	6.54965039453842	2.39442407001325	6	somatic	91.6951538306857
TAATGCGCGTAGCAGCTAACTGAGCGACTAATCTTA	4.43602758085796	-0.0867209109686518	2	somatic	65.2624170520812
TAATGCGCGTAGCAGCTATCGTCCTTCGTAATCTTA	6.61897121663841	2.3569564653896	6	somatic	91.5845566056706
TAATGCGCGTAGCAGCTATGAGGAATCATAATCTTA	3.91710677169974	-0.325787728600775	2	somatic	60.999396742409
TAATGCGCGTAGCAGCTATGATACTCAATAATCTTA	6.70469539612008	2.16955749358115	6	somatic	90.2573899054896
TAATGCGCGTAGCAGCTATGGCGACGGACCTATCCT	6.53931476025164	1.68690921301003	3	somatic	86.2256183390308
TAATGCGCGTAGCAGCTATTGAGAGAGTTAATCTTA	1.44774602906336	-1.9728702409155	0	somatic	44.2187814196662
TAATGCGCGTAGGATAAGGTTGGATCTTCCTATCCT	6.58943724770044	2.04736466936308	6	somatic	89.0207118439574
TAATGCGCGTAGGCTGCACATATCCTATTAATCTTA	6.55812676132637	2.70464761407695	6	somatic	95.3046450834506
TAATGCGCGTAGGCTGCACCGACTCCAACCTATCCT	5.91870196425724	1.25365093974236	3	somatic	80.5348883973457
TAATGCGCGTAGGCTGCACCGACTCCAATAATCTTA	6.82772515519621	2.66278057687287	6	somatic	95.9380655539916
TAATGCGCGTAGGCTGCAGGAATTCAGTTAATCTTA	3.75189951461497	-0.802315254138115	2	somatic	57.4301226623768
TAATGCGCGTAGGCTGCATCCTTATAGACCTATCCT	5.83386780019441	2.28868356943567	2	somatic	88.6185401166298
TAATGCGCGTAGGCTGCATCCTTATAGATAATCTTA	6.65366864302031	2.22498619929905	6	somatic	90.649507339634
TAATGCGCTAAGTCCTGACGCCTCTTATCCTATCCT	6.8753102640234	2.88430926303702	6	somatic	98.0092499497285
TAATGCGCTAAGTCCTGACTTAGGTATCCCTATCCT	6.02045131194412	1.43654747058768	3	somatic	82.3346068771365
TAATGCGCTAGAGGCGTTAGGCGCTAGGCCTATCCT	6.60123115921357	2.55181573367518	6	somatic	93.3541122059119
TAATGCGCTAGAGGCGTTAGGCGCTAGGTAATCTTA	6.33759269195075	2.18584217587521	6	somatic	89.5033179167505
TAATGCGCTAGAGGCGTTCTTAATCTTGTAATCTTA	2.55720658728509	-0.370017005238156	2	somatic	50.5630404182586
TAATGCGCTAGAGGCGTTGCGCAATGACCCTATCCT	6.61284342584402	2.6631966368375	6	somatic	95.0231248743213
TAATGCGCTAGAGGCGTTGGAGTTGCGTCCTATCCT	6.65721440008539	2.28806190363053	6	somatic	91.0918962396943
TAATGCGCTAGAGGCGTTTCCGCGGACTCCTATCCT	6.2008652888423	1.31002760700965	3	somatic	82.5256384476171
TAATGCGCTAGAGGCGTTTGCGGATAGTTAATCTTA	5.10019031419309	0.979377723115859	2	somatic	74.019706414639
TAATGCGCTATAATAGTTTGCCAGTTGCCCTATCCT	6.4657625812845	2.11843467293307	6	somatic	89.2921777599035
TAATGCGCTATTAGACTTAGAACCGGAGTAATCTTA	6.68218306648953	2.13685335310394	6	somatic	89.9658154031771
TAATGCGCTATTAGACTTAGTCATAGCCTAATCTTA	0.513170476481266	-2.64660977794193	0	somatic	36.3663784435954
TAATGCGCTATTAGACTTTCGTCCTTCGTAATCTTA	5.70920964938742	0.923021964824235	3	somatic	77.8503921174341
TAATGCGCTATTAGACTTTGAGGAATCATAATCTTA	6.42149737277282	2.00594037934597	6	somatic	88.1962598029359
TAATGCGCTATTAGACTTTGATACTCAATAATCTTA	6.65216623238512	2.49592212541102	6	somatic	92.8715061331188
TAATGCGCTATTAGACTTTGGCGACGGATAATCTTA	5.29308043828014	0.674247324777545	3	somatic	73.6275889804947
TAATGCGCTCAATCTCCTCCATCTGGCATAATCTTA	3.85955525593974	-0.252426326651446	2	somatic	60.9089081037603
TAATGCGCTCAATCTCCTCTTATAAGTTTAATCTTA	-0.905172383233018	-2.58240238984166	0	somatic	18.7814196661975
TAATGCGCTCAATCTCCTGATTAGATGATAATCTTA	6.38726061817309	1.46406515768501	3	somatic	84.3454655137744
TAATGCGCTCAATCTCCTTATAGGATCTCCTATCCT	6.17446276863208	2.21983115589708	6	somatic	89.2217977076211
TAATGCGCTCAATCTCCTTATAGGATCTTAATCTTA	6.63833207276256	2.71463935193143	6	somatic	95.7068168107782
TAATGCGCTCAATCTCCTTGGCGTAGAATAATCTTA	6.53258887895418	1.81482129744895	6	somatic	87.0500703800523
TAATGCGCTCCGGCTTATCGCCTCTTATCCTATCCT	6.13467833272374	1.16053459115799	3	somatic	81.0174944701388
TAATGCGCTCCGGCTTATTGCCAGTTGCTAATCTTA	6.41042419629191	1.91101212942683	6	somatic	87.2813191232656
TAATGCGCTCGTAGCATCACTCGTATCACCTATCCT	6.70288107068883	2.65307781801934	6	somatic	95.2543736175347
TAATGCGCTCGTAGCATCGGTAATAATGCCTATCCT	6.43259071919374	2.10320466706881	6	somatic	88.9804946712246
TAATGCGCTCGTAGCATCGGTAATAATGTAATCTTA	6.33128283421842	2.17302569763806	6	somatic	89.3122863462699
TAATGCGCTCTATCGCTGAAGCTAGGTTTAATCTTA	6.69419739564894	2.42760024835597	6	somatic	92.4291172330585
TAATGCGCTCTATCGCTGGGAGTTGCGTTAATCTTA	3.67267556070542	-0.827573910420682	2	somatic	56.7062135531872
TAATGCGCTCTATCGCTGTCCGCGGACTTAATCTTA	0.873683757914624	-1.40346173095538	0	somatic	43.2334606877137
TAATGCGCTCTTAGCCTGAAGCTAGGTTTAATCTTA	1.07037220102028	-2.37210068259615	0	somatic	41.7152624170521
TAATGCGCTCTTAGCCTGGCGCAATGACTAATCTTA	5.02606362621296	0.0978049388819555	2	somatic	69.3645686708225
TAATGCGCTCTTAGCCTGTCCGCGGACTTAATCTTA	-0.217735488359409	-2.42435700985738	0	somatic	26.6237683490851
TAATGCGCTCTTAGCCTGTCGTCGGAACCCTATCCT	6.11185500997479	2.26447442595036	6	somatic	89.4429921576513
TAATGCGCTCTTAGCCTGTGCTACGGTCTAATCTTA	4.51883027946113	0.24716021396584	3	somatic	66.9615926000402
TAATGCGCTCTTAGCCTGTGGCAGCTCGTAATCTTA	-2.34298349021812	-2.68174515824248	5	somatic	13.4828071586567
TAATGCGCTCTTGAGGTTCGCCTCTTATCCTATCCT	6.6930092955616	2.64064739858505	6	somatic	95.0633420470541
TAATGCGCTGATATTGCGGCCAAGCTTGTAATCTTA	6.45960049922678	1.46144881366509	3	somatic	84.5968228433541
TAATGCGCTGATATTGCGGGTAATAATGCCTATCCT	5.69321861156494	0.974948638417678	3	somatic	78.0112608083652
TAATGCGCTGATATTGCGTCCTTATAGATAATCTTA	6.66394942865712	1.95355186796249	6	somatic	88.5481600643475
TAATGCGCTGGTTGCCGTCATATCCTATTAATCTTA	-0.287451412447333	-2.41668198698486	0	somatic	25.8998592398954
TAATGCGCTGGTTGCCGTCCGACTCCAATAATCTTA	6.2363699563535	1.27515020606495	3	somatic	82.415041222602
TAATGCGCTGGTTGCCGTGCCAAGCTTGTAATCTTA	6.60474449255099	1.8706099663821	6	somatic	87.6633822642268
TAATGCGCTGGTTGCCGTGGAATTCAGTTAATCTTA	6.06961624255339	1.11309096149534	3	somatic	80.4846169314297
TAATGCGCTTCCGTCGACACCTACGCCATAATCTTA	5.51844114527312	0.566851547794979	3	somatic	74.5726925397145
TAATGCGCTTCCGTCGACCATATCCTATTAATCTTA	6.04613753881827	1.00454417368027	3	somatic	79.8914136336216
TAATGCGCTTCCGTCGACCCGACTCCAATAATCTTA	6.83012622825456	2.59684796179972	6	somatic	95.0834506334205
TAATGCGCTTCCGTCGACGCCAAGCTTGTAATCTTA	3.47023942465537	-0.879770303798157	2	somatic	54.9869294188618
TAATGCGCTTCCGTCGACGGAATTCAGTTAATCTTA	2.14921022015817	-1.43425805874767	2	somatic	46.5413231449829
TAATGCGCTTCCGTCGACTCCTTATAGATAATCTTA	0.707078035464561	-2.14323351050848	0	somatic	39.8250552986125
TAATGCGCTTGATACGATACTCGTATCATAATCTTA	5.23731846267335	0.336944727609918	3	somatic	71.6569475165896
TAATGCGCTTGATACGATGCCAAGCTTGCCTATCCT	5.25457663090384	0.82757983491601	3	somatic	74.2911723305852
TAATGCGCTTGATACGATGCCAAGCTTGTAATCTTA	2.88978517993762	-1.14127630353084	2	somatic	49.4771767544742
TAATGCGCTTGATACGATGGTAATAATGTAATCTTA	1.76877483817143	-1.77001016579689	0	somatic	45.3448622561834
TAATGCGCTTGATTGGCGCCATCTGGCATAATCTTA	6.00897295495605	2.09787975057404	6	somatic	87.3416448823648
TAATGCGCTTGATTGGCGCTTATAAGTTTAATCTTA	5.71325574702688	1.05517455842391	3	somatic	78.5541926402574
TAATGCGCTTGATTGGCGGATTAGATGACCTATCCT	6.57092426968113	2.69252771967871	6	somatic	95.2141564448019
TAATGCGCTTGATTGGCGGATTAGATGATAATCTTA	6.08310300763053	2.08606504860534	6	somatic	87.5829479187613
TAATGCGCTTGATTGGCGTATAGGATCTTAATCTTA	6.24858902972623	2.47455766141714	6	somatic	91.554393726121
TAATGCGCTTGATTGGCGTTCAGCTTGGTAATCTTA	6.66318795188453	2.53927054941249	6	somatic	93.4446008445606
TAATGCGCTTGCCGTAGGAGCTTATAGGCCTATCCT	6.24663969243355	1.6929540493046	3	somatic	85.2101347275287
TAATGCGCTTGCCGTAGGAGCTTATAGGTAATCTTA	4.60381901709506	0.109516200981861	2	somatic	66.9414840136738
TAATGCGCTTGCCGTAGGCTTATAAGTTTAATCTTA	6.58794380584493	2.58600348904345	6	somatic	93.7060124673235
TAATGCGCTTGCCGTAGGTTCAGCTTGGCCTATCCT	6.57104805826239	1.74679305990849	6	somatic	86.6881158254575
TAATGCGCTTGCCGTAGGTTCAGCTTGGTAATCTTA	1.02189889545987	-2.00225880192477	0	somatic	42.4592801126081
TAATGCGCTTGCTTAGATAAGCTAGGTTTAATCTTA	6.23324579445417	2.71619859037916	6	somatic	93.9573697969033
TAATGCGCTTGCTTAGATCTTAATCTTGTAATCTTA	1.10630558768404	-2.15636171529963	2	somatic	42.5397144580736
TAATGCGCTTGCTTAGATGCGCAATGACTAATCTTA	5.11669081941586	0.427158571792566	3	somatic	71.3854816006435
TAATGCGCTTGCTTAGATTCCGCGGACTTAATCTTA	-0.201190687200167	-2.17534854812546	0	somatic	28.162075206113
TAATGCGCTTGCTTAGATTGCGGATAGTTAATCTTA	6.4038018221871	1.8270388422039	6	somatic	86.6780615322743
TAATGCGCTTGCTTAGATTGGCAGCTCGTAATCTTA	6.43932688398178	1.91915171749031	6	somatic	87.4824049869294
TAATGCGCTTGGCAAGCCCGCCTCTTATTAATCTTA	6.58015188395834	1.74460589862458	3	somatic	86.718278705007
TAATGCGCTTGGCAAGCCGTTGGATCTTCCTATCCT	6.31432250772233	1.566340800437	3	somatic	84.7074200683692
TAATGCGCTTGGTAAGGAGCGCAATGACCCTATCCT	6.72686401108571	2.61633174194451	6	somatic	94.9024733561231
TAATGCGCTTGGTAAGGAGGAGTTGCGTTAATCTTA	5.3541737956112	1.00695242790045	3	somatic	75.9199678262618
TAATGCGCTTGGTAAGGATCCGCGGACTCCTATCCT	6.49978574347043	1.69337328179819	3	somatic	86.1049668208325
TAATGCGCTTGGTAAGGATGCGGATAGTTAATCTTA	6.43985035493704	1.49571875105478	3	somatic	84.7375829479188
TCCGCGAAAATATTACTTAGCTTATAGGATAGAGGC	6.35790879097674	1.52675378958382	3	somatic	84.6169314297205
TCCGCGAAAATATTACTTCTTATAAGTTATAGAGGC	4.52976637011411	-0.257280345683558	2	somatic	65.1618741202493
TCCGCGAAAATATTACTTGATTAGATGAATAGAGGC	6.77657918456968	2.45509605414687	6	somatic	92.8916147194852
TCCGCGAAACCAGGCGCAACCTACGCCAATAGAGGC	6.74597675090393	2.01469352147803	6	somatic	89.2720691735371
TCCGCGAAACGGCGTTAAGATGCAGTTCATAGAGGC	6.66704682031668	2.53160089676268	6	somatic	93.3943293786447
TCCGCGAAACGGCGTTAAGGTACGTTAAATAGAGGC	4.65264979701751	-0.214937299005361	2	somatic	65.9260004021717
TCCGCGAAACGGCGTTAAGTAGACCTGGATAGAGGC	5.70897090405266	1.0906180062456	3	somatic	78.7552785039212
TCCGCGAAACGGCGTTAATCAATATCGAATAGAGGC	2.50012630673512	-1.26624504989506	2	somatic	47.7478383269656
TCCGCGAAACTATTCATTGATTAGATGAATAGAGGC	6.37830811181599	2.25042401750601	6	somatic	90.0261411622763
TCCGCGAAAGACCATATCAGCTTATAGGATAGAGGC	6.34659835835151	1.35016001831399	3	somatic	83.4003619545546
TCCGCGAAAGACCATATCCTTATAAGTTATAGAGGC	5.36076674833383	0.175291486024612	3	somatic	71.677056102956
TCCGCGAAAGACCATATCTATAGGATCTATAGAGGC	6.65939273311921	2.95662736919608	6	somatic	98.0293585360949
TCCGCGAAAGACCATATCTGGCGTAGAAATAGAGGC	6.52249528483537	2.65947834378122	6	somatic	94.5606273878946
TCCGCGAAAGAGGAGAATGATTAGATGAATAGAGGC	6.4719307563817	2.02165215794574	6	somatic	88.5079428916147
TCCGCGAAAGGTCAGCTTGGAATTCAGTATAGAGGC	6.68561746255932	2.96626365315574	6	somatic	98.1600643474764
TCCGCGAAAGTTCTCATGAGCTTATAGGATAGAGGC	6.75186123237629	2.61698522959229	6	somatic	95.0130705811382
TCCGCGAAATACCTCGACAGCTTATAGGATAGAGGC	6.64898703171117	3.33127633279175	6	somatic	99.3967424090086
TCCGCGAAATACCTCGACATTGCGGCCAATAGAGGC	-0.342913677206994	-2.19941960242441	0	somatic	26.0406193444601
TCCGCGAAATACCTCGACGATTAGATGAATAGAGGC	6.32437384778114	2.3184292166008	6	somatic	90.4785843555198
TCCGCGAAATGGAACGAAAGCTTATAGGATAGAGGC	6.7504633926355	2.94825059211463	6	somatic	98.1801729338427
TCCGCGAAATGGAACGAAATTGCGGCCAATAGAGGC	6.43145863199516	2.03643034315084	6	somatic	88.4878343052483
TCCGCGAAATGGAACGAAGATTAGATGAATAGAGGC	6.71434030139403	2.59967143945874	6	somatic	94.6108988538106
TCCGCGAAATGGCGCCTGCGCCTCTTATATAGAGGC	6.67945993579762	2.72311032050122	6	somatic	96.0788256585562
TCCGCGAAATGGCGCCTGGCGATTGCAGATAGAGGC	6.69181728815902	2.72385754392268	6	somatic	96.1492057108385
TCCGCGAACAGACTAAGGCTTATAAGTTATAGAGGC	6.86381329061485	2.7896412615206	6	somatic	97.235069374623
TCCGCGAACAGCTAGCGGCGCCTCTTATATAGAGGC	6.32366311266968	1.45988049795863	3	somatic	84.0739995978283
TCCGCGAACAGCTAGCGGGTTGGATCTTATAGAGGC	6.58041977553895	2.08279126931711	6	somatic	89.3424492258194
TCCGCGAACATAGCGACCCAATGAGTCCATAGAGGC	6.75604080341572	3.04531058318622	6	somatic	98.6125075407199
TCCGCGAACATAGCGACCTTGGTCCGTTATAGAGGC	6.27564384829435	1.77876461204036	3	somatic	85.9139352503519
TCCGCGAACCTCAGCTCCACTGAGCGACATAGAGGC	6.76334585725339	2.48065466729014	6	somatic	93.1530263422481
TCCGCGAACCTCAGCTCCTGAGGAATCAATAGAGGC	6.71484663594832	2.94127973379057	6	somatic	98.0595214156445
TCCGCGAACGAATGGAGCGAGACCTACCATAGAGGC	6.64067184347744	3.31034749184935	6	somatic	99.3565252362759
TCCGCGAACGCTTATCGTCAATGAGTCCATAGAGGC	6.75642415205832	2.04656941111372	6	somatic	89.6038608485823
TCCGCGAACGCTTATCGTGTAGACCTGGATAGAGGC	5.29312384653249	4.38840469015127	6	somatic	99.7385883772371
TCCGCGAACGCTTATCGTTCAATATCGAATAGAGGC	6.48684012345669	2.9654982687703	6	somatic	97.6271868087673
TCCGCGAACGTCGAGCGCGGAATTCAGTATAGAGGC	6.66424269955211	2.99211815012964	6	somatic	98.300824452041
TCCGCGAACTAATTGCGAGGTACGTTAAATAGAGGC	6.3315009844122	1.36841500492182	3	somatic	83.4707420068369
TCCGCGAACTAATTGCGATTGGTCCGTTATAGAGGC	5.95072988567206	0.967630984725966	3	somatic	79.2378845767143
TCCGCGAACTAGCCAGCCATTGACCGAGATAGAGGC	6.44336382396288	2.65942312973969	6	somatic	94.1484013673839
TCCGCGAACTAGCCAGCCCTTAGGTATCATAGAGGC	6.7398786213976	1.88077287905888	6	somatic	88.2666398552182
TCCGCGAACTAGCCAGCCGAGACCTACCATAGAGGC	6.82003005130333	2.75527850594123	6	somatic	96.8328976472954
TCCGCGAACTAGCCAGCCGTCTGCAATCATAGAGGC	6.61616984040143	2.6293953253098	6	somatic	94.580735974261
TCCGCGAACTAGCCAGCCGTTGGATCTTATAGAGGC	6.39819472620041	1.65619117415213	3	somatic	85.5218178162075
TCCGCGAACTAGCCAGCCTGCCAGTTGCATAGAGGC	6.12237858929957	1.1330161582855	3	somatic	80.7560828473758
TCCGCGAACTCAATTAGTACTGAGCGACATAGAGGC	5.36758476197042	1.2898110898593	3	somatic	77.6995777196863
TCCGCGAACTCAATTAGTTGAGGAATCAATAGAGGC	6.66137133856466	1.8127697719713	6	somatic	87.4019706414639
TCCGCGAACTCAATTAGTTTGAGAGAGTATAGAGGC	6.2645357716795	2.67732988334853	6	somatic	93.4848180172934
TCCGCGAAGAACTCGACTCATTGACGCTATAGAGGC	5.65905485156934	0.490994394381536	3	somatic	75.0754071988739
TCCGCGAAGAACTCGACTCCTCCGACGGATAGAGGC	6.8198954693978	2.54230450603327	6	somatic	94.2489442992158
TCCGCGAAGAACTCGACTTTGAGAGAGTATAGAGGC	6.59979551063104	2.62452807727781	6	somatic	94.41986728333
TCCGCGAAGAGCGCGATGTGATACTCAAATAGAGGC	6.69803358487049	2.48037555778012	6	somatic	92.8614518399357
TCCGCGAAGATCTTCGCAAGCTTATAGGATAGAGGC	6.85298725469864	2.53648542539686	6	somatic	94.369595817414
TCCGCGAAGATCTTCGCACTTATAAGTTATAGAGGC	5.86595710909479	1.2543831770953	3	somatic	80.2433138950332
TCCGCGAAGATCTTCGCATTCAGCTTGGATAGAGGC	6.66138883576121	1.69693763971443	6	somatic	86.6680072390911
TCCGCGAAGATTCTTGAAGGAATTCAGTATAGAGGC	6.41460928497001	1.56608905301756	3	somatic	85.0291574502313
TCCGCGAAGCAAGACCGTCAATGAGTCCATAGAGGC	6.47526613930024	1.37760202283333	3	somatic	84.164488236477
TCCGCGAAGCAAGACCGTCCATCGTTCCATAGAGGC	6.80414441098058	2.8670488076874	6	somatic	97.6372411019505
TCCGCGAAGCAAGACCGTGTAGACCTGGATAGAGGC	5.56569769987513	0.866827859643666	3	somatic	76.6137140559019
TCCGCGAAGCAAGACCGTTTGGTCCGTTATAGAGGC	6.72009535247549	2.05083024212082	6	somatic	89.5535893826664
TCCGCGAAGCATATGAGCCCATCTGGCAATAGAGGC	6.22767956542917	1.27611995028091	3	somatic	82.3547154635029
TCCGCGAAGCATATGAGCTTCAGCTTGGATAGAGGC	3.65820495404031	-0.824057139670795	2	somatic	56.6056706213553
TCCGCGAAGCGCGTTCATCTTATAAGTTATAGAGGC	6.23281493935447	2.13865789020771	6	somatic	88.6989744620953
TCCGCGAAGCGCGTTCATGATTAGATGAATAGAGGC	6.75711216214381	2.6259150604569	6	somatic	95.1538306857028
TCCGCGAAGCGCGTTCATTTCAGCTTGGATAGAGGC	6.78547383726099	3.12753878957036	6	somatic	98.883973456666
TCCGCGAAGCGCTATGGTGAGACCTACCATAGAGGC	5.87442552733675	1.28911042364816	3	somatic	80.444399758697
TCCGCGAAGCGCTATGGTGCGATTGCAGATAGAGGC	5.500231126482	0.763696970386064	6	somatic	75.5278503921174
TCCGCGAAGCGTTCCGTTACTGAGCGACATAGAGGC	5.27959050460118	0.387370569902979	3	somatic	72.0993364166499
TCCGCGAAGCGTTCCGTTCCTCCGACGGATAGAGGC	1.81404857919621	-1.18254835503148	5	somatic	46.1391514176553
TCCGCGAAGCGTTCCGTTTTGAGAGAGTATAGAGGC	6.40671275967347	1.61750679631648	3	somatic	85.3006233661773
TCCGCGAAGCTAACGGATATTGACCGAGATAGAGGC	6.79219642401229	2.79183690878245	6	somatic	97.0742006836919
TCCGCGAAGCTAACGGATCGCCTCTTATATAGAGGC	4.99509495850274	-0.0289551793884643	2	somatic	68.6406595616328
TCCGCGAAGCTAACGGATGTTGGATCTTATAGAGGC	6.60741798659233	1.90952990196221	6	somatic	87.9951739392721
TCCGCGAAGCTAACGGATTGCCAGTTGCATAGAGGC	6.40222172427567	2.82255248717302	6	somatic	96.1693142972049
TCCGCGAAGGCTTACTCCGGAATTCAGTATAGAGGC	6.61862439681324	1.82486727238824	3	somatic	87.3718077619143
TCCGCGAAGGTTATCGAAGTCTGCAATCATAGAGGC	6.83548208011042	3.0048078604564	6	somatic	98.5722903679871
TCCGCGAAGTACTCCTATACTGAGCGACATAGAGGC	5.69562881946212	0.905505941388232	3	somatic	77.5588176151217
TCCGCGAAGTACTCCTATCCTCCGACGGATAGAGGC	6.14964979143769	2.12097886337391	6	somatic	88.2163683893022
TCCGCGAAGTACTCCTATTTGAGAGAGTATAGAGGC	4.81068769077271	-0.235268762567894	2	somatic	66.8509953750251
TCCGCGAAGTAGCAGCTACCATCTGGCAATAGAGGC	6.6312222707536	1.81529582612365	6	somatic	87.301427709632
TCCGCGAAGTAGCAGCTACTTATAAGTTATAGAGGC	6.16031511367118	1.76726618678733	3	somatic	85.3609491252765
TCCGCGAAGTAGCAGCTAGATTAGATGAATAGAGGC	6.64611003625835	1.92195410708202	6	somatic	88.2766941484014
TCCGCGAAGTAGGATAAGCCATCGTTCCATAGAGGC	6.55125045235351	2.80805939440811	6	somatic	96.5413231449829
TCCGCGAAGTAGGATAAGGTAGACCTGGATAGAGGC	6.82014934030083	2.28890103840935	6	somatic	91.5644480193043
TCCGCGAAGTAGGATAAGTTGGTCCGTTATAGAGGC	6.61335510676988	2.40611184356014	6	somatic	91.9867283329982
TCCGCGAATAAGTCCTGACAATGAGTCCATAGAGGC	6.73529798490557	2.45150056527332	6	somatic	92.6905288558214
TCCGCGAATAAGTCCTGACCATCGTTCCATAGAGGC	5.53793564321759	0.740700713833855	3	somatic	75.6384476171325
TCCGCGAATAAGTCCTGAGTAGACCTGGATAGAGGC	6.79929405428026	2.28626830726645	2	somatic	91.4739593806555
TCCGCGAATAAGTCCTGATCAATATCGAATAGAGGC	5.76551880507876	0.994060823772377	3	somatic	78.4838125879751
TCCGCGAATAAGTCCTGATTGGTCCGTTATAGAGGC	6.53875990443136	1.6884490648461	3	somatic	86.1954554594812
TCCGCGAATAGAGGCGTTTCGTCCTTCGATAGAGGC	6.65895610231347	2.60960976536945	6	somatic	94.4701387492459
TCCGCGAATAGAGGCGTTTGAGGAATCAATAGAGGC	6.74192128126257	2.61340437346026	6	somatic	94.9426905288558
TCCGCGAATAGGTAACTTCTTAGGTATCATAGAGGC	6.28134461443586	1.26268911031931	3	somatic	82.6462899658154
TCCGCGAATAGGTAACTTGAGACCTACCATAGAGGC	4.98082237759932	0.720787579263883	3	somatic	71.8077619143374
TCCGCGAATAGGTAACTTGTCTGCAATCATAGAGGC	6.08047224263618	1.23272134426941	6	somatic	81.188417454253
TCCGCGAATATAATAGTTCCATCGTTCCATAGAGGC	6.85147893178997	2.86031376546841	6	somatic	97.7076211542329
TCCGCGAATATTAGACTTAGAACCGGAGATAGAGGC	4.70491488210897	4.05584159570105	3	somatic	99.8592398954354
TCCGCGAATATTAGACTTCTTATAAGTTATAGAGGC	6.41888380499061	1.58032328465756	3	somatic	85.1297003820631
TCCGCGAATCCGGCTTATGATGCAGTTCATAGAGGC	6.74641939457063	2.9215745240919	6	somatic	97.9589784838126
TCCGCGAATCCGGCTTATGTAGACCTGGATAGAGGC	6.31534820268414	1.64569118920522	3	somatic	85.1598632616127
TCCGCGAATCCTCTGCCGCAATGAGTCCATAGAGGC	6.76880741047742	2.19091619814079	6	somatic	90.69977880555
TCCGCGAATCCTCTGCCGTCAATATCGAATAGAGGC	4.81285031245269	-0.127914676828806	2	somatic	67.2632213955359
TCCGCGAATCGCCGCCGGGCGATTGCAGATAGAGGC	6.58891524117327	2.98259055833481	6	somatic	98.089684295194
TCCGCGAATCGCCGCCGGGTCTGCAATCATAGAGGC	5.72585611984608	0.898867511431887	3	somatic	77.8202292378846
TCCGCGAATCGCCGCCGGGTTGGATCTTATAGAGGC	6.71523662588611	2.92527625752794	6	somatic	97.8885984315303
TCCGCGAATCGGATTCGGCGCCTCTTATATAGAGGC	6.03908169586067	1.24648988367174	3	somatic	81.0476573496883
TCCGCGAATCGGATTCGGGTCTGCAATCATAGAGGC	6.786204512077	2.52086508019221	6	somatic	93.7361753468731
TCCGCGAATCTATCGCTGCATTGACGCTATAGAGGC	6.70936300654925	2.68040317915239	6	somatic	95.5861652925799
TCCGCGAATCTATCGCTGTTGAGAGAGTATAGAGGC	5.62809911402881	1.24749606601734	3	somatic	79.0367987130505
TCCGCGAATCTTAGCCTGACTGAGCGACATAGAGGC	6.58359216540506	1.53635815618709	3	somatic	85.4011662980092
TCCGCGAATCTTAGCCTGTTGAGAGAGTATAGAGGC	6.74830535588441	2.16838058197311	6	somatic	90.3981500100543
TCCGCGAATCTTGAGGTTGATGCAGTTCATAGAGGC	4.34892457339997	-0.375683979165907	2	somatic	63.3722099336417
TCCGCGAATCTTGAGGTTGGTACGTTAAATAGAGGC	6.57850412079945	1.67180507012681	3	somatic	86.2758898049467
TCCGCGAATCTTGAGGTTTTATGACCAAATAGAGGC	6.56772857638906	2.8796289569127	6	somatic	97.1948522018902
TCCGCGAATTATTGAGGCATTGACCGAGATAGAGGC	5.87236936510752	1.29317716622243	3	somatic	80.4645083450634
TCCGCGAATTATTGAGGCCTTAGGTATCATAGAGGC	-2.77449786592062	-2.93022862842145	5	somatic	11.9646088879952
TCCGCGAATTATTGAGGCGAGACCTACCATAGAGGC	6.66954471823612	3.28779044152948	6	somatic	99.2861451839936
TCCGCGAATTATTGAGGCGTTGGATCTTATAGAGGC	6.8114091898293	2.09295492776232	6	somatic	89.9758696963603
TCCGCGAATTGATTGGCGGGAATTCAGTATAGAGGC	6.25394668458402	1.03755913370365	3	somatic	80.9370601246732
TCCGCGAATTGGCAAGCCGTAGACCTGGATAGAGGC	6.49879840310302	1.52261006677327	3	somatic	85.0794289161472
TCCGCGAATTGGTAAGGATTCTACCTCAATAGAGGC	6.82527424078001	2.721442529557	6	somatic	96.5815403177157
TCCGCGAATTGGTAAGGATTGAGAGAGTATAGAGGC	2.30424462452241	-1.07396621304657	2	somatic	47.4562638246531
TCCGGAGAAACGAATTCGTTAATTAGCCTAATCTTA	6.8560179621683	2.78934661560427	6	somatic	97.2149607882566
TCCGGAGAAAGTACGCGAGGTAATAATGTAATCTTA	5.29774405000518	0.847105972562951	3	somatic	74.5525839533481
TCCGGAGAACCAGGCGCAGCCAAGCTTGTAATCTTA	4.72084419109864	-0.251763170346871	2	somatic	66.207520611301
TCCGGAGAACCAGGCGCAGGTAATAATGTAATCTTA	5.44504917331863	0.77585908020283	3	somatic	75.1759501307058
TCCGGAGAAGATTACGTTCTCCTGGACCTAATCTTA	3.95659364318295	-0.602738212958245	2	somatic	59.9436959581741
TCCGGAGAAGCCGTAGTTGGTTGAACGTTAATCTTA	5.28373975993238	4.37140161932786	6	somatic	99.7285340840539
TCCGGAGAAGCCGTAGTTTGGTAATCCTTAATCTTA	6.25677430921703	1.36994548502735	3	somatic	83.0987331590589
TCCGGAGAAGGTCAGCTTACTCGTATCATAATCTTA	5.46892929878495	1.09637473860093	3	somatic	77.20691735371
TCCGGAGAAGGTCAGCTTCCGACTCCAATAATCTTA	6.33750576647612	1.61537061358335	3	somatic	85.0492660365976
TCCGGAGAAGGTCAGCTTGGTAATAATGTAATCTTA	6.68719546952966	1.87137700697126	6	somatic	87.9549567665393
TCCGGAGAAGGTCAGCTTTCCTTATAGATAATCTTA	6.82711313274777	2.39621472529877	6	somatic	92.4894429921576
TCCGGAGAAGTCCGCTGCAGGCGAGAGCTAATCTTA	6.57019539090555	2.39115572813401	6	somatic	91.7554795897848
TCCGGAGAAGTCCGCTGCCAGCCGGCTTTAATCTTA	6.53609937378378	1.69334987577736	3	somatic	86.235672632214
TCCGGAGAAGTCCGCTGCCTCTAACTCGTAATCTTA	6.47194256049988	1.61867884203167	3	somatic	85.5419264025739
TCCGGAGAAGTCCGCTGCTAATTGACCTTAATCTTA	6.46134184435581	1.73861704859114	3	somatic	86.346269857229
TCCGGAGAAGTCCGCTGCTACGATCATCTAATCTTA	6.33387440665228	1.3209367306004	3	somatic	83.1490046249749
TCCGGAGAAGTCCGCTGCTCAAGATAGTTAATCTTA	6.34780081256199	1.57268253117011	3	somatic	84.858234466117
TCCGGAGAAGTTGAATCAGATTACCGGATAATCTTA	6.73105946282855	3.16452641876835	6	somatic	99.0146792680475
TCCGGAGAAGTTGAATCAGTCAAGTCCATAATCTTA	6.32139934613478	1.59130737176312	3	somatic	84.8783430524834
TCCGGAGAATAAGGACTCAGAACCGGAGTAATCTTA	6.88939740159917	2.66095159230227	6	somatic	96.1894228835713
TCCGGAGAATAAGGACTCGATTACCGGATAATCTTA	6.02064497194878	1.41987946521654	3	somatic	82.1837924793887
TCCGGAGAATTATGCAAGCAGCCGGCTTTAATCTTA	6.53708415679106	2.23560820647574	6	somatic	90.3478785441384
TCCGGAGAATTATGCAAGCTCTAACTCGTAATCTTA	6.50042338827184	3.37089402764257	6	somatic	99.4771767544742
TCCGGAGAATTATGCAAGTAATTGACCTTAATCTTA	6.20645608777155	1.39128288869854	3	somatic	83.0182988135934
TCCGGAGAATTCTTAGCTAGGACGGACGTAATCTTA	6.02347783792132	1.06551799278447	3	somatic	80.0522823245526
TCCGGAGACATTATTATTTCGTAACGGTTAATCTTA	6.84416133326172	3.05839512294947	6	somatic	98.723104765735
TCCGGAGACATTATTATTTGGCGACGGATAATCTTA	4.83264390588139	0.742903999664147	3	somatic	71.0235270460487
TCCGGAGACCGCTAAGAGCATATCCTATTAATCTTA	6.72195803851615	3.13260001475795	6	somatic	98.8135934043837
TCCGGAGACCGTATGATTTCGTAACGGTTAATCTTA	4.53294922294251	0.0804814865055827	2	somatic	66.3683893022321
TCCGGAGACGCGGCCATACATATCCTATTAATCTTA	6.40678443775307	1.49471489288918	3	somatic	84.6068771365373
TCCGGAGACGTCGAGCGCACTCGTATCATAATCTTA	6.80522170337374	2.4921936812248	6	somatic	93.4345465513774
TCCGGAGACGTCGAGCGCCATATCCTATTAATCTTA	6.74435379375443	2.53989485043914	6	somatic	93.8568268650714
TCCGGAGACGTCGAGCGCCCGACTCCAATAATCTTA	6.55982560307977	2.74725596897166	6	somatic	95.8475769153428
TCCGGAGACGTCGAGCGCTCCTTATAGATAATCTTA	4.74117257271113	0.00013580508577779	3	somatic	67.4240900864669
TCCGGAGACGTTACCGCTCTCCTGGACCTAATCTTA	5.29134881192119	1.118826657835	3	somatic	76.1009451035592
TCCGGAGACGTTACCGCTTAGCCTCGTTTAATCTTA	6.54036677795676	1.6598462229931	3	somatic	86.0546953549165
TCCGGAGACGTTACCGCTTGGTAATCCTTAATCTTA	6.79662602784653	2.74816215951053	6	somatic	96.6820832495476
TCCGGAGACTAACTAGGTCAGCCGGCTTTAATCTTA	6.851467885302	2.51451779307104	6	somatic	93.9875326764528
TCCGGAGACTAAGCCTTGGAGATGCATGTAATCTTA	6.52032176567486	2.50805604215982	6	somatic	92.5899859239895
TCCGGAGACTACTAATAATAGCCTCGTTTAATCTTA	6.8038699426541	2.90565531319016	6	somatic	97.9991956565453
TCCGGAGACTATATAGCCTCGTAACGGTTAATCTTA	-3.46169842369911	-3.26320461551989	5	somatic	6.9977880554997
TCCGGAGACTCGTCGTAGAGGCGAGAGCTAATCTTA	6.80018046774121	3.01778511917926	6	somatic	98.5823446611703
TCCGGAGACTCGTCGTAGCAGCCGGCTTTAATCTTA	6.62490568617099	2.53117560787134	6	somatic	93.2133521013473
TCCGGAGACTCGTCGTAGCTCTAACTCGTAATCTTA	6.23240519090538	2.06678859043494	6	somatic	87.9851196460889
TCCGGAGACTCGTCGTAGTCAAGATAGTTAATCTTA	6.54877240443742	1.88358555359324	6	somatic	87.6030565051277
TCCGGAGAGACTGGACCACTCTAACTCGTAATCTTA	6.81877061317949	2.84511529423848	6	somatic	97.5970239292178
TCCGGAGAGATTCTTGAAGGTAATAATGTAATCTTA	6.20347957362113	2.1750504390284	6	somatic	88.8698974462095
TCCGGAGAGCATCGTATGGATTACCGGATAATCTTA	6.48130118375505	1.722985757703	6	somatic	86.2658355117635
TCCGGAGAGCGGCTGCGGGAGATGCATGTAATCTTA	6.71543203548297	3.23815728715431	6	somatic	99.1755479589785
TCCGGAGAGCTTGAAGAGGTCGGTAGTTTAATCTTA	6.32093754067646	2.78076482494742	6	somatic	95.2443193243515
TCCGGAGAGCTTGAAGAGTAGCCTCGTTTAATCTTA	6.85976281814435	2.73233946332642	6	somatic	96.7424090086467
TCCGGAGAGGCTTACTCCACCTACGCCATAATCTTA	6.02182324681934	1.65885030272311	3	somatic	84.0237281319123
TCCGGAGAGGCTTACTCCTCCTTATAGATAATCTTA	6.74100410815264	2.50172878184014	6	somatic	93.3239493263624
TCCGGAGAGTAGGCTGCACAGAGAGGTCTAATCTTA	6.3972941570469	2.74182002298663	6	somatic	95.0935049266037
TCCGGAGAGTAGGCTGCACAGCCGGCTTTAATCTTA	6.23695837620509	1.78265448889501	3	somatic	85.7530665594209
TCCGGAGAGTAGGCTGCATACGATCATCTAATCTTA	6.24559382625898	2.18991906147934	6	somatic	89.1815805348884
TCCGGAGAGTAGGCTGCATCAAGATAGTTAATCTTA	6.86425233669341	2.5866409879872	6	somatic	95.1035592197868
TCCGGAGATAGTAAGCCGTAGCCTCGTTTAATCTTA	6.74981841311196	2.71245648888112	6	somatic	96.229640056304
TCCGGAGATAGTAAGCCGTGGTAATCCTTAATCTTA	6.48455538794714	1.57946416511091	3	somatic	85.3508948320933
TCCGGAGATCGTAGCATCAGGCGAGAGCTAATCTTA	6.72655807380087	2.3543856813572	6	somatic	91.8861854011663
TCCGGAGATCGTAGCATCTTAATTAGCCTAATCTTA	6.45003363546379	1.6971647947436	3	somatic	86.0044238890006
TCCGGAGATGATATTGCGCAGCCGGCTTTAATCTTA	6.74054688707654	2.90191864683124	6	somatic	97.7578926201488
TCCGGAGATGATATTGCGTAATTGACCTTAATCTTA	-2.87547466038086	-2.02870702138695	5	somatic	11.4417856424693
TCCGGAGATGCGACCTCTAGAACCGGAGTAATCTTA	4.25110738546382	-0.0367386363527872	2	somatic	64.1162276291977
TCCGGAGATGCGACCTCTAGTCATAGCCTAATCTTA	3.68656029868199	-0.000629910940275757	2	somatic	60.838528051478
TCCGGAGATGCGACCTCTTGGCGACGGATAATCTTA	6.68516278680987	2.15861864650507	6	somatic	90.0965212145586
TCCGGAGATGGACGACTAAGGACGGACGTAATCTTA	6.64580433854287	2.91814949881331	6	somatic	97.6573496883169
TCCGGAGATGGACGACTAAGGTCCTCGTTAATCTTA	6.34242822059488	1.24682091176594	3	somatic	82.8272672431128
TCCGGAGATGGACGACTATGGTAATCCTTAATCTTA	6.42246039624183	2.48487612142056	6	somatic	92.0772169716469
TCCGGAGATGGTTGCCGTTACGATCATCTAATCTTA	6.39020634625097	1.51847889800122	3	somatic	84.697365775186
TCCGGAGATTCCGTCGACTACGATCATCTAATCTTA	6.4236002765648	1.82483012492756	3	somatic	86.7484415845566
TCCGGAGATTCGAATATTATTCGGAAGTTAATCTTA	6.19515381479102	1.64687559096147	3	somatic	84.7275286547356
TCCGGAGATTCGAATATTGAGATGCATGTAATCTTA	6.7847202903098	2.63252901469929	6	somatic	95.3448622561834
TCCGGAGATTCGAATATTGATTACCGGATAATCTTA	6.75799549803984	2.77085073508862	6	somatic	96.7826261813795
TCCGGAGATTCGAATATTGTCAAGTCCATAATCTTA	5.96723877384148	1.41725714696555	3	somatic	81.8117836316107
TCCGGAGATTGATACGATTAATTGACCTTAATCTTA	6.56010832938377	2.67202542440028	6	somatic	94.8823647697567
TCCGGAGATTGATACGATTTAATTAGCCTAATCTTA	6.81433924646962	2.7114989755126	6	somatic	96.4809973858838
TCCGGAGATTGATTGGCGACTCGTATCATAATCTTA	6.49680108362169	2.7909273776699	6	somatic	96.1793685903881
TCCGGAGATTGATTGGCGCCGACTCCAATAATCTTA	3.82524756918652	-0.769677920183133	2	somatic	58.0635431329178
TCCGGAGATTGATTGGCGGCCAAGCTTGTAATCTTA	5.99175839294788	1.8806757228076	6	somatic	85.491654936658
TCCGGAGATTGCCGTAGGACCTACGCCATAATCTTA	6.48600300043874	1.57306054347762	3	somatic	85.3207319525437
TCCGGAGATTGCCGTAGGCATATCCTATTAATCTTA	6.22304793137095	1.58353234013224	3	somatic	84.4661170319727
TCCGGAGATTGCGAGCATATTCGGAAGTTAATCTTA	5.34829681609475	0.989680437524737	3	somatic	75.718881962598
TCCGGAGATTGCGAGCATGTCAAGTCCATAATCTTA	6.68490646385373	2.66333086117744	6	somatic	95.3146993766338
TCTCGCGCAATATTACTTCTTATAAGTTATAGAGGC	6.10601763659974	1.75945158438033	3	somatic	85.0894832093304
TCTCGCGCAATATTACTTGTCAAGTCCATATAGCCT	6.34240442910893	1.34632145014732	3	somatic	83.3500904886387
TCTCGCGCAATATTACTTTGGCGTAGAAATAGAGGC	6.6484093710827	1.68810515498809	6	somatic	86.5775186004424
TCTCGCGCACCAGGCGCACTTATAAGTTTATAGCCT	6.23103961824562	1.31971479852485	3	somatic	82.7669414840137
TCTCGCGCACCAGGCGCATTCAGCTTGGTATAGCCT	6.25342084925828	1.41318517430685	3	somatic	83.3601447818218
TCTCGCGCACGGCGTTAAGTAGACCTGGATAGAGGC	6.64364382776153	2.36449803569938	6	somatic	91.7052081238689
TCTCGCGCACTATTCATTATTCGGAAGTTATAGCCT	6.53439462926275	2.53690340119795	6	somatic	92.9217775990348
TCTCGCGCACTATTCATTCCATCTGGCAATAGAGGC	4.97691013875529	0.684590720359082	3	somatic	71.62678463704
TCTCGCGCACTATTCATTTATAGGATCTATAGAGGC	5.20362216354235	0.854782586411668	3	somatic	74.1101950532878
TCTCGCGCAGACCATATCAGCTTATAGGATAGAGGC	6.39376203911704	2.55685309724424	6	somatic	92.6402573899055
TCTCGCGCAGACCATATCGATTACCGGATATAGCCT	6.18578031400978	1.88020317853085	3	somatic	86.3563241504122
TCTCGCGCAGACCATATCGATTAGATGAATAGAGGC	5.31930259402446	0.972125535950656	3	somatic	75.4373617534687
TCTCGCGCAGACCATATCTATAGGATCTATAGAGGC	5.5700409159921	0.640741676639891	3	somatic	75.2966016489041
TCTCGCGCAGACCATATCTGGCGACGGATATAGCCT	6.63105749979078	2.57009415211872	6	somatic	93.6859038809572
TCTCGCGCAGACCATATCTGGCGTAGAAATAGAGGC	6.36508187329242	2.2896836179477	6	somatic	90.2875527850392
TCTCGCGCAGACCATATCTTCAGCTTGGATAGAGGC	5.56628129143135	1.44735370121043	3	somatic	79.7506535290569
TCTCGCGCAGAGGAGAATATTGCGGCCAATAGAGGC	5.72810475093796	0.904533333009437	3	somatic	77.8705007038005
TCTCGCGCAGAGGAGAATCCATCTGGCAATAGAGGC	6.42399160786392	1.52929035017624	3	somatic	84.8883973456666
TCTCGCGCAGAGGAGAATTGGCGTAGAAATAGAGGC	4.73103750146985	-0.0585785262343823	2	somatic	67.0118640659562
TCTCGCGCAGGTCAGCTTACCTACGCCAATAGAGGC	6.26146830616279	1.43859259713976	3	somatic	83.6617735773175
TCTCGCGCAGGTCAGCTTATTGCGGCCATATAGCCT	6.30244161451733	1.25254650525015	3	somatic	82.676452845365
TCTCGCGCATACCTCGACATTCGGAAGTTATAGCCT	6.42481227394368	1.45319747549317	3	somatic	84.4560627387895
TCTCGCGCATGGAACGAAAGAACCGGAGTATAGCCT	5.51915801400398	1.14367799805165	3	somatic	77.9006635833501
TCTCGCGCATGGAACGAAATTCGGAAGTTATAGCCT	6.71469860639291	2.92885153879964	6	somatic	97.9187613110798
TCTCGCGCATGGAACGAAATTGCGGCCAATAGAGGC	6.51784230813278	2.67133510735526	6	somatic	94.6611703197265
TCTCGCGCATGGAACGAACCATCTGGCAATAGAGGC	6.69747899242436	2.30518136813131	6	somatic	91.3130906897245
TCTCGCGCATGGAACGAACTTATAAGTTATAGAGGC	6.1677966117206	1.45913492001604	3	somatic	83.2394932636236
TCTCGCGCATGGAACGAAGAGATGCATGTATAGCCT	5.50286587780266	1.08684936181791	3	somatic	77.3677860446411
TCTCGCGCATGGAACGAAGTCAAGTCCATATAGCCT	6.09388712292645	1.28574131282528	3	somatic	81.6509149406797
TCTCGCGCATGGAACGAATATAGGATCTATAGAGGC	3.84466767758364	0.0262316550118654	2	somatic	62.0349889402775
TCTCGCGCATGGCGCCTGGAGACCTACCATAGAGGC	5.34447383648099	1.15537656011392	3	somatic	76.7946913331993
TCTCGCGCATGGCGCCTGGCGATTGCAGATAGAGGC	5.68676884701785	1.21818142282301	3	somatic	79.1373416448824
TCTCGCGCATGGCGCCTGGTCTGCAATCATAGAGGC	6.69652080740148	2.19430327168008	6	somatic	90.488638648703
TCTCGCGCATTATGCAAGACCTACGCCATATAGCCT	6.52955689101592	2.73405175931884	6	somatic	95.5057309471144
TCTCGCGCATTGGCAGATCATTGACGCTATAGAGGC	6.63706975290385	2.18190381051161	6	somatic	90.1769555600241
TCTCGCGCATTGGCAGATCCTCCGACGGATAGAGGC	6.34953239859438	1.77669135673289	6	somatic	86.1250754071989
TCTCGCGCATTGGCAGATTCGTCCTTCGATAGAGGC	3.33462324571737	-0.435048556399415	2	somatic	56.113010255379
TCTCGCGCATTGGCAGATTTGAGAGAGTATAGAGGC	6.65357057449229	2.57990208484122	6	somatic	93.9774783832697
TCTCGCGCCAGACTAAGGGATTAGATGAATAGAGGC	6.6118436294937	2.4204630031871	6	somatic	92.0571083852805
TCTCGCGCCAGACTAAGGTGGCGTAGAAATAGAGGC	6.49968565220798	2.27595271162689	6	somatic	90.6394530464508
TCTCGCGCCAGCTAGCGGCGCCTCTTATATAGAGGC	4.99047900587123	3.99595985814585	3	somatic	99.7788055499698
TCTCGCGCCAGCTAGCGGGAGACCTACCATAGAGGC	6.65328574334202	2.36543522006736	6	somatic	91.765533882968
TCTCGCGCCAGCTAGCGGGTTGGATCTTATAGAGGC	5.35235710626395	0.643187464766489	3	somatic	73.9794892419063
TCTCGCGCCATAGCGACCCGCCTCTTATTATAGCCT	6.43639980022435	1.65101039971253	3	somatic	85.652523627589
TCTCGCGCCATAGCGACCGATGCAGTTCATAGAGGC	6.5020763470766	1.7508554405731	3	somatic	86.5373014277096
TCTCGCGCCATAGCGACCGTCTGCAATCTATAGCCT	5.29033219848213	0.528539597165815	3	somatic	72.7729740599236
TCTCGCGCCCTCAGCTCCTTCTACCTCAATAGAGGC	6.27673425696274	2.34571672982937	6	somatic	90.5791272873517
TCTCGCGCCGAATGGAGCCGCCTCTTATATAGAGGC	6.81522852097455	2.48905748140236	6	somatic	93.4244922581942
TCTCGCGCCGAATGGAGCGAGACCTACCATAGAGGC	6.4668572849276	2.41357964559544	6	somatic	91.6348280715866
TCTCGCGCCGAATGGAGCGCGATTGCAGATAGAGGC	6.76923655742363	2.66465929307991	6	somatic	95.6263824653127
TCTCGCGCCGAATGGAGCGTTGGATCTTATAGAGGC	6.37734795329093	2.37863740920012	6	somatic	91.071787653328
TCTCGCGCCGAATGGAGCTGCCAGTTGCATAGAGGC	5.92412499627558	1.53566917408351	3	somatic	82.5859642067163
TCTCGCGCCGCTTATCGTATTGACCGAGTATAGCCT	6.80671640577535	2.84636893934675	6	somatic	97.5467524633018
TCTCGCGCCGCTTATCGTCTTAGGTATCTATAGCCT	5.63454004588659	1.32490068765521	3	somatic	79.438970440378
TCTCGCGCCGCTTATCGTGGTACGTTAAATAGAGGC	6.59507466885271	2.42886504569003	6	somatic	92.0973255580133
TCTCGCGCCGCTTATCGTGTCTGCAATCTATAGCCT	5.54431249073746	0.963368513198866	3	somatic	76.9756686104967
TCTCGCGCCGCTTATCGTTCAATATCGAATAGAGGC	5.57982301446474	0.71002376471407	3	somatic	75.7389905489644
TCTCGCGCCTAACTAGGTGGAATTCAGTTATAGCCT	4.21845366345326	-0.362535109770827	2	somatic	62.7488437562839
TCTCGCGCCTAATTGCGACGCCTCTTATTATAGCCT	5.68521605090357	0.687400093791773	3	somatic	76.3925196058717
TCTCGCGCCTAGCCAGCCATTGACCGAGATAGAGGC	6.55640599665011	2.34583416055246	6	somatic	91.2628192238086
TCTCGCGCCTAGCCAGCCGTCTGCAATCATAGAGGC	6.45497887720293	2.71101211941026	6	somatic	94.9728534084054
TCTCGCGCCTAGCCAGCCTGCCAGTTGCATAGAGGC	6.11878886057462	1.55743882492525	3	somatic	83.8125879750654
TCTCGCGCCTCAATTAGTTCGTCCTTCGATAGAGGC	5.46715280165757	0.800593274869458	3	somatic	75.4976875125679
TCTCGCGCCTCAATTAGTTGAGGAATCAATAGAGGC	5.6134067747861	1.16251393245239	3	somatic	78.5441383470742
TCTCGCGCCTCGTCGTAGACTCGTATCATATAGCCT	6.26427983595653	2.51370667874647	6	somatic	91.9465111602654
TCTCGCGCGAACTCGACTCATTGACGCTATAGAGGC	5.84662656782922	1.19511832625632	3	somatic	79.8713050472552
TCTCGCGCGAACTCGACTTGATACTCAAATAGAGGC	6.45749382611347	2.1254417491592	6	somatic	89.3022320530867
TCTCGCGCGAGCGCGATGAGGCGCTAGGTATAGCCT	3.63131002420371	-0.151732265245324	2	somatic	59.7727729740599
TCTCGCGCGAGCGCGATGTCGTCCTTCGATAGAGGC	6.48826305910126	1.56506883877872	3	somatic	85.280514779811
TCTCGCGCGAGCGCGATGTGATACTCAAATAGAGGC	5.46705321700373	1.25817230474652	3	somatic	78.1319123265635
TCTCGCGCGAGCGCGATGTTCTACCTCAATAGAGGC	6.8659500696666	2.57107003732415	6	somatic	94.9125276493063
TCTCGCGCGATCTTCGCAACTGAGCGACTATAGCCT	6.749560489227	2.80491255909395	6	somatic	97.0339835109592
TCTCGCGCGATCTTCGCATATAGGATCTATAGAGGC	6.69105839413626	1.94491180780822	6	somatic	88.5984315302634
TCTCGCGCGATTCTTGAAAGCTTATAGGTATAGCCT	6.6857333418234	2.09054342755168	6	somatic	89.6943494872311
TCTCGCGCGATTCTTGAATGGCGTAGAATATAGCCT	5.019170535372	0.327789969989341	3	somatic	70.2895636436758
TCTCGCGCGCAAGACCGTTCAATATCGAATAGAGGC	5.58577699454033	1.18625721933941	3	somatic	78.4435954152423
TCTCGCGCGCAAGACCGTTTGGTCCGTTATAGAGGC	6.59805787540081	2.30319651888245	6	somatic	91.0014076010456
TCTCGCGCGCATATGAGCATTCGGAAGTTATAGCCT	5.46416775018865	0.428214447408905	3	somatic	73.4767745827468
TCTCGCGCGCATATGAGCCCATCTGGCAATAGAGGC	6.37510130721439	1.94991779693872	6	somatic	87.512567866479
TCTCGCGCGCATATGAGCGATTAGATGAATAGAGGC	6.63383457502923	1.78030737824955	6	somatic	87.1204504323346
TCTCGCGCGCATATGAGCTGGCGTAGAAATAGAGGC	4.91977799134844	0.620096824689332	3	somatic	71.0034184596823
TCTCGCGCGCGCGTTCATAGCTTATAGGATAGAGGC	6.58764527235825	1.84224948331587	3	somatic	87.3818620550975
TCTCGCGCGCGCGTTCATAGTCATAGCCTATAGCCT	6.11285090424477	1.24630956043479	3	somatic	81.4799919565655
TCTCGCGCGCGCGTTCATATTCGGAAGTTATAGCCT	5.14645773022387	0.629525237974297	3	somatic	72.3506937462296
TCTCGCGCGCGCGTTCATCATTGACGCTTATAGCCT	6.47880065921079	1.57726855482273	3	somatic	85.3307862457269
TCTCGCGCGCGCGTTCATCTTATAAGTTATAGAGGC	4.26198118049941	-0.384319164391939	2	somatic	62.8996581540318
TCTCGCGCGCGCGTTCATGATTACCGGATATAGCCT	6.73524795591356	2.52432552108017	6	somatic	93.5350894832093
TCTCGCGCGCGCGTTCATGATTAGATGAATAGAGGC	6.15705843510796	1.04463198002879	3	somatic	80.5449426905289
TCTCGCGCGCGCGTTCATGTCAAGTCCATATAGCCT	6.53375222560522	1.79495178778286	6	somatic	86.9093102754876
TCTCGCGCGCGCGTTCATTTCAGCTTGGATAGAGGC	5.37284285797707	1.00138264804863	3	somatic	76.0104564649105
TCTCGCGCGCGCTATGGTATTGACCGAGATAGAGGC	5.82538199820614	2.77715405663237	6	somatic	92.9821033581339
TCTCGCGCGCGCTATGGTCGCCTCTTATATAGAGGC	6.53556237057287	2.26551927384152	6	somatic	90.6796702191836
TCTCGCGCGCGCTATGGTGTTGGATCTTATAGAGGC	6.31296132455188	1.41776554188	3	somatic	83.7623165091494
TCTCGCGCGCGTTCCGTTTGATACTCAAATAGAGGC	6.59367078320152	1.71891544029926	6	somatic	86.5976271868088
TCTCGCGCGCTAACGGATGCGATTGCAGATAGAGGC	6.19536220034121	2.1507948546112	6	somatic	88.6788658757289
TCTCGCGCGCTAACGGATGTCTGCAATCATAGAGGC	6.64322113396802	2.17820922568566	6	somatic	90.1568469736577
TCTCGCGCGGCTTACTCCCCAGTACTTGTATAGCCT	5.08459595048233	0.551822192941906	3	somatic	71.7072189825055
TCTCGCGCGGCTTACTCCGGAATTCAGTATAGAGGC	2.07393712255736	-1.31449831732128	2	somatic	46.5212145586165
TCTCGCGCGGTTATCGAAGTCTGCAATCATAGAGGC	1.05471665868719	-2.17809969786805	0	somatic	42.2079227830284
TCTCGCGCGGTTATCGAATGCCAGTTGCATAGAGGC	6.64410945813195	2.15381284454998	6	somatic	89.9959782827267
TCTCGCGCGTACTCCTATCCTCCGACGGATAGAGGC	6.26347297085689	2.77415712320032	6	somatic	94.9326362356726
TCTCGCGCGTACTCCTATTCGTCCTTCGATAGAGGC	6.61297779482931	2.44451232736434	6	somatic	92.3285743012266
TCTCGCGCGTACTCCTATTTCTACCTCAATAGAGGC	5.81075236371002	1.50852431824952	3	somatic	81.5302634224814
TCTCGCGCGTAGCAGCTAAGCTTATAGGATAGAGGC	5.5839355986469	0.976690919818581	3	somatic	77.257188819626
TCTCGCGCGTAGCAGCTAATTCGGAAGTTATAGCCT	5.89007034666534	0.693077932140956	3	somatic	77.6593605469536
TCTCGCGCGTAGCAGCTACCATCTGGCAATAGAGGC	5.47515995064067	0.908921445245198	3	somatic	76.1713251558415
TCTCGCGCGTAGCAGCTATTGAGAGAGTTATAGCCT	6.30404761017539	2.49936896830668	6	somatic	91.9364568670822
TCTCGCGCGTAGGATAAGCGCCTCTTATTATAGCCT	6.8166792808018	2.42971971426019	6	somatic	92.7408003217374
TCTCGCGCGTAGGATAAGGTTGGATCTTTATAGCCT	5.96018048616267	1.15386480580183	3	somatic	80.182988135934
TCTCGCGCGTAGGCTGCACCGACTCCAATATAGCCT	5.00923159113124	0.309990675185464	3	somatic	70.138749245928
TCTCGCGCGTAGGCTGCAGGAATTCAGTTATAGCCT	6.12461696399968	2.2205452214175	6	somatic	88.9603860848582
TCTCGCGCTAAGTCCTGAGAGACCTACCTATAGCCT	6.37752357219111	1.73638160984825	3	somatic	86.0144781821838
TCTCGCGCTAAGTCCTGAGCGATTGCAGTATAGCCT	4.62419428547958	-0.0996084304921881	2	somatic	66.1874120249346
TCTCGCGCTAAGTCCTGATCAATATCGAATAGAGGC	6.56802168110503	2.40204691155424	6	somatic	91.8660768147999
TCTCGCGCTAGAGGCGTTTCGTCCTTCGATAGAGGC	6.2069194059722	3.26226667221206	6	somatic	98.7432133521013
TCTCGCGCTAGAGGCGTTTGATACTCAAATAGAGGC	6.31258388911458	1.53295437235136	3	somatic	84.5063342047054
TCTCGCGCTAGGTAACTTATTGACCGAGATAGAGGC	5.98419026155826	1.30412077079154	3	somatic	81.1180374019706
TCTCGCGCTAGGTAACTTCGCCTCTTATATAGAGGC	6.08865429520258	1.20268144226492	3	somatic	81.0275487633219
TCTCGCGCTATTAGACTTAGCTTATAGGATAGAGGC	5.59174816556803	0.589656778782902	3	somatic	75.1357329579731
TCTCGCGCTATTAGACTTCCATCTGGCAATAGAGGC	6.57423632259639	1.89069845564362	6	somatic	87.723708023326
TCTCGCGCTATTAGACTTGATTAGATGAATAGAGGC	6.57414439732101	2.53375592852926	6	somatic	93.0524834104162
TCTCGCGCTATTAGACTTTATAGGATCTATAGAGGC	6.04588167287559	2.72463192683937	6	somatic	93.2435149808968
TCTCGCGCTATTAGACTTTGGCGTAGAAATAGAGGC	6.18552121417602	1.60771237394155	3	somatic	84.4761713251558
TCTCGCGCTATTAGACTTTTCAGCTTGGATAGAGGC	6.07652622598435	1.83196683171923	3	somatic	85.4715463502916
TCTCGCGCTCCGGCTTATCTTAGGTATCTATAGCCT	6.56498671442352	1.9804676703155	6	somatic	88.4777800120652
TCTCGCGCTCCGGCTTATGATGCAGTTCATAGAGGC	4.86225715344899	3.96036014466944	3	somatic	99.8190227227026
TCTCGCGCTCCGGCTTATGTAGACCTGGATAGAGGC	0.196528700173215	-2.81916354389704	0	somatic	30.9169515383069
TCTCGCGCTCCGGCTTATTTGGTCCGTTATAGAGGC	5.98989026847474	2.54932878704769	6	somatic	91.4639050874724
TCTCGCGCTCCTCTGCCGGAGACCTACCTATAGCCT	5.43469211208165	0.562830966637591	3	somatic	74.1604665192037
TCTCGCGCTCCTCTGCCGGATGCAGTTCATAGAGGC	6.4957112483888	1.91191047740152	6	somatic	87.6432736778604
TCTCGCGCTCCTCTGCCGGTCTGCAATCTATAGCCT	5.96554747651242	1.39761727592206	3	somatic	81.7011864065956
TCTCGCGCTCCTCTGCCGTGCCAGTTGCTATAGCCT	6.73055994695672	2.89377338992434	6	somatic	97.6774582746833
TCTCGCGCTCGCCGCCGGGCGATTGCAGATAGAGGC	6.35280644975288	2.66880702926382	6	somatic	93.8467725718882
TCTCGCGCTCGCCGCCGGGTCTGCAATCATAGAGGC	6.21584453858835	2.39886392606965	6	somatic	90.8405389101146
TCTCGCGCTCGCCGCCGGTGCCAGTTGCATAGAGGC	5.23526192983819	0.78415975898943	3	somatic	73.8487834305248
TCTCGCGCTCGGATTCGGGAGACCTACCATAGAGGC	5.98802745855085	1.62781612228725	3	somatic	83.6416649909511
TCTCGCGCTCTATCGCTGAAGCTAGGTTTATAGCCT	5.96854485236489	1.32924383759597	3	somatic	81.2085260406193
TCTCGCGCTCTATCGCTGACTGAGCGACATAGAGGC	6.17214818675511	1.27322998998927	3	somatic	81.9927609089081
TCTCGCGCTCTATCGCTGTTGAGAGAGTATAGAGGC	5.93066081813575	1.06862984349697	3	somatic	79.6601648904082
TCTCGCGCTCTTAGCCTGACTGAGCGACATAGAGGC	5.9621254621059	1.69985858220594	3	somatic	84.0538910114619
TCTCGCGCTCTTAGCCTGCATTGACGCTATAGAGGC	5.57758836715353	1.05881699311746	3	somatic	77.7498491856022
TCTCGCGCTCTTAGCCTGCCTCCGACGGATAGAGGC	6.43238912389105	1.56002994056791	3	somatic	85.0593203297808
TCTCGCGCTCTTAGCCTGTTCTACCTCAATAGAGGC	6.55841035548545	2.61256352188778	6	somatic	93.997586969636
TCTCGCGCTCTTGAGGTTGATGCAGTTCATAGAGGC	5.36397744161629	0.502377059884875	3	somatic	73.165091494068
TCTCGCGCTCTTGAGGTTGGTACGTTAAATAGAGGC	3.49207102408493	-0.878551132860072	2	somatic	55.1276895234265
TCTCGCGCTCTTGAGGTTGTCTGCAATCTATAGCCT	6.76515301780947	2.77723273146206	6	somatic	96.8429519404786
TCTCGCGCTCTTGAGGTTTTATGACCAAATAGAGGC	6.12215384453806	1.37256910023108	3	somatic	82.5457470339835
TCTCGCGCTGATATTGCGACTCGTATCATATAGCCT	5.82689598099774	0.872782983785312	3	somatic	78.2324552583953
TCTCGCGCTGGTTGCCGTCATATCCTATTATAGCCT	6.21605531316819	1.29565071934153	3	somatic	82.5055298612508
TCTCGCGCTTATTGAGGCCGCCTCTTATATAGAGGC	5.75015880693747	1.01414028040244	3	somatic	78.5240297607078
TCTCGCGCTTATTGAGGCCTTAGGTATCATAGAGGC	6.58375522542472	2.08191256398386	6	somatic	89.3625578121858
TCTCGCGCTTATTGAGGCGTCTGCAATCATAGAGGC	6.05584905768754	1.28074644419728	3	somatic	81.3794490247336
TCTCGCGCTTATTGAGGCTGCCAGTTGCATAGAGGC	6.09037405400896	1.27904626896841	3	somatic	81.5805348883974
TCTCGCGCTTGCTTAGATACTGAGCGACATAGAGGC	6.70431645021108	2.77942688948957	6	somatic	96.6921375427307
TCTCGCGCTTGCTTAGATCATTGACGCTATAGAGGC	5.96811360343472	1.38695143283443	3	somatic	81.6106977679469
TCTCGCGCTTGCTTAGATTCGTCGGAACTATAGCCT	6.59415138562355	2.58654356614879	6	somatic	93.7763925196059
TCTCGCGCTTGCTTAGATTGATACTCAAATAGAGGC	6.54802009371836	2.55064467178578	6	somatic	93.1228634626986
TCTCGCGCTTGCTTAGATTGGCAGCTCGTATAGCCT	6.86967730157849	2.62884095664352	6	somatic	95.6062738789463
TCTCGCGCTTGGCAAGCCGTAGACCTGGATAGAGGC	5.60774531950927	1.22804129694635	3	somatic	78.8558214357531
TCTCGCGCTTGGTAAGGATTCTACCTCAATAGAGGC	4.2455195170188	0.402668379848403	2	somatic	65.885783229439
AGCGATAGAACGAATTCGCTCTAACTCGGTACTGAC	-3.47935866883247	-2.46850265090018	5	somatic	5.77116428715061
AGCGATAGAAGTAGCTCAGCGATTGCAGATAGAGGC	-3.79981151462708	-2.84898119836353	5	somatic	2.63422481399558
AGCGATAGAAGTAGCTCAGTCTGCAATCGGCTCTGA	-4.07254724967839	-2.565618709065	5	somatic	1.16629800924995
AGCGATAGAAGTAGCTCATGCCAGTTGCGGCTCTGA	-4.0809603167943	-1.03314654693055	0	somatic	0.110597225015081
AGCGATAGACGGCGTTAACCATCGTTCCCCTATCCT	-3.3207794922996	-2.56134401242126	5	somatic	7.91272873516992
AGCGATAGAGGTCAGCTTCCGACTCCAAGGCTCTGA	-0.113619651519572	-2.76851305707775	0	somatic	26.5433340036195
AGCGATAGAGTTCTCATGCATATCCTATGTACTGAC	-3.4118018443341	-2.90595300785866	5	somatic	7.21898250552986
AGCGATAGATTGGCAGATTTCTACCTCAGGCTCTGA	-3.24122132135912	-2.73617731944243	5	somatic	8.61652925799316
AGCGATAGCATAGCGACCGATGCAGTTCCCTATCCT	6.13608910815318	2.14843412118641	6	somatic	88.467725718882
AGCGATAGCATTATTATTAGTCATAGCCGTACTGAC	-4.03798919638306	-2.71927279941071	5	somatic	1.32716670018098
AGCGATAGCCTCAGCTCCTTGAGAGAGTATAGAGGC	-5.10851689728153	-1.61103661998785	5	somatic	0.211140156846974
AGCGATAGCGCGGCCATAGGAATTCAGTCCTATCCT	-3.65346282443035	-2.60451774614336	5	somatic	3.64970842549769
AGCGATAGCGCTTATCGTGATGCAGTTCATAGAGGC	-2.76812058292224	-1.65679788237635	2	somatic	12.2360748039413
AGCGATAGCTAACTAGGTCTCTAACTCGGTACTGAC	-4.22898714029224	-2.34231191252307	5	somatic	0.844560627387895
AGCGATAGGAACTCGACTTTGAGAGAGTCCTATCCT	-2.42706081960679	-2.67001699267361	5	somatic	13.2616127086266
AGCGATAGGCTAACGGATGAGACCTACCGGCTCTGA	0.778516488440231	1.88793300479131	5	somatic	48.2404986929419
AGCGATAGGCTAACGGATGTCTGCAATCCCTATCCT	-1.12708779685704	-2.51910516407349	0	somatic	16.9917554795898
AGCGATAGGGTTATCGAACGCCTCTTATGGCTCTGA	-1.57470238028105	-2.39504651037453	0	somatic	15.1920369997989
AGCGATAGGTAGGATAAGGGTACGTTAAGGCTCTGA	-0.726188676037639	-2.73840446824078	0	somatic	20.138749245928
AGCGATAGGTAGGATAAGGTAGACCTGGGGCTCTGA	-3.21172511647719	-2.75214968919608	5	somatic	8.88799517393927
AGCGATAGGTAGGCTGCAAGGCGAGAGCGTACTGAC	-3.91676614594593	-2.63298932807165	5	somatic	1.5885783229439
AGCGATAGTAGAGGCGTTTGATACTCAAGGCTCTGA	-2.87718267270387	-2.66580409149419	5	somatic	11.3512970038206
AGCGATAGTCGGATTCGGCTTAGGTATCGGCTCTGA	-3.23010749744802	-2.88045932918217	5	somatic	8.74723506937462
AGCGATAGTCTATCGCTGTGATACTCAAGGCTCTGA	-5.81151342986653	-2.25363275325315	5	somatic	0.13070581138146
AGCGATAGTTGGCAAGCCGGTACGTTAAATAGAGGC	-4.11743375710452	-2.33401309376191	5	somatic	1.00542931831892
AGCGATAGTTGGCAAGCCTTATGACCAAGGCTCTGA	-3.63055027085888	-2.58343560983274	5	somatic	3.80052282324553
AGCGATAGTTGGTAAGGACCTCCGACGGGGCTCTGA	-2.90758761786948	-2.04369063940527	5	somatic	11.1803740197064
ATTACTCGAACGAATTCGAGGCGAGAGCTAATCTTA	0.503507227889528	-2.39607664492495	0	somatic	37.2511562437161
ATTACTCGAACGAATTCGCATATCCTATCCTATCCT	-3.35694823472123	-2.61257071238407	5	somatic	7.62115423285743
ATTACTCGAACGCGCAGAGGAAGTTATACAGGACGT	-2.26347831499349	-2.74964631836964	5	somatic	13.653730142771
ATTACTCGAATACGATAAAGGACGGACGCAGGACGT	-1.56513966989877	-2.16982981432378	0	somatic	15.3126885179972
ATTACTCGAATATTACTTTGGCGACGGACCTATCCT	-5.5580038031765	-2.03990776031437	5	somatic	0.191031570480595
ATTACTCGACGGCGTTAATTGGTCCGTTCCTATCCT	2.48093737331602	-1.10353659245561	2	somatic	47.9891413633622
ATTACTCGACTATTCATTGATTACCGGAGGCTCTGA	-3.61834933443539	-2.24165597846844	5	somatic	3.29780816408607
ATTACTCGAGGTCAGCTTACTCGTATCACAGGACGT	-3.60811019748825	-2.74210879065036	5	somatic	4.50432334606877
ATTACTCGAGTTCTCATGCTTATAAGTTGGCTCTGA	-3.06935885874519	-2.44026324477948	5	somatic	10.0844560627388
ATTACTCGATGGAACGAACCTCCGACGGCCTATCCT	-3.6416160552402	-2.87537227682217	5	somatic	4.27307460285542
ATTACTCGATTATGCAAGAGGCGAGAGCCAGGACGT	-0.427838559076836	-2.55714759399319	0	somatic	23.7683490850593
ATTACTCGATTATGCAAGTAATTGACCTCAGGACGT	-2.90694498757999	-1.94868476188899	5	somatic	11.1904283128896
ATTACTCGCAGACTAAGGAGTCATAGCCCCTATCCT	-3.56432800010915	-2.929559852229	5	somatic	5.36899255982304
ATTACTCGCATTATTATTGAGATGCATGTAATCTTA	-0.762245095301381	-2.27556595426157	0	somatic	21.0134727528655
ATTACTCGCCAGATACGGAGGTCCTCGTCAGGACGT	-1.4477306670406	-2.92914954349531	0	somatic	15.3428513975468
ATTACTCGCGTCGAGCGCCCGACTCCAATAATCTTA	6.60619316173792	2.09080113299801	6	somatic	89.5334807963
ATTACTCGCTAACTAGGTCAGAGAGGTCCAGGACGT	-1.03753484284194	-2.77680038300837	0	somatic	17.3336014478182
ATTACTCGCTACTAATAAGGTTGAACGTCAGGACGT	-0.834853321608727	-2.42618964579196	0	somatic	19.7767946913332
ATTACTCGCTAGCCAGCCGTCTGCAATCCCTATCCT	-3.44013783361637	-2.57712030324702	5	somatic	6.53529056907299
ATTACTCGGAACTCGACTTTGAGAGAGTCCTATCCT	-2.89430569041654	-2.57606440964213	5	somatic	11.210536899256
ATTACTCGGAGCGCGATGTGAGGAATCACCTATCCT	0.429960436307398	-2.04725163737894	0	somatic	37.9247938869897
ATTACTCGGATCTTCGCATATAGGATCTCCTATCCT	-1.44761651759049	-2.27408545524065	0	somatic	15.6143173134929
ATTACTCGGCATATGAGCTCGTCCTTCGCCTATCCT	-3.28222511562557	-2.99373685202248	5	somatic	8.42549768751257
ATTACTCGGCATATGAGCTGGCGTAGAACCTATCCT	-3.81469355579386	-2.86250130897369	5	somatic	2.53368188216368
ATTACTCGGCGCGTTCATTGGCGACGGAGGCTCTGA	-2.35342798322774	-2.69356804248656	5	somatic	13.442589985924
ATTACTCGGCGTTCCGTTTCCGCGGACTCCTATCCT	-3.66045827024155	-2.98135095228336	5	somatic	4.25296601648904
ATTACTCGGCTTGAAGAGTGGTAATCCTCAGGACGT	-2.90279509035484	-2.76449329632751	5	somatic	11.0898853810577
ATTACTCGGGCTTACTCCTATAGGATCTCCTATCCT	-3.16919041626839	-2.30742480616366	5	somatic	9.09913533078625
ATTACTCGGTAGGCTGCATAATTGACCTTAATCTTA	-3.31375060129597	-2.90673706418973	5	somatic	8.15403177156646
ATTACTCGTAGAGGCGTTTGGCAGCTCGGGCTCTGA	-3.4899093704097	-2.99983134861989	5	somatic	6.41463905087472
ATTACTCGTATAATAGTTCCATCGTTCCCCTATCCT	-3.13077030527224	-2.50436577778673	5	somatic	9.50130705811381
ATTACTCGTCGGATTCGGGAGACCTACCCCTATCCT	-0.6919949541913	-2.23526391093019	0	somatic	21.9686306052684
ATTACTCGTGGTTGCCGTCATATCCTATGGCTCTGA	-3.43513874048328	-2.63520055958428	5	somatic	6.65594208727126
ATTACTCGTTCGAATATTAGTCATAGCCCAGGACGT	-1.21717201715192	-2.52673393696399	0	somatic	16.4488236476976
ATTACTCGTTGGTAAGGACATTGACGCTCCTATCCT	-0.805508807824633	-2.49549373995326	0	somatic	19.9477176754474
ATTCAGAAAGAGGAGAATTATAGGATCTGGCTCTGA	-3.7025449506716	-2.63880286201774	5	somatic	3.21737381862055
ATTCAGAAATTGGCAGATTGCGGATAGTAGGCGAAG	-2.02789433087475	-2.75686874388659	5	somatic	14.1262819223809
ATTCAGAACAGACTAAGGAGTCATAGCCAGGCGAAG	-3.5145481310527	-2.59030654149002	5	somatic	5.50975266438769
ATTCAGAACCGCTAAGAGGGAATTCAGTGGCTCTGA	4.47734377973438	0.363445087588864	3	somatic	67.1827870500704
ATTCAGAACGAATGGAGCGTCTGCAATCGGCTCTGA	-2.91415762904277	-2.8308378901232	5	somatic	11.0195053287754
ATTCAGAACTAACTAGGTCATATCCTATAGGCGAAG	-2.87912679865033	-2.78869898745181	5	somatic	11.3110798310879
ATTCAGAACTCAATTAGTCTTAATCTTGAGGCGAAG	-2.74245998697656	-2.05847505641824	5	somatic	12.3165091494068
ATTCAGAAGATCTTCGCATTCAGCTTGGGGCTCTGA	-2.79999251266814	-1.99190829706296	5	somatic	11.9746631811784
[truncated: 17,251 more rows]

## Sheet: fitTrajectory
UMAP1	UMAP2	t	trajectory
-4.2810724875091	-2.63065320595113	1	somatic
-4.27969091463972	-2.63104923638541	2	somatic
-4.2783093373604	-2.63144527465293	3	somatic
-4.27692775643297	-2.63184131963156	4	somatic
-4.27554617261928	-2.63223737019919	5	somatic
-4.27416458668115	-2.63263342523367	6	somatic
-4.27278299938043	-2.63302948361289	7	somatic
-4.27140141147895	-2.63342554421473	8	somatic
-4.27001982373855	-2.63382160591706	9	somatic
-4.26863823692107	-2.63421766759775	10	somatic
-4.26725665178834	-2.63461372813469	11	somatic
-4.2658750691022	-2.63500978640574	12	somatic
-4.26449348962449	-2.63540584128878	13	somatic
-4.26311191411703	-2.63580189166168	14	somatic
-4.26173034334168	-2.63619793640233	15	somatic
-4.26034877806027	-2.6365939743886	16	somatic
-4.25896721903462	-2.63699000449836	17	somatic
-4.25758566702659	-2.63738602560949	18	somatic
-4.25620412279801	-2.63778203659986	19	somatic
-4.2548225871107	-2.63817803634735	20	somatic
-4.25344106072652	-2.63857402372983	21	somatic
-4.25205954440729	-2.63896999762518	22	somatic
-4.25067803891486	-2.63936595691128	23	somatic
-4.24929654501106	-2.63976190046599	24	somatic
-4.24791506345772	-2.6401578271672	25	somatic
-4.24653359501669	-2.64055373589279	26	somatic
-4.2451521404498	-2.64094962552061	27	somatic
-4.24377070051889	-2.64134549492856	28	somatic
-4.24238927598579	-2.64174134299451	29	somatic
-4.24100786761234	-2.64213716859632	30	somatic
-4.23962647616037	-2.64253297061189	31	somatic
-4.23824510239174	-2.64292874791907	32	somatic
-4.23686374706826	-2.64332449939576	33	somatic
-4.23548241095178	-2.64372022391981	34	somatic
-4.23410109480414	-2.64411592036912	35	somatic
-4.23271979938716	-2.64451158762155	36	somatic
-4.23133852546269	-2.64490722455498	37	somatic
-4.22995727379257	-2.64530283004728	38	somatic
-4.22857604513863	-2.64569840297633	39	somatic
-4.22719484026271	-2.64609394222001	40	somatic
-4.22581365992664	-2.64648944665619	41	somatic
-4.22443250489226	-2.64688491516274	42	somatic
-4.22305137592142	-2.64728034661755	43	somatic
-4.22167027377593	-2.64767573989848	44	somatic
-4.22028919921765	-2.64807109388341	45	somatic
-4.21890815300841	-2.64846640745022	46	somatic
-4.21752713591004	-2.64886167947678	47	somatic
-4.21614614869035	-2.64925690864878	48	somatic
-4.21476519214102	-2.64965209288316	49	somatic
-4.2133842670597	-2.65004722990465	50	somatic
-4.21200337424403	-2.650442317438	51	somatic
-4.21062251449166	-2.65083735320797	52	somatic
-4.20924168860024	-2.65123233493929	53	somatic
-4.20786089736741	-2.65162726035671	54	somatic
-4.20648014159082	-2.65202212718498	55	somatic
-4.20509942206813	-2.65241693314884	56	somatic
-4.20371873959696	-2.65281167597304	57	somatic
-4.20233809497499	-2.65320635338231	58	somatic
-4.20095748899984	-2.65360096310142	59	somatic
-4.19957692246916	-2.6539955028551	60	somatic
-4.19819639618061	-2.6543899703681	61	somatic
-4.19681591093183	-2.65478436336516	62	somatic
-4.19543546752048	-2.65517867957103	63	somatic
-4.19405506674418	-2.65557291671046	64	somatic
-4.1926747094006	-2.65596707250818	65	somatic
-4.19129439628738	-2.65636114468895	66	somatic
-4.18991412820216	-2.65675513097752	67	somatic
-4.1885339059426	-2.65714902909862	68	somatic
-4.18715373030633	-2.657542836777	69	somatic
-4.18577360209102	-2.65793655173741	70	somatic
-4.1843935220943	-2.6583301717046	71	somatic
-4.18301349111382	-2.6587236944033	72	somatic
-4.18163350994723	-2.65911711755827	73	somatic
-4.18025357939218	-2.65951043889424	74	somatic
-4.17887370024631	-2.65990365613598	75	somatic
-4.17749387330727	-2.66029676700821	76	somatic
-4.17611409937271	-2.66068976923569	77	somatic
-4.17473437924027	-2.66108266054316	78	somatic
-4.1733547137076	-2.66147543865537	79	somatic
-4.17197510357236	-2.66186810129705	80	somatic
-4.17059554963217	-2.66226064619297	81	somatic
-4.1692160526847	-2.66265307106786	82	somatic
-4.16783661352759	-2.66304537364647	83	somatic
-4.16645723295849	-2.66343755165355	84	somatic
-4.16507791177504	-2.66382960281383	85	somatic
-4.16369865077489	-2.66422152485207	86	somatic
-4.16231945075569	-2.66461331549301	87	somatic
-4.16094031251509	-2.66500497246139	88	somatic
-4.15956123685073	-2.66539649348197	89	somatic
-4.15818222456025	-2.66578787627948	90	somatic
-4.15680327644132	-2.66617911857868	91	somatic
-4.15542439329156	-2.6665702181043	92	somatic
-4.15404557590864	-2.6669611725811	93	somatic
-4.15266682499272	-2.66735197970182	94	somatic
-4.15128814085406	-2.66774263703123	95	somatic
-4.14990952370546	-2.66813314210208	96	somatic
-4.14853097375969	-2.66852349244714	97	somatic
-4.14715249122954	-2.66891368559919	98	somatic
-4.14577407632781	-2.66930371909098	99	somatic
-4.14439572926727	-2.66969359045527	100	somatic
-4.14301745026072	-2.67008329722484	101	somatic
-4.14163923952093	-2.67047283693245	102	somatic
-4.1402610972607	-2.67086220711086	103	somatic
-4.13888302369282	-2.67125140529284	104	somatic
-4.13750501903007	-2.67164042901115	105	somatic
-4.13612708348523	-2.67202927579855	106	somatic
-4.1347492172711	-2.67241794318783	107	somatic
-4.13337142060045	-2.67280642871172	108	somatic
-4.13199369368609	-2.67319472990301	109	somatic
-4.13061603674078	-2.67358284429446	110	somatic
-4.12923844997732	-2.67397076941883	111	somatic
-4.1278609336085	-2.67435850280889	112	somatic
-4.12648348784711	-2.6747460419974	113	somatic
-4.12510611290592	-2.67513338451712	114	somatic
-4.12372880899773	-2.67552052790083	115	somatic
-4.12235157633531	-2.67590746968128	116	somatic
-4.12097441513147	-2.67629420739125	117	somatic
-4.11959732559899	-2.67668073856349	118	somatic
-4.11822030795064	-2.67706706073077	119	somatic
-4.11684336239923	-2.67745317142586	120	somatic
-4.11546648915753	-2.67783906818152	121	somatic
-4.11408968843833	-2.67822474853052	122	somatic
-4.11271296045442	-2.67861021000562	123	somatic
-4.11133630541858	-2.67899545013958	124	somatic
-4.10995972354361	-2.67938046646517	125	somatic
-4.10858321504228	-2.67976525651516	126	somatic
-4.10720678012739	-2.68014981782231	127	somatic
-4.10583041901172	-2.68053414791938	128	somatic
-4.10445413190805	-2.68091824433915	129	somatic
-4.10307791902919	-2.68130210461437	130	somatic
-4.1017017805879	-2.68168572627781	131	somatic
-4.10032571679697	-2.68206910686223	132	somatic
-4.09894972786921	-2.68245224390041	133	somatic
-4.09757381401738	-2.6828351349251	134	somatic
-4.09619797545428	-2.68321777746907	135	somatic
-4.0948222123927	-2.68360016906508	136	somatic
-4.09344652504541	-2.6839823072459	137	somatic
-4.09207091362521	-2.6843641895443	138	somatic
-4.09069537834489	-2.68474581349304	139	somatic
-4.0893199193035	-2.68512717669208	140	somatic
-4.08794453614521	-2.68550827701025	141	somatic
-4.08656922840048	-2.68588911238354	142	somatic
-4.08519399559975	-2.68626968074796	143	somatic
-4.08381883727346	-2.68664998003953	144	somatic
-4.08244375295207	-2.68703000819426	145	somatic
-4.08106874216601	-2.68740976314816	146	somatic
-4.07969380444574	-2.68778924283724	147	somatic
-4.07831893932169	-2.6881684451975	148	somatic
-4.07694414632433	-2.68854736816497	149	somatic
-4.07556942498408	-2.68892600967565	150	somatic
-4.07419477483141	-2.68930436766555	151	somatic
-4.07282019539675	-2.68968244007068	152	somatic
-4.07144568621055	-2.69006022482706	153	somatic
-4.07007124680326	-2.69043771987069	154	somatic
-4.06869687670532	-2.69081492313758	155	somatic
-4.06732257544719	-2.69119183256376	156	somatic
-4.0659483425593	-2.69156844608521	157	somatic
-4.0645741775721	-2.69194476163797	158	somatic
-4.06320008001605	-2.69232077715803	159	somatic
-4.06182604942158	-2.69269649058141	160	somatic
-4.06045208531914	-2.69307189984412	161	somatic
-4.05907818723918	-2.69344700288217	162	somatic
-4.05770435471214	-2.69382179763157	163	somatic
-4.05633058726848	-2.69419628202833	164	somatic
-4.05495688443863	-2.69457045400847	165	somatic
-4.05358324575304	-2.69494431150799	166	somatic
-4.05220967074217	-2.6953178524629	167	somatic
-4.05083615893645	-2.69569107480921	168	somatic
-4.04946270986633	-2.69606397648294	169	somatic
-4.04808932306226	-2.6964365554201	170	somatic
-4.04671599805469	-2.69680880955669	171	somatic
-4.04534273437406	-2.69718073682873	172	somatic
-4.04396953155081	-2.69755233517222	173	somatic
-4.0425963891154	-2.69792360252319	174	somatic
-4.04122330659827	-2.69829453681763	175	somatic
-4.03985028352986	-2.69866513599157	176	somatic
-4.03847731944063	-2.699035397981	177	somatic
-4.03710441386101	-2.69940532072195	178	somatic
-4.03573156632147	-2.69977490215042	179	somatic
-4.03435877635243	-2.70014414020242	180	somatic
-4.03298604348435	-2.70051303281396	181	somatic
-4.03161336724767	-2.70088157792106	182	somatic
-4.03024074717285	-2.70124977345973	183	somatic
-4.02886818279032	-2.70161761736597	184	somatic
-4.02749567363053	-2.7019851075758	185	somatic
-4.02612321922393	-2.70235224202522	186	somatic
-4.02475081899149	-2.70271901870816	187	somatic
-4.02337847191626	-2.70308543585019	188	somatic
-4.02200617687182	-2.70345149173478	189	somatic
-4.02063393273175	-2.70381718464541	190	somatic
-4.01926173836961	-2.70418251286555	191	somatic
-4.017889592659	-2.70454747467869	192	somatic
-4.01651749447348	-2.7049120683683	193	somatic
-4.01514544268664	-2.70527629221785	194	somatic
-4.01377343617204	-2.70564014451082	195	somatic
-4.01240147380327	-2.7060036235307	196	somatic
-4.0110295544539	-2.70636672756095	197	somatic
-4.00965767699751	-2.70672945488506	198	somatic
-4.00828584030767	-2.7070918037865	199	somatic
-4.00691404325797	-2.70745377254874	200	somatic
-4.00554228472197	-2.70781535945527	201	somatic
-4.00417056357326	-2.70817656278956	202	somatic
-4.00279887868541	-2.70853738083509	203	somatic
-4.00142722893201	-2.70889781187534	204	somatic
-4.00005561318661	-2.70925785419378	205	somatic
-3.99868403032281	-2.70961750607388	206	somatic
-3.99731247921418	-2.70997676579914	207	somatic
-3.99594095873429	-2.71033563165301	208	somatic
-3.99456946775673	-2.71069410191899	209	somatic
-3.99319800515506	-2.71105217488055	210	somatic
-3.99182656980287	-2.71140984882115	211	somatic
-3.99045516057373	-2.71176712202429	212	somatic
-3.98908377634122	-2.71212399277344	213	somatic
-3.98771241597892	-2.71248045935207	214	somatic
-3.98634107836039	-2.71283652004366	215	somatic
-3.98496976235923	-2.71319217313169	216	somatic
-3.983598466849	-2.71354741689964	217	somatic
-3.98222719070329	-2.71390224963098	218	somatic
-3.98085593279566	-2.71425666960918	219	somatic
-3.9794846919997	-2.71461067511774	220	somatic
-3.97811346718898	-2.71496426444011	221	somatic
-3.97674225723708	-2.71531743585979	222	somatic
-3.97537106101757	-2.71567018766024	223	somatic
-3.97399987740404	-2.71602251812495	224	somatic
-3.97262870527006	-2.71637442553739	225	somatic
-3.9712575434892	-2.71672590818103	226	somatic
-3.96988639093504	-2.71707696433936	227	somatic
-3.96851524648116	-2.71742759229586	228	somatic
-3.96714410900114	-2.71777779033398	229	somatic
-3.96577297736855	-2.71812755673723	230	somatic
-3.96440185045697	-2.71847688978907	231	somatic
-3.96303072713997	-2.71882578777297	232	somatic
-3.96165960619773	-2.7191742490084	233	somatic
-3.96028848603678	-2.71952227195872	234	somatic
-3.95891736497024	-2.71986985512326	235	somatic
-3.95754624131125	-2.72021699700137	236	somatic
-3.95617511337293	-2.72056369609239	237	somatic
-3.9548039794684	-2.72090995089565	238	somatic
-3.95343283791079	-2.72125575991051	239	somatic
-3.95206168701324	-2.72160112163629	240	somatic
-3.95069052508887	-2.72194603457235	241	somatic
-3.9493193504508	-2.72229049721801	242	somatic
-3.94794816141216	-2.72263450807262	243	somatic
-3.94657695628607	-2.72297806563553	244	somatic
-3.94520573338568	-2.72332116840606	245	somatic
-3.94383449102409	-2.72366381488357	246	somatic
-3.94246322751445	-2.72400600356739	247	somatic
-3.94109194116987	-2.72434773295686	248	somatic
-3.93972063030348	-2.72468900155132	249	somatic
-3.93834929322841	-2.72502980785012	250	somatic
-3.93697792825779	-2.72537015035259	251	somatic
-3.93560653370475	-2.72571002755808	252	somatic
-3.9342351078824	-2.72604943796592	253	somatic
-3.93286364910388	-2.72638838007546	254	somatic
-3.93149215568232	-2.72672685238603	255	somatic
-3.93012062593083	-2.72706485339698	256	somatic
-3.92874905816256	-2.72740238160764	257	somatic
-3.92737745069062	-2.72773943551736	258	somatic
-3.92600580182814	-2.72807601362548	259	somatic
-3.92463410988825	-2.72841211443134	260	somatic
-3.92326237318408	-2.72874773643427	261	somatic
-3.92189059002874	-2.72908287813362	262	somatic
-3.92051875873538	-2.72941753802874	263	somatic
-3.91914687761712	-2.72975171461895	264	somatic
-3.91777494498708	-2.7300854064036	265	somatic
-3.91640295915839	-2.73041861188203	266	somatic
-3.91503091844417	-2.73075132955358	267	somatic
-3.91365882115756	-2.7310835579176	268	somatic
-3.91228666561168	-2.73141529547341	269	somatic
-3.91091445011966	-2.73174654072037	270	somatic
-3.90954217299463	-2.73207729215781	271	somatic
-3.9081698325497	-2.73240754828508	272	somatic
-3.90679742709802	-2.7327373076015	273	somatic
-3.9054249549527	-2.73306656860643	274	somatic
-3.90405241442687	-2.73339532979921	275	somatic
-3.90267980383366	-2.73372358967917	276	somatic
-3.9013071214862	-2.73405134674565	277	somatic
-3.89993436569761	-2.73437859949801	278	somatic
-3.89856153468868	-2.7347053465161	279	somatic
-3.89718862631082	-2.73503158670199	280	somatic
-3.8958156383231	-2.73535731903824	281	somatic
-3.89444256848458	-2.73568254250744	282	somatic
-3.89306941455434	-2.73600725609218	283	somatic
-3.89169617429145	-2.73633145877503	284	somatic
-3.89032284545497	-2.73665514953857	285	somatic
-3.88894942580398	-2.73697832736539	286	somatic
-3.88757591309754	-2.73730099123807	287	somatic
-3.88620230509473	-2.73762314013919	288	somatic
-3.8848285995546	-2.73794477305132	289	somatic
-3.88345479423624	-2.73826588895706	290	somatic
-3.88208088689871	-2.73858648683898	291	somatic
-3.88070687530107	-2.73890656567967	292	somatic
-3.87933275720241	-2.7392261244617	293	somatic
-3.87795853036178	-2.73954516216766	294	somatic
-3.87658419253826	-2.73986367778013	295	somatic
-3.87520974149092	-2.74018167028169	296	somatic
-3.87383517497882	-2.74049913865492	297	somatic
-3.87246049076103	-2.7408160818824	298	somatic
-3.87108568659663	-2.74113249894672	299	somatic
-3.86971076024469	-2.74144838883046	300	somatic
-3.86833570946426	-2.74176375051619	301	somatic
-3.86696053201442	-2.7420785829865	302	somatic
-3.86558522565425	-2.74239288522397	303	somatic
-3.8642097881428	-2.74270665621119	304	somatic
-3.86283421723916	-2.74301989493072	305	somatic
-3.86145851070238	-2.74333260036517	306	somatic
-3.86008266629154	-2.74364477149709	307	somatic
-3.8587066817657	-2.74395640730909	308	somatic
-3.85733055488394	-2.74426750678373	309	somatic
-3.85595428340533	-2.74457806890361	310	somatic
-3.85457786508893	-2.74488809265129	311	somatic
-3.85320129769381	-2.74519757700937	312	somatic
-3.85182457897904	-2.74550652096043	313	somatic
-3.85044770670369	-2.74581492348704	314	somatic
-3.84907067862684	-2.74612278357179	315	somatic
-3.84769349250754	-2.74643010019725	316	somatic
-3.84631614610488	-2.74673687234602	317	somatic
-3.84493863717791	-2.74704309900067	318	somatic
-3.8435609634857	-2.74734877914378	319	somatic
-3.84218312278734	-2.74765391175794	320	somatic
-3.84080511284188	-2.74795849582572	321	somatic
-3.83942693140839	-2.74826253032972	322	somatic
-3.83804857624595	-2.7485660142525	323	somatic
-3.83667004511362	-2.74886894657665	324	somatic
-3.83529133577047	-2.74917132628475	325	somatic
-3.83391244589631	-2.74947315240347	326	somatic
-3.83253337285391	-2.74977442413582	327	somatic
-3.83115411392675	-2.75007514072888	328	somatic
-3.82977466639835	-2.75037530142976	329	somatic
-3.8283950275522	-2.75067490548554	330	somatic
-3.8270151946718	-2.75097395214332	331	somatic
-3.82563516504065	-2.7512724406502	332	somatic
-3.82425493594225	-2.75157037025325	333	somatic
-3.82287450466011	-2.75186774019958	334	somatic
-3.82149386847771	-2.75216454973628	335	somatic
-3.82011302467857	-2.75246079811044	336	somatic
-3.81873197054619	-2.75275648456916	337	somatic
-3.81735070336405	-2.75305160835953	338	somatic
-3.81596922041567	-2.75334616872863	339	somatic
-3.81458751898454	-2.75364016492357	340	somatic
-3.81320559635416	-2.75393359619144	341	somatic
-3.81182344980803	-2.75422646177933	342	somatic
-3.81044107662966	-2.75451876093433	343	somatic
-3.80905847410254	-2.75481049290353	344	somatic
-3.80767563951018	-2.75510165693403	345	somatic
-3.80629257013606	-2.75539225227293	346	somatic
-3.8049092632637	-2.7556822781673	347	somatic
-3.8035257161766	-2.75597173386426	348	somatic
-3.80214192615824	-2.75626061861088	349	somatic
-3.80075789049215	-2.75654893165427	350	somatic
-3.7993736064618	-2.75683667224151	351	somatic
-3.79798907135071	-2.7571238396197	352	somatic
-3.79660428244237	-2.75741043303593	353	somatic
-3.79521923702029	-2.7576964517373	354	somatic
-3.79383393236796	-2.75798189497089	355	somatic
-3.79244836576888	-2.75826676198381	356	somatic
-3.79106253450656	-2.75855105202313	357	somatic
-3.78967643586449	-2.75883476433596	358	somatic
-3.78829006712618	-2.75911789816939	359	somatic
-3.78690342557512	-2.75940045277052	360	somatic
-3.78551650849482	-2.75968242738642	361	somatic
-3.78412931316877	-2.75996382126421	362	somatic
-3.78274183688047	-2.76024463365096	363	somatic
-3.78135407691344	-2.76052486379378	364	somatic
-3.77996603055115	-2.76080451093975	365	somatic
-3.77857769507712	-2.76108357433597	366	somatic
-3.77718906777485	-2.76136205322954	367	somatic
-3.77580014592783	-2.76163994686754	368	somatic
-3.77441092681957	-2.76191725449706	369	somatic
-3.77302140773356	-2.76219397536521	370	somatic
-3.77163158595331	-2.76247010871907	371	somatic
-3.77024145869591	-2.76274565385096	372	somatic
-3.76885102291284	-2.76302061023412	373	somatic
-3.76746027548919	-2.76329497738699	374	somatic
-3.76606921331004	-2.76356875482804	375	somatic
-3.76467783326047	-2.76384194207573	376	somatic
-3.76328613222555	-2.7641145386485	377	somatic
-3.76189410709037	-2.76438654406482	378	somatic
-3.76050175474	-2.76465795784315	379	somatic
-3.75910907205953	-2.76492877950193	380	somatic
-3.75771605593404	-2.76519900855963	381	somatic
-3.75632270324861	-2.7654686445347	382	somatic
-3.75492901088831	-2.7657376869456	383	somatic
-3.75353497573823	-2.76600613531079	384	somatic
-3.75214059468345	-2.76627398914871	385	somatic
-3.75074586460905	-2.76654124797784	386	somatic
-3.74935078240011	-2.76680791131663	387	somatic
-3.7479553449417	-2.76707397868352	388	somatic
-3.74655954911892	-2.76733944959699	389	somatic
-3.74516339181683	-2.76760432357548	390	somatic
-3.74376686992052	-2.76786860013746	391	somatic
-3.74236998031507	-2.76813227880137	392	somatic
-3.74097271988556	-2.76839535908568	393	somatic
-3.73957508551706	-2.76865784050884	394	somatic
-3.73817707409467	-2.76891972258932	395	somatic
-3.73677868250346	-2.76918100484555	396	somatic
-3.73537990762851	-2.76944168679601	397	somatic
-3.7339807463549	-2.76970176795915	398	somatic
-3.7325811955677	-2.76996124785343	399	somatic
-3.73118125215201	-2.77022012599729	400	somatic
-3.7297809129929	-2.77047840190921	401	somatic
-3.72838017497545	-2.77073607510763	402	somatic
-3.72697903498474	-2.77099314511102	403	somatic
-3.72557748990586	-2.77124961143782	404	somatic
-3.72417553662387	-2.7715054736065	405	somatic
-3.72277317202386	-2.77176073113551	406	somatic
-3.72137039299092	-2.77201538354331	407	somatic
-3.71996719641012	-2.77226943034835	408	somatic
-3.71856357916654	-2.7725228710691	409	somatic
-3.71715953814526	-2.77277570522401	410	somatic
-3.71575507023136	-2.77302793233153	411	somatic
-3.71435017230993	-2.77327955191013	412	somatic
-3.71294484126604	-2.77353056347825	413	somatic
-3.71153907398477	-2.77378096655436	414	somatic
-3.71013286735121	-2.77403076065691	415	somatic
-3.70872621825043	-2.77427994530436	416	somatic
-3.70731912356751	-2.77452852001516	417	somatic
-3.70591158012968	-2.77477648438016	418	somatic
-3.70450358453276	-2.77502383827967	419	somatic
-3.70309513331471	-2.7752705816664	420	somatic
-3.70168622301348	-2.77551671449307	421	somatic
-3.70027685016705	-2.77576223671238	422	somatic
-3.69886701131337	-2.77600714827703	423	somatic
-3.6974567029904	-2.77625144913974	424	somatic
-3.69604592173612	-2.7764951392532	425	somatic
-3.69463466408847	-2.77673821857013	426	somatic
-3.69322292658542	-2.77698068704323	427	somatic
-3.69181070576493	-2.77722254462521	428	somatic
-3.69039799816497	-2.77746379126878	429	somatic
-3.6889848003235	-2.77770442692664	430	somatic
-3.68757110877848	-2.77794445155149	431	somatic
-3.68615692006787	-2.77818386509605	432	somatic
-3.68474223072962	-2.77842266751303	433	somatic
-3.68332703730172	-2.77866085875512	434	somatic
-3.68191133632211	-2.77889843877504	435	somatic
-3.68049512432876	-2.77913540752549	436	somatic
-3.67907839785963	-2.77937176495918	437	somatic
-3.67766115345268	-2.77960751102881	438	somatic
-3.67624338764588	-2.7798426456871	439	somatic
-3.67482509697719	-2.78007716888675	440	somatic
-3.67340627798456	-2.78031108058046	441	somatic
-3.67198692720596	-2.78054438072094	442	somatic
-3.67056704117936	-2.7807770692609	443	somatic
-3.66914661644271	-2.78100914615305	444	somatic
-3.66772564953398	-2.78124061135009	445	somatic
-3.66630413699112	-2.78147146480473	446	somatic
-3.66488207535211	-2.78170170646967	447	somatic
-3.66345946115489	-2.78193133629763	448	somatic
-3.66203629093744	-2.78216035424131	449	somatic
-3.66061256123772	-2.78238876025341	450	somatic
-3.65918826859369	-2.78261655428664	451	somatic
-3.6577634095433	-2.78284373629371	452	somatic
-3.65633798062453	-2.78307030622733	453	somatic
-3.65491197837533	-2.7832962640402	454	somatic
-3.65348539933367	-2.78352160968503	455	somatic
-3.6520582400375	-2.78374634311452	456	somatic
-3.6506304970248	-2.78397046428139	457	somatic
-3.64920216683351	-2.78419397313834	458	somatic
-3.64777324600161	-2.78441686963807	459	somatic
-3.64634373106706	-2.78463915373329	460	somatic
-3.64491361856781	-2.78486082537671	461	somatic
-3.64348290504183	-2.78508188452104	462	somatic
-3.64205158702709	-2.78530233111898	463	somatic
-3.64061966106153	-2.78552216512324	464	somatic
-3.63918712364924	-2.78574138649405	465	somatic
-3.63775397115868	-2.78595999522177	466	somatic
-3.63632019992445	-2.78617799130429	467	somatic
-3.63488580628111	-2.78639537473949	468	somatic
-3.63345078656326	-2.78661214552524	469	somatic
-3.63201513710547	-2.78682830365944	470	somatic
-3.63057885424233	-2.78704384913997	471	somatic
-3.62914193430841	-2.78725878196472	472	somatic
-3.62770437363831	-2.78747310213156	473	somatic
-3.6262661685666	-2.78768680963839	474	somatic
-3.62482731542786	-2.78789990448308	475	somatic
-3.62338781055668	-2.78811238666351	476	somatic
-3.62194765028764	-2.78832425617759	477	somatic
-3.62050683095532	-2.78853551302318	478	somatic
-3.6190653488943	-2.78874615719817	479	somatic
-3.61762320043916	-2.78895618870045	480	somatic
-3.61618038192449	-2.78916560752789	481	somatic
-3.61473688968487	-2.78937441367839	482	somatic
-3.61329272005488	-2.78958260714983	483	somatic
-3.61184786936909	-2.78979018794009	484	somatic
-3.61040233396211	-2.78999715604705	485	somatic
-3.60895611016849	-2.7902035114686	486	somatic
-3.60750919432284	-2.79040925420263	487	somatic
-3.60606158275972	-2.79061438424702	488	somatic
-3.60461327181372	-2.79081890159964	489	somatic
-3.60316425781943	-2.79102280625839	490	somatic
-3.60171453711142	-2.79122609822115	491	somatic
-3.60026410602427	-2.79142877748581	492	somatic
-3.59881296089258	-2.79163084405024	493	somatic
-3.59736109805091	-2.79183229791233	494	somatic
-3.59590851383386	-2.79203313906997	495	somatic
-3.594455204576	-2.79223336752104	496	somatic
-3.59300116661192	-2.79243298326342	497	somatic
-3.59154639627619	-2.792631986295	498	somatic
-3.59009088990341	-2.79283037661366	499	somatic
-3.58863464382815	-2.79302815421729	500	somatic
-3.58717765438499	-2.79322531910376	501	somatic
-3.58571991790851	-2.79342187127097	502	somatic
-3.5842614307333	-2.7936178107168	503	somatic
-3.58280218919395	-2.79381313743912	504	somatic
-3.58134218962502	-2.79400785143583	505	somatic
-3.5798814283611	-2.79420195270482	506	somatic
-3.57841990173679	-2.79439544124395	507	somatic
-3.57695760608664	-2.79458831705112	508	somatic
-3.57549453774526	-2.79478058012422	509	somatic
-3.57403069304722	-2.79497223046112	510	somatic
-3.57256606830405	-2.79516326809359	511	somatic
-3.57110065973512	-2.79535369318897	512	somatic
-3.56963446353675	-2.79554350594847	513	somatic
-3.56816747590524	-2.79573270657331	514	somatic
-3.56669969303692	-2.79592129526469	515	somatic
-3.56523111112809	-2.79610927222383	516	somatic
-3.56376172637508	-2.79629663765195	517	somatic
-3.56229153497419	-2.79648339175026	518	somatic
-3.56082053312175	-2.79666953471998	519	somatic
-3.55934871701407	-2.79685506676232	520	somatic
-3.55787608284746	-2.7970399880785	521	somatic
-3.55640262681824	-2.79722429886972	522	somatic
-3.55492834512273	-2.79740799933722	523	somatic
-3.55345323395723	-2.79759108968219	524	somatic
-3.55197728951807	-2.79777357010585	525	somatic
-3.55050050800156	-2.79795544080943	526	somatic
-3.54902288560401	-2.79813670199413	527	somatic
-3.54754441852175	-2.79831735386117	528	somatic
-3.54606510295108	-2.79849739661176	529	somatic
-3.54458493508832	-2.79867683044712	530	somatic
-3.54310391112978	-2.79885565556846	531	somatic
-3.54162202727179	-2.799033872177	532	somatic
-3.54013927971065	-2.79921148047395	533	somatic
-3.53865566464268	-2.79938848066053	534	somatic
-3.5371711782642	-2.79956487293795	535	somatic
-3.53568581677151	-2.79974065750742	536	somatic
-3.53419957636095	-2.79991583457017	537	somatic
-3.53271245322882	-2.8000904043274	538	somatic
-3.53122444357143	-2.80026436698033	539	somatic
-3.52973554358511	-2.80043772273017	540	somatic
-3.52824574946616	-2.80061047177814	541	somatic
-3.5267550574109	-2.80078261432546	542	somatic
-3.52526346361565	-2.80095415057334	543	somatic
-3.52377096427673	-2.80112508072298	544	somatic
-3.52227755559044	-2.80129540497562	545	somatic
-3.5207832337531	-2.80146512353246	546	somatic
-3.51928799496104	-2.80163423659472	547	somatic
-3.51779183541055	-2.8018027443636	548	somatic
-3.51629475129796	-2.80197064704034	549	somatic
-3.51479673881959	-2.80213794482613	550	somatic
-3.51329779417175	-2.8023046379222	551	somatic
-3.51179791355074	-2.80247072652977	552	somatic
-3.5102970931529	-2.80263621085003	553	somatic
-3.50879532917453	-2.80280109108422	554	somatic
-3.50729261781195	-2.80296536743354	555	somatic
-3.50578895526148	-2.80312904009921	556	somatic
-3.50428433771374	-2.80329210928225	557	somatic
-3.50277876133665	-2.80345457518291	558	somatic
-3.50127222229244	-2.80361643800124	559	somatic
-3.49976471674332	-2.80377769793731	560	somatic
-3.49825624085154	-2.80393835519116	561	somatic
-3.49674679077932	-2.80409840996285	562	somatic
-3.49523636268888	-2.80425786245244	563	somatic
-3.49372495274246	-2.80441671285999	564	somatic
-3.49221255710228	-2.80457496138554	565	somatic
-3.49069917193057	-2.80473260822915	566	somatic
-3.48918479338956	-2.80488965359089	567	somatic
-3.48766941764147	-2.8050460976708	568	somatic
-3.48615304084853	-2.80520194066894	569	somatic
-3.48463565917298	-2.80535718278537	570	somatic
-3.48311726877704	-2.80551182422014	571	somatic
-3.48159786582293	-2.80566586517331	572	somatic
-3.48007744647289	-2.80581930584493	573	somatic
-3.47855600688914	-2.80597214643507	574	somatic
-3.47703354323391	-2.80612438714376	575	somatic
-3.47551005166942	-2.80627602817108	576	somatic
-3.47398552835792	-2.80642706971707	577	somatic
-3.47245996946161	-2.8065775119818	578	somatic
-3.47093337114274	-2.80672735516531	579	somatic
-3.46940572956353	-2.80687659946766	580	somatic
-3.46787704088621	-2.80702524508892	581	somatic
-3.466347301273	-2.80717329222912	582	somatic
-3.46481650688613	-2.80732074108834	583	somatic
-3.46328465388783	-2.80746759186662	584	somatic
-3.46175173844034	-2.80761384476402	585	somatic
-3.46021775670587	-2.8077594999806	586	somatic
-3.45868270484665	-2.80790455771641	587	somatic
-3.45714657902491	-2.80804901817151	588	somatic
-3.45560937540289	-2.80819288154595	589	somatic
-3.4540710901428	-2.8083361480398	590	somatic
-3.45253171940688	-2.80847881785309	591	somatic
-3.45099125935735	-2.8086208911859	592	somatic
-3.44944970615644	-2.80876236823827	593	somatic
-3.44790705596638	-2.80890324921026	594	somatic
-3.4463633049494	-2.80904353430193	595	somatic
-3.44481844926772	-2.80918322371333	596	somatic
-3.44327248508358	-2.80932231764452	597	somatic
-3.44172540855919	-2.80946081629556	598	somatic
-3.4401772158568	-2.80959871986649	599	somatic
-3.43862790313861	-2.80973602855738	600	somatic
-3.43707746656688	-2.80987274256828	601	somatic
-3.43552590230381	-2.81000886209925	602	somatic
-3.43397320652628	-2.8101443873619	603	somatic
-3.43241937546972	-2.81027931861416	604	somatic
-3.43086440538417	-2.81041365612548	605	somatic
-3.4293082925197	-2.81054740016534	606	somatic
-3.42775103312636	-2.81068055100322	607	somatic
-3.42619262345423	-2.81081310890859	608	somatic
-3.42463305975336	-2.81094507415092	609	somatic
-3.42307233827381	-2.81107644699968	610	somatic
-3.42151045526563	-2.81120722772436	611	somatic
-3.41994740697889	-2.81133741659442	612	somatic
-3.41838318966366	-2.81146701387933	613	somatic
-3.41681779956998	-2.81159601984858	614	somatic
-3.41525123294792	-2.81172443477162	615	somatic
-3.41368348604754	-2.81185225891795	616	somatic
-3.41211455511889	-2.81197949255702	617	somatic
-3.41054443641205	-2.81210613595832	618	somatic
-3.40897312617706	-2.81223218939131	619	somatic
-3.40740062066399	-2.81235765312547	620	somatic
-3.4058269161229	-2.81248252743028	621	somatic
-3.40425200880385	-2.8126068125752	622	somatic
-3.40267589495689	-2.81273050882972	623	somatic
-3.4010985708321	-2.8128536164633	624	somatic
-3.39952003267952	-2.81297613574541	625	somatic
-3.39794027674922	-2.81309806694554	626	somatic
-3.39635929929125	-2.81321941033315	627	somatic
-3.39477709655569	-2.81334016617772	628	somatic
-3.39319366479258	-2.81346033474871	629	somatic
-3.39160900025199	-2.81357991631562	630	somatic
-3.39002309918398	-2.8136989111479	631	somatic
-3.3884359578386	-2.81381731951503	632	somatic
-3.38684757246593	-2.81393514168649	633	somatic
-3.385257939316	-2.81405237793174	634	somatic
-3.3836670546389	-2.81416902852027	635	somatic
-3.38207491468467	-2.81428509372154	636	somatic
-3.38048151570338	-2.81440057380503	637	somatic
-3.37888685394509	-2.81451546904021	638	somatic
-3.37729092565986	-2.81462977969656	639	somatic
-3.37569372709774	-2.81474350604355	640	somatic
-3.3740952545088	-2.81485664835064	641	somatic
-3.37249550414309	-2.81496920688733	642	somatic
-3.37089447225068	-2.81508118192307	643	somatic
-3.36929215508163	-2.81519257372734	644	somatic
-3.367688548886	-2.81530338256962	645	somatic
-3.36608364991384	-2.81541360871938	646	somatic
-3.36447745441522	-2.8155232524461	647	somatic
-3.36286995864019	-2.81563231401923	648	somatic
-3.36126115883882	-2.81574079370827	649	somatic
-3.35965105129883	-2.81584869175189	650	somatic
-3.35803963245858	-2.81595600826564	651	somatic
-3.35642689879411	-2.81606274333424	652	somatic
-3.35481284678143	-2.81616889704246	653	somatic
-3.35319747289657	-2.81627446947502	654	somatic
-3.35158077361557	-2.81637946071669	655	somatic
-3.34996274541446	-2.81648387085221	656	somatic
-3.34834338476925	-2.81658769996632	657	somatic
-3.34672268815597	-2.81669094814376	658	somatic
-3.34510065205066	-2.81679361546929	659	somatic
-3.34347727292934	-2.81689570202764	660	somatic
-3.34185254726804	-2.81699720790357	661	somatic
-3.34022647154278	-2.81709813318182	662	somatic
-3.33859904222959	-2.81719847794713	663	somatic
-3.33697025580451	-2.81729824228425	664	somatic
-3.33534010874355	-2.81739742627793	665	somatic
-3.33370859752275	-2.81749603001291	666	somatic
-3.33207571861813	-2.81759405357393	667	somatic
-3.33044146850572	-2.81769149704575	668	somatic
-3.32880584366155	-2.8177883605131	669	somatic
-3.32716884056164	-2.81788464406074	670	somatic
-3.32553045568203	-2.8179803477734	671	somatic
-3.32389068549874	-2.81807547173584	672	somatic
-3.32224952648779	-2.8181700160328	673	somatic
-3.32060697512522	-2.81826398074902	674	somatic
-3.31896302788705	-2.81835736596926	675	somatic
-3.31731768124931	-2.81845017177824	676	somatic
-3.31567093168802	-2.81854239826074	677	somatic
-3.31402277567922	-2.81863404550147	678	somatic
-3.31237320969893	-2.8187251135852	679	somatic
-3.31072223022318	-2.81881560259667	680	somatic
-3.309069833728	-2.81890551262063	681	somatic
-3.30741601668941	-2.81899484374181	682	somatic
-3.30576077558345	-2.81908359604496	683	somatic
-3.30410410688613	-2.81917176961484	684	somatic
-3.30244600707349	-2.81925936453618	685	somatic
-3.30078647262155	-2.81934638089373	686	somatic
-3.29912550000635	-2.81943281877224	687	somatic
-3.2974630857039	-2.81951867825645	688	somatic
-3.29579922619024	-2.81960395943111	689	somatic
-3.29413391794139	-2.81968866238096	690	somatic
-3.29246715743338	-2.81977278719075	691	somatic
-3.29079894114225	-2.81985633394522	692	somatic
-3.289129265544	-2.81993930272912	693	somatic
-3.28745812711469	-2.8200216936272	694	somatic
-3.28578552233032	-2.8201035067242	695	somatic
-3.28411144772026	-2.82018474211269	696	somatic
-3.28243590002721	-2.8202653999166	697	somatic
-3.28075887604719	-2.82034548026765	698	somatic
-3.27908037257622	-2.8204249832976	699	somatic
-3.27740038641034	-2.82050390913819	700	somatic
-3.27571891434557	-2.82058225792115	701	somatic
-3.27403595317793	-2.82066002977823	702	somatic
-3.27235149970346	-2.82073722484117	703	somatic
-3.27066555071818	-2.82081384324172	704	somatic
-3.26897810301811	-2.82088988511161	705	somatic
-3.26728915339928	-2.8209653505826	706	somatic
-3.26559869865772	-2.82104023978641	707	somatic
-3.26390673558946	-2.8211145528548	708	somatic
-3.26221326099051	-2.82118828991951	709	somatic
-3.26051827165691	-2.82126145111227	710	somatic
-3.25882176438468	-2.82133403656483	711	somatic
-3.25712373596985	-2.82140604640894	712	somatic
-3.25542418320845	-2.82147748077633	713	somatic
-3.2537231028965	-2.82154833979875	714	somatic
-3.25202049183003	-2.82161862360794	715	somatic
-3.25031634680506	-2.82168833233564	716	somatic
-3.24861066461762	-2.8217574661136	717	somatic
-3.24690344206374	-2.82182602507356	718	somatic
-3.24519467593944	-2.82189400934725	719	somatic
-3.24348436304075	-2.82196141906642	720	somatic
-3.2417725001637	-2.82202825436282	721	somatic
-3.24005908410431	-2.82209451536819	722	somatic
-3.23834411165861	-2.82216020221426	723	somatic
-3.23662757962262	-2.82222531503278	724	somatic
-3.23490948479237	-2.8222898539555	725	somatic
-3.2331898239639	-2.82235381911415	726	somatic
-3.23146859393321	-2.82241721064048	727	somatic
-3.22974579149635	-2.82248002866623	728	somatic
-3.22802141344933	-2.82254227332314	729	somatic
-3.22629545658818	-2.82260394474296	730	somatic
-3.22456791770893	-2.82266504305743	731	somatic
-3.22283879360761	-2.82272556839828	732	somatic
-3.22110808108024	-2.82278552089726	733	somatic
-3.21937577692285	-2.82284490068612	734	somatic
-3.21764187793146	-2.8229037078966	735	somatic
-3.2159063809021	-2.82296194266043	736	somatic
-3.2141692826308	-2.82301960510937	737	somatic
-3.21243057991358	-2.82307669537515	738	somatic
-3.21069026954647	-2.82313321358951	739	somatic
-3.2089483483255	-2.8231891598842	740	somatic
-3.20720481304668	-2.82324453439096	741	somatic
-3.20545966058233	-2.8232993372061	742	somatic
-3.20371288810977	-2.82335356828419	743	somatic
-3.20196449288265	-2.82340722754437	744	somatic
-3.20021447215456	-2.82346031490577	745	somatic
-3.19846282317913	-2.82351283028753	746	somatic
-3.19670954320998	-2.82356477360879	747	somatic
-3.19495462950072	-2.82361614478868	748	somatic
-3.19319807930498	-2.82366694374634	749	somatic
-3.19143988987636	-2.82371717040092	750	somatic
-3.1896800584685	-2.82376682467154	751	somatic
-3.18791858233499	-2.82381590647734	752	somatic
-3.18615545872948	-2.82386441573747	753	somatic
-3.18439068490556	-2.82391235237105	754	somatic
-3.18262425811686	-2.82395971629723	755	somatic
-3.18085617561699	-2.82400650743513	756	somatic
-3.17908643465958	-2.82405272570391	757	somatic
-3.17731503249824	-2.82409837102269	758	somatic
-3.17554196638659	-2.82414344331062	759	somatic
-3.17376723357825	-2.82418794248682	760	somatic
-3.17199083132683	-2.82423186847044	761	somatic
-3.17021275688596	-2.82427522118062	762	somatic
-3.16843300750924	-2.82431800053648	763	somatic
-3.16665158045031	-2.82436020645718	764	somatic
-3.16486847296276	-2.82440183886184	765	somatic
-3.16308368230023	-2.8244428976696	766	somatic
-3.16129720571633	-2.8244833827996	767	somatic
-3.15950904046469	-2.82452329417098	768	somatic
-3.1577191837989	-2.82456263170287	769	somatic
-3.1559276329726	-2.82460139531442	770	somatic
-3.1541343852394	-2.82463958492475	771	somatic
-3.15233943785292	-2.824677200453	772	somatic
-3.15054278806678	-2.82471424181832	773	somatic
-3.14874443313459	-2.82475070893983	774	somatic
-3.14694437030998	-2.82478660173668	775	somatic
-3.14514259684655	-2.82482192012801	776	somatic
-3.14333910999794	-2.82485666403295	777	somatic
-3.14153390701775	-2.82489083337063	778	somatic
-3.1397269851596	-2.82492442806019	779	somatic
-3.13791834167711	-2.82495744802078	780	somatic
-3.1361079738239	-2.82498989317153	781	somatic
-3.13429587885359	-2.82502176343157	782	somatic
-3.13248205401979	-2.82505305872004	783	somatic
-3.13066649657613	-2.82508377895609	784	somatic
-3.12884920377621	-2.82511392405884	785	somatic
-3.12703017287366	-2.82514349394744	786	somatic
-3.12520940112209	-2.82517248854101	787	somatic
-3.12338688577513	-2.82520090775871	788	somatic
-3.12156262416443	-2.82522875154283	789	somatic
-3.11973661393384	-2.82525601992842	790	somatic
-3.11790885280524	-2.82528271297368	791	somatic
-3.11607933850052	-2.8253088307368	792	somatic
-3.11424806874156	-2.82533437327601	793	somatic
-3.11241504125025	-2.82535934064949	794	somatic
-3.11058025374848	-2.82538373291547	795	somatic
-3.10874370395813	-2.82540755013214	796	somatic
-3.10690538960108	-2.82543079235771	797	somatic
-3.10506530839923	-2.82545345965039	798	somatic
-3.10322345807446	-2.82547555206837	799	somatic
-3.10137983634865	-2.82549706966988	800	somatic
-3.09953444094369	-2.82551801251311	801	somatic
-3.09768726958147	-2.82553838065626	802	somatic
-3.09583831998387	-2.82555817415755	803	somatic
-3.09398758987277	-2.82557739307518	804	somatic
-3.09213507697008	-2.82559603746735	805	somatic
-3.09028077899766	-2.82561410739228	806	somatic
-3.0884246936774	-2.82563160290816	807	somatic
-3.0865668187312	-2.8256485240732	808	somatic
-3.08470715188093	-2.82566487094561	809	somatic
-3.08284569084849	-2.8256806435836	810	somatic
-3.08098243335576	-2.82569584204536	811	somatic
-3.07911737712462	-2.82571046638911	812	somatic
-3.07725051987696	-2.82572451667305	813	somatic
-3.07538185933467	-2.82573799295538	814	somatic
-3.07351139321963	-2.82575089529431	815	somatic
-3.07163911925373	-2.82576322374805	816	somatic
-3.06976503515885	-2.82577497837481	817	somatic
-3.06788913865688	-2.82578615923278	818	somatic
-3.06601142746971	-2.82579676638018	819	somatic
-3.06413189931922	-2.8258067998752	820	somatic
-3.06225055192729	-2.82581625977607	821	somatic
-3.06036738301582	-2.82582514614097	822	somatic
-3.05848239030669	-2.82583345902812	823	somatic
-3.05659557152178	-2.82584119849572	824	somatic
-3.05470692438299	-2.82584836460198	825	somatic
-3.05281644661219	-2.8258549574051	826	somatic
-3.05092413593127	-2.82586097696329	827	somatic
-3.04902999006212	-2.82586642333475	828	somatic
-3.04713400672662	-2.8258712965777	829	somatic
-3.04523618364667	-2.82587559675033	830	somatic
-3.04333651854414	-2.82587932391085	831	somatic
-3.04143500914092	-2.82588247811747	832	somatic
-3.0395316531589	-2.82588505942839	833	somatic
-3.03762644831996	-2.82588706790182	834	somatic
-3.03571939243215	-2.82588850365247	835	somatic
-3.03381048364815	-2.82588936702104	836	somatic
-3.03189972020679	-2.82588965840474	837	somatic
-3.02998710034692	-2.8258893782008	838	somatic
-3.02807262230737	-2.82588852680641	839	somatic
-3.02615628432699	-2.82588710461879	840	somatic
-3.02423808464461	-2.82588511203515	841	somatic
-3.02231802149907	-2.8258825494527	842	somatic
-3.0203960931292	-2.82587941726866	843	somatic
-3.01847229777385	-2.82587571588022	844	somatic
-3.01654663367186	-2.82587144568462	845	somatic
-3.01461909906207	-2.82586660707904	846	somatic
-3.01268969218331	-2.82586120046072	847	somatic
-3.01075841127442	-2.82585522622685	848	somatic
-3.00882525457424	-2.82584868477465	849	somatic
-3.00689022032161	-2.82584157650133	850	somatic
-3.00495330675537	-2.8258339018041	851	somatic
-3.00301451211435	-2.82582566108017	852	somatic
-3.00107383463741	-2.82581685472676	853	somatic
-2.99913127256336	-2.82580748314107	854	somatic
-2.99718682413106	-2.82579754672031	855	somatic
-2.99524048757935	-2.8257870458617	856	somatic
-2.99329226114705	-2.82577598096245	857	somatic
-2.99134214307301	-2.82576435241977	858	somatic
-2.98939013159607	-2.82575216063086	859	somatic
-2.98743622495506	-2.82573940599295	860	somatic
-2.98548042138884	-2.82572608890323	861	somatic
-2.98352271913622	-2.82571220975893	862	somatic
-2.98156311643606	-2.82569776895725	863	somatic
-2.97960161152719	-2.82568276689541	864	somatic
-2.97763820264845	-2.82566720397061	865	somatic
-2.97567288803868	-2.82565108058007	866	somatic
-2.97370566593672	-2.82563439712099	867	somatic
-2.9717365345814	-2.82561715399059	868	somatic
-2.96976549221157	-2.82559935158609	869	somatic
-2.96779253706606	-2.82558099030468	870	somatic
-2.96581766738372	-2.82556207054359	871	somatic
-2.96384088140338	-2.82554259270002	872	somatic
-2.96186217736387	-2.82552255717118	873	somatic
-2.95988155350405	-2.82550196435429	874	somatic
-2.95789900806274	-2.82548081464655	875	somatic
-2.95591453927879	-2.82545910844518	876	somatic
-2.95392814539103	-2.82543684614739	877	somatic
-2.95193982463831	-2.82541402815039	878	somatic
-2.94994957525946	-2.82539065485138	879	somatic
-2.94795739549332	-2.82536672664759	880	somatic
-2.94596328369336	-2.82534224398287	881	somatic
-2.94396723867165	-2.82531720748768	882	somatic
-2.94196925935484	-2.82529161783913	883	somatic
-2.93996934466964	-2.82526547571433	884	somatic
-2.93796749354272	-2.82523878179038	885	somatic
-2.93596370490076	-2.82521153674439	886	somatic
-2.93395797767045	-2.82518374125347	887	somatic
-2.93195031077847	-2.82515539599473	888	somatic
-2.92994070315151	-2.82512650164528	889	somatic
-2.92792915371624	-2.82509705888222	890	somatic
-2.92591566139935	-2.82506706838266	891	somatic
-2.92390022512752	-2.82503653082372	892	somatic
-2.92188284382744	-2.82500544688249	893	somatic
-2.91986351642579	-2.82497381723609	894	somatic
-2.91784224184925	-2.82494164256162	895	somatic
-2.91581901902451	-2.8249089235362	896	somatic
-2.91379384687824	-2.82487566083693	897	somatic
-2.91176672433713	-2.82484185514091	898	somatic
-2.90973765032787	-2.82480750712526	899	somatic
-2.90770662377713	-2.82477261746709	900	somatic
-2.90567364361161	-2.8247371868435	901	somatic
-2.90363870875797	-2.8247012159316	902	somatic
-2.90160181814292	-2.8246647054085	903	somatic
-2.89956297069312	-2.82462765595131	904	somatic
-2.89752216533526	-2.82459006823713	905	somatic
-2.89547940099603	-2.82455194294307	906	somatic
-2.89343467660211	-2.82451328074625	907	somatic
-2.89138799108017	-2.82447408232376	908	somatic
-2.88933934335691	-2.82443434835272	909	somatic
-2.88728873235901	-2.82439407951024	910	somatic
-2.88523615701315	-2.82435327647341	911	somatic
-2.88318161624601	-2.82431193991936	912	somatic
-2.88112510898428	-2.82427007052519	913	somatic
-2.87906663415463	-2.82422766896801	914	somatic
-2.87700619068376	-2.82418473592492	915	somatic
-2.87494377749834	-2.82414127207303	916	somatic
-2.87287939352506	-2.82409727808945	917	somatic
-2.87081303769061	-2.8240527546513	918	somatic
-2.86874470892165	-2.82400770243567	919	somatic
-2.86667440614489	-2.82396212211967	920	somatic
-2.86460212828699	-2.82391601438042	921	somatic
-2.86252787427464	-2.82386937989502	922	somatic
-2.86045164303454	-2.82382221934058	923	somatic
-2.85837343349335	-2.82377453339421	924	somatic
-2.85629324457776	-2.82372632273301	925	somatic
-2.85421107521446	-2.8236775880341	926	somatic
-2.85212692433013	-2.82362832997457	927	somatic
-2.85004079099101	-2.8235785492367	928	somatic
-2.84795267482157	-2.82352824652335	929	somatic
-2.84586257558587	-2.82347742254253	930	somatic
-2.84377049304793	-2.82342607800228	931	somatic
-2.84167642697179	-2.8233742136106	932	somatic
-2.8395803771215	-2.82332183007553	933	somatic
-2.83748234326108	-2.82326892810507	934	somatic
-2.83538232515458	-2.82321550840725	935	somatic
-2.83328032256604	-2.82316157169009	936	somatic
-2.8311763352595	-2.8231071186616	937	somatic
-2.82907036299898	-2.82305215002982	938	somatic
-2.82696240554854	-2.82299666650275	939	somatic
-2.82485246267221	-2.82294066878842	940	somatic
-2.82274053413402	-2.82288415759485	941	somatic
-2.82062661969802	-2.82282713363006	942	somatic
-2.81851071912824	-2.82276959760206	943	somatic
-2.81639283218872	-2.82271155021889	944	somatic
-2.8142729586435	-2.82265299218855	945	somatic
-2.81215109825662	-2.82259392421906	946	somatic
-2.81002725079211	-2.82253434701846	947	somatic
-2.80790141601402	-2.82247426129475	948	somatic
-2.80577359368638	-2.82241366775596	949	somatic
-2.80364378357323	-2.8223525671101	950	somatic
-2.8015119854386	-2.8222909600652	951	somatic
-2.79937819904655	-2.82222884732928	952	somatic
-2.7972424241611	-2.82216622961035	953	somatic
-2.79510466054629	-2.82210310761645	954	somatic
-2.79296490796616	-2.82203948205557	955	somatic
-2.79082316618475	-2.82197535363576	956	somatic
-2.78867943496609	-2.82191072306502	957	somatic
-2.78653371407424	-2.82184559105137	958	somatic
-2.78438600327321	-2.82177995830284	959	somatic
-2.78223630232705	-2.82171382552745	960	somatic
-2.78008461099981	-2.82164719343321	961	somatic
-2.77793092905551	-2.82158006272815	962	somatic
-2.7757752562582	-2.82151243412028	963	somatic
-2.77361759237191	-2.82144430831763	964	somatic
-2.77145793716069	-2.82137568602821	965	somatic
-2.76929629038856	-2.82130656796005	966	somatic
-2.76713265181957	-2.82123695482117	967	somatic
-2.76496702121776	-2.82116684731957	968	somatic
-2.76279939834716	-2.8210962461633	969	somatic
-2.76062978297182	-2.82102515206035	970	somatic
-2.75845817485576	-2.82095356571876	971	somatic
-2.75628457376304	-2.82088148784655	972	somatic
-2.75410897945768	-2.82080891915173	973	somatic
-2.7519313918584	-2.8207358603363	974	somatic
-2.74975181150263	-2.82066231207817	975	somatic
-2.74757023908246	-2.8205882750492	976	somatic
-2.74538667528999	-2.82051374992129	977	somatic
-2.74320112081733	-2.82043873736632	978	somatic
-2.74101357635657	-2.82036323805615	979	somatic
-2.73882404259981	-2.82028725266268	980	somatic
-2.73663252023915	-2.82021078185777	981	somatic
-2.73443900996669	-2.82013382631332	982	somatic
-2.73224351247454	-2.8200563867012	983	somatic
-2.73004602845478	-2.81997846369328	984	somatic
-2.72784655859952	-2.81990005796146	985	somatic
-2.72564510360086	-2.8198211701776	986	somatic
-2.7234416641509	-2.81974180101359	987	somatic
-2.72123624094174	-2.81966195114131	988	somatic
-2.71902883466547	-2.81958162123264	989	somatic
-2.7168194460142	-2.81950081195945	990	somatic
-2.71460807568002	-2.81941952399363	991	somatic
-2.71239472435504	-2.81933775800706	992	somatic
-2.71017939273136	-2.81925551467161	993	somatic
-2.70796208150106	-2.81917279465916	994	somatic
-2.70574279135627	-2.8190895986416	995	somatic
-2.70352152298906	-2.8190059272908	996	somatic
-2.70129827709155	-2.81892178127865	997	somatic
-2.69907305435583	-2.81883716127702	998	somatic
-2.696845855474	-2.81875206795779	999	somatic
-2.69461668113817	-2.81866650199285	1000	somatic
-2.69238553204042	-2.81858046405406	1001	somatic
-2.69015240887286	-2.81849395481332	1002	somatic
-2.68791731232759	-2.8184069749425	1003	somatic
-2.68568024309672	-2.81831952511348	1004	somatic
-2.68344120187232	-2.81823160599813	1005	somatic
-2.68120018934652	-2.81814321826835	1006	somatic
-2.67895720621141	-2.81805436259601	1007	somatic
-2.67671225315908	-2.81796503965298	1008	somatic
-2.67446533088164	-2.81787525011115	1009	somatic
-2.67221644007118	-2.8177849946424	1010	somatic
-2.66996558141981	-2.81769427391861	1011	somatic
-2.66771275561962	-2.81760308861165	1012	somatic
-2.66545796336271	-2.81751143939341	1013	somatic
-2.6632012053412	-2.81741932693576	1014	somatic
-2.66094248224716	-2.81732675191059	1015	somatic
-2.6586817947727	-2.81723371498977	1016	somatic
-2.65641914360993	-2.81714021684519	1017	somatic
-2.65415452945094	-2.81704625814872	1018	somatic
-2.65188795298783	-2.81695183957225	1019	somatic
-2.64961941508076	-2.81685696179384	1020	somatic
-2.64734891726219	-2.81676162551632	1021	somatic
-2.64507646123261	-2.81666583144872	1022	somatic
-2.64280204869252	-2.81656958030006	1023	somatic
-2.64052568134244	-2.81647287277935	1024	somatic
-2.63824736088288	-2.81637570959563	1025	somatic
-2.63596708901433	-2.81627809145791	1026	somatic
-2.63368486743731	-2.81618001907522	1027	somatic
-2.63140069785232	-2.81608149315657	1028	somatic
-2.62911458195987	-2.815982514411	1029	somatic
-2.62682652146047	-2.81588308354751	1030	somatic
-2.62453651805461	-2.81578320127514	1031	somatic
-2.62224457344281	-2.81568286830289	1032	somatic
-2.61995068932558	-2.81558208533981	1033	somatic
-2.61765486740342	-2.8154808530949	1034	somatic
-2.61535710937683	-2.81537917227719	1035	somatic
-2.61305741694633	-2.81527704359571	1036	somatic
-2.61075579181242	-2.81517446775946	1037	somatic
-2.6084522356756	-2.81507144547748	1038	somatic
-2.60614675023639	-2.81496797745879	1039	somatic
-2.60383933719529	-2.8148640644124	1040	somatic
-2.6015299982528	-2.81475970704735	1041	somatic
-2.59921873510943	-2.81465490607264	1042	somatic
-2.59690554946569	-2.81454966219731	1043	somatic
-2.59459044302209	-2.81444397613037	1044	somatic
-2.59227341747913	-2.81433784858086	1045	somatic
-2.58995447453731	-2.81423128025778	1046	somatic
-2.58763361589716	-2.81412427187016	1047	somatic
-2.58531084325916	-2.81401682412702	1048	somatic
-2.58298615832383	-2.81390893773739	1049	somatic
-2.58065956279167	-2.81380061341028	1050	somatic
-2.57833105836319	-2.81369185185472	1051	somatic
-2.5760006467389	-2.81358265377972	1052	somatic
-2.5736683296193	-2.81347301989433	1053	somatic
-2.5713341087049	-2.81336295090754	1054	somatic
-2.56899798569621	-2.81325244752839	1055	somatic
-2.56665996229373	-2.81314151046589	1056	somatic
-2.56432004019797	-2.81303014042907	1057	somatic
-2.56197822110944	-2.81291833812695	1058	somatic
-2.55963450672863	-2.81280610426856	1059	somatic
-2.55728889875607	-2.8126934395629	1060	somatic
-2.55494139889225	-2.81258034471901	1061	somatic
-2.55259200883767	-2.81246682044591	1062	somatic
-2.55024073029286	-2.81235286745262	1063	somatic
-2.54788756495831	-2.81223848644816	1064	somatic
-2.54553251453454	-2.81212367814155	1065	somatic
-2.54317558090747	-2.81200844321242	1066	somatic
-2.54081676670483	-2.81189278222288	1067	somatic
-2.53845607473976	-2.81177669570562	1068	somatic
-2.5360935078254	-2.81166018419334	1069	somatic
-2.53372906877489	-2.81154324821876	1070	somatic
-2.53136276040139	-2.81142588831457	1071	somatic
-2.52899458551803	-2.81130810501348	1072	somatic
-2.52662454693796	-2.8111898988482	1073	somatic
-2.52425264747432	-2.81107127035142	1074	somatic
-2.52187888994027	-2.81095222005586	1075	somatic
-2.51950327714894	-2.81083274849421	1076	somatic
-2.51712581191348	-2.81071285619918	1077	somatic
-2.51474649704703	-2.81059254370348	1078	somatic
-2.51236533536275	-2.81047181153981	1079	somatic
-2.50998232967377	-2.81035066024087	1080	somatic
-2.50759748279323	-2.81022909033937	1081	somatic
-2.50521079753429	-2.81010710236801	1082	somatic
-2.50282227671009	-2.8099846968595	1083	somatic
-2.50043192313377	-2.80986187434654	1084	somatic
-2.49803973961848	-2.80973863536184	1085	somatic
-2.49564572897736	-2.80961498043809	1086	somatic
-2.49324989402356	-2.80949091010801	1087	somatic
-2.49085223757022	-2.8093664249043	1088	somatic
-2.48845276243049	-2.80924152535966	1089	somatic
-2.4860514714175	-2.80911621200679	1090	somatic
-2.48364836734442	-2.80899048537841	1091	somatic
-2.48124345302438	-2.80886434600721	1092	somatic
-2.47883673127052	-2.8087377944259	1093	somatic
-2.47642820489599	-2.80861083116718	1094	somatic
-2.47401787671394	-2.80848345676377	1095	somatic
-2.47160574953751	-2.80835567174835	1096	somatic
-2.46919182617985	-2.80822747665364	1097	somatic
-2.46677610945409	-2.80809887201234	1098	somatic
-2.46435860217339	-2.80796985835716	1099	somatic
-2.46193930715089	-2.8078404362208	1100	somatic
-2.45951822719974	-2.80771060613596	1101	somatic
-2.45709536513307	-2.80758036863534	1102	somatic
-2.45467072376404	-2.80744972425166	1103	somatic
-2.45224430590578	-2.80731867351762	1104	somatic
-2.44981611437145	-2.80718721696591	1105	somatic
-2.44738615197419	-2.80705535512926	1106	somatic
-2.44495442152714	-2.80692308854035	1107	somatic
-2.44252092584345	-2.80679041773189	1108	somatic
-2.44008566773626	-2.80665734323659	1109	somatic
-2.43764865001872	-2.80652386558716	1110	somatic
-2.43520987550397	-2.80638998531629	1111	somatic
-2.43276934700515	-2.80625570295669	1112	somatic
-2.43032706754604	-2.80612101892189	1113	somatic
-2.42788304099284	-2.80598593314875	1114	somatic
-2.4254372714224	-2.80585044545492	1115	somatic
-2.42298976291156	-2.80571455565809	1116	somatic
-2.42054051953714	-2.80557826357593	1117	somatic
-2.418089545376	-2.80544156902612	1118	somatic
-2.41563684450496	-2.80530447182632	1119	somatic
-2.41318242100086	-2.80516697179422	1120	somatic
-2.41072627894055	-2.80502906874748	1121	somatic
-2.40826842240086	-2.80489076250378	1122	somatic
-2.40580885545862	-2.80475205288079	1123	somatic
-2.40334758219067	-2.80461293969619	1124	somatic
-2.40088460667386	-2.80447342276765	1125	somatic
-2.39841993298501	-2.80433350191284	1126	somatic
-2.39595356520097	-2.80419317694945	1127	somatic
-2.39348550739857	-2.80405244769513	1128	somatic
-2.39101576365466	-2.80391131396757	1129	somatic
-2.38854433804606	-2.80376977558444	1130	somatic
-2.38607123464962	-2.80362783236341	1131	somatic
-2.38359645754217	-2.80348548412217	1132	somatic
-2.38112001080055	-2.80334273067837	1133	somatic
-2.37864189850159	-2.80319957184969	1134	somatic
-2.37616212472215	-2.80305600745382	1135	somatic
-2.37368069353905	-2.80291203730842	1136	somatic
-2.37119760902912	-2.80276766123116	1137	somatic
-2.36871287526922	-2.80262287903972	1138	somatic
-2.36622649633617	-2.80247769055178	1139	somatic
-2.36373847630681	-2.80233209558501	1140	somatic
-2.36124881925798	-2.80218609395708	1141	somatic
-2.35875752926652	-2.80203968548566	1142	somatic
-2.35626461040926	-2.80189286998843	1143	somatic
-2.35377006676304	-2.80174564728307	1144	somatic
-2.35127390240471	-2.80159801718724	1145	somatic
-2.34877612141109	-2.80144997951862	1146	somatic
-2.34627672785903	-2.80130153409489	1147	somatic
-2.34377572582536	-2.80115268073371	1148	somatic
-2.34127311938691	-2.80100341925277	1149	somatic
-2.33876891262054	-2.80085374946973	1150	somatic
-2.33626310960307	-2.80070367120227	1151	somatic
-2.33375571441134	-2.80055318426807	1152	somatic
-2.33124673112219	-2.80040228848479	1153	somatic
-2.32873616381245	-2.80025098367012	1154	somatic
-2.32622401655897	-2.80009926964172	1155	somatic
-2.32371029343858	-2.79994714621726	1156	somatic
-2.32119499852812	-2.79979461321444	1157	somatic
-2.31867813590443	-2.7996416704509	1158	somatic
-2.31615970986802	-2.79948831766725	1159	somatic
-2.31363972561414	-2.79933455429575	1160	somatic
-2.31111818856172	-2.79918037969154	1161	somatic
-2.30859510412967	-2.79902579320982	1162	somatic
-2.30607047773694	-2.79887079420574	1163	somatic
-2.30354431480244	-2.79871538203448	1164	somatic
-2.30101662074509	-2.7985595560512	1165	somatic
-2.29848740098383	-2.79840331561107	1166	somatic
-2.29595666093758	-2.79824666006926	1167	somatic
-2.29342440602527	-2.79808958878094	1168	somatic
-2.29089064166582	-2.79793210110128	1169	somatic
-2.28835537327816	-2.79777419638545	1170	somatic
-2.28581860628121	-2.79761587398861	1171	somatic
-2.2832803460939	-2.79745713326594	1172	somatic
-2.28074059813516	-2.7972979735726	1173	somatic
-2.27819936782391	-2.79713839426376	1174	somatic
-2.27565666057907	-2.7969783946946	1175	somatic
-2.27311248181958	-2.79681797422027	1176	somatic
-2.27056683696436	-2.79665713219595	1177	somatic
-2.26801973143233	-2.79649586797682	1178	somatic
-2.26547117064243	-2.79633418091803	1179	somatic
-2.26292116001357	-2.79617207037475	1180	somatic
-2.26036970496468	-2.79600953570216	1181	somatic
-2.25781681091469	-2.79584657625542	1182	somatic
-2.25526248328253	-2.7956831913897	1183	somatic
-2.25270672748711	-2.79551938046018	1184	somatic
-2.25014954894738	-2.79535514282201	1185	somatic
-2.24759095308224	-2.79519047783037	1186	somatic
-2.24503094531063	-2.79502538484043	1187	somatic
-2.24246953105148	-2.79485986320736	1188	somatic
-2.2399067157237	-2.79469391228632	1189	somatic
-2.23734250474623	-2.79452753143248	1190	somatic
-2.23477690353799	-2.79436072000102	1191	somatic
-2.23220991751791	-2.7941934773471	1192	somatic
-2.22964155210491	-2.79402580282588	1193	somatic
-2.22707181271792	-2.79385769579255	1194	somatic
-2.22450070477586	-2.79368915560227	1195	somatic
-2.22192823369767	-2.7935201816102	1196	somatic
-2.21935440490226	-2.79335077317152	1197	somatic
-2.21677922380856	-2.79318092964139	1198	somatic
-2.2142026958355	-2.79301065037498	1199	somatic
-2.211624826402	-2.79283993472747	1200	somatic
-2.209045620927	-2.79266878205402	1201	somatic
-2.20646508482941	-2.79249719170979	1202	somatic
-2.20388322352816	-2.79232516304997	1203	somatic
-2.20130004244218	-2.79215269542971	1204	somatic
-2.19871554721673	-2.79197978816317	1205	somatic
-2.19612974440244	-2.79180644040042	1206	somatic
-2.19354264077628	-2.79163265125049	1207	somatic
-2.19095424311522	-2.79145841982246	1208	somatic
-2.18836455819623	-2.79128374522535	1209	somatic
-2.18577359279626	-2.79110862656823	1210	somatic
-2.1831813536923	-2.79093306296014	1211	somatic
-2.1805878476613	-2.79075705351013	1212	somatic
-2.17799308148024	-2.79058059732726	1213	somatic
-2.17539706192608	-2.79040369352056	1214	somatic
-2.17279979577579	-2.79022634119909	1215	somatic
-2.17020128980634	-2.7900485394719	1216	somatic
-2.1676015507947	-2.78987028744803	1217	somatic
-2.16500058551784	-2.78969158423655	1218	somatic
-2.16239840075271	-2.78951242894649	1219	somatic
-2.1597950032763	-2.7893328206869	1220	somatic
-2.15719039986557	-2.78915275856684	1221	somatic
-2.15458459729748	-2.78897224169536	1222	somatic
-2.151977602349	-2.78879126918149	1223	somatic
-2.14936942179711	-2.7886098401343	1224	somatic
-2.14676006241876	-2.78842795366283	1225	somatic
-2.14414953099094	-2.78824560887614	1226	somatic
-2.1415378342906	-2.78806280488326	1227	somatic
-2.13892497909471	-2.78787954079325	1228	somatic
-2.13631097218024	-2.78769581571516	1229	somatic
-2.13369582032416	-2.78751162875804	1230	somatic
-2.13107953030344	-2.78732697903094	1231	somatic
-2.12846210889504	-2.7871418656429	1232	somatic
-2.12584356287593	-2.78695628770298	1233	somatic
-2.12322389902308	-2.78677024432023	1234	somatic
-2.12060312411346	-2.78658373460369	1235	somatic
-2.11798124492404	-2.78639675766241	1236	somatic
-2.11535826823178	-2.78620931260545	1237	somatic
-2.11273420081365	-2.78602139854185	1238	somatic
-2.11010904944662	-2.78583301458066	1239	somatic
-2.10748282090766	-2.78564415983094	1240	somatic
-2.10485552197372	-2.78545483340172	1241	somatic
-2.1022271594218	-2.78526503440206	1242	somatic
-2.09959774002884	-2.78507476194102	1243	somatic
-2.09696727057182	-2.78488401512763	1244	somatic
-2.09433575782771	-2.78469279307095	1245	somatic
-2.09170320857347	-2.78450109488002	1246	somatic
-2.08906962958607	-2.7843089196639	1247	somatic
-2.08643502764248	-2.78411626653164	1248	somatic
-2.08379940951967	-2.78392313459228	1249	somatic
-2.0811627819946	-2.78372952295488	1250	somatic
-2.07852515184425	-2.78353543072847	1251	somatic
-2.07588652605307	-2.78334085697775	1252	somatic
-2.07324691243551	-2.78314580058988	1253	somatic
-2.07060631901353	-2.78295026040766	1254	somatic
-2.06796475380905	-2.78275423527389	1255	somatic
-2.06532222484404	-2.78255772403137	1256	somatic
-2.06267874014042	-2.7823607255229	1257	somatic
-2.06003430772014	-2.78216323859129	1258	somatic
-2.05738893560516	-2.78196526207932	1259	somatic
-2.0547426318174	-2.78176679482979	1260	somatic
-2.05209540437882	-2.78156783568552	1261	somatic
-2.04944726131136	-2.78136838348929	1262	somatic
-2.04679821063696	-2.78116843708392	1263	somatic
-2.04414826037757	-2.78096799531218	1264	somatic
-2.04149741855513	-2.7807670570169	1265	somatic
-2.03884569319158	-2.78056562104085	1266	somatic
-2.03619309230888	-2.78036368622686	1267	somatic
-2.03353962392895	-2.7801612514177	1268	somatic
-2.03088529607375	-2.7799583154562	1269	somatic
-2.02823011676522	-2.77975487718513	1270	somatic
-2.02557409402531	-2.77955093544731	1271	somatic
-2.02291723587595	-2.77934648908553	1272	somatic
-2.02025955033909	-2.77914153694259	1273	somatic
-2.01760104543668	-2.77893607786129	1274	somatic
-2.01494172919066	-2.77873011068444	1275	somatic
-2.01228160962297	-2.77852363425482	1276	somatic
-2.00962069475556	-2.77831664741524	1277	somatic
-2.00695899261037	-2.77810914900851	1278	somatic
-2.00429651120935	-2.77790113787741	1279	somatic
-2.00163325857443	-2.77769261286475	1280	somatic
-1.99896924272757	-2.77748357281332	1281	somatic
-1.9963044716907	-2.77727401656594	1282	somatic
-1.99363895348577	-2.77706394296539	1283	somatic
-1.99097269613473	-2.77685335085447	1284	somatic
-1.98830570765951	-2.77664223907599	1285	somatic
-1.98563799608206	-2.77643060647275	1286	somatic
-1.98296956942434	-2.77621845188754	1287	somatic
-1.98030043570827	-2.77600577416317	1288	somatic
-1.9776306029558	-2.77579257214243	1289	somatic
-1.97496007918888	-2.77557884466812	1290	somatic
-1.97228887242946	-2.77536459058304	1291	somatic
-1.96961699069946	-2.77514980873	1292	somatic
-1.96694444202085	-2.77493449795179	1293	somatic
-1.96427123441556	-2.7747186570912	1294	somatic
-1.96159737590553	-2.77450228499105	1295	somatic
-1.95892287451272	-2.77428538049413	1296	somatic
-1.95624773825906	-2.77406794244324	1297	somatic
-1.95357197533129	-2.77384996966429	1298	somatic
-1.95089559457531	-2.77363146091566	1299	somatic
-1.94821860500181	-2.77341241493884	1300	somatic
-1.94554101562149	-2.77319283047531	1301	somatic
-1.94286283544504	-2.77297270626656	1302	somatic
-1.94018407348315	-2.77275204105409	1303	somatic
-1.93750473874651	-2.77253083357938	1304	somatic
-1.93482484024582	-2.77230908258392	1305	somatic
-1.93214438699178	-2.7720867868092	1306	somatic
-1.92946338799506	-2.7718639449967	1307	somatic
-1.92678185226636	-2.77164055588793	1308	somatic
-1.92409978881639	-2.77141661822435	1309	somatic
-1.92141720665582	-2.77119213074748	1310	somatic
-1.91873411479536	-2.77096709219878	1311	somatic
-1.91605052224569	-2.77074150131976	1312	somatic
-1.91336643801751	-2.7705153568519	1313	somatic
-1.91068187112151	-2.77028865753669	1314	somatic
-1.90799683056838	-2.77006140211562	1315	somatic
-1.90531132536882	-2.76983358933017	1316	somatic
-1.90262536453352	-2.76960521792184	1317	somatic
-1.89993895707316	-2.76937628663212	1318	somatic
-1.89725211199846	-2.76914679420249	1319	somatic
-1.89456483832009	-2.76891673937444	1320	somatic
-1.89187714504874	-2.76868612088946	1321	somatic
-1.88918904119512	-2.76845493748904	1322	somatic
-1.88650053576992	-2.76822318791468	1323	somatic
-1.88381163778382	-2.76799087090784	1324	somatic
-1.88112235624752	-2.76775798521004	1325	somatic
-1.87843270017171	-2.76752452956275	1326	somatic
-1.87574267856709	-2.76729050270747	1327	somatic
-1.87305230044435	-2.76705590338567	1328	somatic
-1.87036157481417	-2.76682073033886	1329	somatic
-1.86767051068726	-2.76658498230852	1330	somatic
-1.8649791170743	-2.76634865803614	1331	somatic
-1.862287402986	-2.7661117562632	1332	somatic
-1.85959537743303	-2.76587427573121	1333	somatic
-1.8569030494261	-2.76563621518164	1334	somatic
-1.85421042797589	-2.76539757335598	1335	somatic
-1.8515175220931	-2.76515834899573	1336	somatic
-1.84882434078843	-2.76491854084236	1337	somatic
-1.84613089307256	-2.76467814763738	1338	somatic
-1.84343718795618	-2.76443716812227	1339	somatic
-1.84074323444999	-2.76419560103852	1340	somatic
-1.83804904156469	-2.76395344512761	1341	somatic
-1.83535461831096	-2.76371069913104	1342	somatic
-1.8326599736995	-2.7634673617903	1343	somatic
-1.82996511684383	-2.76322343188975	1344	somatic
-1.82727005726878	-2.76297890838528	1345	somatic
-1.82457480460202	-2.76273379027566	1346	somatic
-1.82187936847123	-2.76248807655966	1347	somatic
-1.81918375850405	-2.76224176623605	1348	somatic
-1.81648798432817	-2.7619948583036	1349	somatic
-1.81379205557124	-2.76174735176108	1350	somatic
-1.81109598186093	-2.76149924560725	1351	somatic
-1.80839977282491	-2.76125053884089	1352	somatic
-1.80570343809085	-2.76100123046076	1353	somatic
-1.8030069872864	-2.76075131946563	1354	somatic
-1.80031043003923	-2.76050080485427	1355	somatic
-1.79761377597702	-2.76024968562545	1356	somatic
-1.79491703472742	-2.75999796077795	1357	somatic
-1.79222021591811	-2.75974562931052	1358	somatic
-1.78952332917674	-2.75949269022193	1359	somatic
-1.78682638413099	-2.75923914251097	1360	somatic
-1.78412939040852	-2.75898498517638	1361	somatic
-1.781432357637	-2.75873021721695	1362	somatic
-1.77873529544408	-2.75847483763144	1363	somatic
-1.77603821345745	-2.75821884541863	1364	somatic
-1.77334112130476	-2.75796223957727	1365	somatic
-1.77064402861367	-2.75770501910614	1366	somatic
-1.76794694501187	-2.75744718300401	1367	somatic
-1.765249880127	-2.75718873026965	1368	somatic
-1.76255284358674	-2.75692965990182	1369	somatic
-1.75985584501876	-2.7566699708993	1370	somatic
-1.75715889405071	-2.75640966226084	1371	somatic
-1.75446200031027	-2.75614873298524	1372	somatic
-1.7517651734251	-2.75588718207124	1373	somatic
-1.74906842302286	-2.75562500851762	1374	somatic
-1.74637175873123	-2.75536221132315	1375	somatic
-1.74367519017787	-2.7550987894866	1376	somatic
-1.74097872699044	-2.75483474200673	1377	somatic
-1.73828237879661	-2.75457006788232	1378	somatic
-1.73558615522405	-2.75430476611213	1379	somatic
-1.73289006590042	-2.75403883569494	1380	somatic
-1.73019412045338	-2.75377227562951	1381	somatic
-1.72749832851062	-2.75350508491461	1382	somatic
-1.72480269969978	-2.75323726254901	1383	somatic
-1.72210724364853	-2.75296880753148	1384	somatic
-1.71941196998455	-2.75269971886078	1385	somatic
-1.71671688833549	-2.75242999553569	1386	somatic
-1.71402200832903	-2.75215963655498	1387	somatic
-1.71132733959283	-2.75188864091741	1388	somatic
-1.70863289175455	-2.75161700762175	1389	somatic
-1.70593867444186	-2.75134473566678	1390	somatic
-1.70324469729504	-2.75107182414132	1391	somatic
-1.70055097000478	-2.75079827249452	1392	somatic
-1.69785750227441	-2.75052408026557	1393	somatic
-1.69516430380724	-2.75024924699367	1394	somatic
-1.69247138430657	-2.74997377221802	1395	somatic
-1.68977875347573	-2.74969765547783	1396	somatic
-1.68708642101802	-2.74942089631228	1397	somatic
-1.68439439663676	-2.74914349426059	1398	somatic
-1.68170269003526	-2.74886544886195	1399	somatic
-1.67901131091684	-2.74858675965556	1400	somatic
-1.6763202689848	-2.74830742618063	1401	somatic
-1.67362957394247	-2.74802744797635	1402	somatic
-1.67093923549314	-2.74774682458192	1403	somatic
-1.66824926334015	-2.74746555553654	1404	somatic
-1.66555966718679	-2.74718364037942	1405	somatic
-1.66287045673639	-2.74690107864975	1406	somatic
-1.66018164169226	-2.74661786988674	1407	somatic
-1.6574932317577	-2.74633401362958	1408	somatic
-1.65480523663603	-2.74604950941748	1409	somatic
-1.65211766603057	-2.74576435678963	1410	somatic
-1.64943052964463	-2.74547855528523	1411	somatic
-1.64674383718152	-2.74519210444349	1412	somatic
-1.64405759834455	-2.7449050038036	1413	somatic
-1.64137182283705	-2.74461725290478	1414	somatic
-1.63868652036231	-2.7443288512862	1415	somatic
-1.63600170062365	-2.74403979848708	1416	somatic
-1.6333173733244	-2.74375009404662	1417	somatic
-1.63063354816785	-2.74345973750402	1418	somatic
-1.62795023485733	-2.74316872839847	1419	somatic
-1.62526744309614	-2.74287706626918	1420	somatic
-1.6225851825876	-2.74258475065534	1421	somatic
-1.61990346303503	-2.74229178109616	1422	somatic
-1.61722229414172	-2.74199815713084	1423	somatic
-1.61454168561101	-2.74170387829858	1424	somatic
-1.6118616471462	-2.74140894413858	1425	somatic
-1.60918218845061	-2.74111335419003	1426	somatic
-1.60650331922754	-2.74081710799214	1427	somatic
-1.60382504918031	-2.74052020508411	1428	somatic
-1.60114738801224	-2.74022264500514	1429	somatic
-1.59847034542663	-2.73992442729443	1430	somatic
-1.5957939311268	-2.73962555149117	1431	somatic
-1.59311815481607	-2.73932601713458	1432	somatic
-1.59044302619774	-2.73902582376385	1433	somatic
-1.58776855497514	-2.73872497091817	1434	somatic
-1.58509475085156	-2.73842345813676	1435	somatic
-1.58242162353033	-2.7381212849588	1436	somatic
-1.58107970625075	-2.73796931482057	1437	somatic
-1.57973796320872	-2.73781717805301	1438	somatic
-1.57839639557114	-2.73766487463144	1439	somatic
-1.5770550045049	-2.73751240453116	1440	somatic
-1.57571379117688	-2.73735976772749	1441	somatic
-1.57437275675397	-2.73720696419574	1442	somatic
-1.57303190240306	-2.73705399391121	1443	somatic
-1.57169122929103	-2.73690085684921	1444	somatic
-1.57035073858479	-2.73674755298506	1445	somatic
-1.5690104314512	-2.73659408229405	1446	somatic
-1.56767030905717	-2.73644044475151	1447	somatic
-1.56633037256958	-2.73628664033274	1448	somatic
-1.56499062315532	-2.73613266901305	1449	somatic
-1.56365106198128	-2.73597853076775	1450	somatic
-1.56231169021434	-2.73582422557215	1451	somatic
-1.5609725090214	-2.73566975340155	1452	somatic
-1.55963351956933	-2.73551511423127	1453	somatic
-1.55829472302504	-2.73536030803662	1454	somatic
-1.55695612055541	-2.73520533479291	1455	somatic
-1.55561771332732	-2.73505019447544	1456	somatic
-1.55427950250767	-2.73489488705952	1457	somatic
-1.55294148926334	-2.73473941252047	1458	somatic
-1.55160367476123	-2.73458377083359	1459	somatic
-1.55026606016821	-2.73442796197419	1460	somatic
-1.54892864665118	-2.73427198591758	1461	somatic
-1.54759143537703	-2.73411584263908	1462	somatic
-1.54625442751264	-2.73395953211398	1463	somatic
-1.54491762422491	-2.73380305431761	1464	somatic
-1.54358102668071	-2.73364640922526	1465	somatic
-1.54224463604695	-2.73348959681225	1466	somatic
-1.54090845349051	-2.73333261705389	1467	somatic
-1.53957248017827	-2.73317546992549	1468	somatic
-1.53823671727712	-2.73301815540235	1469	somatic
-1.53690116595396	-2.73286067345979	1470	somatic
-1.53556582737566	-2.73270302407311	1471	somatic
-1.53423070270913	-2.73254520721762	1472	somatic
-1.53289579312125	-2.73238722286864	1473	somatic
-1.53156109977889	-2.73222907100148	1474	somatic
-1.53022662384897	-2.73207075159143	1475	somatic
-1.52889236649835	-2.73191226461381	1476	somatic
-1.52755832889394	-2.73175361004394	1477	somatic
-1.52622451220261	-2.73159478785711	1478	somatic
-1.52489091759126	-2.73143579802864	1479	somatic
-1.52355754622678	-2.73127664053385	1480	somatic
-1.52222439927605	-2.73111731534803	1481	somatic
-1.52089147790596	-2.73095782244649	1482	somatic
-1.51955878327078	-2.73079816181043	1483	somatic
-1.51822631647427	-2.7306383334445	1484	somatic
-1.51689407860759	-2.73047833735924	1485	somatic
-1.51556207076186	-2.73031817356519	1486	somatic
-1.51423029402825	-2.7301578420729	1487	somatic
-1.51289874949789	-2.72999734289289	1488	somatic
-1.51156743826193	-2.72983667603572	1489	somatic
-1.51023636141151	-2.7296758415119	1490	somatic
-1.50890552003779	-2.729514839332	1491	somatic
-1.50757491523189	-2.72935366950653	1492	somatic
-1.50624454808498	-2.72919233204605	1493	somatic
-1.50491441968819	-2.72903082696109	1494	somatic
-1.50358453113267	-2.72886915426219	1495	somatic
-1.50225488350956	-2.72870731395989	1496	somatic
-1.50092547791001	-2.72854530606472	1497	somatic
-1.49959631542517	-2.72838313058723	1498	somatic
-1.49826739714617	-2.72822078753795	1499	somatic
-1.49693872416416	-2.72805827692742	1500	somatic
-1.4956102975703	-2.72789559876619	1501	somatic
-1.49428211845571	-2.72773275306478	1502	somatic
-1.49295418791156	-2.72756973983374	1503	somatic
-1.49162650702897	-2.72740655908361	1504	somatic
-1.49029907689911	-2.72724321082492	1505	somatic
-1.4889718986131	-2.72707969506822	1506	somatic
-1.48764497326211	-2.72691601182404	1507	somatic
-1.48631830193726	-2.72675216110291	1508	somatic
-1.48499188572972	-2.72658814291539	1509	somatic
-1.48366572573061	-2.72642395727201	1510	somatic
-1.4823398230311	-2.7262596041833	1511	somatic
-1.48101417872231	-2.72609508365981	1512	somatic
-1.4796887938954	-2.72593039571207	1513	somatic
-1.47836366964151	-2.72576554035062	1514	somatic
-1.47703880705179	-2.72560051758601	1515	somatic
-1.47571420721738	-2.72543532742876	1516	somatic
-1.47438987122943	-2.72526996988942	1517	somatic
-1.47306580017908	-2.72510444497853	1518	somatic
-1.47174199515747	-2.72493875270662	1519	somatic
-1.47041845725576	-2.72477289308424	1520	somatic
-1.46909518756508	-2.72460686612192	1521	somatic
-1.46777218717658	-2.7244406718302	1522	somatic
-1.46644945718141	-2.72427431021962	1523	somatic
-1.46512699867071	-2.72410778130072	1524	somatic
-1.46380481273562	-2.72394108508403	1525	somatic
-1.46248290046729	-2.7237742215801	1526	somatic
-1.46116126295687	-2.72360719079946	1527	somatic
-1.4598399012955	-2.72343999275266	1528	somatic
-1.45851881657433	-2.72327262745022	1529	somatic
-1.45719800986476	-2.72310509490726	1530	somatic
-1.45587748215931	-2.7229373951571	1531	somatic
-1.45455723443074	-2.72276952823764	1532	somatic
-1.45323726765184	-2.72260149418679	1533	somatic
-1.45191758279537	-2.72243329304243	1534	somatic
-1.45059818083411	-2.72226492484247	1535	somatic
-1.44927906274082	-2.72209638962479	1536	somatic
-1.44796022948829	-2.72192768742731	1537	somatic
-1.44664168204929	-2.72175881828791	1538	somatic
-1.44532342139659	-2.7215897822445	1539	somatic
-1.44400544850296	-2.72142057933496	1540	somatic
-1.44268776434118	-2.7212512095972	1541	somatic
-1.44137036988402	-2.72108167306912	1542	somatic
-1.44005326610425	-2.7209119697886	1543	somatic
-1.43873645397465	-2.72074209979355	1544	somatic
-1.437419934468	-2.72057206312187	1545	somatic
-1.43610370855706	-2.72040185981144	1546	somatic
-1.4347877772146	-2.72023148990018	1547	somatic
-1.43347214141341	-2.72006095342597	1548	somatic
-1.43215680212625	-2.71989025042671	1549	somatic
-1.4308417603259	-2.7197193809403	1550	somatic
-1.42952701698513	-2.71954834500464	1551	somatic
-1.42821257307671	-2.71937714265762	1552	somatic
-1.42689842957343	-2.71920577393714	1553	somatic
-1.42558458744804	-2.7190342388811	1554	somatic
-1.42427104767333	-2.7188625375274	1555	somatic
-1.42295781122207	-2.71869066991392	1556	somatic
-1.42164487906703	-2.71851863607857	1557	somatic
-1.42033225218099	-2.71834643605925	1558	somatic
-1.41901993153671	-2.71817406989385	1559	somatic
-1.41770791810698	-2.71800153762027	1560	somatic
-1.41639621286456	-2.7178288392764	1561	somatic
-1.41508481678223	-2.71765597490015	1562	somatic
-1.41377373083277	-2.71748294452941	1563	somatic
-1.41246295598894	-2.71730974820208	1564	somatic
-1.41115249322352	-2.71713638595605	1565	somatic
-1.40984234350928	-2.71696285782922	1566	somatic
-1.408532507819	-2.71678916385949	1567	somatic
-1.40722298712544	-2.71661530408475	1568	somatic
-1.40591378240139	-2.71644127854291	1569	somatic
-1.40460489461962	-2.71626708727185	1570	somatic
-1.40329632475289	-2.71609273030949	1571	somatic
-1.40198807377399	-2.7159182076937	1572	somatic
-1.40068014265569	-2.71574351946239	1573	somatic
-1.39937253237075	-2.71556866565347	1574	somatic
-1.39806524389196	-2.71539364630481	1575	somatic
-1.39675827817142	-2.71521846145878	1576	somatic
-1.39545163607855	-2.7150431111755	1577	somatic
-1.39414531846211	-2.71486759551956	1578	somatic
-1.39283932617087	-2.71469191455555	1579	somatic
-1.39153366005358	-2.71451606834804	1580	somatic
-1.39022832095901	-2.71434005696163	1581	somatic
-1.3889233097359	-2.7141638804609	1582	somatic
-1.38761862723302	-2.71398753891044	1583	somatic
-1.38631427429913	-2.71381103237482	1584	somatic
-1.38501025178299	-2.71363436091864	1585	somatic
-1.38370656053335	-2.71345752460648	1586	somatic
-1.38240320139898	-2.71328052350292	1587	somatic
-1.38110017522863	-2.71310335767255	1588	somatic
-1.37979748287106	-2.71292602717995	1589	somatic
-1.37849512517503	-2.7127485320897	1590	somatic
-1.37719310298931	-2.7125708724664	1591	somatic
-1.37589141716264	-2.71239304837463	1592	somatic
-1.37459006854379	-2.71221505987897	1593	somatic
-1.37328905798152	-2.712036907044	1594	somatic
-1.37198838632459	-2.71185858993432	1595	somatic
-1.37068805442175	-2.7116801086145	1596	somatic
-1.36938806312177	-2.71150146314914	1597	somatic
-1.36808841327339	-2.71132265360281	1598	somatic
-1.36678910572539	-2.71114368004009	1599	somatic
-1.36549014132652	-2.71096454252559	1600	somatic
-1.36419152092554	-2.71078524112387	1601	somatic
-1.36289324537121	-2.71060577589953	1602	somatic
-1.36159531551228	-2.71042614691715	1603	somatic
-1.36029773219752	-2.71024635424131	1604	somatic
-1.35900049627569	-2.7100663979366	1605	somatic
-1.35770360859554	-2.7098862780676	1606	somatic
-1.35640707000583	-2.7097059946989	1607	somatic
-1.35511088135533	-2.70952554789509	1608	somatic
-1.35381504349278	-2.70934493772074	1609	somatic
-1.35251955726696	-2.70916416424044	1610	somatic
-1.35122442352661	-2.70898322751878	1611	somatic
-1.3499296431205	-2.70880212762035	1612	somatic
-1.34863521689739	-2.70862086460972	1613	somatic
-1.34734114570604	-2.70843943855148	1614	somatic
-1.34604743039519	-2.70825784951021	1615	somatic
-1.34475407181362	-2.70807609755051	1616	somatic
-1.34346107081009	-2.70789418273696	1617	somatic
-1.34216842823334	-2.70771210513413	1618	somatic
-1.34087614493215	-2.70752986480662	1619	somatic
-1.33958422175526	-2.70734746181901	1620	somatic
-1.33829265955144	-2.70716489623588	1621	somatic
-1.33700145914669	-2.70698216813051	1622	somatic
-1.33571062127601	-2.70679927761089	1623	somatic
-1.33442014665162	-2.70661622479372	1624	somatic
-1.33313003598575	-2.70643300979567	1625	somatic
-1.33184028999065	-2.70624963273344	1626	somatic
-1.33055090937855	-2.70606609372371	1627	somatic
-1.32926189486168	-2.70588239288318	1628	somatic
-1.32797324715227	-2.70569853032851	1629	somatic
-1.32668496696256	-2.70551450617641	1630	somatic
-1.32539705500479	-2.70533032054356	1631	somatic
-1.32410951199118	-2.70514597354664	1632	somatic
-1.32282233863397	-2.70496146530234	1633	somatic
-1.3215355356454	-2.70477679592736	1634	somatic
-1.3202491037377	-2.70459196553837	1635	somatic
-1.3189630436231	-2.70440697425205	1636	somatic
-1.31767735601384	-2.70422182218511	1637	somatic
-1.31639204162215	-2.70403650945422	1638	somatic
-1.31510710116026	-2.70385103617608	1639	somatic
-1.31382253534041	-2.70366540246736	1640	somatic
-1.31253834487484	-2.70347960844475	1641	somatic
-1.31125453047577	-2.70329365422495	1642	somatic
-1.30997109285545	-2.70310753992463	1643	somatic
-1.3086880327261	-2.70292126566049	1644	somatic
-1.30740535079996	-2.70273483154921	1645	somatic
-1.30612304778926	-2.70254823770748	1646	somatic
-1.30484112440624	-2.70236148425198	1647	somatic
-1.30355958136314	-2.7021745712994	1648	somatic
-1.30227841937217	-2.70198749896643	1649	somatic
-1.30099763914559	-2.70180026736975	1650	somatic
-1.29971724139562	-2.70161287662605	1651	somatic
-1.2984372268345	-2.70142532685202	1652	somatic
-1.29715759617446	-2.70123761816434	1653	somatic
-1.29587835012774	-2.7010497506797	1654	somatic
-1.29459948940657	-2.70086172451479	1655	somatic
-1.29332101472318	-2.70067353978629	1656	somatic
-1.29204292678981	-2.7004851966109	1657	somatic
-1.29076522631869	-2.70029669510529	1658	somatic
-1.28948791402205	-2.70010803538615	1659	somatic
-1.28821099061214	-2.69991921757017	1660	somatic
-1.28693445680118	-2.69973024177404	1661	somatic
-1.2856583133014	-2.69954110811443	1662	somatic
-1.28438256082505	-2.69935181670805	1663	somatic
-1.28310720008436	-2.69916236767158	1664	somatic
-1.28183223179156	-2.6989727611217	1665	somatic
-1.28055765665888	-2.69878299717509	1666	somatic
-1.27928347539855	-2.69859307594845	1667	somatic
-1.27800968870133	-2.69840299756451	1668	somatic
-1.27673629717194	-2.69821276217015	1669	somatic
-1.27546330139364	-2.6980223699183	1670	somatic
-1.27419070194967	-2.6978318209619	1671	somatic
-1.27291849942329	-2.69764111545387	1672	somatic
-1.27164669439774	-2.69745025354715	1673	somatic
-1.27037528745628	-2.69725923539467	1674	somatic
-1.26910427918213	-2.69706806114935	1675	somatic
-1.26783367015856	-2.69687673096413	1676	somatic
-1.26656346096882	-2.69668524499195	1677	somatic
-1.26529365219614	-2.69649360338572	1678	somatic
-1.26402424442378	-2.69630180629839	1679	somatic
-1.26275523823499	-2.69610985388287	1680	somatic
-1.26148663421301	-2.69591774629212	1681	somatic
-1.26021843294109	-2.69572548367904	1682	somatic
-1.25895063500249	-2.69553306619658	1683	somatic
-1.25768324098044	-2.69534049399767	1684	somatic
-1.25641625145819	-2.69514776723523	1685	somatic
-1.255149667019	-2.6949548860622	1686	somatic
-1.2538834882461	-2.69476185063151	1687	somatic
-1.25261771572276	-2.69456866109609	1688	somatic
-1.25135235003221	-2.69437531760887	1689	somatic
-1.25008739175771	-2.69418182032278	1690	somatic
-1.2488228414825	-2.69398816939075	1691	somatic
-1.24755869978982	-2.69379436496571	1692	somatic
-1.24629496726294	-2.6936004072006	1693	somatic
-1.24503164448509	-2.69340629624834	1694	somatic
-1.24376873203952	-2.69321203226187	1695	somatic
-1.24250623050948	-2.69301761539411	1696	somatic
-1.24124414047823	-2.692823045798	1697	somatic
-1.239982462529	-2.69262832362646	1698	somatic
-1.23872119724504	-2.69243344903244	1699	somatic
-1.2374603452096	-2.69223842216886	1700	somatic
-1.23619990700594	-2.69204324318864	1701	somatic
-1.23493988321729	-2.69184791224473	1702	somatic
-1.23368027442691	-2.69165242949005	1703	somatic
-1.23242108121804	-2.69145679507753	1704	somatic
-1.23116230417393	-2.6912610091601	1705	somatic
-1.22990394387783	-2.6910650718907	1706	somatic
-1.22864600091299	-2.69086898342226	1707	somatic
-1.22738847586265	-2.6906727439077	1708	somatic
-1.22613136931007	-2.69047635349996	1709	somatic
-1.22487468183848	-2.69027981235196	1710	somatic
-1.22361841403114	-2.69008312061665	1711	somatic
-1.2223625664713	-2.68988627844694	1712	somatic
-1.2211071397422	-2.68968928599578	1713	somatic
-1.2198521344271	-2.68949214341609	1714	somatic
-1.21859755109004	-2.68929485086275	1715	somatic
-1.21734339021831	-2.68909740849848	1716	somatic
-1.21608965228	-2.68889981648792	1717	somatic
-1.21483633774321	-2.68870207499576	1718	somatic
-1.21358344707602	-2.68850418418663	1719	somatic
-1.21233098074654	-2.68830614422521	1720	somatic
-1.21107893922284	-2.68810795527615	1721	somatic
-1.20982732297303	-2.68790961750411	1722	somatic
-1.2085761324652	-2.68771113107376	1723	somatic
-1.20732536816743	-2.68751249614974	1724	somatic
-1.20607503054782	-2.68731371289674	1725	somatic
-1.20482512007446	-2.68711478147939	1726	somatic
-1.20357563721544	-2.68691570206237	1727	somatic
-1.20232658243886	-2.68671647481034	1728	somatic
-1.2010779562128	-2.68651709988795	1729	somatic
-1.19982975900536	-2.68631757745986	1730	somatic
-1.19858199128464	-2.68611790769074	1731	somatic
-1.19733465351871	-2.68591809074524	1732	somatic
-1.19608774617568	-2.68571812678802	1733	somatic
-1.19484126972364	-2.68551801598375	1734	somatic
-1.19359522463068	-2.68531775849709	1735	somatic
-1.19234961136489	-2.68511735449269	1736	somatic
-1.19110443039435	-2.68491680413521	1737	somatic
-1.18985968218718	-2.68471610758932	1738	somatic
-1.18861536721145	-2.68451526501968	1739	somatic
-1.18737148593526	-2.68431427659094	1740	somatic
-1.1861280388267	-2.68411314246777	1741	somatic
-1.18488502635386	-2.68391186281482	1742	somatic
-1.18364244898483	-2.68371043779676	1743	somatic
-1.18240030718771	-2.68350886757824	1744	somatic
-1.1811586014306	-2.68330715232394	1745	somatic
-1.17991733218157	-2.68310529219849	1746	somatic
-1.17867649990872	-2.68290328736658	1747	somatic
-1.17743610508015	-2.68270113799284	1748	somatic
-1.17619614816394	-2.68249884424196	1749	somatic
-1.17495662962819	-2.68229640627858	1750	somatic
-1.17371754994099	-2.68209382426737	1751	somatic
-1.17247890957044	-2.68189109837299	1752	somatic
-1.17124070898462	-2.6816882287601	1753	somatic
-1.17000294865162	-2.68148521559335	1754	somatic
-1.16876562903954	-2.68128205903741	1755	somatic
-1.16752875061647	-2.68107875925693	1756	somatic
-1.16629231385051	-2.68087531641659	1757	somatic
-1.16505631920974	-2.68067173068103	1758	somatic
-1.16382076716225	-2.68046800221492	1759	somatic
-1.16258565817614	-2.68026413118292	1760	somatic
-1.16135099270206	-2.68006011774776	1761	somatic
-1.16011677112088	-2.67985596206447	1762	somatic
-1.15888299379604	-2.67965166428616	1763	somatic
-1.15764966109097	-2.67944722456592	1764	somatic
-1.1564167733691	-2.67924264305687	1765	somatic
-1.15518433099386	-2.6790379199121	1766	somatic
-1.15395233432869	-2.67883305528472	1767	somatic
-1.15272078373703	-2.67862804932784	1768	somatic
-1.15148967958229	-2.67842290219454	1769	somatic
-1.15025902222793	-2.67821761403795	1770	somatic
-1.14902881203737	-2.67801218501116	1771	somatic
-1.14779904937403	-2.67780661526727	1772	somatic
-1.14656973460137	-2.67760090495939	1773	somatic
-1.14534086808281	-2.67739505424062	1774	somatic
-1.14411245018178	-2.67718906326407	1775	somatic
-1.14288448126171	-2.67698293218284	1776	somatic
-1.14165696168605	-2.67677666115003	1777	somatic
-1.14042989181821	-2.67657025031874	1778	somatic
-1.13920327202165	-2.67636369984208	1779	somatic
-1.13797710265977	-2.67615700987316	1780	somatic
-1.13675138409604	-2.67595018056507	1781	somatic
-1.13552611669386	-2.67574321207092	1782	somatic
-1.13430130081668	-2.67553610454381	1783	somatic
-1.13307693682793	-2.67532885813685	1784	somatic
-1.13185302509105	-2.67512147300313	1785	somatic
-1.13062956596947	-2.67491394929577	1786	somatic
-1.12940655982661	-2.67470628716786	1787	somatic
-1.12818400702591	-2.67449848677252	1788	somatic
-1.12696190793081	-2.67429054826283	1789	somatic
-1.12574026290475	-2.67408247179191	1790	somatic
-1.12451907231114	-2.67387425751286	1791	somatic
-1.12329833651343	-2.67366590557878	1792	somatic
-1.12207805587504	-2.67345741614278	1793	somatic
-1.12085823075942	-2.67324878935796	1794	somatic
-1.11963886152999	-2.67304002537741	1795	somatic
-1.11841994855019	-2.67283112435426	1796	somatic
-1.11720149218345	-2.67262208644159	1797	somatic
-1.1159834927932	-2.67241291179252	1798	somatic
-1.11476595074288	-2.67220360056014	1799	somatic
-1.11354886639591	-2.67199415289756	1800	somatic
-1.11233224011575	-2.67178456895789	1801	somatic
-1.1111160722658	-2.67157484889422	1802	somatic
-1.10990036320952	-2.67136499285966	1803	somatic
-1.10868511331033	-2.67115500100731	1804	somatic
-1.10747032293166	-2.67094487349028	1805	somatic
-1.10625599243695	-2.67073461046166	1806	somatic
-1.10504212217131	-2.67052421207368	1807	somatic
-1.10382871240658	-2.67031367847499	1808	somatic
-1.10261576339628	-2.67010300981334	1809	somatic
-1.10140327539391	-2.6698922062365	1810	somatic
-1.10019124865301	-2.66968126789223	1811	somatic
-1.09897968342709	-2.66947019492829	1812	somatic
-1.09776857996966	-2.66925898749244	1813	somatic
-1.09655793853424	-2.66904764573245	1814	somatic
-1.09534775937434	-2.66883616979608	1815	somatic
-1.0941380427435	-2.66862455983108	1816	somatic
-1.09292878889521	-2.66841281598523	1817	somatic
-1.09171999808301	-2.66820093840628	1818	somatic
-1.0905116705604	-2.66798892724199	1819	somatic
-1.08930380658091	-2.66777678264013	1820	somatic
-1.08809640639805	-2.66756450474846	1821	somatic
-1.08688947026534	-2.66735209371473	1822	somatic
-1.08568299843629	-2.66713954968672	1823	somatic
-1.08447699116443	-2.66692687281218	1824	somatic
-1.08327144870326	-2.66671406323888	1825	somatic
-1.08206637130631	-2.66650112111457	1826	somatic
-1.0808617592271	-2.66628804658702	1827	somatic
-1.07965761271914	-2.66607483980399	1828	somatic
-1.07845393203594	-2.66586150091325	1829	somatic
-1.07725071743104	-2.66564803006254	1830	somatic
-1.07604796915793	-2.66543442739965	1831	somatic
-1.07484568747015	-2.66522069307232	1832	somatic
-1.0736438726212	-2.66500682722832	1833	somatic
-1.0724425248646	-2.66479283001541	1834	somatic
-1.07124164445388	-2.66457870158136	1835	somatic
-1.07004123164255	-2.66436444207391	1836	somatic
-1.06884128668412	-2.66415005164085	1837	somatic
-1.06764180983212	-2.66393553042993	1838	somatic
-1.06644280134005	-2.6637208785889	1839	somatic
-1.06524426146144	-2.66350609626554	1840	somatic
-1.06404619044981	-2.6632911836076	1841	somatic
-1.06284858855867	-2.66307614076284	1842	somatic
-1.06165145604154	-2.66286096787903	1843	somatic
-1.06045479315193	-2.66264566510394	1844	somatic
-1.05925860014336	-2.66243023258531	1845	somatic
-1.05806287726936	-2.66221467047091	1846	somatic
-1.05686762478343	-2.66199897890851	1847	somatic
-1.0556728429391	-2.66178315804587	1848	somatic
-1.05447853198988	-2.66156720803074	1849	somatic
-1.05328469218929	-2.6613511290109	1850	somatic
-1.05209132379084	-2.66113492113409	1851	somatic
-1.05089842704806	-2.66091858454809	1852	somatic
-1.04970600221446	-2.66070211940066	1853	somatic
-1.04851404952823	-2.66048552583572	1854	somatic
-1.04732256916628	-2.6602688039819	1855	somatic
-1.04613156129018	-2.66005195396398	1856	somatic
-1.04494102606151	-2.65983497590677	1857	somatic
-1.04375096364186	-2.65961786993503	1858	somatic
-1.04256137419279	-2.65940063617358	1859	somatic
-1.04137225787589	-2.65918327474719	1860	somatic
-1.04018361485274	-2.65896578578065	1861	somatic
-1.03899544528491	-2.65874816939876	1862	somatic
-1.03780774933399	-2.6585304257263	1863	somatic
-1.03662052716154	-2.65831255488807	1864	somatic
-1.03543377892916	-2.65809455700886	1865	somatic
-1.03424750479841	-2.65787643221344	1866	somatic
-1.03306170493088	-2.65765818062662	1867	somatic
-1.03187637948815	-2.65743980237319	1868	somatic
-1.03069152863178	-2.65722129757793	1869	somatic
-1.02950715252337	-2.65700266636563	1870	somatic
-1.02832325132449	-2.65678390886108	1871	somatic
-1.02713982519671	-2.65656502518908	1872	somatic
-1.02595687430162	-2.6563460154744	1873	somatic
-1.0247743988008	-2.65612687984185	1874	somatic
-1.02359239885582	-2.65590761841622	1875	somatic
-1.02241087462826	-2.65568823132228	1876	somatic
-1.0212298262797	-2.65546871868483	1877	somatic
-1.02004925397171	-2.65524908062867	1878	somatic
-1.01886915786589	-2.65502931727858	1879	somatic
-1.0176895381238	-2.65480942875934	1880	somatic
-1.01651039490702	-2.65458941519576	1881	somatic
-1.01533172837713	-2.65436927671262	1882	somatic
-1.01415353869572	-2.6541490134347	1883	somatic
-1.01297582602435	-2.65392862548681	1884	somatic
-1.01179859052461	-2.65370811299373	1885	somatic
-1.01062183235807	-2.65348747608024	1886	somatic
-1.00944555168632	-2.65326671487115	1887	somatic
-1.00826974867093	-2.65304582949123	1888	somatic
-1.00709442347347	-2.65282482006528	1889	somatic
-1.00591957625554	-2.65260368671809	1890	somatic
-1.00474520717871	-2.65238242957444	1891	somatic
-1.00357131640454	-2.65216104875914	1892	somatic
-1.00239790409464	-2.65193954439696	1893	somatic
-1.00122497041056	-2.6517179166127	1894	somatic
-1.00005251551389	-2.65149616553114	1895	somatic
-0.998880539566217	-2.65127429127708	1896	somatic
-0.997709042729107	-2.65105229397531	1897	somatic
-0.996538025164144	-2.65083017375061	1898	somatic
-0.995367487032902	-2.65060793072778	1899	somatic
-0.99419742848213	-2.65038556502839	1900	somatic
-0.993027849599241	-2.65016307676118	1901	somatic
-0.991858750456815	-2.64994046603165	1902	somatic
-0.990690131127432	-2.64971773294532	1903	somatic
-0.989521991683672	-2.64949487760771	1904	somatic
-0.988354332198117	-2.64927190012433	1905	somatic
-0.987187152743347	-2.6490488006007	1906	somatic
-0.986020453391941	-2.64882557914234	1907	somatic
-0.984854234216482	-2.64860223585475	1908	somatic
-0.98368849528955	-2.64837877084346	1909	somatic
-0.982523236683723	-2.64815518421397	1910	somatic
-0.981358458471584	-2.64793147607182	1911	somatic
-0.980194160725712	-2.6477076465225	1912	somatic
-0.97903034351869	-2.64748369567154	1913	somatic
-0.977867006923094	-2.64725962362446	1914	somatic
-0.976704151011508	-2.64703543048676	1915	somatic
-0.975541775856511	-2.64681111636396	1916	somatic
-0.974379881530683	-2.64658668136158	1917	somatic
-0.973218468106606	-2.64636212558513	1918	somatic
-0.97205753565686	-2.64613744914014	1919	somatic
-0.970897084254026	-2.64591265213211	1920	somatic
-0.969737113970683	-2.64568773466655	1921	somatic
-0.968577624879412	-2.645462696849	1922	somatic
-0.967418617052793	-2.64523753878495	1923	somatic
-0.966260090563409	-2.64501226057994	1924	somatic
-0.965102045483837	-2.64478686233946	1925	somatic
-0.963944481886659	-2.64456134416904	1926	somatic
-0.962787399844456	-2.64433570617419	1927	somatic
-0.961630799429807	-2.64410994846043	1928	somatic
-0.960474680715294	-2.64388407113328	1929	somatic
-0.959319043773497	-2.64365807429824	1930	somatic
-0.958163888676997	-2.64343195806084	1931	somatic
-0.957009215498373	-2.64320572252659	1932	somatic
-0.955855024310206	-2.64297936780101	1933	somatic
-0.954701315185076	-2.6427528939896	1934	somatic
-0.953548088195566	-2.64252630119789	1935	somatic
-0.952395343414254	-2.6422995895314	1936	somatic
-0.95124308091372	-2.64207275909563	1937	somatic
-0.950091300766546	-2.6418458099961	1938	somatic
-0.948940003045312	-2.64161874233833	1939	somatic
-0.947789187822598	-2.64139155622784	1940	somatic
-0.946638855170986	-2.64116425177013	1941	somatic
-0.945489005163056	-2.64093682907073	1942	somatic
-0.944339637871386	-2.64070928823515	1943	somatic
-0.943190753368559	-2.64048162936891	1944	somatic
-0.942042351727155	-2.64025385257751	1945	somatic
-0.940894433004108	-2.64002595796614	1946	somatic
-0.939746997193772	-2.6397979456386	1947	somatic
-0.938600044274853	-2.63956981569835	1948	somatic
-0.937453574226057	-2.63934156824886	1949	somatic
-0.936307587026093	-2.63911320339358	1950	somatic
-0.935162082653668	-2.63888472123599	1951	somatic
-0.934017061087487	-2.63865612187953	1952	somatic
-0.932872522306259	-2.63842740542769	1953	somatic
-0.931728466288691	-2.63819857198391	1954	somatic
-0.930584893013488	-2.63796962165167	1955	somatic
-0.929441802459359	-2.63774055453442	1956	somatic
-0.92829919460501	-2.63751137073562	1957	somatic
-0.927157069429149	-2.63728207035875	1958	somatic
-0.926015426910482	-2.63705265350726	1959	somatic
-0.924874267027716	-2.63682312028462	1960	somatic
-0.923733589759558	-2.63659347079429	1961	somatic
-0.922593395084715	-2.63636370513973	1962	somatic
-0.921453682981895	-2.6361338234244	1963	somatic
-0.920314453429804	-2.63590382575177	1964	somatic
-0.919175706407151	-2.6356737122253	1965	somatic
-0.91803744189264	-2.63544348294845	1966	somatic
-0.91689965986498	-2.63521313802469	1967	somatic
-0.915762360302877	-2.63498267755748	1968	somatic
-0.914625543185039	-2.63475210165028	1969	somatic
-0.913489208490172	-2.63452141040656	1970	somatic
-0.912353356196983	-2.63429060392977	1971	somatic
-0.911217986284179	-2.63405968232338	1972	somatic
-0.910083098730468	-2.63382864569086	1973	somatic
-0.908948693514557	-2.63359749413566	1974	somatic
-0.907814770615152	-2.63336622776125	1975	somatic
-0.906681330010961	-2.63313484667109	1976	somatic
-0.90554837168069	-2.63290335096864	1977	somatic
-0.904415895603046	-2.63267174075738	1978	somatic
-0.903283901756737	-2.63244001614075	1979	somatic
-0.902152390120471	-2.63220817722223	1980	somatic
-0.901021360672951	-2.63197622410527	1981	somatic
-0.899890813392888	-2.63174415689334	1982	somatic
-0.898760748258987	-2.6315119756899	1983	somatic
-0.897631165249955	-2.63127968059842	1984	somatic
-0.8965020643445	-2.63104727172235	1985	somatic
-0.895373445521328	-2.63081474916516	1986	somatic
-0.894245308759149	-2.63058211303032	1987	somatic
-0.893117654036665	-2.63034936342128	1988	somatic
-0.891990481332587	-2.63011650044151	1989	somatic
-0.89086379062562	-2.62988352419447	1990	somatic
-0.889737581894472	-2.62965043478363	1991	somatic
-0.888611855117849	-2.62941723231244	1992	somatic
-0.887486610260378	-2.62918391688392	1993	somatic
-0.886361847230358	-2.62895048859923	1994	somatic
-0.88523756592201	-2.62871694755911	1995	somatic
-0.884113766229553	-2.62848329386428	1996	somatic
-0.882990448047206	-2.62824952761545	1997	somatic
-0.88186761126919	-2.62801564891335	1998	somatic
-0.880745255789722	-2.62778165785869	1999	somatic
[truncated: 16,284 more rows]
