# Supplementary material for: Simultaneous cellular and molecular phenotyping of embryonic mutants using single-cell regulatory trajectories
Source: Dev Cell. 2022 Feb 28;57(4):496–511.e8. doi: 10.1016/j.devcel.2022.01.016 (PMC8893321; doi:10.1016/j.devcel.2022.01.016)
Supplement: Table S4. Sequences of gRNA oligos and ssODNs used to generate the CRISPR mutants, related to Figures 4 and 5 [file mmc5.xlsx]

## Sheet: Sheet1
All sequences are 5’-->3’
ssODNs
Mef2
CAGCCGAGCCGAGCACAAGGACACCACCATCTCCGTTTCCATCGCAGGAGGATAGGAAATCTGTTGCCATGGGCCGCAAAAAAATTTAAATATCACGCATCACCGATTGAGCTCAATCGGCAGGTGAGTGTCACAATGTGTTTGCCAATCCGTAGCTATAATAATACAAATTCGCTGAATATCTCTTGTTTGCTATCCTC
tin
GGGGCTCGGACTTCAACTTCAGATGCTTGGCGATGCCCTCGCAGTCGATGTCGCCACGTTTCGATTTGTAGCGCCGATTCTGGAACCAGAGCTCACACTTAGGTGGCGGACAGGTTAAGCTTTTGCGCGATTATCTCGCGCTCCGCACCCGTCAGATACTTTTTGAGTCGAAAGCGACACTCCAGCTCCAGGACCTGTGC
bin
CAACGGTTCCGAATCCTCGCCGCCCACTCAAAATCATCTGGAGAACAAGGTTTCGGGCTCAGCGGTGGTTGGTACAGGTGGTTCCAGTCAGTAGGATTGAGCTCAGCACTCCGGATACCACCAAGAAGTCTGGTACCCGGCGGCCAGAGAAACCAGCACTCAGCTATATCAATATGATTGGACATGCGATCAAGGAATC
bap
GTTGCTGGGTTGCCTGGCACTTGGTTGGATCTCCTTGGGTTGGGTCAGCTTGTAGAGGCCGAGATCTCGGCAGCAGAGTGGCGGCGACTTGGAGAGCTCATCGCTATCGATCGGAGGAGGGTTTCAGCTTTTCCGGTTCCGGTTCGGAGTCCACGCTGGACATGCGACGTGTTTCCGGATTGCTGCGCGTTAGGATATCG
gRNA oligos
CTTC and AAAC were to the 5’ end of sense and antisense oligos respectively for BbsI restriction and cloning into the pU6-BbsI-chiRNA plasmid.
Changed the first bp of the gRNA to be a G for tin and bin oligos (G is needed for efficient U6 transcription).
Mef2
sense: 5- CTTCGCATCACCGATGAACGCAAT -3
antisense: 5- AAACATTGCGTTCATCGGTGATGC -3
tin
sense:5- CTTCGGCGCAAAAGCTTAACCTGT -3
antisense: 5- AAACACAGGTTAAGCTTTTGCGCC -3
bin
sense: 5- CTTCGTGGTGGTATCCGGAGTGCT -3
antisense: 5- AAACAGCACTCCGGATACCACCAC -3
bap
sense: 5- CTTCGGAGATCGATCGCTCGCGAT -3
antisense: 5- AAACATCGCGAGCGATCGATCTCC -3
