# Supplementary material for: Simultaneous cellular and molecular phenotyping of embryonic mutants using single-cell regulatory trajectories
Source: Dev Cell. 2022 Feb 28;57(4):496–511.e8. doi: 10.1016/j.devcel.2022.01.016 (PMC8893321; doi:10.1016/j.devcel.2022.01.016)
Supplement: Table S5. Metadata for the Mef2 and tin, bap, and bin datasets, including quality metrics, cluster membership, annotations, and UMAP coordinates, related to Figures 4 and 5 [file mmc6.xlsx]

## Sheet: Mef2
barcode	sample	tot.reads	banding_score	size_score	qc	genotype	FigS5_umap1	FigS5_umap2	FigS5_cluster	FigS5_annotation	Fig4d_umap1	Fig4d_umap2	Fig4d_cluster	Fig4d_annotation	Fig4i_umap1	Fig4i_umap2
ATTACTCGGGTTATCGAACGGAATCTAATATAGCCT	Mef2	2998	0.423182914504209	0.164893617021277	pass	Cas9	4.44592368511286	2.56847160575994	10	Muscle	-1.08783131450358	0.88666204554412	2	Mutant_2	0.09324140128929	4.75780971775839
ATTACTCGCGAATGGAGCCGTTCTATCATATAGCCT	Mef2	15650	1.74771543236657	0.139992384820409	pass	Cas9	6.45761504277926	2.8809045655613	8	Muscle	0.957209016084881	3.01516056522461	0	Mutant_1	4.45240814266044	1.71817465554068
ATTACTCGTTATTGAGGCCTCCATCGAGTATAGCCT	Mef2	2684	0.778090927181351	0.168279970215934	pass	CROSS_Cas9_Balancer	7.56977500800242	5.3251856907129	4	Muscle	4.06599702086126	-3.16476231959324	1	Somatic	7.04017431316215	2.12422939072439
ATTACTCGTTATTGAGGCTTGGTAGTCGTATAGCCT	Mef2	6288	0.583012534366013	0.215847860538827	pass	Balancer	-4.70157636289895	-0.602678722756895	10	Muscle	-1.77090382511709	0.157180415997306	2	Mutant_2	-0.0771561783806624	-1.5750556396406
ATTACTCGTTATTGAGGCCCTAGACGAGTATAGCCT	Mef2	13848	0.996037296163117	0.164751508187302	pass	CROSS_Cas9_Balancer	6.15226805840403	5.89445182639891	15	Muscle	-4.13951114269957	-6.55836307320333	4	Visceral	7.08149749812919	1.97030564080069
ATTACTCGTCGGATTCGGTAATTGACCTTATAGCCT	Mef2	23890	1.80909799920603	0.135067741667359	pass	Balancer	5.29415501610925	4.18280004398592	12	Muscle	-6.19470803619262	-2.21070811638045	3	Cardiac	4.98451501903374	3.38639577160666
ATTACTCGTCGCCGCCGGTCAAGATAGTTATAGCCT	Mef2	5126	0.190475015456773	0.204263565891473	pass	Cas9	4.25461323654444	2.20901363460442	10	Muscle	-1.72035514492662	0.58897723641493	2	Mutant_2	2.79231507358391	1.13663311730215
ATTACTCGAAGTAGCTCACAGAGAGGTCTATAGCCT	Mef2	6416	0.510314882946987	0.238759689922481	pass	Cas9	4.98865870615561	2.69849154888066	10	Muscle	-1.8696443662474	0.926976122275473	2	Mutant_2	3.26570970592338	1.4758454156954
ATTACTCGAAGTAGCTCATACGATCATCTATAGCCT	Mef2	24448	1.40821137556695	0.125689711132749	pass	CROSS_Cas9_Balancer	7.18832084129621	4.66033222494867	4	Muscle	4.69688191622922	-2.30497281798116	1	Somatic	6.17410308894951	0.892715115650388
ATTACTCGTATTGCTGGAGCGCAATGACTATAGCCT	Mef2	17372	1.29944314551359	0.144557628476594	pass	Cas9	7.06064130802279	2.86455465032121	8	Muscle	-0.140526070593017	4.48252925633378	0	Mutant_1	4.85285884914238	1.76427825222799
ATTACTCGTTGCGAGCATGGAGTTGCGTTATAGCCT	Mef2	23659	1.37559609209437	0.138741916519694	pass	Balancer	7.40317421087433	5.25775576914349	4	Muscle	4.99217933665465	-2.61474433787266	1	Somatic	6.77382452068168	1.0253260923464
ATTACTCGCATTATTATTCTTAATCTTGTATAGCCT	Mef2	19465	1.99904687561327	0.130421471578733	pass	Balancer	7.57387996084082	5.0682190519519	4	Muscle	3.50538960376872	-1.85842456521434	1	Somatic	5.44993860301811	0.0585044590670789
ATTACTCGTGATTAGGTATGAGGAATCATATAGCCT	Mef2	18782	1.64026718579764	0.144068695006891	pass	CROSS_Cas9_Balancer	6.85668538905229	5.03771230819774	4	Muscle	3.0691178245003	-1.41863332835205	1	Somatic	6.31688577709038	0.543639828069898
ATTACTCGAACGCGCAGATGATACTCAATATAGCCT	Mef2	16454	1.71712257683253	0.139030303030303	pass	Balancer	6.65873989250507	4.6570669814344	4	Muscle	3.4399005017758	-2.08161808095505	1	Somatic	5.76842195567924	0.280232851012441
ATTACTCGTAGTAAGCCGTTGAGAGAGTTATAGCCT	Mef2	18489	1.27177151702094	0.140333871836295	pass	Balancer	4.46996006635561	4.832133098727	12	Muscle	-6.01912502425974	-2.68309461296064	3	Cardiac	5.16808206615288	3.63484247456381
ATTACTCGCGTTACCGCTTTGAGAGAGTTATAGCCT	Mef2	6684	0.888320645594493	0.152678571428571	pass	Cas9	4.37293164124031	2.34305266662717	10	Muscle	-1.8022196065084	0.620996689378966	2	Mutant_2	2.87111527499992	0.998087306125852
ATTACTCGCTACTAATAACCTCCGACGGTATAGCCT	Mef2	14909	1.2936350832361	0.14730235042735	pass	CROSS_Cas9_Balancer	7.38049782529289	5.53347581643686	4	Muscle	5.04498980404376	-2.6809084960488	1	Somatic	6.90903932628471	0.972235937221738
ATTACTCGGCTTGAAGAGTTGAGAGAGTTATAGCCT	Mef2	17479	1.12131017626247	0.14696157792726	pass	Cas9	7.11969812869257	3.13646068156039	8	Muscle	-0.436999967391748	4.87281749324463	0	Mutant_1	4.92564994869072	1.6926834179003
ATTACTCGCTCGTCGTAGTCCGCGGACTTATAGCCT	Mef2	5136	0.431453590413028	0.161553398058252	pass	Cas9	4.8671976700566	3.10398203576276	10	Muscle	-1.74032387644065	1.14725386899439	2	Mutant_2	3.75793869075615	2.10973234902212
ATTACTCGCTCGTCGTAGTGCTACGGTCTATAGCCT	Mef2	25145	1.10145714934337	0.156873614190687	pass	CROSS_Cas9_Balancer	6.37180032481001	3.83712763833462	4	Muscle	-1.19439956602039	0.476789706708363	2	Mutant_2	3.76866752681572	1.19472130070517
ATTACTCGGACTGGACCAGCGCAATGACTATAGCCT	Mef2	22965	1.59515836717333	0.154338057379882	pass	CROSS_Cas9_Balancer	4.68100839795546	6.65841970961304	15	Muscle	-4.52541718523272	-6.76129239298906	4	Visceral	1.38831455287773	4.6848355127413
ATTACTCGTGGTTGCCGTTCCGCGGACTTATAGCCT	Mef2	24740	1.29996385049001	0.1306266548985	pass	Cas9	6.98115277665103	2.35479655947476	8	Muscle	1.15552278571977	3.40906503938208	0	Mutant_1	4.6670458990081	1.55559094677755
ATTACTCGTGGTTGCCGTTGCGGATAGTTATAGCCT	Mef2	1380	0.399240952985777	0.17485549132948	pass	CROSS_Cas9_Balancer	6.2949016113266	3.30118183290485	4	Muscle	-0.532194950005039	0.422778253252513	2	Mutant_2	5.32163269100029	0.290824417575094
ATTACTCGTGATATTGCGTGCGGATAGTTATAGCCT	Mef2	40928	1.62130036016955	0.132400796541843	pass	CROSS_Cas9_Balancer	6.65310108201529	3.97959205453564	8	Muscle	3.31953466358597	-0.798837295887658	1	Somatic	4.82521516856987	1.24710174332449
ATTACTCGTTGGCAAGCCTAGACTAGTCTATAGCCT	Mef2	22098	1.60262448017136	0.150454422748133	pass	Cas9	7.06393380042536	2.84789692452753	8	Muscle	0.41886164161325	2.78997445789879	0	Mutant_1	4.68703682002861	1.56327946911642
ATTACTCGTAAGTCCTGAGTCGAAGCAGTATAGCCT	Mef2	19887	1.45148827960141	0.1413	pass	CROSS_Cas9_Balancer	4.76941775014843	6.5514624328728	15	Muscle	-4.54771572826106	-6.91616222823282	4	Visceral	1.35923869190056	4.48741729985067
ATTACTCGTCCGGCTTATTCGTAACGGTTATAGCCT	Mef2	4899	0.5337243022392	0.180499597099114	pass	Cas9	4.47467972953285	2.34224598658752	10	Muscle	-1.22668249689735	0.526096061594177	2	Mutant_2	2.98173982677299	1.44674523602316
ATTACTCGTCTTGAGGTTGATTACCGGATATAGCCT	Mef2	33638	1.31125850515081	0.146171012450082	pass	Balancer	4.98086235701798	6.38562174132041	15	Muscle	-4.32402827102424	-6.75018257020259	4	Visceral	1.28120452937919	5.35121114979574
ATTACTCGGCAAGACCGTGATTACCGGATATAGCCT	Mef2	32192	2.04640295036263	0.131266086530212	pass	CROSS_Cas9_Balancer	4.72840132639445	6.64085485509289	15	Muscle	-4.51463472450323	-7.01453276214716	4	Visceral	1.43526012477714	4.49575050602743
ATTACTCGCGCTTATCGTGATTACCGGATATAGCCT	Mef2	27525	1.71310303993527	0.128851942095457	pass	Cas9	6.53092739723224	2.9752062758988	8	Muscle	0.966212243109915	2.89725514703399	0	Mutant_1	4.33280689296562	1.45014949570486
TCCGGAGATCGGATTCGGTCGTTAGAGCTATAGCCT	Mef2	22904	1.47647207290598	0.14397360194512	pass	CROSS_Cas9_Balancer	4.74128084147907	6.57531803181528	15	Muscle	-4.61076951148545	-6.97517154489622	4	Visceral	1.36013562259514	4.97836311589071
TCCGGAGATCGGATTCGGCGGAATCTAATATAGCCT	Mef2	3722	0.68066315902014	0.180117584179583	pass	Cas9	4.87278835463309	2.72440557601954	10	Muscle	-1.23957893696071	0.578964090354938	2	Mutant_2	3.10195142803032	1.34750648270437
TCCGGAGACAGCTAGCGGCGTTCTATCATATAGCCT	Mef2	19222	1.43330900241792	0.141852043455768	pass	Cas9	7.05356470279215	2.50408400308549	8	Muscle	0.552275759372693	2.56297894001661	0	Mutant_1	4.59784061488945	1.95448680649588
TCCGGAGACAGCTAGCGGATGACTGATCTATAGCCT	Mef2	5639	0.780719213346736	0.177777777777778	pass	CROSS_Cas9_Balancer	4.58851632948847	2.5816714649769	10	Muscle	-1.0166729707253	0.0192675655769963	2	Mutant_2	0.138141133163756	-2.61203662623575
TCCGGAGACGAATGGAGCCTCCATCGAGTATAGCCT	Mef2	5725	0.626464789832402	0.201879568395405	pass	Cas9	5.17507130983673	2.51284001835841	10	Muscle	-0.915258207583931	1.39421681456635	2	Mutant_2	3.15030200061638	1.34757419358084
TCCGGAGAAAGTAGCTCATTGGTAGTCGTATAGCCT	Mef2	4064	0.948140153721682	0.158722358722359	pass	CROSS_Cas9_Balancer	4.76890279647195	2.68770923301304	10	Muscle	-0.668038263671612	0.119481852942168	2	Mutant_2	3.31694657382805	1.42390878926108
TCCGGAGATTATTGAGGCCTCCATCGAGTATAGCCT	Mef2	1060	0.333576210541252	0.118867924528302	pass	Balancer	5.7016709006039	2.89402731618806	10	Muscle	-1.57886080765758	0.86829494736392	2	Mutant_2	2.85044438419182	1.10694976578543
TCCGGAGATTATTGAGGCCCTAGACGAGTATAGCCT	Mef2	5546	0.863278366516846	0.156834532374101	pass	Balancer	7.28169417323899	4.21115254193738	10	Muscle	-1.32293069066771	0.866646847881207	2	Mutant_2	2.8461549955352	1.1133354497988
TCCGGAGAGGTTATCGAACAGAGAGGTCTATAGCCT	Mef2	16580	1.5146088137249	0.138382141142583	pass	CROSS_Cas9_Balancer	7.29423462284095	5.15010766404525	4	Muscle	4.60593188009647	-2.50223659426274	1	Somatic	6.7216923910125	0.755307335956785
TCCGGAGAGGTTATCGAACAGCCGGCTTTATAGCCT	Mef2	9924	1.05838300278852	0.159437751004016	pass	CROSS_Cas9_Balancer	7.36721181985282	4.71319953614584	4	Muscle	4.37291211032819	-1.77791129805571	1	Somatic	6.62577039775688	0.887906808956357
TCCGGAGAGCTAACGGATTCAAGATAGTTATAGCCT	Mef2	17468	1.58578283050808	0.130568181818182	pass	CROSS_Cas9_Balancer	7.19682098630904	4.57963803897171	4	Muscle	3.29889368296742	-1.35538410018176	1	Somatic	4.56517154750664	1.14807387123892
TCCGGAGATCGCCGCCGGCTCTAACTCGTATAGCCT	Mef2	29788	1.45547762712147	0.14782143811815	pass	CROSS_Cas9_Balancer	4.59433798989241	6.60976289429122	15	Muscle	-4.57374781594184	-6.75782604612051	4	Visceral	1.48672229823906	4.61727150212118
TCCGGAGATAGGTAACTTTTAATTAGCCTATAGCCT	Mef2	3554	0.540033524354867	0.145413870246085	pass	Cas9	5.13808894734327	2.71811844709426	10	Muscle	-0.635922377869452	0.811901723375118	2	Mutant_2	3.20777470645744	1.64583750496695
TCCGGAGAGCGGCTGCGGTCCGCGGACTTATAGCCT	Mef2	17380	1.75680472866199	0.157111797688523	pass	CROSS_Cas9_Balancer	7.45133445307993	5.23016490072953	4	Muscle	3.62196499806597	-1.76838119196963	1	Somatic	6.33108408031303	0.621608753307554
TCCGGAGATGCGACCTCTTGGCAGCTCGTATAGCCT	Mef2	6220	0.400727455620375	0.176770899808551	pass	Cas9	4.87215089518728	2.5947083263278	10	Muscle	-1.06176620529136	0.768129603538006	2	Mutant_2	3.09643609103996	1.31494315396139
TCCGGAGACTAAGCCTTGTGCTACGGTCTATAGCCT	Mef2	16560	1.91686051782369	0.134982586765942	pass	CROSS_Cas9_Balancer	5.90732494926172	3.96936585775881	4	Muscle	1.31723378688605	2.78644647677111	0	Mutant_1	4.32847721156914	1.85709973107168
TCCGGAGACATTATTATTTCCGCGGACTTATAGCCT	Mef2	23443	1.63846703330888	0.12390954518506	pass	CROSS_Cas9_Balancer	5.36837264493424	4.23698705037298	12	Muscle	-6.16850486674558	-2.24518764617979	3	Cardiac	5.41397649822075	3.51734503041098
TCCGGAGAAATACGATAATGATACTCAATATAGCCT	Mef2	16336	1.39275035489934	0.151093196531086	pass	CROSS_Cas9_Balancer	6.26712786132041	4.88757440716135	4	Muscle	4.68937926458916	-2.76450100436599	1	Somatic	6.67628366527397	2.70984419117758
TCCGGAGATAGTAAGCCGTGATACTCAATATAGCCT	Mef2	5714	0.899714816751291	0.148070907194995	pass	Cas9	5.16220679444725	2.63082704141648	10	Muscle	-1.23252549493436	1.37413361329432	2	Mutant_2	3.20192057666618	1.30849023590872
TCCGGAGATGGACGACTATGAGGAATCATATAGCCT	Mef2	12647	1.22600330379405	0.138849487785658	pass	Cas9	6.64567547290443	2.98307325259932	8	Muscle	-0.0842081220920969	3.72380791840526	0	Mutant_1	4.59455282268364	1.98805971871206
TCCGGAGAGCTTGAAGAGTGATACTCAATATAGCCT	Mef2	15902	1.38031097205379	0.150444694976826	pass	CROSS_Cas9_Balancer	4.67090116344981	4.19801382081241	12	Muscle	-5.8605325578549	-2.86870155252157	3	Cardiac	4.83470279750664	3.75787051449606
TCCGGAGAAGCCGTAGTTACTGAGCGACTATAGCCT	Mef2	9672	1.42225195832273	0.14495147635763	pass	CROSS_Cas9_Balancer	7.54318566212859	5.065303666909	4	Muscle	4.29772477420621	-2.1644193538333	1	Somatic	6.30008585033256	1.01276119480917
TCCGGAGACTAACTAGGTGGAGTTGCGTTATAGCCT	Mef2	16578	1.21320439565643	0.1458383305349	pass	CROSS_Cas9_Balancer	4.33257409866994	4.81161449708799	12	Muscle	-5.6379986654624	-3.10990364696663	3	Cardiac	4.87733108577568	3.81403406391928
TCCGGAGATCGTAGCATCTGCGGATAGTTATAGCCT	Mef2	13240	1.75025395609842	0.147279831680192	pass	Balancer	7.14099120011656	4.91156374564483	4	Muscle	3.50869281627097	-1.90642605396707	1	Somatic	5.63387186107475	0.202525415076705
TCCGGAGATTGATACGATTGCTACGGTCTATAGCCT	Mef2	6076	0.698923623253433	0.210958005249344	pass	CROSS_Cas9_Balancer	4.29376274590862	2.27715492112732	10	Muscle	-1.28426581545215	0.326160475260282	2	Mutant_2	1.00018686828453	3.87605245838949
TCCGGAGAAACGAATTCGAAGCTAGGTTTATAGCCT	Mef2	18354	1.37940195519201	0.143445733492356	pass	Cas9	4.58641066539718	6.55629470751586	15	Muscle	-5.01630220627971	-6.67682732663703	4	Visceral	1.54873532829124	4.42415769825766
TCCGGAGATCCGGCTTATAGATGCAACTTATAGCCT	Mef2	17575	2.04226714126394	0.138961185922824	pass	CROSS_Cas9_Balancer	7.1425265523643	5.2506298672266	4	Muscle	4.25746592148664	-1.83075509749998	1	Somatic	6.27521879253227	0.743029494388791
TCCGGAGAGTAGGATAAGAGGCGCTAGGTATAGCCT	Mef2	17166	1.76219064972258	0.139491702448648	pass	Balancer	7.11739216404347	5.36569082748716	4	Muscle	4.68315868523832	-2.46714386543027	1	Somatic	6.38261968669731	0.741371889217588
TCCGGAGAGTAGGATAAGAGATGCAACTTATAGCCT	Mef2	22052	0.925236895849552	0.153339350180505	pass	Cas9	4.1900855154421	4.85837152411584	12	Muscle	-6.14995545433252	-2.92322932915654	3	Cardiac	5.02036029872734	3.66563542614767
TCCGGAGACGCTTATCGTGTCGAAGCAGTATAGCCT	Mef2	12611	1.09619603011849	0.144614414130263	pass	Balancer	7.41075194032982	5.42112494577093	4	Muscle	4.62425462332084	-2.40257317440922	1	Somatic	6.77189762172539	0.799589653118345
TCCGGAGATCCGGCTTATTCGTAACGGTTATAGCCT	Mef2	2492	0.333471360436999	0.175396825396825	pass	Cas9	4.7621664477641	2.81692079481922	10	Muscle	-0.602036230688612	-0.018774182675191	2	Mutant_2	3.00943095264274	1.48008557091543
TCCGGAGACTAATTGCGATCGTAACGGTTATAGCCT	Mef2	23879	1.89580028846598	0.127463972171608	pass	Cas9	7.09717837274802	2.65174583571278	8	Muscle	0.906610321976071	3.64775220368475	0	Mutant_1	4.69844324168999	1.92336781750509
CGCTCATTCAGCTAGCGGTTGGTAGTCGTATAGCCT	Mef2	17798	0.850598377866632	0.145523639208673	pass	Balancer	7.52612042746574	5.11182652683461	4	Muscle	4.69047391691639	-2.85025106800794	1	Somatic	6.80331594524223	0.710430641277524
CGCTCATTCAGCTAGCGGGGCCGTCAACTATAGCCT	Mef2	5187	0.736741567258142	0.142582628747118	pass	Balancer	7.58389277754897	5.01734203985214	4	Muscle	4.62185988884816	-2.91343009295461	1	Somatic	6.93023283061821	1.20661183129141
CGCTCATTTAGGTAACTTATGACTGATCTATAGCCT	Mef2	15034	1.93852124501499	0.146257603808516	pass	Cas9	6.53747054328157	2.90371949595934	8	Muscle	0.604300645586795	2.57683783986204	0	Mutant_1	4.19944459972221	1.87268265019247
CGCTCATTCGAATGGAGCATGACTGATCTATAGCCT	Mef2	6482	0.84508865848512	0.147194112235511	pass	Cas9	4.79373078791984	2.36466374373818	10	Muscle	-1.2898588680068	1.14727477305821	2	Mutant_2	3.24315125522453	1.28211494217703
CGCTCATTAAGTAGCTCACTCCATCGAGTATAGCCT	Mef2	3156	0.834946529207728	0.170468948035488	pass	Cas9	6.92817900835158	2.4710527180268	8	Muscle	0.0771964797294613	3.15755566674313	0	Mutant_1	4.59922010478813	1.43669338951895
CGCTCATTAAGTAGCTCACCTAGACGAGTATAGCCT	Mef2	14438	1.62858985647733	0.151979037374155	pass	Cas9	6.8647233789532	2.51328045345614	8	Muscle	0.130346439992504	3.12294253053625	0	Mutant_1	4.60134298381645	1.52722581158468
CGCTCATTTCGCCGCCGGTAATTGACCTTATAGCCT	Mef2	10019	0.878678581165226	0.155661312710688	pass	CROSS_Cas9_Balancer	4.25526239673586	2.40054333810023	10	Muscle	-1.71832388417435	0.262301872523518	2	Mutant_2	2.84151370105583	1.13975914250204
CGCTCATTTAGGTAACTTTCAAGATAGTTATAGCCT	Mef2	17916	1.27245843424612	0.147437319724872	pass	Cas9	6.91185361325057	2.44674312469689	8	Muscle	-0.24506922553269	3.0316248345571	0	Mutant_1	4.26809770641167	1.261686165436
CGCTCATTGCGGCTGCGGTCCGCGGACTTATAGCCT	Mef2	17644	0.972757149853076	0.162402794996055	pass	Balancer	4.70818474122251	6.61696123682763	15	Muscle	-4.36983610206526	-6.81271037956068	4	Visceral	1.23656649169762	4.49707277546713
CGCTCATTAGCCGTAGTTTTGAGAGAGTTATAGCCT	Mef2	1876	0.490323478919053	0.170212765957447	pass	CROSS_Cas9_Balancer	4.78614877106652	3.01176927982561	10	Muscle	-1.18924506183535	1.10616414617248	2	Mutant_2	3.18932587680656	1.91315027008841
CGCTCATTATTATGCAAGTGGCAGCTCGTATAGCCT	Mef2	10523	1.57136198013711	0.148539114043355	pass	Balancer	7.25548658123415	4.4445279320306	4	Muscle	3.65418073716116	-1.2988760878932	1	Somatic	5.64331657466728	-0.0536984162490642
CGCTCATTGTAGGCTGCACTTAATCTTGTATAGCCT	Mef2	13846	1.02602074964159	0.168510271512714	pass	Balancer	4.68171709565375	6.55603867550829	15	Muscle	-4.37988141002166	-6.75978628566838	4	Visceral	1.20954770622093	4.79103763829062
CGCTCATTAGTCCGCTGCTGGCAGCTCGTATAGCCT	Mef2	22293	1.68808371966949	0.155198572066042	pass	Balancer	6.50031813975396	4.80455547448738	4	Muscle	3.56880144697522	-2.03057237385522	1	Somatic	6.50853998241264	0.797439713581296
CGCTCATTCTAATTGCGAATCGAGATGATATAGCCT	Mef2	5025	0.411250929389904	0.191835116924296	pass	CROSS_Cas9_Balancer	4.20488667581114	2.19816864621072	10	Muscle	-1.64913129134505	0.0148754907271675	2	Mutant_2	2.83643443164665	1.15765889416525
CGCTCATTCTAATTGCGATCGTAACGGTTATAGCCT	Mef2	20822	1.21138863220971	0.14676286310993	pass	CROSS_Cas9_Balancer	7.22367671288463	4.88866543189865	4	Muscle	4.96984973262987	-1.8185484629565	1	Somatic	6.65071279582817	0.951426107986661
CGCTCATTTTGGCAAGCCTCGTAACGGTTATAGCCT	Mef2	49593	1.69772625186568	0.152398833539728	pass	CROSS_Cas9_Balancer	6.04352229042995	4.89600924316064	4	Muscle	3.77109407581924	-2.7397847158899	1	Somatic	6.76336080608208	2.75276621113608
GAGATTCCGGTTATCGAAGGCCGTCAACTATAGCCT	Mef2	18628	1.36206204960796	0.146549882503739	pass	Balancer	5.60279899757095	4.52216805138248	4	Muscle	-5.66672762239864	-1.97970112719984	3	Cardiac	4.99436599788505	3.61769183407614
GAGATTCCTCGCCGCCGGCTCCATCGAGTATAGCCT	Mef2	17011	1.40557006078752	0.14198901484165	pass	Cas9	6.83682209647103	2.63091828456364	8	Muscle	0.635374786619755	3.84702515580188	0	Mutant_1	4.5703547674163	1.65825339089224
GAGATTCCATGGCGCCTGTTGGTAGTCGTATAGCCT	Mef2	2138	0.627428466597659	0.152336448598131	pass	CROSS_Cas9_Balancer	7.14199767800994	4.94325350545399	4	Muscle	4.82463824561695	-1.74769788362964	1	Somatic	5.67822725353081	0.888163645370694
GAGATTCCATGGCGCCTGGGCCGTCAACTATAGCCT	Mef2	10435	1.06137399662412	0.140377646385657	pass	CROSS_Cas9_Balancer	7.11755372802582	4.98133443614003	4	Muscle	4.70738812501949	-1.84261079352899	1	Somatic	6.20161277828056	0.650939275129529
GAGATTCCCAGCTAGCGGCGGAATCTAATATAGCCT	Mef2	17811	1.57220316145185	0.128963823135328	pass	Cas9	6.5273098544288	2.75766571676282	8	Muscle	1.17967633931481	3.10459326487865	0	Mutant_1	4.45692760524589	1.42383130322287
GAGATTCCTAGGTAACTTTTGGTAGTCGTATAGCCT	Mef2	2990	1.11625637592605	0.160427807486631	pass	CROSS_Cas9_Balancer	7.52478429443824	5.38746982740827	4	Muscle	5.08882905851814	-2.06302886797236	1	Somatic	6.64432842311699	0.833276112182828
GAGATTCCTAGGTAACTTGGCCGTCAACTATAGCCT	Mef2	12301	1.19270761463115	0.14120109483175	pass	CROSS_Cas9_Balancer	7.22413793048377	4.85410989531661	4	Muscle	5.06270220474128	-2.04389955797422	1	Somatic	6.57429487285454	0.819829006298276
GAGATTCCTAGGTAACTTTCGTTAGAGCTATAGCCT	Mef2	18618	1.12038052832222	0.149013333333333	pass	CROSS_Cas9_Balancer	4.17526733285768	4.89677064775148	12	Muscle	-5.84679611034467	-3.20581737557647	3	Cardiac	4.97882444438774	3.62225015888998
GAGATTCCTAGGTAACTTCGTTCTATCATATAGCCT	Mef2	3294	0.209285619830935	0.183956574185766	pass	Cas9	4.57973244484155	2.18500331783243	10	Muscle	-0.798838816716404	0.0509236894537974	2	Mutant_2	2.98692972240288	1.1400105548937
GAGATTCCGGTTATCGAAAGGCGAGAGCTATAGCCT	Mef2	41122	2.07623977025494	0.147124214596423	pass	CROSS_Cas9_Balancer	6.31789763282341	5.52830981024807	15	Muscle	-4.23534156268768	-6.40138854693925	4	Visceral	1.11184317645866	5.42901333103964
GAGATTCCATGGCGCCTGTAATTGACCTTATAGCCT	Mef2	4683	0.268916095873277	0.189970250743731	pass	CROSS_Cas9_Balancer	4.62132102939028	2.9255279466397	10	Muscle	-1.01162670648069	-0.0443459051772568	2	Mutant_2	3.12789279994804	1.46645470391104
GAGATTCCCTAGCCAGCCAGGCGAGAGCTATAGCCT	Mef2	21449	1.5912206854608	0.131764269829503	pass	CROSS_Cas9_Balancer	7.31056393118811	5.17935075730174	4	Muscle	4.56840378915752	-2.69897269214073	1	Somatic	6.61528141078789	0.588408399923536
GAGATTCCCTAGCCAGCCTAATTGACCTTATAGCCT	Mef2	19440	1.67065588074031	0.124207080008185	pass	Balancer	7.01853496933754	5.20233476398473	4	Muscle	3.8811242551703	-2.39969425238682	1	Somatic	6.00394422588188	0.453286160333845
GAGATTCCTTATTGAGGCCTCTAACTCGTATAGCCT	Mef2	34751	1.20361299659239	0.158940018315018	pass	CROSS_Cas9_Balancer	7.13317231680599	5.11711619017214	4	Muscle	4.9842970686979	-2.09792566957655	1	Somatic	7.01913864192802	2.08684535752127
GAGATTCCATAAGGACTCGGAGTTGCGTTATAGCCT	Mef2	42978	1.71217782402085	0.147982062780269	pass	Balancer	4.8128092220425	6.45600819541847	15	Muscle	-4.47978673176929	-6.95402623673859	4	Visceral	1.38787669715721	4.65689810047934
GAGATTCCTATTGCTGGATCCGCGGACTTATAGCCT	Mef2	36559	1.67852623548329	0.142787206266319	pass	CROSS_Cas9_Balancer	6.24395109578857	5.40869969993822	4	Muscle	4.03561261024259	-2.55816685377511	1	Somatic	6.32952911434013	0.425045956476423
GAGATTCCAATACGATAATTGAGAGAGTTATAGCCT	Mef2	17478	1.48657327830404	0.137832916002732	pass	CROSS_Cas9_Balancer	6.29295220734045	4.394356789012	4	Muscle	3.2692867905105	-1.80068796232932	1	Somatic	4.5828698354705	1.87265976200888
GAGATTCCTAGTAAGCCGTTCTACCTCATATAGCCT	Mef2	14489	1.4977237360163	0.137689133425034	pass	CROSS_Cas9_Balancer	6.56535202350516	4.31862489537768	4	Muscle	3.06006690150459	-1.32512054580646	1	Somatic	5.40199787196953	0.395846982105466
GAGATTCCGACTGGACCATCCGCGGACTTATAGCCT	Mef2	20752	1.21496070574222	0.141282469088469	pass	Cas9	6.85250070399963	2.39350758617289	8	Muscle	0.261386202055624	3.98946032174673	0	Mutant_1	4.67252571163017	2.03119714985678
GAGATTCCTGGTTGCCGTCTTAATCTTGTATAGCCT	Mef2	28842	0.950221170055953	0.197765054838932	pass	CROSS_Cas9_Balancer	7.42462384395642	5.5311828070728	4	Muscle	5.33706668806796	-2.79881124871865	1	Somatic	7.23316843089897	1.97806628475973
GAGATTCCTTGGCAAGCCGTAGGCAATTTATAGCCT	Mef2	17988	1.13639456452669	0.166334440753045	pass	CROSS_Cas9_Balancer	7.48265071497051	5.32443369318018	4	Muscle	5.31809073838035	-2.78197184432206	1	Somatic	7.22180444774467	1.96009202729056
GAGATTCCGCAAGACCGTAGGCGCTAGGTATAGCCT	Mef2	1582	0.286681717431661	0.222778473091364	pass	CROSS_Cas9_Balancer	4.53615314847274	2.55358406686812	10	Muscle	-1.14855151499797	0.259751084226374	2	Mutant_2	3.02149850902397	1.18204470406363
GAGATTCCACGGCGTTAAAGATGCAACTTATAGCCT	Mef2	22602	1.73930325560164	0.136339662447257	pass	CROSS_Cas9_Balancer	7.42028111704191	5.52990833665879	4	Muscle	4.74799475093624	-2.49769937743079	1	Somatic	6.43836433467705	0.902100284202787
GAGATTCCTTGGCAAGCCGATTACCGGATATAGCCT	Mef2	60457	1.76640903653418	0.124677277035197	pass	CROSS_Cas9_Balancer	4.69698845767572	4.36149847682469	8	Muscle	-6.22130852297554	-3.08687553257473	3	Cardiac	4.90778476772148	3.40689976940939
ATTCAGAATCGGATTCGGTCGTTAGAGCTATAGCCT	Mef2	2299	0.199591458077685	0.312013828867761	pass	Cas9	4.38811347650879	2.0303356717232	10	Muscle	-1.09008588669851	0.469368389594183	2	Mutant_2	3.10116178569633	1.61312564144919
ATTCAGAATCGGATTCGGCGGAATCTAATATAGCCT	Mef2	15620	1.15708869795295	0.137562094000764	pass	Balancer	7.38221034970395	5.33125052081505	4	Muscle	4.95368859670382	-2.26211479893774	1	Somatic	6.80566055354912	0.943075497253629
ATTCAGAATCGGATTCGGATGACTGATCTATAGCCT	Mef2	2501	0.203532319282891	0.251787132644956	pass	Cas9	4.4447029760571	2.21497318233609	10	Muscle	-0.837411661603315	-0.0098120786954945	2	Mutant_2	3.01188618717033	1.28429241905996
ATTCAGAACTAGCCAGCCCGGAATCTAATATAGCCT	Mef2	19010	1.68773859479437	0.135683648917251	pass	Cas9	6.70360214448691	2.82689756603253	8	Muscle	-0.184029096368009	3.94316331132533	0	Mutant_1	4.62771923122246	2.17728145848105
ATTCAGAACGAATGGAGCCGTTCTATCATATAGCCT	Mef2	1746	0.28314271659499	0.187428571428571	pass	Cas9	4.93016786219356	3.09290766304579	10	Muscle	-0.354821331852142	0.128892001812589	2	Mutant_2	3.69679958400566	2.17540772686789
ATTCAGAACGAATGGAGCCGGAATCTAATATAGCCT	Mef2	23049	1.9105461154078	0.147203309488925	pass	CROSS_Cas9_Balancer	7.03947974122684	5.37684331849827	4	Muscle	4.82778583780283	-2.53523746355703	1	Somatic	6.52908308086235	1.14268626700232
ATTCAGAACTAGCCAGCCTCAAGATAGTTATAGCCT	Mef2	18222	1.65273635403904	0.132722113075748	pass	Cas9	6.14881758249676	3.39954273601239	4	Muscle	0.895445949099998	3.08996421304152	0	Mutant_1	4.3541911321624	1.91349538098166
ATTCAGAACAGCTAGCGGAGGCGAGAGCTATAGCCT	Mef2	36157	1.8178474181005	0.151645207439199	pass	CROSS_Cas9_Balancer	4.7643559796509	6.56548569076406	15	Muscle	-4.43901710673465	-6.94069697937157	4	Visceral	1.48424465236503	4.67991979847738
ATTCAGAATTATTGAGGCTACGATCATCTATAGCCT	Mef2	23472	0.941077451080948	0.166949152542373	pass	Cas9	6.25747983591362	2.77785059713312	8	Muscle	-0.812859586725832	3.96308785081839	0	Mutant_1	4.60951168117363	1.49348231087515
ATTCAGAATTATTGAGGCTCAAGATAGTTATAGCCT	Mef2	15633	1.31559176698557	0.134825744085474	pass	Balancer	7.08915266037727	4.70996808797349	4	Muscle	4.22951111599428	-2.37665435058389	1	Somatic	6.61037809429008	0.485150266988965
ATTCAGAATTATTGAGGCCAGCCGGCTTTATAGCCT	Mef2	32718	1.30037349188043	0.16139047850968	pass	CROSS_Cas9_Balancer	4.92477409871356	6.47968338661527	15	Muscle	-4.45648220911145	-6.70045072485448	4	Visceral	1.49684161720116	4.87018926869223
ATTCAGAAGCGCTATGGTTCAAGATAGTTATAGCCT	Mef2	15930	1.27317497288115	0.132767656600948	pass	Cas9	6.62958993510354	2.4872148165605	8	Muscle	0.656673930441204	3.3334111472095	0	Mutant_1	4.46028549251396	1.90405281315634
ATTCAGAACCGTATGATTCTTAATCTTGTATAGCCT	Mef2	18496	1.59866234940277	0.154864399483427	pass	Balancer	7.13950883741529	5.37261792550986	4	Muscle	4.98382053874646	-2.23978720698346	1	Somatic	7.0312193113311	1.21631570587942
ATTCAGAATGCGACCTCTTCCGCGGACTTATAGCCT	Mef2	1174	0.190630203511072	0.329391891891892	pass	CROSS_Cas9_Balancer	6.66167774117781	3.02340467039589	8	Muscle	-1.86710014641523	0.259981906995766	2	Mutant_2	7.1882017332061	1.93459125290701
ATTCAGAATGCGACCTCTGCGCAATGACTATAGCCT	Mef2	14599	1.39643906752643	0.152764505119454	pass	CROSS_Cas9_Balancer	4.91548048246717	4.43944897242768	12	Muscle	-6.00417218042295	-2.14030664568698	3	Cardiac	-0.85585664930504	-1.36425368060282
ATTCAGAATTCGAATATTTCCGCGGACTTATAGCCT	Mef2	14460	1.01594473702384	0.157786038826931	pass	CROSS_Cas9_Balancer	7.42246530808329	4.96061733143726	4	Muscle	5.11859665241633	-2.09141297752293	1	Somatic	6.40768224773247	0.858191926582548
ATTCAGAAAACGCGCAGACCTCCGACGGTATAGCCT	Mef2	13534	1.66825655926385	0.148748159057437	pass	Cas9	6.7239526635187	3.02455118528052	8	Muscle	-0.603895956744722	2.99307369897836	0	Mutant_1	4.67526990947563	2.01674767266104
ATTCAGAATGGACGACTAACTGAGCGACTATAGCCT	Mef2	11810	1.39336150084136	0.150152181264795	pass	CROSS_Cas9_Balancer	7.43153436895783	5.25410723059185	4	Muscle	3.61097704601512	-1.44559915985259	1	Somatic	4.78166753825981	1.4349141908724
ATTCAGAATGGACGACTATGATACTCAATATAGCCT	Mef2	15100	1.2480890823547	0.157227722772277	pass	CROSS_Cas9_Balancer	6.607168568559	4.23050024298618	4	Muscle	4.13324059881698	-1.31563416113298	1	Somatic	5.40062648830253	0.659892637832853
ATTCAGAACATAGCGACCAAGCCTACGATATAGCCT	Mef2	17120	1.57150309871982	0.145733907577698	pass	Balancer	7.27237897526235	5.37667751354879	4	Muscle	4.29681653712691	-2.56099129511082	1	Somatic	6.74035102901298	0.774783094032499
ATTCAGAATTGGCAAGCCTCGTCGGAACTATAGCCT	Mef2	17812	1.68455981521329	0.140078256008944	pass	Balancer	7.45538615551967	4.88813454164518	4	Muscle	4.11565402228908	-2.16375539939288	1	Somatic	5.78079874095756	0.250236232383939
ATTCAGAAGCAAGACCGTGTCGAAGCAGTATAGCCT	Mef2	13000	1.49582791013978	0.147802113646807	pass	Cas9	6.95210306083654	2.84509663226502	8	Muscle	0.0146711224997326	3.63460360410662	0	Mutant_1	4.47834999141533	2.1514646602709
GAATTCGTGGTTATCGAACGGAATCTAATATAGCCT	Mef2	26665	1.02453217550983	0.17514166418133	pass	CROSS_Cas9_Balancer	5.5717105328541	2.95660827425784	10	Muscle	-0.72880238434356	1.79858751058157	2	Mutant_2	3.56778652248222	1.28570385704825
GAATTCGTTCGCCGCCGGCTCCATCGAGTATAGCCT	Mef2	10088	1.18407697353662	0.182606980871623	pass	Cas9	6.61071621691822	2.67237888542492	8	Muscle	-0.525083054065576	4.12528602767145	0	Mutant_1	4.43759281215507	1.83145685921499
GAATTCGTATGGCGCCTGCTCCATCGAGTATAGCCT	Mef2	1780	0.661582854387521	0.15695067264574	pass	Cas9	5.90320948988711	2.9759761362118	8	Muscle	-0.350153477534469	1.89917410309869	2	Mutant_2	3.86841613826591	1.18653722534964
GAATTCGTATGGCGCCTGCCTAGACGAGTATAGCCT	Mef2	8637	1.35238186930841	0.16555222504035	pass	Cas9	5.97323341495651	2.90386870062133	8	Muscle	0.422364927225821	2.72144718173004	0	Mutant_1	4.13027269420463	1.16621895562002
GAATTCGTCTAGCCAGCCTCGTTAGAGCTATAGCCT	Mef2	3577	0.636528718710324	0.175458078845086	pass	CROSS_Cas9_Balancer	7.11925339661331	4.32463487284031	4	Muscle	4.27368535283517	-1.21260320574222	1	Somatic	5.52382404384453	0.037568528755399
GAATTCGTCGAATGGAGCCTCCATCGAGTATAGCCT	Mef2	1284	0.23884728214171	0.197819314641745	pass	Balancer	7.59307026608991	4.97989744042882	4	Muscle	3.25688687153977	-1.72003161047287	1	Somatic	2.88365728435356	1.01544143687079
GAATTCGTCGAATGGAGCCCTAGACGAGTATAGCCT	Mef2	6148	0.707165788769654	0.182851575186749	pass	Balancer	7.46801044293788	4.64419778261564	4	Muscle	3.42809688320638	-0.991061389179452	1	Somatic	5.62626487788994	-0.0701620834033763
GAATTCGTCGAATGGAGCCGTTCTATCATATAGCCT	Mef2	8243	1.36800466154552	0.172905095387588	pass	CROSS_Cas9_Balancer	4.17842410120093	4.64528536417424	12	Muscle	-5.26030321232027	-2.49251501309138	3	Cardiac	4.88399059352714	3.78349741230795
GAATTCGTTTATTGAGGCTTGGTAGTCGTATAGCCT	Mef2	3276	0.385447913490392	0.212934716290421	pass	Cas9	4.15154315725786	4.79950245312641	12	Muscle	-5.33701606802702	-2.89441535029072	3	Cardiac	-0.00213929238479754	5.62370165119955
GAATTCGTTTATTGAGGCGGCCGTCAACTATAGCCT	Mef2	15626	0.648292986367417	0.206088396382626	pass	Cas9	4.12023087349266	4.80284249400095	12	Muscle	-5.01110878473048	-2.72993083250023	3	Cardiac	0.341611154650038	5.66032369862387
GAATTCGTGCGCTATGGTTTGGTAGTCGTATAGCCT	Mef2	8595	0.798303550016262	0.182471597495942	pass	CROSS_Cas9_Balancer	7.52385838065516	5.00699141223839	4	Muscle	4.5653483715887	-1.48272345544113	1	Somatic	5.89974624690849	0.221808489962312
GAATTCGTGCGCTATGGTGGCCGTCAACTATAGCCT	Mef2	2484	0.52796144769151	0.194533762057878	pass	CROSS_Cas9_Balancer	7.58185469988855	4.92115728048392	4	Muscle	4.40843765423638	-1.08621448017299	1	Somatic	6.31843168315727	0.447785903318616
GAATTCGTATGGCGCCTGCTCTAACTCGTATAGCCT	Mef2	8868	1.01012428298265	0.168536804308797	pass	CROSS_Cas9_Balancer	6.15979239404301	3.6960322791494	4	Muscle	3.03362914650678	-0.987143175945946	1	Somatic	4.05145771083671	0.0233162237245763
GAATTCGTATGGCGCCTGTCAAGATAGTTATAGCCT	Mef2	9096	0.973228124637665	0.170245398773006	pass	CROSS_Cas9_Balancer	4.10924695862351	4.73403500027487	12	Muscle	-5.05593425297915	-2.4565265817287	3	Cardiac	4.84380609569389	3.65263756047079
GAATTCGTCTAGCCAGCCTAATTGACCTTATAGCCT	Mef2	12468	1.55239309234807	0.157668418537984	pass	Balancer	6.63851058614617	4.61800963085326	4	Muscle	3.22471637882541	-1.12924538032003	1	Somatic	4.84687311229545	-0.151018123523501
GAATTCGTCGAATGGAGCCAGAGAGGTCTATAGCCT	Mef2	11498	0.989779027387758	0.158049455300017	pass	Balancer	7.43951565430195	4.57987783401918	4	Muscle	4.06345279758579	-0.987383447652887	1	Somatic	6.0238950925811	0.161326405211183
GAATTCGTAAGTAGCTCACAGAGAGGTCTATAGCCT	Mef2	9874	0.936782858365541	0.163006246222043	pass	Cas9	6.0614618807486	2.60312244222992	8	Muscle	-0.0478669948189034	2.5184410363026	0	Mutant_1	3.82610971507866	1.31452723275015
GAATTCGTAAGTAGCTCACTCTAACTCGTATAGCCT	Mef2	10446	0.939847097622867	0.172059383326989	pass	CROSS_Cas9_Balancer	4.76510603291932	6.56660238539794	15	Muscle	-4.43040430164975	-6.44843248724738	4	Visceral	1.16595120010216	4.27816017399618
GAATTCGTAAGTAGCTCATACGATCATCTATAGCCT	Mef2	2714	0.551764909582111	0.134996331621423	pass	Balancer	6.40493577948227	3.61454327899769	4	Muscle	-2.00080979321323	0.926888450269263	2	Mutant_2	5.30913717326958	0.31032416652033
GAATTCGTCTATATAGCCTGCGGATAGTTATAGCCT	Mef2	9272	1.09879629447802	0.171624224267066	pass	CROSS_Cas9_Balancer	-4.34274511999043	2.6059661620915	10	Muscle	-1.3061035700664	-0.00399802458548848	2	Mutant_2	2.80880863246757	1.68118246327231
GAATTCGTTTGCGAGCATCTTAATCTTGTATAGCCT	Mef2	10920	0.701097260473813	0.181503732022574	pass	Balancer	4.7697360131994	6.54695050563685	15	Muscle	-4.40308154716709	-6.73460919570697	4	Visceral	1.37775332507927	4.55201252232382
GAATTCGTCGTTACCGCTCCTCCGACGGTATAGCCT	Mef2	7604	0.948823996436764	0.178010471204188	pass	Cas9	6.08281016943521	3.38480664362611	8	Muscle	0.337108784790259	2.42318205421816	0	Mutant_1	4.02065450725395	1.28859265576193
GAATTCGTTGGACGACTATTGAGAGAGTTATAGCCT	Mef2	8968	0.970187328735239	0.16796267496112	pass	CROSS_Cas9_Balancer	6.94436088029357	4.25988128533444	4	Muscle	3.93800494984057	-1.3641059500576	1	Somatic	5.1730159002288	0.62282704244444
GAATTCGTGCTTGAAGAGACTGAGCGACTATAGCCT	Mef2	7436	0.641062804001781	0.192916554869869	pass	CROSS_Cas9_Balancer	4.18832515642166	3.07795322662933	12	Muscle	-1.40464313277272	-0.24947295033544	2	Mutant_2	4.62217218456108	3.5458236528475
GAATTCGTTCGTAGCATCTGCTACGGTCTATAGCCT	Mef2	13700	0.950582704281761	0.200058241118229	pass	Cas9	4.56364986369212	6.44438849524916	15	Muscle	-5.09133229693189	-6.52507164243865	4	Visceral	0.640366144750899	4.94375284443686
GAATTCGTATTATGCAAGTGCGGATAGTTATAGCCT	Mef2	3740	1.13743059600143	0.149627263045793	pass	CROSS_Cas9_Balancer	6.96326655184122	3.86209246123003	4	Muscle	3.4370966439388	-0.764409373862412	1	Somatic	2.56564576206047	-0.815946202174929
GAATTCGTTGATATTGCGAAGCTAGGTTTATAGCCT	Mef2	10841	1.12924220817206	0.155649148507599	pass	Cas9	6.52944036058794	2.60996713566597	8	Muscle	-0.18636779562949	3.1738924243457	0	Mutant_1	4.20492631969292	1.30613501797506
GAATTCGTGTAGGATAAGGTAGGCAATTTATAGCCT	Mef2	21407	1.23726119635701	0.164779056813962	pass	CROSS_Cas9_Balancer	5.30355589534097	2.4635639525696	10	Muscle	0.504296464197744	2.28829346740322	2	Mutant_2	3.34489447650749	1.26468380223105
GAATTCGTTCCTCTGCCGGTCGAAGCAGTATAGCCT	Mef2	10116	1.47078949392172	0.167158308751229	pass	Balancer	7.49692226566142	4.88659347117444	4	Muscle	4.06951441980558	-1.5107365122438	1	Somatic	6.68838054714042	0.575504590376111
GAATTCGTTCCTCTGCCGGATTACCGGATATAGCCT	Mef2	33948	1.16645406616403	0.182072176949942	pass	CROSS_Cas9_Balancer	4.64341173394385	6.4512925686775	15	Muscle	-4.62875618626156	-6.50915125281501	4	Visceral	1.44901401576835	4.73925026188681
CTGAAGCTGGTTATCGAACTCCATCGAGTATAGCCT	Mef2	25714	1.59372706760382	0.152924812611081	pass	Cas9	6.84835250744531	2.98409650622437	8	Muscle	-0.290951738161556	4.06556877481539	0	Mutant_1	4.65938217220146	1.74849267731497
CTGAAGCTGGTTATCGAACCTAGACGAGTATAGCCT	Mef2	10040	1.28061692370252	0.153128103277061	pass	CROSS_Cas9_Balancer	7.32007033926117	5.31791608430796	4	Muscle	5.10431975528611	-2.26690724680454	1	Somatic	7.06775409755546	1.36327906380484
CTGAAGCTTTATTGAGGCTTGGTAGTCGTATAGCCT	Mef2	13381	1.05048739207726	0.188326154760137	pass	Cas9	6.77320221511438	2.40171139695226	8	Muscle	-0.2380818248943	4.78800375376457	0	Mutant_1	4.7040184217437	1.76167984734366
CTGAAGCTTTATTGAGGCGGCCGTCAACTATAGCCT	Mef2	3798	0.667849353360167	0.188321935823251	pass	Cas9	6.90473996589619	2.34287935193316	8	Muscle	-0.190648204191964	4.82486583311192	0	Mutant_1	4.78175527629692	1.86717589627096
CTGAAGCTGGTTATCGAATCAAGATAGTTATAGCCT	Mef2	4450	0.494684555565356	0.205632543585159	pass	Cas9	4.88565367689087	2.82214761788251	10	Muscle	-0.757758484270091	1.44571149605005	2	Mutant_2	4.02313119945366	2.28650506268332
CTGAAGCTGGTTATCGAATAATTGACCTTATAGCCT	Mef2	6726	0.465594982432676	0.187925421722403	pass	Cas9	4.36534049011594	2.57824605278984	10	Muscle	-1.08263354989825	0.304443180383851	2	Mutant_2	3.07263476428825	1.2760368181307
CTGAAGCTGGTTATCGAACAGCCGGCTTTATAGCCT	Mef2	20594	1.84149454788267	0.149884035562428	pass	Cas9	6.98725653269517	2.56554307694062	8	Muscle	0.453347028686666	4.32223513400296	0	Mutant_1	4.76376611766655	1.8702203823168
CTGAAGCTGCTAACGGATTACGATCATCTATAGCCT	Mef2	17496	1.22614564188917	0.156512843828143	pass	Balancer	5.36130623166751	3.95899074609167	12	Muscle	-1.95414794088318	0.352765928615752	2	Mutant_2	3.57507140216667	1.42191262970755
CTGAAGCTTCGCCGCCGGCAGAGAGGTCTATAGCCT	Mef2	4474	0.375005922702332	0.183836589698046	pass	Cas9	4.92344405875185	2.36549103462031	10	Muscle	-0.965581612045811	1.59880127677523	2	Mutant_2	3.04128772792656	1.49131019841025
CTGAAGCTTCGCCGCCGGTAATTGACCTTATAGCCT	Mef2	10354	1.17222489118066	0.130092236740968	pass	Cas9	6.79717431670289	2.40913690003564	8	Muscle	0.71146466753708	3.66382068683736	0	Mutant_1	4.51458198604423	1.99870773087332
CTGAAGCTATGGCGCCTGTCAAGATAGTTATAGCCT	Mef2	17836	0.86624252479478	0.144813000890472	pass	CROSS_Cas9_Balancer	4.87259607699226	6.5081663838555	15	Muscle	-4.52354324571936	-6.66266538803034	4	Visceral	1.32592351016838	4.58994491825888
CTGAAGCTCAGCTAGCGGCTCTAACTCGTATAGCCT	Mef2	20508	0.95023643276323	0.177430319510537	pass	CROSS_Cas9_Balancer	4.5438347809368	2.23940567035276	10	Muscle	-1.35404421414539	0.11096266125351	2	Mutant_2	2.80844885883171	1.75207706223318
CTGAAGCTTTATTGAGGCCAGCCGGCTTTATAGCCT	Mef2	18230	0.895108982750567	0.175848150976328	pass	Cas9	6.45750281286664	2.71585662513418	8	Muscle	-0.249267974593657	2.51238095008154	0	Mutant_1	4.03425771770317	1.29311915169546
CTGAAGCTAGTTGAATCATGCGGATAGTTATAGCCT	Mef2	25361	1.50426008472249	0.143674557140618	pass	Balancer	4.75175363610053	4.95380386904767	12	Muscle	-5.77981660393852	-2.52624944535121	3	Cardiac	4.91313345012504	3.82644780407736
CTGAAGCTCCAGATACGGTTGAGAGAGTTATAGCCT	Mef2	11848	1.27031849336872	0.14992428066633	pass	Cas9	6.18932000980422	2.79760030668773	8	Muscle	0.311877407237169	2.95879629642329	0	Mutant_1	4.2410844045623	1.56683619747946
CTGAAGCTCCAGATACGGTGAGGAATCATATAGCCT	Mef2	19577	1.41930033727577	0.147529291900153	pass	CROSS_Cas9_Balancer	6.89782792471988	4.55326569554211	4	Muscle	4.16769325351559	-1.39058152227554	1	Somatic	6.14793808040459	0.381826613648626
CTGAAGCTTTCCGTCGACGGAGTTGCGTTATAGCCT	Mef2	16728	1.9010816512173	0.150541473283351	pass	Cas9	6.95755897634238	2.43137146559513	8	Muscle	-0.27080393810491	4.14449142786972	0	Mutant_1	4.47233755168754	1.72334249745199
CTGAAGCTTCGTAGCATCGCGCAATGACTATAGCCT	Mef2	5380	0.236033207238897	0.202512934220251	pass	Cas9	4.84701009602152	2.33859463651674	10	Muscle	-0.93159594507031	1.52698568298218	2	Mutant_2	3.2074397283538	1.35420389900992
CTGAAGCTGACTGGACCAGGAGTTGCGTTATAGCCT	Mef2	17742	0.876340795316551	0.150712602401526	pass	Cas9	5.06336768287173	4.14385339526539	12	Muscle	-5.43846455147761	-2.33382240586197	3	Cardiac	6.04351551112968	3.12813146839926
CTGAAGCTCATAGCGACCAAGCCTACGATATAGCCT	Mef2	1860	0.357601004085889	0.142550911039657	pass	Balancer	6.98793961840167	4.13378112097692	4	Muscle	4.09544440833535	-1.30007899620413	1	Somatic	5.75480444011528	-0.0755402403037822
CTGAAGCTCTAATTGCGATCGTCGGAACTATAGCCT	Mef2	16256	1.71714409663465	0.143171536862697	pass	Balancer	7.09194006845904	4.6335761743324	4	Muscle	3.54620336686704	-1.6958549268172	1	Somatic	5.48138696727592	0.0513621760446752
CTGAAGCTCTAATTGCGAAGATGCAACTTATAGCCT	Mef2	7542	1.07030755879277	0.154435058078142	pass	Cas9	4.72840629566533	2.24704106622207	10	Muscle	-0.953663918971864	0.60195682455684	2	Mutant_2	2.95446664867241	1.26290770302603
CTGAAGCTACGGCGTTAAAGGCGCTAGGTATAGCCT	Mef2	6296	0.383813637383046	0.206364209199748	pass	CROSS_Cas9_Balancer	-1.45103958952506	3.96064976134561	10	Muscle	-1.16202823686929	0.0225010946832296	2	Mutant_2	2.73785597858269	1.61389251480887
CTGAAGCTCTAATTGCGAGATTACCGGATATAGCCT	Mef2	25950	2.11609890725201	0.134867418469979	pass	Cas9	6.88325018679153	2.86915665102125	8	Muscle	-0.396420701277091	4.02504032471537	0	Mutant_1	4.72885257778007	1.67155714760611
CTGAAGCTGCAAGACCGTTCGTAACGGTTATAGCCT	Mef2	29054	1.61571504064319	0.140176750509857	pass	CROSS_Cas9_Balancer	6.93376743250076	4.77827267432882	4	Muscle	4.45406771460996	-2.19063833685854	1	Somatic	6.5147226530059	0.886988182171079
CTGAAGCTTAAGTCCTGAGATTACCGGATATAGCCT	Mef2	63290	1.68520269929677	0.155160053610947	pass	Cas9	5.75990616238915	3.78320156682109	8	Muscle	-5.66503783500899	-3.03942188057539	3	Cardiac	4.99391586360771	3.41681607495138
TAATGCGCTCGGATTCGGCTCCATCGAGTATAGCCT	Mef2	20884	1.6664149196816	0.142245887610535	pass	CROSS_Cas9_Balancer	7.00483824465658	3.12129007572636	8	Muscle	0.0431383456176774	2.6539459954351	0	Mutant_1	4.6673916059478	1.41937740574667
TAATGCGCTCGGATTCGGCGGAATCTAATATAGCCT	Mef2	20328	1.71863725668707	0.146575342465753	pass	Cas9	4.08104968597262	4.83623888784791	12	Muscle	-5.85761576152417	-3.15619785474231	3	Cardiac	4.91718036708671	3.79632886181662
TAATGCGCGGTTATCGAAATGACTGATCTATAGCCT	Mef2	3536	0.429572470502616	0.167883211678832	pass	Cas9	5.28384266536856	3.09019375307489	10	Muscle	-0.500605234671034	1.04037901503124	2	Mutant_2	3.94652158794243	2.07451840172598
TAATGCGCATGGCGCCTGCGGAATCTAATATAGCCT	Mef2	15748	1.49778262803411	0.133930825549104	pass	CROSS_Cas9_Balancer	6.84201219098305	4.19165020050065	4	Muscle	5.0156594514023	-1.84932500131824	1	Somatic	5.34221822795708	0.856038827999326
TAATGCGCCTAGCCAGCCTTGGTAGTCGTATAGCCT	Mef2	41623	1.69133474492902	0.15136476426799	pass	CROSS_Cas9_Balancer	6.49671821343284	5.00299314621226	4	Muscle	3.78897906279583	-2.15988825438946	1	Somatic	6.41536838588554	1.02198137770483
TAATGCGCCTAGCCAGCCGGCCGTCAACTATAGCCT	Mef2	12343	1.23115756387888	0.15637128072445	pass	CROSS_Cas9_Balancer	6.79952258167288	4.92559460454754	4	Muscle	3.68355707015031	-1.98697057655149	1	Somatic	5.94811374721367	0.576875854833814
TAATGCGCCTAGCCAGCCATGACTGATCTATAGCCT	Mef2	14782	1.6225326168241	0.136962365591398	pass	CROSS_Cas9_Balancer	6.94745675711408	5.10296114475513	4	Muscle	4.31531213724966	-2.70949041158602	1	Somatic	6.8451030927642	1.21884103546927
TAATGCGCTCGGATTCGGTACGATCATCTATAGCCT	Mef2	22054	1.7396644283623	0.144453455888979	pass	Cas9	4.40427011997158	5.05474229417413	12	Muscle	-5.31156073295777	-2.69076134860093	3	Cardiac	4.66562873897392	3.59647591839621
TAATGCGCTCGCCGCCGGTACGATCATCTATAGCCT	Mef2	19688	1.34058047094811	0.144978783592645	pass	Cas9	6.80750159221099	2.46916043199905	8	Muscle	0.442318680382443	2.84983788910429	0	Mutant_1	4.37169057903129	1.55159850846121
TAATGCGCTAGGTAACTTTTAATTAGCCTATAGCCT	Mef2	45414	1.74011854588702	0.141062675070028	pass	CROSS_Cas9_Balancer	6.32374564210156	5.35101819154998	4	Muscle	4.11285693816693	-2.89263097914393	1	Somatic	6.79176551875908	2.71264823208639
TAATGCGCAAGTAGCTCATCAAGATAGTTATAGCCT	Mef2	22016	1.28134814278369	0.153387533875339	pass	Cas9	4.26814092997252	5.12644623945664	12	Muscle	-5.24046981278048	-3.12804444567638	3	Cardiac	0.229702361200636	5.70271738301108
TAATGCGCTTCGAATATTTGCGGATAGTTATAGCCT	Mef2	8444	1.1182199761885	0.148384052842652	pass	Balancer	4.61480804336555	2.20212662247468	10	Muscle	-0.750861572963291	0.457853928496196	2	Mutant_2	2.83174092349846	1.06857796440909
TAATGCGCTGATTAGGTATGAGGAATCATATAGCCT	Mef2	2058	0.283688767561113	0.223938223938224	pass	Balancer	4.35986564069837	2.51228453382116	10	Muscle	-1.96043739024358	0.995459001517925	2	Mutant_2	3.03222853717644	1.60525866280386
TAATGCGCTGATTAGGTATCGTCCTTCGTATAGCCT	Mef2	12966	0.868367458972709	0.173210161662818	pass	CROSS_Cas9_Balancer	5.5214429178412	4.59270329787514	4	Muscle	-5.93273776431946	-2.62256335008702	3	Cardiac	6.24676019725639	3.03656013737509
TAATGCGCTAGTAAGCCGCCTCCGACGGTATAGCCT	Mef2	12534	1.46233859070545	0.141404512233874	pass	Balancer	7.36345836779795	5.06159821169173	4	Muscle	4.6038475361196	-1.90741836642045	1	Somatic	6.56797487315971	0.543568421705457
TAATGCGCGTAGGCTGCATGGCAGCTCGTATAGCCT	Mef2	4053	0.334533261494298	0.209131075110457	pass	Cas9	4.24893796704417	2.34340147019485	10	Muscle	-0.717104430801092	0.0397226188070521	2	Mutant_2	2.78489214954216	1.07356889973471
TAATGCGCGTAGGATAAGTCGTCGGAACTATAGCCT	Mef2	17989	1.06336904743983	0.142620048683337	pass	Cas9	4.44182183204799	4.72349920313192	12	Muscle	-5.28252861519911	-2.64477508718125	3	Cardiac	4.97351104793388	3.42081435452292
TAATGCGCTCCTCTGCCGTAGACTAGTCTATAGCCT	Mef2	19326	1.31422723477364	0.134993312069143	pass	Cas9	6.45005285865724	2.89554313034637	8	Muscle	1.10344249826553	3.05499214835669	0	Mutant_1	4.26291877803642	1.90827008019278
TAATGCGCTAAGTCCTGAAAGCCTACGATATAGCCT	Mef2	20494	1.19522274551927	0.137900874635569	pass	CROSS_Cas9_Balancer	6.91774934683703	5.0157978277011	4	Muscle	4.5728845993927	-2.13022457584209	1	Somatic	6.52425128993828	0.754969735248777
TAATGCGCGTAGGATAAGTCGTAACGGTTATAGCCT	Mef2	27536	1.56536190167781	0.14736464682682	pass	Cas9	6.8734476508745	2.62450658462204	8	Muscle	0.477899398269	4.29459459450503	0	Mutant_1	4.57988006648857	1.61705919037649
CGGCTATGATGGCGCCTGCGGAATCTAATATAGCCT	Mef2	16078	1.68757178483088	0.144109656705359	pass	Balancer	5.3754232495151	6.18637877383249	4	Muscle	-4.3273994228879	-6.69510821507195	4	Visceral	1.29716331538994	5.39940555821249
CGGCTATGTCGCCGCCGGCTCTAACTCGTATAGCCT	Mef2	35958	1.55824476030482	0.146588456643241	pass	Balancer	7.13986555985646	5.45417684328547	4	Muscle	4.94015895942917	-2.9306057750836	1	Somatic	7.14710647640068	2.44115741978476
CGGCTATGCAGCTAGCGGTAATTGACCTTATAGCCT	Mef2	16142	1.52999804935822	0.134205008017762	pass	CROSS_Cas9_Balancer	6.54427170430454	4.33672046492693	4	Muscle	3.1565590030066	-1.42216958461314	1	Somatic	4.58877164897758	-0.00289487411191816
CGGCTATGAAGTAGCTCATTAATTAGCCTATAGCCT	Mef2	4602	0.393910072202552	0.192224622030238	pass	Cas9	4.31951981916636	2.46607469302354	10	Muscle	-1.59190382903055	0.460431649659823	2	Mutant_2	2.73513919887382	0.98448880444357
CGGCTATGGCATCGTATGGGAGTTGCGTTATAGCCT	Mef2	14722	1.39235015826973	0.144130757800892	pass	Balancer	6.28046815093333	4.43606197066705	4	Muscle	3.06368048753784	-1.10636703922449	1	Somatic	5.07588464793999	1.12434997092077
CGGCTATGTGCGACCTCTTGCTACGGTCTATAGCCT	Mef2	22748	1.99981615871924	0.133024313451111	pass	CROSS_Cas9_Balancer	6.92978802986761	4.98519156990917	4	Muscle	3.27492730731911	-1.89780570766762	1	Somatic	5.3555749135955	0.380458880766126
CGGCTATGCTAAGCCTTGTCCGCGGACTTATAGCCT	Mef2	24968	1.17116902843116	0.148039137697876	pass	Cas9	4.23719385174005	4.84094377838988	12	Muscle	-6.04159093360605	-3.27368048835238	3	Cardiac	4.89180404720146	3.68888076077292
CGGCTATGTATTGCTGGATGCGGATAGTTATAGCCT	Mef2	17651	1.56461596108404	0.143612830613393	pass	Balancer	6.71045054736702	4.96962401489385	4	Muscle	4.20665540928631	-2.42069082000544	1	Somatic	6.79354650554497	1.23557980786154
CGGCTATGTATTGCTGGATGGCAGCTCGTATAGCCT	Mef2	16244	1.94030356485257	0.13494979181974	pass	CROSS_Cas9_Balancer	6.82465317880886	5.04349447121793	4	Muscle	3.55458984715137	-1.95019899712486	1	Somatic	6.28882438716728	0.456126560075971
CGGCTATGCATTATTATTGCGCAATGACTATAGCCT	Mef2	20745	1.69338880423091	0.137177890602548	pass	Cas9	6.90937241755122	3.66435240527809	4	Muscle	-0.462263075150899	2.16152166485272	0	Mutant_1	4.6932476240142	1.4079435659487
CGGCTATGCATTATTATTCTTAATCTTGTATAGCCT	Mef2	8644	0.399269341254239	0.203639714351532	pass	Cas9	4.93356102496999	2.36316080024912	10	Muscle	-0.964318843208276	1.50828862971277	2	Mutant_2	3.32389838275749	1.40201397667715
CGGCTATGAGATTACGTTTGAGGAATCATATAGCCT	Mef2	14036	1.69675537989285	0.139957416607523	pass	Cas9	6.7300387137206	3.06771475580673	8	Muscle	1.06560266071546	3.52640964735079	0	Mutant_1	4.56284267482597	1.86118753681967
CGGCTATGAGATTACGTTTCGTCCTTCGTATAGCCT	Mef2	27879	1.44034474759739	0.165020752826678	pass	CROSS_Cas9_Balancer	6.18143425445789	3.50516414827519	8	Muscle	-6.01396863008522	-2.07061901540295	3	Cardiac	4.92883569774467	3.41102679501364
CGGCTATGAATACGATAATGATACTCAATATAGCCT	Mef2	15940	1.46622920828934	0.12904839314743	pass	Balancer	7.25488334703254	5.53814810841752	4	Muscle	4.1194353699255	-2.50748974165147	1	Somatic	5.67463619289238	0.281755108936521
CGGCTATGTGATTAGGTACATTGACGCTTATAGCCT	Mef2	11784	1.58672985338246	0.133705206220419	pass	Cas9	6.61579450439351	2.65347665947614	8	Muscle	0.685802107847764	2.90778496192228	0	Mutant_1	4.40509302196342	2.12622650395224
CGGCTATGTGGACGACTATTCTACCTCATATAGCCT	Mef2	12236	1.24330735734235	0.161095711723463	pass	Cas9	6.16744520791476	3.19650696897357	8	Muscle	0.929519861679189	2.72866761005332	0	Mutant_1	4.20761234340507	1.97553869019339
CGGCTATGCCAGATACGGTTCTACCTCATATAGCCT	Mef2	13217	1.64043544229235	0.138477801268499	pass	CROSS_Cas9_Balancer	7.368447307708	5.414807717891	4	Muscle	5.19647105043974	-2.42369856030677	1	Somatic	7.04183227596123	1.39970119725058
CGGCTATGAGCCGTAGTTCATTGACGCTTATAGCCT	Mef2	36215	1.92890209077793	0.145537581159899	pass	CROSS_Cas9_Balancer	6.7317643444575	5.60720633635442	4	Muscle	5.21207109994991	-2.97328406511481	1	Somatic	1.31804568347771	5.40995701084921
CGGCTATGCTAACTAGGTCTTAATCTTGTATAGCCT	Mef2	7371	0.89158662459156	0.223904813412656	pass	Balancer	4.49271102699534	4.93530876187689	12	Muscle	-5.89368088246674	-3.06737423722797	3	Cardiac	5.04405099925834	3.74203785191366
CGGCTATGTTCCGTCGACGCGCAATGACTATAGCCT	Mef2	21619	1.12935047702727	0.158670227461092	pass	CROSS_Cas9_Balancer	6.56377316218209	4.88258814010169	4	Muscle	3.72476783323305	-2.64498476541482	1	Somatic	6.63157779750664	2.82001336346457
CGGCTATGTCGTAGCATCTGCGGATAGTTATAGCCT	Mef2	16952	1.35567797746995	0.140859962406015	pass	CROSS_Cas9_Balancer	6.98873946322263	4.96112987835698	4	Muscle	3.69588963054892	-2.21375314416869	1	Somatic	6.03321868953544	0.122400014280173
CGGCTATGTCGTAGCATCGGAGTTGCGTTATAGCCT	Mef2	31836	1.8763025225975	0.134797022580847	pass	Balancer	6.94802157274461	4.45013142077447	4	Muscle	3.63203158829129	-1.97578195569602	1	Somatic	6.02432043132622	0.367138881786558
CGGCTATGATTATGCAAGTGGCAGCTCGTATAGCCT	Mef2	19831	1.14862937819434	0.138265919102924	pass	Balancer	7.2376841706854	5.56412163639663	4	Muscle	5.18630095368252	-2.47304037582164	1	Somatic	6.94400627193291	1.20289643536398
CGGCTATGATTATGCAAGCTTAATCTTGTATAGCCT	Mef2	19286	1.35852640958584	0.140662060431061	pass	Cas9	6.89832985049241	3.0889564974556	8	Muscle	-0.13615197632262	4.27620762679835	0	Mutant_1	4.69022018489677	1.6200036598284
CGGCTATGTTGATACGATTGGCAGCTCGTATAGCCT	Mef2	18094	1.47831722178029	0.151985043440009	pass	Cas9	6.62665658574429	2.4886985138083	8	Muscle	0.28172230116591	2.48234715272329	0	Mutant_1	4.35228282985527	1.88688405285666
CGGCTATGGACTGGACCATCCGCGGACTTATAGCCT	Mef2	18535	1.72475659660256	0.148974991950199	pass	CROSS_Cas9_Balancer	7.44321106480299	5.43022617894916	4	Muscle	4.49533467367624	-2.48473515112577	1	Somatic	7.0185330587371	2.36518653164694
CGGCTATGAACGAATTCGTGCGGATAGTTATAGCCT	Mef2	24420	1.46931367301604	0.137023149657646	pass	CROSS_Cas9_Balancer	7.01633221943535	5.29527741384761	4	Muscle	4.44668906940564	-2.75598173468858	1	Somatic	6.75338871059257	1.17822047005484
CGGCTATGTGATATTGCGAAGCTAGGTTTATAGCCT	Mef2	19175	1.34047846855332	0.132973197589861	pass	Cas9	6.80322876784918	2.45948158506729	8	Muscle	0.797348861313753	3.78379363160524	0	Mutant_1	4.86221820888359	2.00442834626028
CGGCTATGTGATATTGCGGGAGTTGCGTTATAGCCT	Mef2	18576	1.99999105405435	0.130434782608696	pass	Cas9	6.59636837731933	2.64750691976997	8	Muscle	-0.753499140068754	0.649141694358216	2	Mutant_2	4.49835712489921	1.43338497410605
CGGCTATGCATAGCGACCTCGTCGGAACTATAGCCT	Mef2	17076	1.76855411437023	0.135950605778192	pass	CROSS_Cas9_Balancer	6.03701282619317	4.19360065987947	4	Muscle	3.16716011773593	-1.63861394015083	1	Somatic	4.69174129543144	-0.126871536866931
CGGCTATGTCTTGAGGTTAGATGCAACTTATAGCCT	Mef2	34837	2.05410439658811	0.131596984235778	pass	CROSS_Cas9_Balancer	6.75451512682905	4.27226671341016	4	Muscle	3.85063143967682	-2.06656613027624	1	Somatic	6.04653007564384	0.962665994270536
CGGCTATGCTAATTGCGAAGGCGCTAGGTATAGCCT	Mef2	35221	1.7288646378943	0.139718755294516	pass	Cas9	6.80214237807298	2.60229174921026	8	Muscle	0.444707730849619	3.10224636235335	0	Mutant_1	4.73104650554497	1.84088667164633
CGGCTATGGCAAGACCGTAGGCGCTAGGTATAGCCT	Mef2	17108	1.59774068133693	0.147394136807818	pass	Balancer	7.3328603383142	5.1773052441674	4	Muscle	4.75695218025154	-2.60478013128354	1	Somatic	6.87439043102104	0.918467183216306
CGGCTATGGTAGGATAAGATCGAGATGATATAGCCT	Mef2	20694	1.3454419465731	0.147262247838617	pass	Balancer	7.36212597752538	5.11440655156717	4	Muscle	3.41058587316267	-1.93722960067797	1	Somatic	6.47784931239921	0.718799669845792
CGGCTATGGTAGGATAAGGTCGAAGCAGTATAGCCT	Mef2	15008	1.1494244521404	0.148123591035672	pass	CROSS_Cas9_Balancer	7.37080067815034	5.46248967476172	4	Muscle	5.17833556181445	-2.49535256114028	1	Somatic	6.79708749828178	1.16392250786612
CGGCTATGGTAGGATAAGAAGCCTACGATATAGCCT	Mef2	14940	0.936130891403651	0.135102694051747	pass	CROSS_Cas9_Balancer	7.56286342288858	5.29137656997308	4	Muscle	5.04656712153978	-2.11502122495537	1	Somatic	6.41647655544121	0.736989338501188
CGGCTATGTCCTCTGCCGGATTACCGGATATAGCCT	Mef2	63053	2.19377977775759	0.136290954695093	pass	CROSS_Cas9_Balancer	6.08763145943668	3.89047968700128	4	Muscle	-6.21232725832073	-3.19076495773376	3	Cardiac	4.90790016231376	3.40055592785666
TCCGCGAAATGGCGCCTGCGGAATCTAATATAGCCT	Mef2	14366	1.81534140759005	0.134596763037765	pass	CROSS_Cas9_Balancer	6.34726219842787	3.62553678639354	4	Muscle	-1.42686772055307	1.08460565380759	2	Mutant_2	4.87226850566704	0.614371050699445
TCCGCGAATAGGTAACTTATGACTGATCTATAGCCT	Mef2	2974	0.46017844887284	0.161656646626587	pass	Cas9	5.07892366869737	2.86304963527705	10	Muscle	-0.816399794418575	3.81697775401887	0	Mutant_1	4.02763921794731	2.24660738240072
TCCGCGAACGAATGGAGCTTGGTAGTCGTATAGCCT	Mef2	16643	1.56253293875481	0.147691939727338	pass	Cas9	6.56252216439332	2.51387282268943	8	Muscle	0.616456940866244	2.2363894462891	0	Mutant_1	4.58445961055595	1.61239810715506
TCCGCGAACGAATGGAGCGGCCGTCAACTATAGCCT	Mef2	4836	0.995783013743586	0.142857142857143	pass	Cas9	6.6386848855633	2.67552844790967	8	Muscle	0.541472144582833	2.09514671916676	0	Mutant_1	4.46304637965996	1.62429149876425
TCCGCGAAGCGGCTGCGGCTTAATCTTGTATAGCCT	Mef2	24821	1.08772383903617	0.156881616939365	pass	Cas9	6.09302324240057	2.79960571206147	8	Muscle	-1.24738566444673	1.13038974216923	2	Mutant_2	3.5426722246154	1.38202329407522
TCCGCGAAAGTTGAATCACTTAATCTTGTATAGCCT	Mef2	19250	1.08606169073175	0.1438744968521	pass	CROSS_Cas9_Balancer	7.05327942767153	5.50672707310107	4	Muscle	4.86806514103277	-2.79119808984861	1	Somatic	7.17004186687309	2.18140419255087
TCCGCGAATGCGACCTCTAAGCTAGGTTTATAGCCT	Mef2	17192	1.44073325747062	0.152173913043478	pass	CROSS_Cas9_Balancer	4.77256238722704	6.47020232311519	15	Muscle	-4.50195148221427	-6.76028593344659	4	Visceral	1.41019351062614	4.6128345323641
TCCGCGAATGCGACCTCTTGCGGATAGTTATAGCCT	Mef2	16773	2.10446143885793	0.140760033147863	pass	Cas9	7.0080396177529	2.79790404438012	8	Muscle	-0.370203613140172	4.2970605486862	0	Mutant_1	4.70614368495781	1.76947375069449
TCCGCGAATTCGAATATTAAGCTAGGTTTATAGCCT	Mef2	16562	1.69530208128169	0.13360567103208	pass	Balancer	6.71692496405168	4.38420991770942	4	Muscle	3.56853470685707	-2.00985578268293	1	Somatic	4.4161971288665	-0.320613603488711
TCCGCGAACTATATAGCCTGGCAGCTCGTATAGCCT	Mef2	19506	1.19591431356315	0.159824793725171	pass	CROSS_Cas9_Balancer	7.18271188927226	5.13666806950676	4	Muscle	4.86778324835368	-2.33317199264138	1	Somatic	6.82032377300102	0.813191492660734
TCCGCGAATATTGCTGGAAAGCTAGGTTTATAGCCT	Mef2	2031	0.216947721846096	0.161606268364349	pass	Balancer	5.92968460685622	3.55420308855385	10	Muscle	2.80808014073899	-0.928398930141447	2	Mutant_2	4.11220056590874	-0.426580827132968
TCCGCGAATATTGCTGGATGGCAGCTCGTATAGCCT	Mef2	4028	0.271310140474979	0.183794466403162	pass	Cas9	4.34137046770748	2.36277487291684	10	Muscle	-1.07929892695926	0.416663099122149	2	Mutant_2	2.92829162654716	1.23129566441366
TCCGCGAACATTATTATTTGCGGATAGTTATAGCCT	Mef2	19288	2.00924239446365	0.136105665050046	pass	Cas9	6.91336126756284	2.86039723299767	8	Muscle	-0.154469371775987	4.18685415897958	0	Mutant_1	4.90153343257744	1.81676598320791
TCCGCGAAAGATTACGTTTTGAGAGAGTTATAGCCT	Mef2	2932	0.225094827057278	0.259360108917631	pass	CROSS_Cas9_Balancer	4.29286897866125	2.30975516468915	10	Muscle	-0.946562098660805	0.402181479981735	2	Mutant_2	2.85687763271171	1.16816170941183
TCCGCGAAAATACGATAATTGAGAGAGTTATAGCCT	Mef2	14176	1.01392053309036	0.155933633295838	pass	CROSS_Cas9_Balancer	3.83822955278768	4.9825079140634	12	Muscle	-5.76994592385544	-3.09071186529263	3	Cardiac	4.88399440822441	3.76849635372946
TCCGCGAAAACGCGCAGATTCTACCTCATATAGCCT	Mef2	12503	0.39915156081934	0.194046482012098	pass	Cas9	6.77333656643422	2.95077460817236	8	Muscle	-0.0751021806477976	4.90963445541396	0	Mutant_1	4.94261724529106	1.67989571820089
TCCGCGAACCAGATACGGTGAGGAATCATATAGCCT	Mef2	13316	1.14818180290218	0.153546842262796	pass	CROSS_Cas9_Balancer	7.22131121331769	5.1926309566477	4	Muscle	4.05040990252432	-1.75487801866734	1	Somatic	5.64891893443901	0.532393236263486
TCCGCGAAAGCCGTAGTTTGAGGAATCATATAGCCT	Mef2	10321	1.05216776201756	0.149884259259259	pass	CROSS_Cas9_Balancer	7.06441419499396	4.40827218035899	4	Muscle	4.44803092211609	-1.44784255989701	1	Somatic	5.83175403652031	0.552216578825208
TCCGCGAAATTATGCAAGAAGCTAGGTTTATAGCCT	Mef2	1366	0.184979616387977	0.259150805270864	pass	Cas9	5.65234348828079	3.2221446868508	10	Muscle	-1.02504764531596	1.09037281723656	2	Mutant_2	3.05562049922783	1.65095861683676
TCCGCGAAATTATGCAAGGGAGTTGCGTTATAGCCT	Mef2	38280	1.80359355294133	0.144453685414284	pass	CROSS_Cas9_Balancer	6.70404473188818	5.30699520552205	4	Muscle	4.88700682723302	-2.9930319608915	1	Somatic	7.06107360896904	2.58773811589071
TCCGCGAAGACTGGACCAGGAGTTGCGTTATAGCCT	Mef2	23059	1.36279331621841	0.15340761855403	pass	Balancer	5.22657709420187	5.77365109410321	15	Muscle	-5.47271789701269	-3.43083744237993	3	Cardiac	4.85302955684501	3.87333210240194
TCCGCGAAGTAGGCTGCACTTAATCTTGTATAGCCT	Mef2	10191	1.37189717340487	0.156628861947595	pass	Cas9	6.39460108038146	2.73621328191673	8	Muscle	-0.852561241361114	1.91792325325061	2	Mutant_2	3.52469260272819	1.42159612904379
TCCGCGAAAACGAATTCGTGCGGATAGTTATAGCCT	Mef2	5958	0.465444024075594	0.20653987320654	pass	Cas9	4.39308325193205	2.4154027212941	10	Muscle	-1.57952309289674	0.24017166645281	2	Mutant_2	2.95915801105339	1.30588312874624
TCCGCGAATGATATTGCGGGAGTTGCGTTATAGCCT	Mef2	16294	1.7107570213879	0.142909490655918	pass	CROSS_Cas9_Balancer	7.05344069500021	4.82595668556519	4	Muscle	3.68669595376847	-1.94656033548307	1	Somatic	5.53244430599052	0.387473200066778
TCCGCGAACATAGCGACCTCGTCGGAACTATAGCCT	Mef2	17570	1.76771414600409	0.144683257918552	pass	Cas9	6.45645334793033	3.26986452079474	4	Muscle	0.616768312622062	3.13025681891198	0	Mutant_1	4.56644041118461	2.04233630429098
TCCGCGAATCTTGAGGTTAGGCGCTAGGTATAGCCT	Mef2	3456	0.887427911344221	0.168973471741638	pass	CROSS_Cas9_Balancer	6.61710655678685	3.77443895214604	4	Muscle	3.24679043773424	-1.1059859000394	1	Somatic	5.28338415202934	-0.0919095086019313
TCCGCGAATATAATAGTTGTCGAAGCAGTATAGCCT	Mef2	2056	0.386908535302719	0.166019417475728	pass	Cas9	4.94414662366857	3.00161021443189	10	Muscle	-0.275579406783589	-0.0321728037245965	2	Mutant_2	3.50503618297417	1.38938852082083
TCCGCGAATATAATAGTTAGGCGCTAGGTATAGCCT	Mef2	22062	1.98099902274672	0.132799135680202	pass	CROSS_Cas9_Balancer	6.7834721164982	4.57717328192528	4	Muscle	3.19419299863629	-1.4253678914034	1	Somatic	5.47211010036308	0.581926543815824
TCCGCGAACGCTTATCGTTCGTCGGAACTATAGCCT	Mef2	33198	1.63675401791729	0.147533121515497	pass	Balancer	8.28681627318014	-0.860058455945786	4	Muscle	5.21654877589078	-2.7045151536056	1	Somatic	7.0249126630767	1.58037324677298
TCCGCGAAACGGCGTTAAAAGCCTACGATATAGCCT	Mef2	20790	1.14532954708307	0.151970160673298	pass	Balancer	4.17648576035856	4.86821766343923	12	Muscle	-6.04492121264781	-3.26346080276451	3	Cardiac	4.91197521266777	3.68711574803183
TCCGCGAACATAGCGACCGATTACCGGATATAGCCT	Mef2	23418	1.66946514254116	0.129149115417018	pass	Cas9	7.15309933378621	3.02774674523722	8	Muscle	-0.270971963228257	4.72751709555956	0	Mutant_1	4.92010528621513	1.6164509845812
TCTCGCGCAAGTAGCTCATTAATTAGCCTATAGCCT	Mef2	9038	1.13964854159062	0.15615350683723	pass	Balancer	7.57171916246578	5.4431975983185	4	Muscle	4.29587287097156	-2.11135856010596	1	Somatic	6.37376195964653	0.305372987492772
TCTCGCGCGCGGCTGCGGTGGCAGCTCGTATAGCCT	Mef2	13802	0.741168233524404	0.172932330827068	pass	Cas9	4.92565781952242	4.44691831504406	12	Muscle	-5.66711769575901	-2.16893565245499	3	Cardiac	5.11717063960869	3.62249835263083
TCTCGCGCGCGGCTGCGGGCGCAATGACTATAGCCT	Mef2	1670	0.410632317352273	0.182035928143713	pass	Balancer	5.5210835833769	2.91048939584755	10	Muscle	-0.322886954990724	-0.0263039173098534	2	Mutant_2	3.26408369121391	1.39956577549765
TCTCGCGCAGTTGAATCATCCGCGGACTTATAGCCT	Mef2	10422	1.47798456945427	0.162590752770348	pass	Cas9	6.73709821887151	2.50740056738228	8	Muscle	-0.24372142792875	2.79891372784764	0	Mutant_1	4.17276699123222	1.26409383545706
TCTCGCGCCTATATAGCCTGCTACGGTCTATAGCCT	Mef2	4136	0.650304874819424	0.166505791505792	pass	Cas9	4.51457742027027	2.16289586675218	10	Muscle	-1.55115367510112	0.224765665251504	2	Mutant_2	3.02464468059379	1.15192915926764
TCTCGCGCTATTGCTGGAAAGCTAGGTTTATAGCCT	Mef2	16489	1.23801850167168	0.168016439018494	pass	CROSS_Cas9_Balancer	5.4020769446088	2.86117387017685	10	Muscle	0.79747516985505	2.36686176965369	2	Mutant_2	3.89559633312065	1.24569555054495
TCTCGCGCTATTGCTGGAGCGCAATGACTATAGCCT	Mef2	25464	1.613058727356	0.147074947137599	pass	CROSS_Cas9_Balancer	7.53717169171267	5.17726747441246	4	Muscle	2.2378123966387	-0.929494548412297	1	Somatic	4.60157949504692	1.12652971278021
TCTCGCGCTATTGCTGGACTTAATCTTGTATAGCCT	Mef2	9245	1.06773550138063	0.166594827586207	pass	Balancer	4.90837145247917	6.46063616541596	15	Muscle	-4.3140560989089	-6.45688624698074	4	Visceral	1.13565821227867	4.3775673700411
TCTCGCGCCATTATTATTTGCGGATAGTTATAGCCT	Mef2	7560	0.686324219844933	0.149564758638882	pass	Cas9	5.22612649237619	2.62542354116604	10	Muscle	-0.63735287216105	1.81615634182024	2	Mutant_2	3.29312521991569	1.38691814671347
TCTCGCGCAGATTACGTTACTGAGCGACTATAGCCT	Mef2	9097	1.17972171719763	0.158322353974528	pass	CROSS_Cas9_Balancer	4.86603507289465	6.4712605722964	15	Muscle	-4.41372326642501	-6.543866893899	4	Visceral	1.0568700510009	5.04458435307333
TCTCGCGCAACGCGCAGATCGTCCTTCGTATAGCCT	Mef2	5490	1.1892666322868	0.158851326790258	pass	Balancer	4.25669505661037	4.63357026053038	12	Muscle	-5.71088510665929	-2.91876207626329	3	Cardiac	-0.0376568359391036	5.606239397629
TCTCGCGCATTCTTAGCTACTGAGCGACTATAGCCT	Mef2	6278	0.843836665752123	0.153087205601528	pass	CROSS_Cas9_Balancer	7.28279951646998	4.95729400631405	4	Muscle	3.99326667674036	-1.52918448284561	1	Somatic	6.13592893657524	0.316378478511068
TCTCGCGCCTACTAATAATGAGGAATCATATAGCCT	Mef2	5647	0.483391801745412	0.176803394625177	pass	Cas9	6.33138741203252	2.71071661700606	8	Muscle	-0.805924124036417	3.66808263244231	0	Mutant_1	4.02260381755668	1.49499305020163
TCTCGCGCAGCCGTAGTTTTCTACCTCATATAGCCT	Mef2	8708	0.69067086689618	0.163036000917221	pass	Cas9	6.91042354491012	2.77645347488431	8	Muscle	-0.409671750984129	3.15257163049468	0	Mutant_1	4.30789119777519	1.38221319447348
TCTCGCGCCTAACTAGGTAAGCTAGGTTTATAGCCT	Mef2	11836	0.957043897900154	0.146736380502614	pass	Cas9	6.7269092046471	2.46752356631638	8	Muscle	-0.112124976851753	4.03866070737275	0	Mutant_1	4.44507009563286	1.81403978596518
TCTCGCGCTCGTAGCATCTGCTACGGTCTATAGCCT	Mef2	7809	1.33852522529578	0.138107416879795	pass	CROSS_Cas9_Balancer	7.41234828451881	4.79018751493043	4	Muscle	3.92474235834302	-1.34655721729833	1	Somatic	5.46356327113945	-0.0966480033557689
TCTCGCGCGTAGGCTGCATCCGCGGACTTATAGCCT	Mef2	2470	0.288704943864583	0.183360258481422	pass	Cas9	6.47020196378071	2.78115551727503	8	Muscle	-0.2217328852911	3.98616032530243	0	Mutant_1	4.71321279582817	2.03885598908255
TCTCGCGCTGGTTGCCGTTGGCAGCTCGTATAGCCT	Mef2	13142	1.45608407797531	0.159939301972686	pass	Cas9	6.75434334833879	2.71572864997688	8	Muscle	0.211806180966263	2.83929579527972	0	Mutant_1	4.51496583995659	1.77555664311239
TCTCGCGCTGGTTGCCGTTGCTACGGTCTATAGCCT	Mef2	762	0.305614520819288	0.175853018372703	pass	CROSS_Cas9_Balancer	7.33372063069927	5.41530421462021	4	Muscle	4.51459630664571	-2.55785379556388	1	Somatic	4.02926332530815	2.30679710636923
TCTCGCGCTGGTTGCCGTCTTAATCTTGTATAGCCT	Mef2	769	0.589453186802503	0.158854166666667	pass	CROSS_Cas9_Balancer	4.47262544636578	3.30962200368987	10	Muscle	-0.630252463250158	4.67447542449248	0	Mutant_1	4.94945461330253	1.92043860684225
TCTCGCGCAACGAATTCGTCCGCGGACTTATAGCCT	Mef2	13803	1.40353007022477	0.154312960554833	pass	Cas9	6.35740320607228	2.74301162270161	8	Muscle	0.993813477359512	3.1649348539753	0	Mutant_1	4.41270334300834	2.11623712311575
TCTCGCGCAGTCCGCTGCTGCTACGGTCTATAGCCT	Mef2	13868	1.49182500008995	0.151467203682394	pass	CROSS_Cas9_Balancer	6.3696393186403	3.96462060447791	4	Muscle	2.52514199081414	-0.930144317961902	1	Somatic	5.20568306026298	-0.161041419402865
TCTCGCGCGCAAGACCGTTCGTCGGAACTATAGCCT	Mef2	10474	1.20504652478898	0.159086584205519	pass	CROSS_Cas9_Balancer	7.32114171203037	5.41178847982165	4	Muscle	5.09884104569733	-2.09018730788231	1	Somatic	6.55089218196709	0.798872490032407
TCTCGCGCGCAAGACCGTAGATGCAACTTATAGCCT	Mef2	10584	1.00965624328142	0.164468726450641	pass	CROSS_Cas9_Balancer	7.16988311709671	4.59929906431473	4	Muscle	4.39391940250224	-1.31963121913495	1	Somatic	6.00267917690117	0.36906832884142
TCTCGCGCGTAGGATAAGTCGTCGGAACTATAGCCT	Mef2	10492	1.28785993424334	0.149486496766831	pass	Balancer	6.80823107745228	4.79284273003201	4	Muscle	3.51118958003687	-1.73252501576327	1	Somatic	6.19915849742729	0.391599570019933
TCTCGCGCTTGGCAAGCCGATTACCGGATATAGCCT	Mef2	18080	1.14015581160667	0.151418517703981	pass	Balancer	4.22681618761609	4.78183508483505	12	Muscle	-5.41687930676136	-2.71432657907812	3	Cardiac	4.85933715877373	3.78491171131918
AGCGATAGTGCGACCTCTTCCGCGGACTTATAGCCT	Mef2	31145	2.04864558187707	0.139887783728641	pass	CROSS_Cas9_Balancer	6.89348425135227	4.90511002179415	4	Muscle	4.03131521089028	-2.58766674247816	1	Somatic	6.43314010677177	0.888170678718778
AGCGATAGTTCGAATATTTGCGGATAGTTATAGCCT	Mef2	2742	0.407804446454465	0.168115942028985	pass	Cas9	4.88404779072865	2.98952649123975	10	Muscle	-0.850677936711111	0.670571065529829	2	Mutant_2	3.19366724071342	1.53740688095877
AGCGATAGCTATATAGCCTGCGGATAGTTATAGCCT	Mef2	15656	0.846575789163773	0.148143454568496	pass	Balancer	7.12169482984331	5.26238716443933	4	Muscle	4.55731887686089	-1.82969347289072	1	Somatic	5.47211820659477	0.9671521974642
AGCGATAGCTATATAGCCGGAGTTGCGTTATAGCCT	Mef2	8194	0.550299618636405	0.206796116504854	pass	CROSS_Cas9_Balancer	4.38979352158431	2.50916182657746	10	Muscle	-1.53233146096748	0.490650405343871	2	Mutant_2	2.90554077205498	1.25756951103994
AGCGATAGCATTATTATTAAGCTAGGTTTATAGCCT	Mef2	3050	0.441639491972692	0.179804560260586	pass	Cas9	4.56410990707591	2.56435220071837	10	Muscle	-1.65534795497652	0.452745814014983	2	Mutant_2	0.130498536203688	-2.90084377993753
AGCGATAGAATACGATAAACTGAGCGACTATAGCCT	Mef2	9070	0.989066135697678	0.166519823788546	pass	Balancer	7.53576453070698	5.74243437578599	4	Muscle	5.08035839953655	-2.90278717553744	1	Somatic	7.19480020580131	2.15220113526175
AGCGATAGTGATTAGGTATTGAGAGAGTTATAGCCT	Mef2	7855	0.606557864951389	0.17326230339929	pass	Cas9	6.4720837369603	3.41476228222107	4	Muscle	-0.744543738456547	3.55036173297036	0	Mutant_1	4.24914009151298	1.31284375916311
AGCGATAGAGCCGTAGTTTGATACTCAATATAGCCT	Mef2	11318	1.07095797774251	0.140591966173362	pass	Balancer	7.46380311317411	5.02700758437186	4	Muscle	5.1266456151578	-2.54692977294324	1	Somatic	6.6766427236541	0.80116977225134
AGCGATAGCTAACTAGGTTGGCAGCTCGTATAGCCT	Mef2	4162	0.269158822358929	0.22285987565758	pass	Balancer	4.20243438741824	2.32522256943273	10	Muscle	-0.997268098839171	0.450688387461082	2	Mutant_2	2.6908279138549	1.00869597922156
AGCGATAGCTCGTCGTAGAAGCTAGGTTTATAGCCT	Mef2	14422	1.89347287863582	0.138674033149171	pass	CROSS_Cas9_Balancer	7.43575994983035	4.93235712646192	4	Muscle	4.10742251511386	-1.24131645674144	1	Somatic	6.55755502757866	0.35816824863741
AGCGATAGGTAGGCTGCACTTAATCTTGTATAGCCT	Mef2	5702	0.370258612645386	0.169627307558342	pass	Cas9	4.26061526089039	2.07893070165609	10	Muscle	-1.67230989422651	-0.0232885155867866	2	Mutant_2	2.85581190166313	1.20031626950094
AGCGATAGTTGGCAAGCCTAGACTAGTCTATAGCCT	Mef2	6577	0.869422354315329	0.175045427013931	pass	Cas9	4.78575817654583	2.57034303373348	10	Muscle	-0.819272884091093	0.445703897039816	2	Mutant_2	2.94735915241081	1.29226632843802
AGCGATAGGCAAGACCGTAGATGCAACTTATAGCCT	Mef2	1106	0.211342931181891	0.25089605734767	pass	Cas9	5.53207506520549	3.26724559044112	10	Muscle	-0.325097783151899	-0.0095857928009806	2	Mutant_2	6.92558176097709	1.60260244141409
AGCGATAGTCCTCTGCCGTCGTCGGAACTATAGCCT	Mef2	7418	1.22796745393174	0.169750603378922	pass	Cas9	5.45041960617044	2.69817203895941	10	Muscle	-1.01713274785852	1.48246865227993	2	Mutant_2	3.61390454349357	1.32931156884024
AGCGATAGCGCTTATCGTAGATGCAACTTATAGCCT	Mef2	13840	1.24495147127881	0.16903837861147	pass	CROSS_Cas9_Balancer	4.07897909226403	4.74807200900319	12	Muscle	-5.6366931691452	-2.96226180585891	3	Cardiac	4.67622072276909	3.64491375218222
AGCGATAGTAAGTCCTGATAGACTAGTCTATAGCCT	Mef2	41717	1.72801219034461	0.148142850331378	pass	Balancer	4.81838704356476	6.5526795340452	15	Muscle	-4.50934124926677	-7.04095952143734	4	Visceral	1.41520304260094	5.14096220265219
AGCGATAGACGGCGTTAAGTCGAAGCAGTATAGCCT	Mef2	12946	1.62105207087792	0.137125288239816	pass	Balancer	7.4257073756711	5.03555470670194	4	Muscle	4.4756400508194	-2.20171641430172	1	Somatic	6.74134475765068	1.05670638809988
AGCGATAGTCCGGCTTATTCGTAACGGTTATAGCCT	Mef2	22694	1.39727234770436	0.127711473124837	pass	CROSS_Cas9_Balancer	6.85193384888498	4.82188900137204	4	Muscle	4.44852201467404	-2.56019188800984	1	Somatic	6.05517465648491	0.697367508514615
AGCGATAGCGCTTATCGTGAGATGCATGTATAGCCT	Mef2	5986	0.256329829199564	0.195831955011578	pass	CROSS_Cas9_Balancer	4.23264887381341	2.15901527926525	10	Muscle	-1.50825022881009	0.139438992024578	2	Mutant_2	2.75752718028862	1.08972700367758
AGCGATAGACGGCGTTAAGATTACCGGATATAGCCT	Mef2	9188	1.02839296505883	0.152873070325901	pass	Cas9	5.67402856326726	2.95867307348938	10	Muscle	-1.03363911293139	1.72692522647213	2	Mutant_2	3.43736416873772	1.28727837334463
ATTACTCGTAGGTAACTTTTGGTAGTCGATAGAGGC	Mef2	10344	1.56659054948048	0.138606258398925	pass	Cas9	6.40784462788721	2.6261365198794	8	Muscle	0.81125550584639	2.7716395052336	0	Mutant_1	4.45318109569389	2.14026685486624
ATTACTCGTAGGTAACTTCGTTCTATCAATAGAGGC	Mef2	13378	1.39102256242914	0.134303966721141	pass	Cas9	7.06800054438829	3.16097479700417	8	Muscle	0.316938052749602	3.65228461269954	0	Mutant_1	4.62360794124443	2.24623640309164
ATTACTCGCGAATGGAGCTTGGTAGTCGATAGAGGC	Mef2	2916	0.924507973101701	0.140507196710075	pass	Balancer	7.12642480100855	4.69044239907431	4	Muscle	3.79774411209584	-2.45086447747621	1	Somatic	5.74846727428276	0.370858971579763
ATTACTCGCGAATGGAGCGGCCGTCAACATAGAGGC	Mef2	12484	1.26584377959966	0.136696371737747	pass	Balancer	7.47153548577513	5.01143594628972	4	Muscle	3.99223611248301	-2.31385213684414	1	Somatic	6.49279815730888	0.620052893264982
ATTACTCGCGAATGGAGCTCGTTAGAGCATAGAGGC	Mef2	1046	0.265896251066549	0.154285714285714	pass	CROSS_Cas9_Balancer	4.83041196011875	2.9701169678695	10	Muscle	-1.38783195514976	1.18951612314839	2	Mutant_2	0.184405513380354	-2.8392111467283
ATTACTCGAAGTAGCTCAATGACTGATCATAGAGGC	Mef2	36486	1.72673541216516	0.139719906272138	pass	Cas9	6.68623817986901	3.20037780361426	8	Muscle	0.647075654111301	3.80267786490115	0	Mutant_1	4.75429374751884	2.14877923260519
ATTACTCGGCGCTATGGTTTGGTAGTCGATAGAGGC	Mef2	3042	0.875067887336671	0.138542350623769	pass	Cas9	7.07108904430827	2.81838650249473	8	Muscle	-1.85450277305347	0.902367963238988	2	Mutant_2	3.66246683177788	1.45112236271689
ATTACTCGGCGCTATGGTGGCCGTCAACATAGAGGC	Mef2	13982	1.25011333017986	0.144278606965174	pass	Cas9	7.03007593790584	2.68453694748557	8	Muscle	-1.35983652628599	1.49242103312132	0	Mutant_1	4.35361702022392	1.93373997937033
ATTACTCGTCGCCGCCGGAGGCGAGAGCATAGAGGC	Mef2	16011	1.16049272005438	0.14461271102284	pass	Balancer	4.39411908125276	4.87171925893595	12	Muscle	-5.86323306477838	-2.92813893439729	3	Cardiac	4.97986394939262	3.70168979893515
ATTACTCGGCGCTATGGTTTAATTAGCCATAGAGGC	Mef2	3426	0.521826296578811	0.145760743321719	pass	Cas9	6.56117523682398	3.1537091956966	8	Muscle	-0.580860205198662	3.42174572989739	0	Mutant_1	4.56186420497734	2.16655429135153
ATTACTCGCCGTATGATTGGAGTTGCGTATAGAGGC	Mef2	13400	1.62604348388802	0.136748329621381	pass	Balancer	7.40567888852223	5.51043615983841	4	Muscle	4.92878866233397	-2.50746698278804	1	Somatic	6.77641183910209	0.688224334820005
ATTACTCGAACGCGCAGACCTCCGACGGATAGAGGC	Mef2	2098	0.266652072375206	0.136060894386299	pass	Cas9	4.85667167714273	3.05412595954714	10	Muscle	-1.88746104039308	0.913326865713552	2	Mutant_2	3.86800748882133	2.18805368672201
ATTACTCGCGTTACCGCTTCGTCCTTCGATAGAGGC	Mef2	4501	0.403286235258388	0.184187279151943	pass	CROSS_Cas9_Balancer	4.26134933000014	2.29443595376099	10	Muscle	-1.60255591632306	0.0497106269141268	2	Mutant_2	2.83432466564018	1.12702508698294
ATTACTCGTGGACGACTACATTGACGCTATAGAGGC	Mef2	18402	1.35348793493556	0.162609542356378	pass	CROSS_Cas9_Balancer	6.07120370221331	5.17575453149756	4	Muscle	4.05616745891741	-3.13036370787392	1	Somatic	6.83366853771049	2.73599251042196
ATTACTCGCTACTAATAACATTGACGCTATAGAGGC	Mef2	11232	1.32181477057169	0.142224583776125	pass	CROSS_Cas9_Balancer	7.29065062330868	4.699856076326	4	Muscle	4.40894662256246	-1.60886346910466	1	Somatic	6.19918090877373	0.861956198318693
ATTACTCGAGCCGTAGTTTTGAGAGAGTATAGAGGC	Mef2	13094	1.75585614229896	0.13300867447877	pass	Cas9	6.8145129784774	2.74753573963421	8	Muscle	0.611473434722475	3.22250682696878	0	Mutant_1	4.67230684337456	2.09844752083609
ATTACTCGTTGATACGATGGAGTTGCGTATAGAGGC	Mef2	16384	1.53346604851908	0.127184466019417	pass	CROSS_Cas9_Balancer	7.25403338475677	4.86069129974951	4	Muscle	4.6582263367296	-2.42512148587578	1	Somatic	6.30514032420952	0.815630395515653
ATTACTCGTGATATTGCGGCGCAATGACATAGAGGC	Mef2	21027	1.34470104558236	0.154210028382214	pass	CROSS_Cas9_Balancer	4.44388120167801	4.82547076692843	12	Muscle	-6.11789784465327	-2.36480542842403	3	Cardiac	5.12947828349907	3.65849264393637
ATTACTCGCATAGCGACCTCGTCGGAACATAGAGGC	Mef2	14529	1.60065891694686	0.132913126884078	pass	CROSS_Cas9_Balancer	6.74136555094385	4.41369685748233	4	Muscle	4.83033249370437	-1.72678017682032	1	Somatic	5.65080148753959	0.274957698388788
ATTACTCGTCTTGAGGTTATCGAGATGAATAGAGGC	Mef2	1940	0.544724259790796	0.179012345679012	pass	Cas9	4.82682138006012	2.97770983863547	10	Muscle	-0.379705955640442	-0.0222711540426801	2	Mutant_2	3.78024560985405	2.06942280064413
ATTACTCGGCAAGACCGTTAGACTAGTCATAGAGGC	Mef2	14158	1.505254732294	0.145163554682016	pass	Balancer	4.56096029721976	3.16152483405731	10	Muscle	-5.13967977506287	-2.43160852089399	3	Cardiac	4.73874742564995	3.28927334080526
ATTACTCGCGCTTATCGTAAGCCTACGAATAGAGGC	Mef2	16188	1.26010321318602	0.134537412458533	pass	Cas9	6.92114992244734	2.50112736074001	8	Muscle	0.528670474469536	4.36551945386792	0	Mutant_1	4.79768259105522	1.5383466077883
ATTACTCGTAAGTCCTGAAAGCCTACGAATAGAGGC	Mef2	16758	1.55129755208958	0.123931623931624	pass	Cas9	6.71667994711868	2.43546158955838	8	Muscle	-0.317541647793513	3.56773769361188	0	Mutant_1	4.38061744747001	1.62468381653616
ATTACTCGTATAATAGTTGATTACCGGAATAGAGGC	Mef2	20078	1.33758280062483	0.129200235802712	pass	Cas9	6.87622076047096	2.70098881329897	8	Muscle	-0.031638351001323	4.18584871080871	0	Mutant_1	4.5852530675872	1.79025347958395
ATTACTCGTATAATAGTTTCGTAACGGTATAGAGGC	Mef2	8230	0.800857770221571	0.152724665391969	pass	CROSS_Cas9_Balancer	5.04982166638251	2.62407131953014	10	Muscle	-0.877366841253571	0.167288931809736	2	Mutant_2	2.96479208049614	1.18232830296347
TCCGGAGATCGGATTCGGCCTAGACGAGATAGAGGC	Mef2	7990	1.38952032003436	0.153481407536811	pass	Cas9	6.70062970730851	2.43871028760809	8	Muscle	0.0682191049318824	3.67479691310309	0	Mutant_1	4.3783758359893	1.5480722976763
TCCGGAGAGCTAACGGATGGCCGTCAACATAGAGGC	Mef2	1454	0.574751058820788	0.202185792349727	pass	Cas9	5.32114248449858	2.62590288144868	10	Muscle	-1.26582417987637	0.796855590940149	2	Mutant_2	3.93199760494072	2.31628855000326
TCCGGAGACAGCTAGCGGCGTTCTATCAATAGAGGC	Mef2	14686	1.61366171744053	0.136289886425095	pass	Cas9	6.84861524342291	2.47036518582996	8	Muscle	0.992451649739665	3.47302667342065	0	Mutant_1	4.50140411434013	1.66245980988333
TCCGGAGAATGGCGCCTGAGGCGAGAGCATAGAGGC	Mef2	10832	1.653179880991	0.14844754730847	pass	CROSS_Cas9_Balancer	5.15318527213626	4.26180351281303	12	Muscle	-5.53902077139789	-2.10940607945265	3	Cardiac	4.66567880687553	3.02732785473654
TCCGGAGATAGGTAACTTAGGCGAGAGCATAGAGGC	Mef2	2836	0.447806089511352	0.200280112044818	pass	Cas9	4.6460683914242	2.3463309424351	10	Muscle	-1.71963429089424	1.19496697943632	2	Mutant_2	3.09055382785637	1.38762040863821
TCCGGAGATAGGTAACTTTCAAGATAGTATAGAGGC	Mef2	7468	1.65251876786266	0.129984051036683	pass	Cas9	5.73248917689373	2.818414312088	10	Muscle	-1.10894518489483	1.35602990941121	2	Mutant_2	3.31880290088493	1.39623983631918
TCCGGAGACGAATGGAGCCTCTAACTCGATAGAGGC	Mef2	14663	2.16229858841642	0.13017510519886	pass	CROSS_Cas9_Balancer	6.38939873479034	4.51248034197655	4	Muscle	3.72014106836271	-1.91099344129562	1	Somatic	6.55787975368339	0.6105947984297
TCCGGAGACGAATGGAGCTAATTGACCTATAGAGGC	Mef2	4546	0.333273060906095	0.22067160924553	pass	CROSS_Cas9_Balancer	4.28930361253682	2.52361693820958	10	Muscle	-1.6225999207956	0.0418904393285822	2	Mutant_2	0.510686941717452	-1.80024484862497
TCCGGAGAGCGCTATGGTTACGATCATCATAGAGGC	Mef2	17311	1.62704566935022	0.141561423650976	pass	CROSS_Cas9_Balancer	4.31138864601	4.59897836801328	12	Muscle	-5.74120773867395	-2.83383347846001	3	Cardiac	4.83858806667167	3.76966722737143
TCCGGAGACATTATTATTAAGCTAGGTTATAGAGGC	Mef2	34368	1.50669419138086	0.144154567015677	pass	CROSS_Cas9_Balancer	7.10711894861261	4.77501811468229	4	Muscle	-4.39423035017599	-6.83954113254188	4	Visceral	1.36138481674034	5.03484447727987
TCCGGAGAAACGCGCAGATTGAGAGAGTATAGAGGC	Mef2	1904	0.30499639756678	0.22257053291536	pass	Balancer	-1.72455416575091	4.55373162866754	10	Muscle	-1.23024070105799	0.0975509139055648	2	Mutant_2	3.33642084178764	1.4829426599581
TCCGGAGATAGTAAGCCGTGAGGAATCAATAGAGGC	Mef2	11866	1.11735214705577	0.146099529253531	pass	Cas9	6.76756857301607	2.55369687506443	8	Muscle	0.916858225421024	3.8544222579004	0	Mutant_1	4.58244354305107	2.01196439991781
TCCGGAGACTAACTAGGTGGAGTTGCGTATAGAGGC	Mef2	32904	1.80395187120972	0.137753868471954	pass	CROSS_Cas9_Balancer	6.44311422687216	4.75354491103677	4	Muscle	4.47668499787575	-2.50467329089621	1	Somatic	6.29935295162041	1.00706555376837
TCCGGAGAAGTCCGCTGCCTTAATCTTGATAGAGGC	Mef2	15762	0.962691761822573	0.140275496019209	pass	CROSS_Cas9_Balancer	7.24763614429447	5.29472639487108	4	Muscle	5.10665221235424	-2.58564718012474	1	Somatic	6.62671691951591	1.33769758473227
TCCGGAGATTGGCAAGCCAGGCGCTAGGATAGAGGC	Mef2	16102	1.52775891551194	0.138490099009901	pass	Cas9	4.11075606784654	4.88848597118634	12	Muscle	-6.00391871121391	-3.25610220185355	3	Cardiac	4.92676240978081	3.75160320530722
TCCGGAGAGCAAGACCGTAGATGCAACTATAGAGGC	Mef2	17074	1.45194504708882	0.141076421248835	pass	Balancer	4.35023007780954	4.64524245612077	12	Muscle	-5.79763001195077	-3.08771330403343	3	Cardiac	4.89158994731743	3.80633433590719
CGCTCATTTCGGATTCGGTCGTTAGAGCATAGAGGC	Mef2	1964	0.189384477586302	0.233870967741935	pass	Cas9	4.55244998911699	2.29008455340124	10	Muscle	-0.479071743954647	0.134426684718751	2	Mutant_2	3.00337774333794	1.26094039212057
CGCTCATTTCGGATTCGGCGGAATCTAAATAGAGGC	Mef2	15454	1.18397707663647	0.155864197530864	pass	Cas9	4.33232825090929	4.85155822196838	12	Muscle	-5.77611574889693	-3.06064185483756	3	Cardiac	4.8331950384124	3.86339720021078
CGCTCATTGGTTATCGAATTGGTAGTCGATAGAGGC	Mef2	1167	0.450715366479357	0.127768313458262	pass	Cas9	6.88587186376833	2.67309411354624	8	Muscle	0.894345262535503	4.14545070210685	0	Mutant_1	4.04626400050957	2.29029639492819
CGCTCATTGCTAACGGATCGTTCTATCAATAGAGGC	Mef2	12360	1.59241598975157	0.133687258687259	pass	CROSS_Cas9_Balancer	6.52466713001318	4.41154626766922	4	Muscle	3.29854939735445	-1.21567803208636	1	Somatic	5.09671909389335	0.626705606086942
CGCTCATTTCGCCGCCGGCTCCATCGAGATAGAGGC	Mef2	15547	1.0499452109445	0.159596217735753	pass	Cas9	4.56074422777538	6.58229288453553	15	Muscle	-5.04993435365849	-6.6596752944872	4	Visceral	1.43528635082085	4.65666158924887
CGCTCATTCTAGCCAGCCCGTTCTATCAATAGAGGC	Mef2	17777	1.54628201179834	0.142793196060877	pass	Balancer	7.38307830765437	5.10473998253417	4	Muscle	3.6491736177575	-2.3169595939327	1	Somatic	5.75672704753715	0.281804700000974
CGCTCATTCTAGCCAGCCATGACTGATCATAGAGGC	Mef2	11391	1.14772584384174	0.145625982189628	pass	Cas9	6.93373151898571	2.39266684400522	8	Muscle	-0.131727475817024	3.21206578022577	0	Mutant_1	4.27346260127861	1.45886464844534
CGCTCATTAAGTAGCTCACCTAGACGAGATAGAGGC	Mef2	2460	0.455569055738807	0.162074554294976	pass	CROSS_Cas9_Balancer	4.72705602479657	6.60979590323816	15	Muscle	-4.50301808161047	-6.75231258849774	4	Visceral	1.3851068693145	4.33186681996176
CGCTCATTGGTTATCGAACAGAGAGGTCATAGAGGC	Mef2	14012	1.27992489128318	0.144865786109928	pass	Cas9	6.35686995012756	2.52153049192141	8	Muscle	-0.343903191695667	2.97749028038211	0	Mutant_1	4.2556164937957	1.39730342160055
CGCTCATTGGTTATCGAACTCTAACTCGATAGAGGC	Mef2	3987	0.511255264423729	0.185407296351824	pass	CROSS_Cas9_Balancer	4.63032504511387	2.27458477703177	10	Muscle	-1.36136814259434	0.562308092934352	2	Mutant_2	2.79556185779411	1.01934607754538
CGCTCATTGCTAACGGATTTAATTAGCCATAGAGGC	Mef2	6272	0.678468575992503	0.143174603174603	pass	Balancer	4.8438128317408	2.41124419615557	10	Muscle	-1.62806597421965	0.393960147117648	2	Mutant_2	2.80613119182426	1.15304620991537
CGCTCATTATGGCGCCTGTACGATCATCATAGAGGC	Mef2	13386	1.53704193034594	0.147394982930088	pass	CROSS_Cas9_Balancer	7.15156006395813	4.68459280790264	4	Muscle	3.74832537223435	-1.21407180299116	1	Somatic	5.95569068965751	0.0830784110266889
CGCTCATTATGGCGCCTGAGGCGAGAGCATAGAGGC	Mef2	4366	0.253371153101927	0.18281036834925	pass	CROSS_Cas9_Balancer	4.76196605964472	2.42962044515451	10	Muscle	-1.77669309118277	1.05796959422161	2	Mutant_2	3.54560429630119	0.221449819012376
CGCTCATTCGAATGGAGCAGGCGAGAGCATAGAGGC	Mef2	2208	0.421472762594637	0.132126696832579	pass	Cas9	4.71329277885232	2.99480205857328	10	Muscle	-0.450198162266592	-0.0331181289682669	2	Mutant_2	3.46915108737785	1.49857505093405
CGCTCATTCGAATGGAGCTCAAGATAGTATAGAGGC	Mef2	12717	1.64800057764692	0.138184663536776	pass	Cas9	6.84928593937177	2.51922558299307	8	Muscle	0.198878081420555	3.59686423223191	0	Mutant_1	4.51229555187065	1.51258154640982
CGCTCATTAAGTAGCTCATAATTGACCTATAGAGGC	Mef2	4167	0.292671128332205	0.210124164278892	pass	CROSS_Cas9_Balancer	-4.24748565734049	2.70227661135522	10	Muscle	-0.985250612111575	-0.0487508310004523	2	Mutant_2	2.8957155424102	1.46901531945059
CGCTCATTTTATTGAGGCTTAATTAGCCATAGAGGC	Mef2	4782	0.408800817802459	0.156601416076635	pass	Cas9	4.79064512222846	2.4475256606731	10	Muscle	-1.62796300458865	1.31999551131186	2	Mutant_2	3.2112935262664	1.35567518006155
CGCTCATTTTATTGAGGCTAATTGACCTATAGAGGC	Mef2	8516	0.665528831524087	0.176374269005848	pass	Balancer	7.42223986502322	5.32256989264194	4	Muscle	5.00382783847588	-2.04113530530934	1	Somatic	6.85137111720878	0.960341413124296
CGCTCATTGCGCTATGGTTTAATTAGCCATAGAGGC	Mef2	30513	1.65488235716001	0.140778915780547	pass	CROSS_Cas9_Balancer	6.55789368492338	3.11761882231938	8	Muscle	0.405898388465436	3.4669754376738	0	Mutant_1	4.59178907451469	1.46428855191061
CGCTCATTAATACGATAATTCTACCTCAATAGAGGC	Mef2	11422	1.17496245488134	0.142359296044607	pass	Cas9	6.67796557227429	2.46798601865103	8	Muscle	0.503271572476865	3.34914515275672	0	Mutant_1	4.29179412898857	2.01113672982046
CGCTCATTTGGTTGCCGTTGCTACGGTCATAGAGGC	Mef2	10544	1.24188255172451	0.160218909228156	pass	Cas9	6.03462449225343	2.77399271750549	8	Muscle	-0.762248957100116	2.35106406390248	2	Mutant_2	3.61377722797233	1.37629123459646
CGCTCATTTCTTGAGGTTTCGTCGGAACATAGAGGC	Mef2	4632	0.368648651597872	0.190885640584695	pass	Cas9	4.84574763791718	2.58139841798366	10	Muscle	-1.06498481611455	1.4977186095845	2	Mutant_2	3.50788838443596	1.37147851715872
CGCTCATTGTAGGATAAGTCGTAACGGTATAGAGGC	Mef2	18147	1.49774296297536	0.145670147954743	pass	Balancer	6.98439556406429	4.62668398462057	4	Muscle	4.09004246499615	-1.39797054501845	1	Somatic	5.71561986980278	0.444301356180402
GAGATTCCTCGGATTCGGTTGGTAGTCGATAGAGGC	Mef2	800	0.227804551104175	0.1575	pass	Cas9	4.87889958848071	2.97069811821522	10	Muscle	-1.84199514857251	0.476268678804049	2	Mutant_2	3.1461251455291	1.78453870545218
GAGATTCCTCGGATTCGGGGCCGTCAACATAGAGGC	Mef2	2764	0.298519066928933	0.174694464414091	pass	Cas9	4.52292885308998	2.47609179282556	10	Muscle	-1.24842840216359	0.373663532282605	2	Mutant_2	2.99022204456169	1.49426682720968
GAGATTCCATGGCGCCTGGGCCGTCAACATAGAGGC	Mef2	19721	1.58754656118144	0.147619047619048	pass	CROSS_Cas9_Balancer	-0.0336287843560953	-10.1912303342404	4	Muscle	-1.91550920468192	0.430279668565776	2	Mutant_2	4.64596111354667	1.59940775166342
GAGATTCCGCGCTATGGTATGACTGATCATAGAGGC	Mef2	21257	1.5338435464247	0.137927809986909	pass	Balancer	6.16204909747868	4.00067582507063	4	Muscle	-1.05702162864641	0.0318970181098432	2	Mutant_2	6.38648683605034	0.275281441016885
GAGATTCCTCGGATTCGGCTCTAACTCGATAGAGGC	Mef2	13348	1.09703769428919	0.131037567084079	pass	CROSS_Cas9_Balancer	7.3704446261719	5.48446287147509	4	Muscle	4.94412354483516	-2.20189502028253	1	Somatic	6.39846307811577	1.10829748640844
GAGATTCCTCGCCGCCGGTACGATCATCATAGAGGC	Mef2	13358	1.41929341131835	0.137900223380491	pass	CROSS_Cas9_Balancer	7.17113464495685	4.76801870799434	4	Muscle	4.81782566990757	-2.02970260248779	1	Somatic	6.43387014446098	1.08515055905172
GAGATTCCATGGCGCCTGCAGAGAGGTCATAGAGGC	Mef2	10822	1.43862003566661	0.126561351947098	pass	CROSS_Cas9_Balancer	4.83392737788369	2.42192990257638	10	Muscle	-1.41788433641006	0.814818448609339	2	Mutant_2	3.01766187724907	1.20720656643698
GAGATTCCAAGTAGCTCATCAAGATAGTATAGAGGC	Mef2	12885	1.31139169435884	0.131595186670781	pass	CROSS_Cas9_Balancer	7.41462503241523	5.39636710724045	4	Muscle	5.1424971428057	-2.43728201069544	1	Somatic	6.75802499828178	1.04317541848013
GAGATTCCGCGCTATGGTTCAAGATAGTATAGAGGC	Mef2	16714	1.52460054364301	0.132540154669839	pass	CROSS_Cas9_Balancer	7.0598403393391	3.07154922080279	4	Muscle	4.90979477442423	-2.05401160887028	1	Somatic	5.8972500043853	0.873451192482206
GAGATTCCGCGGCTGCGGTCCGCGGACTATAGAGGC	Mef2	2454	0.413791645696595	0.232520325203252	pass	Cas9	4.54230527301971	2.13749160689021	10	Muscle	-1.84887335717144	0.741109567562161	2	Mutant_2	2.92092973766167	1.14633925686667
GAGATTCCGCATCGTATGTGGCAGCTCGATAGAGGC	Mef2	3726	0.859429934381416	0.121859967931587	pass	Balancer	4.56838759701273	2.68747274493452	10	Muscle	-0.996538967011674	0.073177589188173	2	Mutant_2	2.75903827724296	1.07585950623343
GAGATTCCATAAGGACTCTGCGGATAGTATAGAGGC	Mef2	14638	1.33972327669852	0.141227593699077	pass	CROSS_Cas9_Balancer	7.13993441678578	4.64528935760082	4	Muscle	3.44944244880884	-1.6058511736252	1	Somatic	5.66464883861381	0.441654194696637
GAGATTCCTTGCGAGCATGCGCAATGACATAGAGGC	Mef2	31632	1.57758836658572	0.124529249309566	pass	Cas9	6.96796522006886	3.29196230510819	8	Muscle	1.18836564128963	3.83101163906631	0	Mutant_1	4.83556253490288	1.8936042381365
GAGATTCCAGATTACGTTTTGAGAGAGTATAGAGGC	Mef2	12465	1.57986601426455	0.120491541653367	pass	Cas9	6.90300226901725	2.57362276231798	8	Muscle	0.242935464002766	3.55592277095913	0	Mutant_1	4.30096513805229	1.29496653805563
GAGATTCCTGATTAGGTAACTGAGCGACATAGAGGC	Mef2	5824	1.0926014528365	0.124700239808153	pass	CROSS_Cas9_Balancer	7.45869003300366	5.34054291063368	4	Muscle	4.58061655772421	-2.63614231734218	1	Somatic	6.6918523984893	0.958655436142179
GAGATTCCTGGACGACTACATTGACGCTATAGAGGC	Mef2	9322	1.18096847830585	0.1626763574177	pass	Balancer	7.47541589924709	5.49052244626842	4	Muscle	4.58159336522571	-2.15148404415743	1	Somatic	6.68951780376274	0.856506545646879
GAGATTCCGCTTGAAGAGCATTGACGCTATAGAGGC	Mef2	13054	1.29614002028276	0.14010989010989	pass	CROSS_Cas9_Balancer	4.87867267698632	6.50010998160361	15	Muscle	-4.53206702979036	-6.83739067870779	4	Visceral	1.42029113349754	4.60905750523398
GAGATTCCAGCCGTAGTTCATTGACGCTATAGAGGC	Mef2	12236	1.76984753673363	0.136067708333333	pass	Cas9	6.73893574038318	2.63955835878254	8	Muscle	0.896363141275167	2.89827047407105	0	Mutant_1	4.34299928722221	1.97536082993338
GAGATTCCCTAACTAGGTGCGCAATGACATAGAGGC	Mef2	3514	0.246924999296425	0.178470254957507	pass	Cas9	4.81847346857676	2.70121918848983	10	Muscle	-1.17754679803808	1.11476476043761	2	Mutant_2	3.38055903491814	1.34471746216604
GAGATTCCAACGAATTCGTGCTACGGTCATAGAGGC	Mef2	5244	0.607772641543427	0.16036308623298	pass	Balancer	6.73723860931477	4.41484290837786	4	Muscle	3.04674605551493	-1.22729557528316	1	Somatic	3.9912532049163	-0.419021706477908
GAGATTCCTATAATAGTTTCGTCGGAACATAGAGGC	Mef2	17630	1.67296137675763	0.125310734463277	pass	CROSS_Cas9_Balancer	6.71023409028874	4.47846812346913	4	Muscle	3.2640093081566	-1.48578308849755	1	Somatic	4.97240240154106	1.7624128652651
GAGATTCCGCAAGACCGTAAGCCTACGAATAGAGGC	Mef2	1728	0.34341346415174	0.197928653624856	pass	Cas9	5.14543291210723	2.6235140995144	10	Muscle	-0.570958484963283	0.508708897939957	2	Mutant_2	3.33202273425896	1.2961328817446
GAGATTCCTCCTCTGCCGATCGAGATGAATAGAGGC	Mef2	13020	1.86108315204349	0.127406049495875	pass	Cas9	6.67418705973115	3.65469110986596	4	Muscle	0.826843481116742	3.19410242659436	0	Mutant_1	4.58156520900566	1.98214336167166
GAGATTCCCGCTTATCGTTCGTCGGAACATAGAGGC	Mef2	13654	1.26908606360092	0.146732788798133	pass	CROSS_Cas9_Balancer	4.53483855159297	4.68112908199472	12	Muscle	-5.71110954178325	-2.5183049938826	3	Cardiac	5.08745843944389	3.64887412319967
GAGATTCCTAAGTCCTGAAGGCGCTAGGATAGAGGC	Mef2	14630	1.84397376948225	0.148858075040783	pass	Cas9	6.60311357463543	2.62569403826911	8	Muscle	1.04543043500305	3.52767642830021	0	Mutant_1	4.47630912837822	1.96970673332998
GAGATTCCCATAGCGACCTCGTAACGGTATAGAGGC	Mef2	22259	1.78771115393105	0.13060031875332	pass	Balancer	7.32656082560532	5.26611934330993	4	Muscle	4.10741542888422	-2.60125315811387	1	Somatic	6.36895639476616	0.47899114023039
GAGATTCCTCCGGCTTATGAGATGCATGATAGAGGC	Mef2	1738	0.573803576130944	0.238907849829352	pass	Cas9	5.91122407030937	2.776682925042	8	Muscle	-1.01032329421777	1.52563719355626	2	Mutant_2	3.20541960773308	1.2703588796694
GAGATTCCTAAGTCCTGAGAGATGCATGATAGAGGC	Mef2	32960	2.10074973341613	0.13741920038305	pass	Cas9	6.58381341982513	2.66482656634135	8	Muscle	-0.696365913517489	3.04472126444869	0	Mutant_1	4.56740314540703	1.61831196080038
ATTCAGAAATGGCGCCTGCTCCATCGAGATAGAGGC	Mef2	16969	1.17545774356987	0.156821378340366	pass	CROSS_Cas9_Balancer	4.82477120313246	6.56675046760157	15	Muscle	-4.43534567907235	-6.60358634076034	4	Visceral	1.20247239646751	5.36616285572836
ATTCAGAAATGGCGCCTGATGACTGATCATAGAGGC	Mef2	10568	1.28972858085118	0.162681227640746	pass	CROSS_Cas9_Balancer	5.28872905288446	3.18487007017311	10	Muscle	-0.69807800577244	0.410991822692627	2	Mutant_2	3.90399248180229	-0.230044315950183
ATTCAGAACTAGCCAGCCTTGGTAGTCGATAGAGGC	Mef2	3858	0.678490740746866	0.171753750646663	pass	Balancer	4.69083498082255	6.57577239685585	15	Muscle	-4.47827575099855	-6.89578524791318	4	Visceral	1.49102551517326	4.79458530674765
ATTCAGAACTAGCCAGCCGGCCGTCAACATAGAGGC	Mef2	16496	0.908738689993982	0.160091687778984	pass	Balancer	4.73126674438663	6.52196136897941	15	Muscle	-4.51733990164957	-6.92284743787056	4	Visceral	1.49178797778923	4.7917805505831
ATTCAGAACGAATGGAGCCCTAGACGAGATAGAGGC	Mef2	10810	1.15509695709616	0.152936830439601	pass	Cas9	4.34274642177718	4.62123978934217	12	Muscle	-5.80748767970342	-2.83384095930476	3	Cardiac	4.82073623714287	3.76387747059652
ATTCAGAAAAGTAGCTCATTGGTAGTCGATAGAGGC	Mef2	17426	1.1250101531923	0.146605818596691	pass	CROSS_Cas9_Balancer	7.22642435385483	5.25964651613678	4	Muscle	4.96683086341714	-1.99845493031971	1	Somatic	6.75241596278984	0.691723902328702
ATTCAGAAAAGTAGCTCAGGCCGTCAACATAGAGGC	Mef2	18428	0.93298478735352	0.149048854301773	pass	CROSS_Cas9_Balancer	4.8827119534666	6.49742123567804	15	Muscle	-4.24996144700195	-6.70690096343087	4	Visceral	1.45463008460838	4.82740982304403
ATTCAGAAATGGCGCCTGTCAAGATAGTATAGAGGC	Mef2	14719	1.31652336272034	0.132595193086686	pass	Cas9	6.51652701246169	3.02637805825125	8	Muscle	-0.429345322525084	3.38546321570168	0	Mutant_1	4.45151502666313	1.69519480000326
ATTCAGAACAGCTAGCGGAGGCGAGAGCATAGAGGC	Mef2	20886	1.0475181586656	0.154204718417047	pass	Cas9	6.13284982684875	2.96775633666693	8	Muscle	-0.852902242777701	1.80117863894831	2	Mutant_2	4.01872093257744	1.32744892369101
ATTCAGAATAGGTAACTTTTAATTAGCCATAGAGGC	Mef2	18984	1.88452744054637	0.14360532104326	pass	Balancer	7.25253104189984	5.17205250909829	4	Muscle	4.34507974840077	-2.68388618986284	1	Somatic	6.26516611156303	0.472976167305204
ATTCAGAAAAGTAGCTCACAGAGAGGTCATAGAGGC	Mef2	16244	1.3994806617645	0.161926942878156	pass	CROSS_Cas9_Balancer	4.78466735763783	6.58011160189126	15	Muscle	-4.60570950939544	-6.80067243548881	4	Visceral	1.32053942260582	4.30336054097006
ATTCAGAACCGTATGATTGGAGTTGCGTATAGAGGC	Mef2	7186	0.652883138392007	0.215295095594347	pass	Balancer	7.49805435265299	5.55864201877915	4	Muscle	5.25370387579108	-2.70127205354366	1	Somatic	7.19353467998344	1.86040027867148
ATTCAGAATATTGCTGGAGGAGTTGCGTATAGAGGC	Mef2	11949	1.67024541059769	0.144187593547314	pass	CROSS_Cas9_Balancer	7.37967067643786	5.11574574903827	4	Muscle	4.54651299922294	-1.92299805682167	1	Somatic	6.59142095622856	0.578771878584119
ATTCAGAAAACGCGCAGACATTGACGCTATAGAGGC	Mef2	6144	0.857369286571161	0.168553866062763	pass	Cas9	6.83914301946799	3.23668708223125	8	Muscle	-0.521858496999955	3.85012820808035	0	Mutant_1	4.81614095744926	1.5145428968508
ATTCAGAATAAGTCCTGAGAGATGCATGATAGAGGC	Mef2	21331	1.92862932943911	0.132507854370726	pass	Balancer	6.56126016413909	4.11214289202013	4	Muscle	3.64542256181233	-1.23401794984646	1	Somatic	4.75981313762504	0.144631917207333
GAATTCGTTCGCCGCCGGCCTAGACGAGATAGAGGC	Mef2	4520	0.486317535969062	0.197792494481236	pass	Cas9	5.95320174511699	2.81543596516592	8	Muscle	-0.451501667218335	0.209297767670596	2	Mutant_2	2.41478259143669	-0.740558783904818
GAATTCGTTCGCCGCCGGTCGTTAGAGCATAGAGGC	Mef2	3794	0.715673283516009	0.172522286313582	pass	Cas9	4.5684187900223	2.1571426414014	10	Muscle	-0.784335842341932	1.1711265382057	2	Mutant_2	2.991519041632	1.10322548876593
GAATTCGTTCGCCGCCGGATGACTGATCATAGAGGC	Mef2	4988	0.83120119123081	0.146788990825688	pass	CROSS_Cas9_Balancer	6.71758966856965	3.88313244887059	4	Muscle	-1.11333905269396	1.74405286730206	2	Mutant_2	4.71382457790214	-0.0868191825311458
GAATTCGTCGAATGGAGCATGACTGATCATAGAGGC	Mef2	11472	0.859424024557336	0.181676480775892	pass	CROSS_Cas9_Balancer	4.6442888469317	6.55539574000028	15	Muscle	-4.61742694873583	-6.6495120523119	4	Visceral	1.32148379859764	4.29119404087851
GAATTCGTTTATTGAGGCTTGGTAGTCGATAGAGGC	Mef2	1454	0.486984505223662	0.195890410958904	pass	Cas9	6.56529059477296	3.31244443021282	8	Muscle	-0.960340417192587	3.44690589827478	0	Mutant_1	4.40321857509453	1.95010407696554
GAATTCGTTTATTGAGGCGGCCGTCAACATAGAGGC	Mef2	6543	0.799884397560354	0.176131187367142	pass	Cas9	6.39742941410555	3.22814436350414	8	Muscle	0.575117004101522	3.12887647041437	0	Mutant_1	4.32204849300224	1.53419681320974
GAATTCGTTTATTGAGGCTCGTTAGAGCATAGAGGC	Mef2	7488	0.961811747915456	0.179670912951168	pass	CROSS_Cas9_Balancer	7.27177142494223	4.68542028986111	4	Muscle	3.6778374114595	-1.63390490001442	1	Somatic	6.26049167690117	0.368022192819806
GAATTCGTGGTTATCGAACTCTAACTCGATAGAGGC	Mef2	8172	0.823534740642557	0.162254068496478	pass	Cas9	6.49496771380681	2.57285421828215	8	Muscle	-0.281124195619567	3.84760052348154	0	Mutant_1	4.31209356365043	1.71665545235464
GAATTCGTTCGCCGCCGGCTCTAACTCGATAGAGGC	Mef2	10099	1.16027095154504	0.167618672444357	pass	Cas9	6.27232810327732	2.64648679364556	8	Muscle	-0.568512893026691	3.23656210950632	0	Mutant_1	4.19591362056572	1.31966980229208
GAATTCGTATGGCGCCTGTTAATTAGCCATAGAGGC	Mef2	7374	0.448467539729735	0.171382376717866	pass	CROSS_Cas9_Balancer	6.96138747558368	4.21278014532058	4	Muscle	3.87893503801059	-1.16879189682927	1	Somatic	6.03932888088066	0.364628691776487
GAATTCGTATGGCGCCTGTACGATCATCATAGAGGC	Mef2	10332	1.29361129718239	0.165542493736751	pass	Cas9	6.52500680336454	3.06841174199785	8	Muscle	-0.213938056819057	2.9927617466334	0	Mutant_1	4.27217037257988	1.51037486325094
GAATTCGTATGGCGCCTGTAATTGACCTATAGAGGC	Mef2	12871	0.883699817209994	0.164093856128435	pass	CROSS_Cas9_Balancer	6.38755919050475	3.72879947404776	4	Muscle	3.17663096098467	-1.0348510655546	1	Somatic	4.68779928264458	0.229457188947889
GAATTCGTCAGCTAGCGGCAGAGAGGTCATAGAGGC	Mef2	2616	0.277543597033589	0.289293849658314	pass	Balancer	4.51502086099795	2.88591893620547	10	Muscle	-1.48978539780158	0.910633496526485	2	Mutant_2	3.47969324168999	1.98891063462088
GAATTCGTCGAATGGAGCTTAATTAGCCATAGAGGC	Mef2	7966	0.848865360723909	0.162425149700599	pass	CROSS_Cas9_Balancer	7.19095270199137	4.80596225860352	4	Muscle	3.74883040830611	-1.42253335660565	1	Somatic	6.08422357616264	0.115530547304841
GAATTCGTGCGCTATGGTCAGCCGGCTTATAGAGGC	Mef2	9121	0.953428780035531	0.162993672267074	pass	Cas9	6.73842370812593	2.66316297727539	8	Muscle	-0.00471169340451269	3.40153697964717	0	Mutant_1	4.24721653041679	1.28133018742392
GAATTCGTGCGGCTGCGGCTTAATCTTGATAGAGGC	Mef2	11197	1.26188351673201	0.166370423035905	pass	CROSS_Cas9_Balancer	7.05380643060631	4.3525690332801	4	Muscle	3.14161705855532	-1.17853886746116	1	Somatic	5.22735673961479	-0.0497069316070353
GAATTCGTTATTGCTGGATCCGCGGACTATAGAGGC	Mef2	9333	0.946604505446975	0.177673625905411	pass	Cas9	6.1392635816466	2.59850140503625	8	Muscle	0.82131983383327	2.57024909278837	0	Mutant_1	4.10893947658378	1.14973225127051
GAATTCGTAACGCGCAGATTGAGAGAGTATAGAGGC	Mef2	13943	0.97241115235358	0.183988563259471	pass	Cas9	6.93646093401961	2.75766679497254	8	Muscle	0.659919222990975	3.46162123538442	0	Mutant_1	4.39987594661552	1.39187796841452
GAATTCGTAACGCGCAGATCGTCCTTCGATAGAGGC	Mef2	3428	0.332946316611947	0.217643644805572	pass	Cas9	4.78022723963095	2.58923091025316	10	Muscle	-0.69421688292557	1.33781951456475	2	Mutant_2	3.26480180797417	1.32317682038138
GAATTCGTCGTTACCGCTTTGAGAGAGTATAGAGGC	Mef2	9286	0.859446970742091	0.165129744799485	pass	Cas9	7.02569996091639	2.96155850588583	8	Muscle	0.555768728166818	3.70673289095705	0	Mutant_1	4.53514177379448	2.11085267792532
GAATTCGTTCGTAGCATCTGCTACGGTCATAGAGGC	Mef2	10532	0.825451118745359	0.18723968193866	pass	Balancer	4.91851826066083	6.45489408010411	15	Muscle	-4.31291026563409	-6.46070844859032	4	Visceral	1.15271014747459	5.09292944203207
GAATTCGTATTATGCAAGTGCTACGGTCATAGAGGC	Mef2	9801	0.598986054482484	0.183255625380093	pass	CROSS_Cas9_Balancer	4.93624315259261	6.43466475157438	15	Muscle	-4.27457866345458	-6.38079904542563	4	Visceral	1.15559680042106	5.33270462284872
GAATTCGTTGGTTGCCGTCTTAATCTTGATAGAGGC	Mef2	9896	0.76310156536851	0.169008430349257	pass	Balancer	7.50503153280867	4.74079438436042	4	Muscle	4.1269279619288	-1.4081019687631	1	Somatic	5.87009985027153	0.12637431974599
GAATTCGTAACGAATTCGTGCGGATAGTATAGAGGC	Mef2	7116	0.782822705693584	0.161353467561521	pass	Cas9	4.69496818337011	2.45158202796074	10	Muscle	-0.750393346219786	1.38050587562464	2	Mutant_2	3.31224495944816	1.32976706753561
GAATTCGTTCCGGCTTATAAGCCTACGAATAGAGGC	Mef2	9320	0.86084535234025	0.171868319794784	pass	CROSS_Cas9_Balancer	7.42096694143928	4.76756078640797	4	Muscle	4.81641448652958	-1.59448632184191	1	Somatic	6.34238988933403	0.509347308977338
GAATTCGTGTAGGATAAGTCGTCGGAACATAGAGGC	Mef2	7648	0.894700812766779	0.167014069828035	pass	CROSS_Cas9_Balancer	7.26157140729404	4.81581993287371	4	Muscle	3.80130090843559	-1.28828675588232	1	Somatic	5.86271078166801	0.165795146106573
GAATTCGTGTAGGATAAGAAGCCTACGAATAGAGGC	Mef2	9302	0.589570647635561	0.170653566851773	pass	CROSS_Cas9_Balancer	4.32926020318506	4.50830107687203	12	Muscle	-5.4531061251164	-2.31677301513334	3	Cardiac	4.99386102733452	3.6584318471987
GAATTCGTCGCTTATCGTAAGCCTACGAATAGAGGC	Mef2	1694	0.304531569132059	0.130742049469965	pass	Cas9	5.36874604535552	3.13429332115833	10	Muscle	-0.657319246428834	4.73641416174193	0	Mutant_1	3.95846635875542	2.30047972927878
GAATTCGTACGGCGTTAAAAGCCTACGAATAGAGGC	Mef2	9992	0.693332518230801	0.167230738602429	pass	Cas9	6.60471447360689	2.46270813364021	8	Muscle	-0.274128182100128	3.57948227833481	0	Mutant_1	4.35989410457451	1.40090759526083
GAATTCGTTCCGGCTTATGAGATGCATGATAGAGGC	Mef2	7207	0.724097142996295	0.174664107485605	pass	Cas9	5.05773568101855	2.4858302026678	10	Muscle	-0.687071042547545	1.60210492990044	2	Mutant_2	3.23272735652763	1.31474276314566
CTGAAGCTGCTAACGGATCTCCATCGAGATAGAGGC	Mef2	2426	0.554893087605778	0.155812036273702	pass	Balancer	7.48981851880289	5.30580190642415	4	Muscle	3.94167363246759	-2.48405299196194	1	Somatic	6.42867166576225	0.311120946510526
CTGAAGCTGCTAACGGATCCTAGACGAGATAGAGGC	Mef2	14290	1.60642140684917	0.145525508781712	pass	Balancer	7.28772438825548	5.62553762695779	4	Muscle	3.96857223772924	-2.51691528347095	1	Somatic	6.99228126582939	1.56452103386709
CTGAAGCTTCGCCGCCGGCCTAGACGAGATAGAGGC	Mef2	2912	0.440780314461638	0.160383824537354	pass	Cas9	6.16298003127659	2.74443922383066	8	Muscle	-0.922453525560891	0.750795497563347	2	Mutant_2	3.32431227741081	1.49356802235434
CTGAAGCTCTAGCCAGCCCGTTCTATCAATAGAGGC	Mef2	13991	1.31722226624579	0.126506878456956	pass	CROSS_Cas9_Balancer	6.92622780967379	4.38046524092622	4	Muscle	4.15756533359184	-1.34230287239337	1	Somatic	6.12520486888725	0.637592811687681
CTGAAGCTCTAGCCAGCCTCAAGATAGTATAGAGGC	Mef2	12188	1.2676910869394	0.16231647634584	pass	Cas9	6.72602077671246	2.55129407193502	8	Muscle	-0.36184170039389	3.71164081227248	0	Mutant_1	4.43345672664482	1.4651101423342
CTGAAGCTGCGGCTGCGGAAGCTAGGTTATAGAGGC	Mef2	15941	0.826336187329127	0.168079800498753	pass	CROSS_Cas9_Balancer	7.33162920635658	5.43574516784912	4	Muscle	3.65182948677052	-2.03298617464023	1	Somatic	6.65721113262016	2.62880833874533
CTGAAGCTATAAGGACTCTGGCAGCTCGATAGAGGC	Mef2	7948	0.739944537065767	0.140460691036555	pass	Cas9	4.73404267724696	2.45594224744309	10	Muscle	-1.60307017661372	1.11636206198408	2	Mutant_2	3.17019850787956	1.34210522900412
CTGAAGCTTTCGAATATTCTTAATCTTGATAGAGGC	Mef2	1976	0.330709846605277	0.17434869739479	pass	Cas9	4.47170225408771	2.44813463327239	10	Muscle	-1.94680980569853	1.09907226326899	2	Mutant_2	-0.159977204825098	-3.90020457972696
CTGAAGCTCTATATAGCCGGAGTTGCGTATAGAGGC	Mef2	3676	0.534026899105658	0.168557536466775	pass	Cas9	4.61757555434074	2.67098571710096	10	Muscle	-1.28698194220447	0.676241445513235	2	Mutant_2	3.15225178775627	1.39029546509573
CTGAAGCTTATTGCTGGAGGAGTTGCGTATAGAGGC	Mef2	8467	0.784941049587931	0.171012450082218	pass	Balancer	5.84733111483481	3.37674891615107	4	Muscle	-1.76031737781635	0.158836189079263	2	Mutant_2	2.86334092197258	1.27649112473318
CTGAAGCTATTCTTAGCTTGAGGAATCAATAGAGGC	Mef2	9662	0.779452820017136	0.165294359818855	pass	CROSS_Cas9_Balancer	4.52983696791429	4.67360015761285	12	Muscle	-6.06358587583226	-2.48045006866807	3	Cardiac	5.13792783794243	3.65962847004721
CTGAAGCTATTCTTAGCTTCGTCCTTCGATAGAGGC	Mef2	3244	0.431457517647381	0.187076923076923	pass	Cas9	4.88224394461207	2.6771304127816	10	Muscle	-0.882252808689685	1.57965329434166	2	Mutant_2	3.379777975653	1.44292171727011
CTGAAGCTCTACTAATAATTGAGAGAGTATAGAGGC	Mef2	13466	1.08130526267737	0.148279426967952	pass	CROSS_Cas9_Balancer	4.25220403880869	4.76164879215667	12	Muscle	-5.60907708870285	-2.98944006018361	3	Cardiac	4.99783117351372	3.65208800564596
CTGAAGCTCTAACTAGGTGCGCAATGACATAGAGGC	Mef2	17083	1.69935785439707	0.148441135411819	pass	Cas9	6.80676863758264	2.37847610583498	8	Muscle	-0.512320712378331	3.62936304993403	0	Mutant_1	4.367819614981	1.97813661824057
CTGAAGCTTCGTAGCATCTGCTACGGTCATAGAGGC	Mef2	12685	1.40286328758048	0.149945046318103	pass	CROSS_Cas9_Balancer	6.67179990855976	4.0891913715239	4	Muscle	3.39146759915547	-1.21142734043266	1	Somatic	5.58537561473686	0.34510034750292
CTGAAGCTATTATGCAAGTGCTACGGTCATAGAGGC	Mef2	11417	1.1180849699079	0.168004187020237	pass	Balancer	7.48750881854203	5.2803128197793	4	Muscle	4.98928517503381	-2.24627008512129	1	Somatic	6.45438940105278	0.849621911152097
CTGAAGCTATTATGCAAGGGAGTTGCGTATAGAGGC	Mef2	14446	1.148965951258	0.155601374570447	pass	Cas9	6.99525673663248	2.58713425374577	8	Muscle	-0.206290226844257	4.68160844746128	0	Mutant_1	4.61949522075493	1.43590005169699
CTGAAGCTGACTGGACCATGCGGATAGTATAGAGGC	Mef2	17810	1.50028103495645	0.150675751144868	pass	CROSS_Cas9_Balancer	6.83038136802576	4.7110439510734	4	Muscle	4.7728271045086	-1.63532875546438	1	Somatic	6.35348207530815	1.1735001398165
CTGAAGCTAGTCCGCTGCTCCGCGGACTATAGAGGC	Mef2	19614	1.22153934945375	0.155875786482647	pass	Cas9	6.84432673614493	2.24705298921995	8	Muscle	0.287981995380013	2.15629481017257	0	Mutant_1	4.36661274013359	1.5762875867922
CTGAAGCTCTAATTGCGATCGTCGGAACATAGAGGC	Mef2	14540	1.87571933591982	0.134228187919463	pass	CROSS_Cas9_Balancer	6.9612714120148	4.44968123147858	4	Muscle	3.48748185704189	-1.68297792613359	1	Somatic	5.44021780071098	0.311237115963193
CTGAAGCTTTGGCAAGCCGTAGGCAATTATAGAGGC	Mef2	13076	0.926122856171225	0.155460906601765	pass	Cas9	6.92795898552546	2.47902728290484	8	Muscle	-0.309528847660425	4.37156729826861	0	Mutant_1	4.66838342723686	1.88814886341879
CTGAAGCTTATAATAGTTTCGTCGGAACATAGAGGC	Mef2	36880	1.22605855776873	0.147808743463964	pass	CROSS_Cas9_Balancer	7.32415229228489	5.35660003778442	4	Muscle	4.51555457450603	-2.63981011073332	1	Somatic	5.24391586360771	1.4805571628649
CTGAAGCTGCAAGACCGTGTCGAAGCAGATAGAGGC	Mef2	8443	0.887317059607566	0.168361314731615	pass	Cas9	6.66721328008063	2.48554676959719	8	Muscle	0.260656853127789	3.89776907965589	0	Mutant_1	4.53502685603935	1.81806524525473
CTGAAGCTGCAAGACCGTGTAGGCAATTATAGAGGC	Mef2	20562	1.40068390009449	0.157380537821629	pass	CROSS_Cas9_Balancer	4.12089187369498	4.86709106057425	12	Muscle	-5.37761931246796	-2.70809178318398	3	Cardiac	4.86495000896293	3.66558821926901
CTGAAGCTTCCTCTGCCGAAGCCTACGAATAGAGGC	Mef2	16639	1.23450864952472	0.151402985074627	pass	CROSS_Cas9_Balancer	4.6599655593704	4.71737466555375	12	Muscle	-6.00567744575342	-2.36870629335007	3	Cardiac	5.18683321056206	3.62014730702231
CTGAAGCTCGCTTATCGTTCGTCGGAACATAGAGGC	Mef2	15159	1.21175471865339	0.152746820506097	pass	CROSS_Cas9_Balancer	6.80266947895646	4.53333179503483	4	Muscle	3.78896400675427	-1.72796556007322	1	Somatic	5.14139015254814	0.119387679352256
CTGAAGCTTAAGTCCTGAGTCGAAGCAGATAGAGGC	Mef2	9411	1.23106696671598	0.142523860021209	pass	CROSS_Cas9_Balancer	7.16228542956208	4.74765340793193	4	Muscle	4.05944096474186	-2.10217937515489	1	Somatic	6.47772295055229	0.445304323538038
CTGAAGCTACGGCGTTAATAGACTAGTCATAGAGGC	Mef2	6248	0.550910737671415	0.169426751592357	pass	Cas9	5.04145310301311	2.49242488710145	10	Muscle	-0.751249149305109	1.64487899641274	2	Mutant_2	3.40569002208549	1.32086606751272
CTGAAGCTCATAGCGACCTCGTAACGGTATAGAGGC	Mef2	19772	1.96843722314744	0.135043417506737	pass	CROSS_Cas9_Balancer	6.69853531469923	3.37897104961692	8	Muscle	3.62421221648	-0.905106697120124	1	Somatic	5.4276078420623	0.412504960401746
CTGAAGCTGTAGGATAAGGAGATGCATGATAGAGGC	Mef2	18689	1.6898325585072	0.134798225227129	pass	CROSS_Cas9_Balancer	7.13706115679735	5.26367573265912	4	Muscle	4.79064623499227	-2.03709597293549	1	Somatic	6.79582864818413	0.966684122188779
TAATGCGCTCGGATTCGGTCGTTAGAGCATAGAGGC	Mef2	11408	0.894745611550828	0.150627615062762	pass	CROSS_Cas9_Balancer	7.55296727732937	5.17727884494793	4	Muscle	5.26314184382483	-2.41137008557463	1	Somatic	7.09565956172783	1.87152751217672
TAATGCGCGCTAACGGATCTCCATCGAGATAGAGGC	Mef2	20344	1.59762063330222	0.142284373166438	pass	Balancer	6.77441212396602	4.12386832170272	4	Muscle	3.37267222743415	-0.901853952981058	1	Somatic	6.04196483669121	0.28391541968176
TAATGCGCCTAGCCAGCCTTGGTAGTCGATAGAGGC	Mef2	14293	1.122468784193	0.145340751043115	pass	Cas9	6.6752480667341	3.17999647208571	8	Muscle	0.192387947584953	4.82542403586195	0	Mutant_1	4.68227989253837	1.49899478684256
TAATGCGCCTAGCCAGCCGGCCGTCAACATAGAGGC	Mef2	4398	0.908748435573504	0.14311676510677	pass	Cas9	6.19723019313504	2.93346919609324	10	Muscle	0.212527621382753	4.79660696037933	0	Mutant_1	4.05066473064262	2.28302272091696
TAATGCGCCGAATGGAGCCGGAATCTAAATAGAGGC	Mef2	17100	1.66603176838531	0.137059369202226	pass	CROSS_Cas9_Balancer	6.66952970569803	4.83068265473068	4	Muscle	3.89456376327006	-2.22562883339731	1	Somatic	5.62536460933525	0.302849475844594
TAATGCGCTTATTGAGGCTTGGTAGTCGATAGAGGC	Mef2	2256	0.323266823650237	0.190602836879433	pass	Cas9	6.81019055592672	4.08920306229958	4	Muscle	-0.631568146140858	4.01161725138305	0	Mutant_1	4.55177433070976	1.9107956482012
TAATGCGCTTATTGAGGCGGCCGTCAACATAGAGGC	Mef2	11275	1.06136485382629	0.160127253446448	pass	Cas9	6.71269960458216	2.84321060960888	8	Muscle	-0.527204082124689	4.13497162128697	0	Mutant_1	4.50301248607475	1.57697137127707
TAATGCGCTTATTGAGGCTCGTTAGAGCATAGAGGC	Mef2	918	0.310930855205362	0.21304347826087	pass	Cas9	6.44120985318646	2.71922220222329	8	Muscle	-0.124474735617732	1.37646758995266	4	Visceral	4.01983673152763	2.29553397427389
TAATGCGCATGGCGCCTGCTCTAACTCGATAGAGGC	Mef2	16028	1.41305813894067	0.133440713666212	pass	Cas9	4.17854106662472	4.88206948332315	12	Muscle	-5.89074416037619	-3.20791066603876	3	Cardiac	4.8604520040496	3.76422484646628
TAATGCGCCAGCTAGCGGCAGAGAGGTCATAGAGGC	Mef2	15600	1.74134872386044	0.147850491134073	pass	Cas9	6.42271148773585	2.51225767239683	8	Muscle	0.752438974919046	3.46515538988662	0	Mutant_1	4.48844987926323	1.85099466572592
TAATGCGCCAGCTAGCGGTTAATTAGCCATAGAGGC	Mef2	14050	1.06687738496763	0.141605426794799	pass	Cas9	6.63114408408414	2.73690930575581	8	Muscle	-0.558708211694102	4.03179538383132	0	Mutant_1	4.77808172283012	1.44775040875265
TAATGCGCCGAATGGAGCCAGCCGGCTTATAGAGGC	Mef2	2042	0.903677498916645	0.14437984496124	pass	Balancer	5.15180397616731	3.05433096479766	10	Muscle	-1.7915506310858	0.95416024870416	2	Mutant_2	3.54808647212822	1.34907706509421
TAATGCGCAAGTAGCTCACTCTAACTCGATAGAGGC	Mef2	15799	1.37510748588452	0.142623774817793	pass	Balancer	4.73953822226823	6.53259027982645	15	Muscle	-4.57015376699973	-6.79317158811317	4	Visceral	1.34856540736992	4.36878164540121
TAATGCGCTTATTGAGGCCAGCCGGCTTATAGAGGC	Mef2	29635	1.40951456364288	0.150231590253071	pass	CROSS_Cas9_Balancer	7.01836857204815	3.24613952172716	8	Muscle	1.4938054452943	2.41358832756442	0	Mutant_1	5.02924377498466	1.69660838375876
TAATGCGCGCATCGTATGGCGCAATGACATAGAGGC	Mef2	14016	1.60533038763018	0.139086006244678	pass	CROSS_Cas9_Balancer	6.56762353289771	3.752065413662	4	Muscle	3.27031401665841	-1.05301068100328	1	Somatic	5.00767356929619	0.322232086761686
TAATGCGCATAAGGACTCAAGCTAGGTTATAGAGGC	Mef2	8840	1.21866776872972	0.144269662921348	pass	Cas9	5.0250279438932	2.5437887620184	10	Muscle	-1.15406281180506	0.93196879999548	2	Mutant_2	2.93269187984306	1.20771690140555
TAATGCGCTTCGAATATTGGAGTTGCGTATAGAGGC	Mef2	35926	1.77927377586483	0.152491694352159	pass	CROSS_Cas9_Balancer	5.1421950461537	6.29049479465189	15	Muscle	-4.40777840934459	-6.8366046083955	4	Visceral	1.48818475780327	5.05012329350302
TAATGCGCTATTGCTGGAAAGCTAGGTTATAGAGGC	Mef2	14819	0.890091568603108	0.191395255327704	pass	CROSS_Cas9_Balancer	4.07637163612515	2.42817010175926	10	Muscle	-1.08109112660253	-0.073566199406935	2	Mutant_2	2.76627022800285	1.76382966767141
TAATGCGCTTGCGAGCATTGGCAGCTCGATAGAGGC	Mef2	17628	1.00329725069922	0.148773351339185	pass	Balancer	4.98368070950793	6.40285108020675	15	Muscle	-4.29382328116056	-6.72092153519481	4	Visceral	1.25675446567375	5.37907417546103
TAATGCGCTAGTAAGCCGTTCTACCTCAATAGAGGC	Mef2	14324	1.23812799288221	0.147720956086715	pass	CROSS_Cas9_Balancer	4.56033451765231	4.75666953101991	12	Muscle	-5.90156069498522	-2.6989255289581	3	Cardiac	5.11319906291801	3.70047600994894
TAATGCGCATTCTTAGCTTGATACTCAAATAGAGGC	Mef2	12520	1.04920825013487	0.138287714831318	pass	Cas9	6.82500883852175	2.66782813313375	8	Muscle	-0.20287919052671	3.48569721571036	0	Mutant_1	4.58510906276542	2.14370020161459
TAATGCGCCGTTACCGCTACTGAGCGACATAGAGGC	Mef2	908	0.326812166964605	0.188183807439825	pass	Cas9	5.71530007230904	2.99825224155851	10	Muscle	-1.27949126897902	0.397002500898659	2	Mutant_2	3.99197132167656	2.15086074601004
TAATGCGCGACTGGACCATGCTACGGTCATAGAGGC	Mef2	12083	1.31500220798833	0.144316309719934	pass	Balancer	7.27113531822273	4.96362324593414	4	Muscle	3.78245322123348	-1.83087189981662	1	Somatic	6.13169700679619	0.117220677985641
TAATGCGCTGGTTGCCGTCTTAATCTTGATAGAGGC	Mef2	30221	1.70638245084106	0.145903257650543	pass	CROSS_Cas9_Balancer	7.16164758649365	5.23496781049206	4	Muscle	4.6429307969663	-2.10409667797971	1	Somatic	6.76906854686577	0.986672241790983
TAATGCGCTCTTGAGGTTTAGACTAGTCATAGAGGC	Mef2	18915	1.10920678987433	0.134336208710288	pass	Balancer	7.44424526303943	5.27150073442831	4	Muscle	4.93790377474253	-2.67062238337257	1	Somatic	6.39906198558647	0.87102456818411
TAATGCGCTCTTGAGGTTGTAGGCAATTATAGAGGC	Mef2	17704	1.77045618082356	0.148414661569597	pass	Cas9	6.69941882062894	3.18836691545016	8	Muscle	0.493131903720208	3.26553587144887	0	Mutant_1	4.61230308589775	1.71409662495443
TAATGCGCCTAATTGCGAAGGCGCTAGGATAGAGGC	Mef2	11700	1.31109008958058	0.133638987943624	pass	Cas9	6.52530170390046	2.36354648258382	8	Muscle	-0.287303182972995	3.76160338162661	0	Mutant_1	4.57369358119804	1.51451071034262
TAATGCGCTATAATAGTTGTAGGCAATTATAGAGGC	Mef2	17575	1.96878648016327	0.145571767899559	pass	Balancer	7.2053019418634	4.67697871129362	4	Muscle	4.47853983823342	-2.28052176781901	1	Somatic	6.29762107906181	0.486279268367978
TAATGCGCGCAAGACCGTATCGAGATGAATAGAGGC	Mef2	3926	0.538664281672646	0.186234817813765	pass	Cas9	4.8077688095706	2.54319594376241	10	Muscle	-1.61762102937589	1.3081797943144	2	Mutant_2	3.23880798396904	1.3695621086199
TAATGCGCGTAGGATAAGATCGAGATGAATAGAGGC	Mef2	1780	0.431446127763592	0.136465324384787	pass	Balancer	4.59531228822993	2.45915914230554	10	Muscle	-0.70048031658178	0.852544163047994	2	Mutant_2	4.07587177333671	2.20098622570822
TAATGCGCCGCTTATCGTGTAGGCAATTATAGAGGC	Mef2	5052	0.472086349799135	0.197482297403619	pass	CROSS_Cas9_Balancer	4.37512611003491	2.35217387756352	10	Muscle	-1.25082628819333	0.286772595532138	2	Mutant_2	1.06509489593345	4.01973994503805
TAATGCGCTAAGTCCTGATAGACTAGTCATAGAGGC	Mef2	4272	0.416591295210873	0.170242537313433	pass	Balancer	5.39980206431845	3.37068590803765	10	Muscle	-1.60103473259466	0.351580432648072	2	Mutant_2	6.12271816310722	3.00257380734274
TAATGCGCACGGCGTTAATCGTCGGAACATAGAGGC	Mef2	14614	1.63363338353654	0.135392570417744	pass	Balancer	7.43716361307188	5.57347015455688	4	Muscle	4.92517056262103	-2.73090673964828	1	Somatic	6.93861610469658	0.923764963253232
TAATGCGCTCCTCTGCCGGAGATGCATGATAGAGGC	Mef2	43912	2.07030853053411	0.128120923118449	pass	CROSS_Cas9_Balancer	6.55103970534804	4.26219650484276	4	Muscle	3.41886101804506	-1.67637166274565	1	Somatic	6.20165187892753	0.995275099380704
TAATGCGCACGGCGTTAAGATTACCGGAATAGAGGC	Mef2	4834	0.529242220962842	0.21469387755102	pass	Cas9	4.66176872458954	2.29951087839633	10	Muscle	-0.826058221727321	0.418461925138409	2	Mutant_2	3.04229194698173	1.16560717354605
CGGCTATGGGTTATCGAATTGGTAGTCGATAGAGGC	Mef2	35055	1.363687511371	0.161111111111111	pass	CROSS_Cas9_Balancer	6.3935220541521	2.17606521345085	8	Muscle	-1.00854634814015	3.75743602092025	0	Mutant_1	2.56289131221611	2.0479375911791
CGGCTATGGGTTATCGAAGGCCGTCAACATAGAGGC	Mef2	10341	1.01144519703051	0.165314793356508	pass	CROSS_Cas9_Balancer	6.34985947167989	2.30795795609724	8	Muscle	-1.01226199053054	3.72377050353953	0	Mutant_1	3.22594458637077	1.81687517891714
CGGCTATGAAGTAGCTCATTGGTAGTCGATAGAGGC	Mef2	4031	0.7902568583865	0.168311944718657	pass	Cas9	4.71138039426802	2.47998543973307	10	Muscle	-0.478165771405213	0.249017556705551	2	Mutant_2	3.20648581561882	1.54825611840078
CGGCTATGAAGTAGCTCAGGCCGTCAACATAGAGGC	Mef2	1131	0.397302357758948	0.19047619047619	pass	Cas9	4.17533719133047	2.47849279935527	10	Muscle	-0.36886102323609	-0.040321080318992	2	Mutant_2	3.87487155971367	2.15806849728415
CGGCTATGGGTTATCGAATCAAGATAGTATAGAGGC	Mef2	17430	1.76241265099133	0.137447245351888	pass	CROSS_Cas9_Balancer	7.28316587677032	5.58507877890298	4	Muscle	4.97468844482438	-2.69972495619737	1	Somatic	6.69222290096123	1.28959282170126
CGGCTATGGCTAACGGATTTAATTAGCCATAGAGGC	Mef2	12436	1.43989585132402	0.13052530429212	pass	CROSS_Cas9_Balancer	7.48072371878804	5.31758334865981	4	Muscle	4.11431116796012	-2.4757570915725	1	Somatic	6.51432735500175	0.614340562923642
CGGCTATGGCTAACGGATAGGCGAGAGCATAGAGGC	Mef2	1746	0.343053592986967	0.161731207289294	pass	Cas9	5.24440049065633	3.12090241806756	10	Muscle	-0.306794984480464	0.167129995320103	2	Mutant_2	3.96890956935722	2.28768451939413
CGGCTATGCAGCTAGCGGCAGCCGGCTTATAGAGGC	Mef2	14433	1.33082910734975	0.137835975189524	pass	Cas9	6.82342481618993	2.66975485114195	8	Muscle	0.940647693024349	3.40535562074071	0	Mutant_1	4.91463501033623	1.94240220318625
CGGCTATGCGAATGGAGCCTCTAACTCGATAGAGGC	Mef2	15353	1.33292577333068	0.134187370600414	pass	Cas9	4.38626247501715	4.76668615036675	12	Muscle	-5.91591649400389	-2.91823995625532	3	Cardiac	4.86785060939628	3.83335383663962
CGGCTATGGCGGCTGCGGGGAGTTGCGTATAGAGGC	Mef2	13142	1.44243915859073	0.131348246674728	pass	CROSS_Cas9_Balancer	7.15767659564083	3.68831589267474	4	Muscle	4.02741378341597	-1.30442026484515	1	Somatic	5.89830858287651	0.688347418411466
CGGCTATGGCATCGTATGAAGCTAGGTTATAGAGGC	Mef2	4169	0.724454698467337	0.150763358778626	pass	Balancer	7.55341300445391	4.59775827977521	4	Muscle	-0.294497956952931	0.976612384690528	2	Mutant_2	2.88505918559868	1.16344519387076
CGGCTATGGCATCGTATGTCCGCGGACTATAGAGGC	Mef2	12491	1.57584625894427	0.120566247812947	pass	Cas9	6.28071939121927	3.35466915805334	8	Muscle	1.0759862078002	3.64355870130091	0	Mutant_1	4.51189739284355	1.97000499497244
CGGCTATGCTAAGCCTTGTGCGGATAGTATAGAGGC	Mef2	16263	1.23037323803006	0.146630793689617	pass	CROSS_Cas9_Balancer	5.49542685698534	6.10947271254329	4	Muscle	5.46732314090479	-2.77226652295275	4	Visceral	7.09753877696831	2.04817124138662
CGGCTATGTTCGAATATTGGAGTTGCGTATAGAGGC	Mef2	12904	1.59630135783736	0.133651919223061	pass	CROSS_Cas9_Balancer	6.42113798923962	4.22475493343455	4	Muscle	1.33494331879942	3.68267552689082	0	Mutant_1	5.02357036647636	1.31427355538199
CGGCTATGTATTGCTGGAGCGCAATGACATAGAGGC	Mef2	26072	1.48507539470101	0.134578726648875	pass	CROSS_Cas9_Balancer	6.65470371955391	4.81361370766845	4	Muscle	3.92861189177298	-2.74158004556187	1	Somatic	6.95789129314262	2.61798747311422
CGGCTATGTTGCGAGCATTGGCAGCTCGATAGAGGC	Mef2	14330	1.39124143928955	0.125607217210271	pass	Balancer	7.28859452917532	4.87349633076316	4	Muscle	4.72478936413491	-2.50357871643033	1	Somatic	6.53421623287041	1.16511567364523
CGGCTATGCATTATTATTGCGCAATGACATAGAGGC	Mef2	33297	1.66733423416471	0.134646374216652	pass	CROSS_Cas9_Balancer	6.92690581457062	4.2067015486116	4	Muscle	4.50106326377822	-2.51006230468817	1	Somatic	5.08126575527031	1.81290884743521
CGGCTATGAGATTACGTTTTCTACCTCAATAGAGGC	Mef2	11968	1.36207804318559	0.132544181393798	pass	Cas9	6.9312437848901	3.10667168987462	8	Muscle	-0.290234016799219	4.8228741747469	0	Mutant_1	4.92846900997001	1.93641122113058
CGGCTATGAATACGATAACATTGACGCTATAGAGGC	Mef2	10752	1.65764918481866	0.141746854182087	pass	CROSS_Cas9_Balancer	6.76768680311618	4.61464408093637	4	Muscle	3.59682144096562	-0.904309921418402	1	Somatic	5.4141653257354	1.15387078057119
CGGCTATGTGATTAGGTATTGAGAGAGTATAGAGGC	Mef2	25864	1.69984283201191	0.125134594677742	pass	CROSS_Cas9_Balancer	7.1028135424673	2.98969522754944	8	Muscle	0.699675070111969	4.25939210500489	0	Mutant_1	4.75992519435722	1.98436101208517
CGGCTATGTGATTAGGTATTCTACCTCAATAGAGGC	Mef2	11786	1.07282483043789	0.146547357757893	pass	CROSS_Cas9_Balancer	4.69963134773925	4.58401296509373	12	Muscle	-5.962246362688	-2.50977808734923	3	Cardiac	5.09799320278007	3.67381222973654
CGGCTATGCGTTACCGCTACTGAGCGACATAGAGGC	Mef2	6957	1.53348609289689	0.152941176470588	pass	CROSS_Cas9_Balancer	6.59547059399536	4.91353110101306	4	Muscle	4.35340189158802	-2.79974474696887	1	Somatic	6.62616712627251	0.657798011406156
CGGCTATGCTACTAATAATTGAGAGAGTATAGAGGC	Mef2	1984	0.243579909007943	0.181909547738693	pass	Cas9	4.61907166567497	2.90051277578611	10	Muscle	-1.7473111810575	0.075001792111153	2	Mutant_2	2.94998771724541	1.48843069802115
CGGCTATGAGCCGTAGTTCCTCCGACGGATAGAGGC	Mef2	10833	1.33663480195955	0.137658518654659	pass	Balancer	7.34748121345371	5.24640465807236	4	Muscle	4.53916528946673	-2.89690869151784	1	Somatic	6.80666572627861	1.20059521923849
CGGCTATGCTAACTAGGTAAGCTAGGTTATAGAGGC	Mef2	13213	1.25634822201233	0.1447882246921	pass	Cas9	4.16786947413812	4.85395744397371	12	Muscle	-5.58953334712535	-2.96981728998428	3	Cardiac	4.86736423549492	3.69055183659384
CGGCTATGCTAACTAGGTTGGCAGCTCGATAGAGGC	Mef2	1354	0.353108378443198	0.276064610866373	pass	Cas9	6.95838032534086	2.9638069358264	8	Muscle	-1.76261395824168	-0.157687332632864	2	Mutant_2	3.17049772319633	1.97025008927176
CGGCTATGTTGATACGATTCCGCGGACTATAGAGGC	Mef2	11228	1.70958314301026	0.138205627322598	pass	CROSS_Cas9_Balancer	6.89711270298158	3.00769990407112	8	Muscle	-0.186738764970522	2.35084498251286	0	Mutant_1	4.20031482753593	1.89673288594076
CGGCTATGGTAGGCTGCAAAGCTAGGTTATAGAGGC	Mef2	18314	1.52294659577564	0.143941859203818	pass	Balancer	7.3801160696214	5.56982220090525	4	Muscle	4.9987228724213	-2.95660910128342	1	Somatic	7.13767273006279	2.35390051136801
CGGCTATGTGATATTGCGTGGCAGCTCGATAGAGGC	Mef2	1704	0.313008609747879	0.27751756440281	pass	Cas9	4.44996558587647	2.55311589475561	10	Muscle	-1.22908790678565	0.982703801416047	2	Mutant_2	3.7826407628997	2.10753913651297
CGGCTATGCATAGCGACCTCGTCGGAACATAGAGGC	Mef2	10564	1.18170287038315	0.145088445615356	pass	Cas9	6.79705936095776	2.67634696818868	8	Muscle	0.389204241969226	3.71870782360805	0	Mutant_1	4.6337845998748	1.93822880516836
CGGCTATGTCTTGAGGTTATCGAGATGAATAGAGGC	Mef2	13892	1.2968771073214	0.129767708632062	pass	CROSS_Cas9_Balancer	7.18753479592245	4.98782450796431	4	Muscle	5.15025026077808	-2.69069807317533	1	Somatic	6.89409524974663	1.44389053116629
CGGCTATGTTGGCAAGCCAAGCCTACGAATAGAGGC	Mef2	19250	1.29575588306467	0.144099378881988	pass	Cas9	6.26649883126557	2.77654633536782	8	Muscle	-1.58780276434134	1.14758797859166	2	Mutant_2	4.39787227687675	1.49613149891684
CGGCTATGTCCTCTGCCGTAGACTAGTCATAGAGGC	Mef2	43964	1.18455406216851	0.158564762379378	pass	CROSS_Cas9_Balancer	4.918911031765	6.5078322658974	15	Muscle	-4.33253483254985	-6.83990758751925	4	Visceral	1.5141214805587	4.9453016115267
CGGCTATGTAAGTCCTGATAGACTAGTCATAGAGGC	Mef2	22057	2.00781203868282	0.126747857465043	pass	Cas9	6.51788439077518	2.7239895555509	8	Muscle	0.723381427207867	3.16383624175426	0	Mutant_1	4.50907690105278	1.96145065556357
CGGCTATGACGGCGTTAAAGATGCAACTATAGAGGC	Mef2	15827	1.75551607131156	0.128591142892987	pass	CROSS_Cas9_Balancer	6.99925452983007	5.08646659474507	4	Muscle	4.76069307327319	-2.75559226859734	1	Somatic	6.43214304027397	1.23230429421255
CGGCTATGACGGCGTTAAGTAGGCAATTATAGAGGC	Mef2	16148	1.97874901773987	0.132685686178062	pass	Cas9	7.05821272831346	3.12170548590593	8	Muscle	0.878172640368403	3.66030072885445	0	Mutant_1	4.74925691661674	2.07576413880179
CGGCTATGTCCGGCTTATGAGATGCATGATAGAGGC	Mef2	25224	1.67359655794976	0.126321560028193	pass	CROSS_Cas9_Balancer	7.43882823052902	5.33540468866509	4	Muscle	5.05639105705603	-2.7512883779859	1	Somatic	6.70895511684257	1.27496810684988
CGGCTATGACGGCGTTAAGAGATGCATGATAGAGGC	Mef2	6330	0.77780098185047	0.164903546981954	pass	Cas9	4.71908996822291	2.47860223582686	10	Muscle	-1.14582633232967	1.33649784381102	2	Mutant_2	3.42320639667351	1.3554111314852
TCCGCGAATCGCCGCCGGCGGAATCTAAATAGAGGC	Mef2	7175	1.23331246734243	0.14171270718232	pass	Balancer	7.24792183971817	5.61449450412529	4	Muscle	4.66552346304499	-2.77448030292538	1	Somatic	6.9211643415435	0.914452631576749
TCCGCGAACTAGCCAGCCCTCTAACTCGATAGAGGC	Mef2	12894	1.25858894530709	0.140058614838809	pass	Balancer	7.41853103157374	4.98095575040768	4	Muscle	5.01527699765021	-2.38953280356696	1	Somatic	6.82398683605034	1.01523383389303
TCCGCGAAGCGCTATGGTCTCTAACTCGATAGAGGC	Mef2	5977	0.265749721141307	0.221852098600933	pass	CROSS_Cas9_Balancer	4.43763446014101	2.29670084525899	10	Muscle	-1.1034696677443	0.247416699039153	2	Mutant_2	2.88565523204643	1.34445150624106
TCCGCGAAGCGGCTGCGGTGCGGATAGTATAGAGGC	Mef2	1676	0.366033648196846	0.197633136094675	pass	Cas9	4.62460737523317	2.87750192291075	10	Muscle	-1.46228295149829	1.00291158132772	2	Mutant_2	3.1832378583892	-0.341535817281512
TCCGCGAAGCGGCTGCGGCTTAATCTTGATAGAGGC	Mef2	11775	1.30877170582673	0.141675109760216	pass	Cas9	6.88021454838954	2.81239419005229	8	Muscle	0.00371761554132441	3.61203588186682	0	Mutant_1	4.78592426357109	1.70942171345541
TCCGCGAAATAAGGACTCGCGCAATGACATAGAGGC	Mef2	17275	1.34884162591297	0.147045297769602	pass	Balancer	4.62500511577897	4.67758070135138	12	Muscle	-6.02338434842976	-2.5715574049693	3	Cardiac	5.11373979625542	3.67213829289267
TCCGCGAATTCGAATATTTGCTACGGTCATAGAGGC	Mef2	18008	1.5041890065226	0.151950491767046	pass	Balancer	4.84257477020636	6.5138512056556	15	Muscle	-4.34746819459824	-6.81175179535471	4	Visceral	1.43155188140709	4.7144232584078
TCCGCGAATTCGAATATTGGAGTTGCGTATAGAGGC	Mef2	15247	1.41791610109856	0.149738903394256	pass	CROSS_Cas9_Balancer	7.12014320853709	5.38778352274611	4	Muscle	4.68914706073516	-2.92552479883782	1	Somatic	7.00736600932915	2.47832711468527
TCCGCGAACTATATAGCCTGCGGATAGTATAGAGGC	Mef2	15630	1.28501306143694	0.14058524173028	pass	CROSS_Cas9_Balancer	7.20128621973132	4.9966572554393	4	Muscle	3.99941829337296	-2.51008297494016	1	Somatic	6.0065873342498	0.603389639957639
TCCGCGAACTATATAGCCGCGCAATGACATAGAGGC	Mef2	14658	1.13509727877893	0.145333875118516	pass	CROSS_Cas9_Balancer	7.12762676156814	4.68370768427283	4	Muscle	3.99486864644555	-1.77758792837833	1	Somatic	6.48806268749077	0.60514669547865
TCCGCGAACATTATTATTTGCTACGGTCATAGAGGC	Mef2	14852	1.35816322234992	0.139048894842599	pass	CROSS_Cas9_Balancer	7.01567808189437	5.06438738827115	4	Muscle	4.41869787615845	-2.74328507883985	1	Somatic	6.34795076427299	0.800499219997617
TCCGCGAAAGATTACGTTCCTCCGACGGATAGAGGC	Mef2	2626	0.665860132094768	0.166034874905231	pass	Cas9	4.66047580593156	2.48650407417995	10	Muscle	-1.47459809902555	1.23397220384219	2	Mutant_2	3.15673763332207	1.3871801687319
TCCGCGAAAATACGATAAACTGAGCGACATAGAGGC	Mef2	7158	1.03991380632297	0.159274755927476	pass	Cas9	7.12004902526111	2.44418332983775	8	Muscle	-0.327931213616812	4.40117024125118	0	Mutant_1	4.91499883708793	1.86687238941977
TCCGCGAATGATTAGGTATTCTACCTCAATAGAGGC	Mef2	49297	1.78182603159784	0.153249585975684	pass	Cas9	4.61359024135237	6.53212639258376	15	Muscle	-5.08167103752542	-6.72494212111244	4	Visceral	0.766285963629073	5.36109169255087
TCCGCGAAAACGCGCAGATTGAGAGAGTATAGAGGC	Mef2	24999	1.32061063407495	0.13740640433328	pass	CROSS_Cas9_Balancer	6.2456759651936	4.60342343317053	4	Muscle	3.63547414640061	-2.59341457864155	1	Somatic	6.68835193691093	0.873588998420926
TCCGCGAATAGTAAGCCGTTCTACCTCAATAGAGGC	Mef2	8510	1.06748040617849	0.15211794991809	pass	CROSS_Cas9_Balancer	7.39830351303293	5.17187302550834	4	Muscle	4.77817819658606	-1.7554597329286	1	Somatic	6.41541034755546	0.740710992916318
TCCGCGAAATTCTTAGCTTGATACTCAAATAGAGGC	Mef2	12952	1.4352095324654	0.142988929889299	pass	CROSS_Cas9_Balancer	7.0088942526062	5.09449829709929	4	Muscle	4.51664259430386	-2.49031518981904	1	Somatic	6.34230072078544	0.778908629520627
TCCGCGAACCAGATACGGCCTCCGACGGATAGAGGC	Mef2	10680	1.15752047175012	0.177163147075313	pass	Cas9	6.69622716444072	2.62242316200749	8	Muscle	-0.638963602961654	4.52853667027796	0	Mutant_1	4.47957403240043	1.50877984295675
TCCGCGAATTCCGTCGACTGGCAGCTCGATAGAGGC	Mef2	14932	1.85566682999512	0.130133333333333	pass	CROSS_Cas9_Balancer	6.41609755482029	4.26614105902321	4	Muscle	3.08613146698483	-1.03828834607338	1	Somatic	4.48554975566704	-0.196957807437686
TCCGCGAACTCGTCGTAGTGCGGATAGTATAGAGGC	Mef2	14043	1.6576514122465	0.139960294951787	pass	CROSS_Cas9_Balancer	7.0009111476018	4.45803734535738	4	Muscle	4.27440232599841	-1.62223340476122	1	Somatic	5.02176506099541	1.61034770737478
TCCGCGAAGTAGGCTGCAGCGCAATGACATAGAGGC	Mef2	24386	1.62788145679322	0.153745715684674	pass	CROSS_Cas9_Balancer	6.76528081372149	3.35291768820152	8	Muscle	4.00585716171989	-1.00846833164604	1	Somatic	4.91850359020073	1.53801830540487
TCCGCGAACTAATTGCGATAGACTAGTCATAGAGGC	Mef2	15772	1.16584095726092	0.144441643559365	pass	CROSS_Cas9_Balancer	4.66852121825495	6.63349075563325	15	Muscle	-4.53149634175909	-6.94654761499842	4	Visceral	1.37830490646202	4.45528991947958
TCCGCGAATATAATAGTTAGGCGCTAGGATAGAGGC	Mef2	18976	1.45405179361795	0.136506605158314	pass	CROSS_Cas9_Balancer	6.86788922159046	4.94592514550847	4	Muscle	4.72879790552327	-2.60041776529464	1	Somatic	6.51251966533501	0.900351483925077
TCCGCGAATATAATAGTTAAGCCTACGAATAGAGGC	Mef2	13054	1.36779064767707	0.136902951019166	pass	Balancer	7.19957492193816	5.11723961627049	4	Muscle	3.84951010494784	-2.23194147764092	1	Somatic	5.98938877162773	0.263014253779146
TCCGCGAATCCTCTGCCGAGATGCAACTATAGAGGC	Mef2	15663	1.0618317026448	0.154628687690743	pass	CROSS_Cas9_Balancer	4.46242905863554	4.85585442194084	12	Muscle	-6.17267781857676	-2.84311218458121	3	Cardiac	5.05257446346123	3.67476089726278
TCCGCGAATCTTGAGGTTGATTACCGGAATAGAGGC	Mef2	21286	1.86526093960469	0.133079494799406	pass	Cas9	7.06781342860302	2.6030115880362	8	Muscle	0.380704860775856	4.37486657871095	0	Mutant_1	4.82172138271171	1.6287767482836
TCCGCGAAGTAGGATAAGGAGATGCATGATAGAGGC	Mef2	21024	1.66918289100429	0.125023500658018	pass	Balancer	7.03303776239756	5.37634207269235	4	Muscle	4.16764047683461	-2.69216681928273	1	Somatic	6.87593872127373	0.928107340439054
TCTCGCGCGCTAACGGATATGACTGATCATAGAGGC	Mef2	7614	1.25961464039691	0.15149136577708	pass	Balancer	6.65317579750399	4.17813932274415	4	Muscle	3.41973084224758	-0.858764909222081	1	Somatic	4.31812698421318	-0.039410333530215
TCTCGCGCGCGCTATGGTTTAATTAGCCATAGAGGC	Mef2	9889	1.33125395119503	0.148871877518131	pass	Cas9	6.27717075360933	2.74550177862784	8	Muscle	0.596047577588186	2.3865423388371	0	Mutant_1	4.03990060863334	1.24991281758139
TCTCGCGCGCGGCTGCGGTGGCAGCTCGATAGAGGC	Mef2	9076	0.487643276992435	0.194144838212635	pass	Cas9	4.41786522381765	2.26029481370744	10	Muscle	-1.07553753663115	0.423715888143734	2	Mutant_2	3.10454470691521	1.37851615677664
TCTCGCGCGCGGCTGCGGGGAGTTGCGTATAGAGGC	Mef2	13437	0.85352271930823	0.157785364405522	pass	CROSS_Cas9_Balancer	4.18746248256965	4.7741532814847	12	Muscle	-5.59386982953184	-2.74293248968352	3	Cardiac	4.79791338023979	3.71658046971151
TCTCGCGCAGTTGAATCAAAGCTAGGTTATAGAGGC	Mef2	1702	0.308668304253213	0.167840375586854	pass	Cas9	4.85087081664469	3.08308635617055	10	Muscle	-1.83705654640879	1.00997815706821	2	Mutant_2	2.95749408778984	1.16755135784933
TCTCGCGCTTCGAATATTGGAGTTGCGTATAGAGGC	Mef2	11492	1.41481237796569	0.153498871331828	pass	Cas9	6.85195922794303	2.87749756095018	8	Muscle	0.628713265739895	2.8505582133542	0	Mutant_1	4.49430067119438	1.85216100941488
TCTCGCGCTTGCGAGCATGCGCAATGACATAGAGGC	Mef2	29302	1.47876543626171	0.143284393692224	pass	CROSS_Cas9_Balancer	6.87150637809416	2.41947954651353	8	Muscle	0.26733168987736	3.28728291219679	0	Mutant_1	4.64523727474052	1.59193058739493
TCTCGCGCAACGCGCAGATGATACTCAAATAGAGGC	Mef2	7636	1.2751030838683	0.173016701461378	pass	Balancer	4.10172025009254	4.56777099768401	12	Muscle	-5.12182058344795	-2.31071877068039	3	Cardiac	3.08841306743461	1.38101835976431
TCTCGCGCTAGTAAGCCGTGAGGAATCAATAGAGGC	Mef2	9136	1.06902486458575	0.160008731717966	pass	Balancer	7.45126753546083	5.59389738615297	4	Muscle	4.76591378881398	-2.16642910003635	1	Somatic	6.56607467708427	0.620898057325574
TCTCGCGCTAGTAAGCCGTGATACTCAAATAGAGGC	Mef2	8365	1.09318831351769	0.147486299737908	pass	Cas9	7.09534006991976	2.56417435656847	8	Muscle	0.0595959057587069	4.20930083302687	0	Mutant_1	4.48389465389091	1.64138062725851
TCTCGCGCATTCTTAGCTTGATACTCAAATAGAGGC	Mef2	5840	1.01764282056219	0.163188504960657	pass	CROSS_Cas9_Balancer	7.47117194524052	4.81395894512585	4	Muscle	4.41703684266286	-1.16707598256026	1	Somatic	6.10432130870659	0.26646285931656
TCTCGCGCCGTTACCGCTACTGAGCGACATAGAGGC	Mef2	8480	0.653607039440617	0.186852026390198	pass	Cas9	4.17119086478274	4.74862317429068	12	Muscle	-5.26631348763638	-3.15586801974146	3	Cardiac	5.03946334895927	2.95050414334128
TCTCGCGCTGGACGACTAACTGAGCGACATAGAGGC	Mef2	8434	1.18511837219305	0.162603550295858	pass	CROSS_Cas9_Balancer	4.86464892144303	6.24102560951429	15	Muscle	-5.40552560088988	-2.59159131224217	3	Cardiac	5.09508354244072	3.68882711659262
TCTCGCGCTGGACGACTATGATACTCAAATAGAGGC	Mef2	8796	0.557192107629497	0.18755676657584	pass	CROSS_Cas9_Balancer	4.27886994764648	4.65001995899251	12	Muscle	-5.61997992086341	-2.94152945316544	3	Cardiac	4.80516368923027	3.68389399777243
TCTCGCGCCCAGATACGGCATTGACGCTATAGAGGC	Mef2	9102	1.04995933750389	0.175669740887132	pass	CROSS_Cas9_Balancer	4.79304607494279	6.53295062410227	15	Muscle	-4.43202640236028	-6.6652206800249	4	Visceral	0.989138670538252	5.07321890126059
TCTCGCGCAGCCGTAGTTTGATACTCAAATAGAGGC	Mef2	9393	0.833870627179199	0.156037414965986	pass	CROSS_Cas9_Balancer	7.11116930239897	4.28135815536467	4	Muscle	3.11503159339816	-0.892586831734443	1	Somatic	4.9770839887603	-0.0849174814384257
TCTCGCGCTTCCGTCGACAAGCTAGGTTATAGAGGC	Mef2	14635	0.86001077715048	0.179749250476969	pass	Balancer	4.80588983276033	6.48793563144636	15	Muscle	-4.36686120580235	-6.4785545022983	4	Visceral	1.14850778159935	4.35675247441122
TCTCGCGCCTCGTCGTAGTGCTACGGTCATAGAGGC	Mef2	7534	0.941451287077585	0.139109697933227	pass	Balancer	7.27908191057899	5.18070944725568	4	Muscle	4.51272457902419	-2.30050615823991	1	Somatic	6.49947006282646	0.507122595413419
TCTCGCGCCTCGTCGTAGGGAGTTGCGTATAGAGGC	Mef2	18486	1.28954183390491	0.155317769130999	pass	CROSS_Cas9_Balancer	6.82066541631565	2.94723948891939	8	Muscle	0.161750654781816	2.46552556177897	0	Mutant_1	4.47492248592216	1.46717794667074
TCTCGCGCATTATGCAAGAAGCTAGGTTATAGAGGC	Mef2	11698	1.30190651765164	0.140350877192982	pass	CROSS_Cas9_Balancer	7.15666416070382	4.60411856275836	4	Muscle	4.03732077849076	-1.63161923552921	1	Somatic	5.38141185817558	0.118960116608831
TCTCGCGCATTATGCAAGTGCTACGGTCATAGAGGC	Mef2	16868	0.686682574825735	0.168141592920354	pass	CROSS_Cas9_Balancer	3.92213716660946	5.00267659699425	12	Muscle	-5.8364667947295	-3.21723467110176	3	Cardiac	5.00562984523613	3.69348986874411
TCTCGCGCTTGATACGATTCCGCGGACTATAGAGGC	Mef2	3524	0.450256963811211	0.191501416430595	pass	Cas9	4.47698855173339	2.17830729953527	10	Muscle	-0.869972099450875	0.876421861205381	2	Mutant_2	3.19159013805229	1.28262623081991
TCTCGCGCTTGATACGATTGCTACGGTCATAGAGGC	Mef2	41387	1.53051594456194	0.163749457543758	pass	Balancer	6.75279455341563	4.93169597118264	4	Muscle	3.8277978692892	-2.65660967116425	1	Somatic	6.94487316188652	2.10114725361654
TCTCGCGCTTGATACGATGGAGTTGCGTATAGAGGC	Mef2	10774	1.40858888115248	0.146264792899408	pass	CROSS_Cas9_Balancer	6.25764484567217	3.57013626036372	4	Muscle	3.17076716512021	-0.954412232143202	1	Somatic	4.17310077724296	-0.0840287016790187
TCTCGCGCGTAGGCTGCACTTAATCTTGATAGAGGC	Mef2	12210	1.14534163324348	0.165169090017971	pass	Cas9	6.94346269228562	2.62936967609162	8	Muscle	-0.0591090624019759	4.35034978182568	0	Mutant_1	4.62183410701591	1.58890898953268
TCTCGCGCTGGTTGCCGTCTTAATCTTGATAGAGGC	Mef2	12303	1.15405429758961	0.157809462086844	pass	Cas9	5.0299291720286	4.13120765497584	12	Muscle	-5.15563009821717	-2.4709911551141	3	Cardiac	5.86490423259575	3.23408396969626
TCTCGCGCAACGAATTCGGCGCAATGACATAGAGGC	Mef2	6110	0.564858235055478	0.152039151712887	pass	CROSS_Cas9_Balancer	4.8467800325229	2.52888586604659	10	Muscle	-1.36385758185218	0.579714274692287	2	Mutant_2	3.12237197933037	1.37456317673514
TCTCGCGCAGTCCGCTGCGGAGTTGCGTATAGAGGC	Mef2	12658	1.3076609987086	0.159438574357357	pass	Cas9	6.51114330775891	2.70318586864636	8	Muscle	0.0789228913174889	2.40959463095596	0	Mutant_1	4.25900442180473	1.40622742901632
TCTCGCGCTGATATTGCGTCCGCGGACTATAGAGGC	Mef2	13506	0.925798390648621	0.160572102624595	pass	Cas9	6.81076367853468	2.67112036235136	8	Muscle	0.0809756519891266	3.79275942840926	0	Mutant_1	4.52288944301445	1.50554903279135
TCTCGCGCTGATATTGCGTGGCAGCTCGATAGAGGC	Mef2	10102	1.3572073116119	0.156410256410256	pass	CROSS_Cas9_Balancer	7.15081591851968	4.51697567132134	4	Muscle	3.93942312899091	-1.21400048380346	1	Somatic	5.53769571361381	0.356402982576581
TCTCGCGCTCCGGCTTATTCGTCGGAACATAGAGGC	Mef2	10276	0.990606969772565	0.168316831683168	pass	Balancer	4.80012460348716	6.51460892047809	15	Muscle	-4.52676275863872	-6.88115441760145	4	Visceral	1.3641700225814	4.56493814717123
TCTCGCGCTCTTGAGGTTTCGTCGGAACATAGAGGC	Mef2	9910	1.12389754894869	0.155457108336689	pass	Cas9	6.4328771511327	2.75193651287409	8	Muscle	0.748165611748117	3.2448478750669	0	Mutant_1	4.09131652889091	1.33145256768057
TCTCGCGCTTGGCAAGCCAAGCCTACGAATAGAGGC	Mef2	9330	0.92385265419742	0.149068322981366	pass	CROSS_Cas9_Balancer	7.10087621805934	4.90999884525495	4	Muscle	4.70971162681746	-1.90103664069806	1	Somatic	6.97007448253471	2.35565002690146
TCTCGCGCTCCTCTGCCGATCGAGATGAATAGAGGC	Mef2	10334	1.10736051889658	0.155135864328387	pass	CROSS_Cas9_Balancer	7.08122990922217	4.35676237743544	4	Muscle	3.6492409440319	-1.14336243941069	1	Somatic	5.37114507732231	0.373027626975271
TCTCGCGCTCCTCTGCCGTAGACTAGTCATAGAGGC	Mef2	12070	0.562270348853087	0.156797882897784	pass	Balancer	4.78255336406764	6.48287325957379	15	Muscle	-4.53822892976719	-6.73136596384475	4	Visceral	1.32773525295097	4.36055143605063
TCTCGCGCGCAAGACCGTGATTACCGGAATAGAGGC	Mef2	17874	1.54410197780095	0.135929871282734	pass	Cas9	6.80449047996716	2.93894157092905	8	Muscle	0.151653174933646	3.05722921342398	0	Mutant_1	4.32318098125297	1.41056330929587
TCTCGCGCGTAGGATAAGGATTACCGGAATAGAGGC	Mef2	21671	1.4753914489408	0.144271310724106	pass	Cas9	6.7682242565331	2.868214553439	8	Muscle	0.464039140280812	3.74691808588581	0	Mutant_1	4.57944662151176	1.81095596085379
TCTCGCGCTCCTCTGCCGTCGTAACGGTATAGAGGC	Mef2	8292	1.27103143195322	0.173339726684248	pass	Cas9	4.85088272803717	2.44671104593954	10	Muscle	-0.916356421343485	0.637965344059545	2	Mutant_2	3.11017853793938	1.29365714321921
AGCGATAGGGTTATCGAACGTTCTATCAATAGAGGC	Mef2	5981	1.0127036575626	0.187977416140817	pass	Cas9	5.64130721295281	2.62664433407269	8	Muscle	-0.660376498560357	1.9261233200565	2	Mutant_2	3.55203134593803	1.47110923062155
AGCGATAGATGGCGCCTGCTCCATCGAGATAGAGGC	Mef2	3246	0.844279779940413	0.158769230769231	pass	CROSS_Cas9_Balancer	4.85075100725566	6.48659650061791	15	Muscle	-5.44409879592603	-3.59196934053443	3	Cardiac	1.5286398607238	4.26320274601767
AGCGATAGATGGCGCCTGCCTAGACGAGATAGAGGC	Mef2	15020	1.12977263927456	0.152632276886355	pass	CROSS_Cas9_Balancer	4.95351518004406	6.27254548187138	15	Muscle	-5.52934730780869	-3.52345038226608	3	Cardiac	4.64876825389702	4.02625973950216
AGCGATAGCTAGCCAGCCTTAATTAGCCATAGAGGC	Mef2	1150	0.237068098137765	0.125214408233276	pass	Cas9	5.39734131689276	3.08827777055943	10	Muscle	-1.01208264910111	1.20822097472043	2	Mutant_2	3.98805744228203	2.29782422314474
AGCGATAGCAGCTAGCGGCTCTAACTCGATAGAGGC	Mef2	2334	1.19301847588878	0.175170068027211	pass	Cas9	4.52933392639816	2.23034514756676	10	Muscle	-1.71117030722727	0.820653282380719	2	Mutant_2	2.96844918308098	1.13292791376898
AGCGATAGGCATCGTATGGCGCAATGACATAGAGGC	Mef2	2502	0.353611937488442	0.176236044657097	pass	Cas9	4.37147981272026	2.2532900251778	10	Muscle	-1.30322864868723	0.899641814370916	2	Mutant_2	2.81367594775993	1.16635115872213
AGCGATAGAGTTGAATCAGCGCAATGACATAGAGGC	Mef2	11644	1.19988804286489	0.160531697341513	pass	Cas9	6.9971924633097	3.13126703786041	8	Muscle	-0.270317633545374	4.80300354259182	0	Mutant_1	4.93534690913994	1.74876757393667
AGCGATAGATAAGGACTCTGCGGATAGTATAGAGGC	Mef2	13519	2.11451464529067	0.121327849588719	pass	CROSS_Cas9_Balancer	4.48389978952643	4.64703582257611	12	Muscle	-5.7732270034444	-2.6985867086033	3	Cardiac	4.92409498271782	3.8223391367037
AGCGATAGTGCGACCTCTTGCGGATAGTATAGAGGC	Mef2	14868	1.50935117994669	0.144289917090131	pass	Cas9	4.37149817898317	6.75296620816432	15	Muscle	-4.97637612579942	-6.75266404249131	4	Visceral	1.52987057742912	4.4978237939913
AGCGATAGTTCGAATATTGCGCAATGACATAGAGGC	Mef2	16598	2.11909463532733	0.121796407185629	pass	Cas9	6.39787856402482	2.98294929874455	8	Muscle	1.24825721455664	3.44534527381369	0	Mutant_1	4.10374815044243	2.25581153164694
AGCGATAGTATTGCTGGATGCGGATAGTATAGAGGC	Mef2	27384	1.52239822875729	0.133739483608935	pass	CROSS_Cas9_Balancer	6.71062479420331	4.88636724805839	4	Muscle	3.55177322463421	-1.15516566610291	1	Somatic	4.99550325450737	1.38853832016775
AGCGATAGCGTTACCGCTCATTGACGCTATAGAGGC	Mef2	15214	1.69694729441156	0.135304894006805	pass	Balancer	4.5321589538537	4.63025655740121	12	Muscle	-6.1933445781117	-2.68380925582303	3	Cardiac	4.91522914943535	3.82496627102682
AGCGATAGTCGTAGCATCTGCGGATAGTATAGAGGC	Mef2	14084	1.28367986595182	0.138378988986162	pass	Cas9	6.67753103507289	2.77730992037747	8	Muscle	0.232324119893266	4.15663781144646	0	Mutant_1	4.87369663295585	2.05150349865744
AGCGATAGTCGTAGCATCTGCTACGGTCATAGAGGC	Mef2	12483	1.20054310268222	0.142126298960831	pass	Cas9	6.56295882743841	3.48263130295264	4	Muscle	0.56156382798681	2.53987086587221	0	Mutant_1	4.83195097026665	1.82607372532675
AGCGATAGCTCGTCGTAGGCGCAATGACATAGAGGC	Mef2	12190	1.34227605947102	0.150912646675359	pass	Balancer	4.79784231802259	6.60031936822382	15	Muscle	-4.57019123536848	-6.6602454275394	4	Visceral	1.30463773784477	4.49276216755697
AGCGATAGTTGATACGATGGAGTTGCGTATAGAGGC	Mef2	12906	1.29688521404165	0.127370855821126	pass	CROSS_Cas9_Balancer	7.05781919065643	4.03038564090918	4	Muscle	3.43725378541521	-0.905083245796448	1	Somatic	4.88818771419365	1.46129902134726
AGCGATAGGACTGGACCAAAGCTAGGTTATAGAGGC	Mef2	14832	1.87670639842229	0.130563002680965	pass	CROSS_Cas9_Balancer	7.26110048867603	4.55267195962437	4	Muscle	3.50938750459548	-1.85640213367909	1	Somatic	5.84269887981254	0.0564061818558896
AGCGATAGCATAGCGACCAGGCGCTAGGATAGAGGC	Mef2	5557	0.585240848007922	0.145922746781116	pass	Cas9	4.90061653105505	2.42990634384497	10	Muscle	-1.2245089966893	0.759153104016449	2	Mutant_2	3.27372271594841	1.34682889710257
AGCGATAGTCCGGCTTATAGGCGCTAGGATAGAGGC	Mef2	20306	1.25814329228861	0.136185627570002	pass	CROSS_Cas9_Balancer	6.77086907057097	4.4049528420929	4	Muscle	3.46232171349193	-1.76655839243551	1	Somatic	5.51798231181938	0.408293027981016
AGCGATAGGCAAGACCGTATCGAGATGAATAGAGGC	Mef2	12264	1.43330771224529	0.124574761056213	pass	CROSS_Cas9_Balancer	6.98225679794207	5.05822496890503	4	Muscle	4.94295516906223	-1.86441526664291	1	Somatic	5.84971506175834	0.473062653644773
AGCGATAGGTAGGATAAGGTAGGCAATTATAGAGGC	Mef2	15371	1.86303178703357	0.131334022750776	pass	CROSS_Cas9_Balancer	6.94769317334115	4.67445879208761	4	Muscle	3.78039357976464	-1.98226721639674	1	Somatic	5.53678400096733	0.235494886143895
AGCGATAGTCCTCTGCCGAAGCCTACGAATAGAGGC	Mef2	2034	0.261142690464814	0.176470588235294	pass	Cas9	5.03997372154543	2.70080299099738	10	Muscle	-1.97189859210176	1.05253067616941	2	Mutant_2	0.176392443750685	-2.88781444300821
AGCGATAGCGCTTATCGTAAGCCTACGAATAGAGGC	Mef2	21174	1.49014384456342	0.135655276004506	pass	CROSS_Cas9_Balancer	5.25876434996851	5.88124302276802	15	Muscle	-5.49016030941727	-3.59414670130804	3	Cardiac	4.86256439266044	3.85942443142721
AGCGATAGTAAGTCCTGATAGACTAGTCATAGAGGC	Mef2	4740	0.783553244029999	0.170159262363789	pass	Cas9	4.55382518889859	2.51794273675466	10	Muscle	-1.58091215315687	0.921903223892098	2	Mutant_2	3.03835374889213	1.26304622422049
AGCGATAGGTAGGATAAGTCGTAACGGTATAGAGGC	Mef2	40200	2.10101616187227	0.13192910099671	pass	CROSS_Cas9_Balancer	6.97504462905959	5.71044710131853	4	Muscle	5.22325213053418	-2.91055764352295	1	Somatic	7.18915350017387	2.38568123112509
ATTACTCGTCGCCGCCGGCGGAATCTAACCTATCCT	Mef2	1850	0.592060206324863	0.127545551982851	pass	CROSS_Cas9_Balancer	7.19119514507513	4.29891252279676	4	Muscle	4.16461791979436	-2.76961667908203	1	Somatic	6.97220165309746	1.47743900547812
ATTACTCGCAGCTAGCGGTTGGTAGTCGCCTATCCT	Mef2	5778	1.306164993165	0.151452282157676	pass	CROSS_Cas9_Balancer	6.85034348289675	4.6234468696786	4	Muscle	4.58203546471603	-2.58580913238663	1	Somatic	6.2816003042205	1.10189338455984
ATTACTCGCAGCTAGCGGGGCCGTCAACCCTATCCT	Mef2	28696	1.82526685793551	0.135912904791623	pass	CROSS_Cas9_Balancer	6.8881381709223	4.91901411901654	4	Muscle	4.54590520232751	-2.6074888169811	1	Somatic	6.85670978603203	0.964677531822416
ATTACTCGCAGCTAGCGGCGGAATCTAACCTATCCT	Mef2	27322	1.8159274438139	0.130798922146967	pass	CROSS_Cas9_Balancer	6.69266271751095	4.45285583133364	4	Muscle	4.17456554836519	-2.29402302652528	1	Somatic	6.16292936382133	0.725429732902738
ATTACTCGTAGGTAACTTCTCCATCGAGCCTATCCT	Mef2	5194	0.960616367083078	0.162692307692308	pass	Cas9	6.66421356938749	2.53372162807962	8	Muscle	0.52055990493827	4.51537629575265	0	Mutant_1	4.86206657466728	1.93756707440207
ATTACTCGTAGGTAACTTCCTAGACGAGCCTATCCT	Mef2	20592	1.33282492805561	0.154977266131373	pass	Cas9	6.8806057650372	2.8755839852803	8	Muscle	0.491065105356721	4.54142379598422	0	Mutant_1	4.77268964824516	1.63696857224295
ATTACTCGTAGGTAACTTATGACTGATCCCTATCCT	Mef2	60411	1.93188864151265	0.139301353175518	pass	CROSS_Cas9_Balancer	8.29872602028891	-0.687784612280416	4	Muscle	5.10683598753961	-2.98523015698325	1	Somatic	6.95323164043266	1.56249793301413
ATTACTCGCGAATGGAGCCGGAATCTAACCTATCCT	Mef2	22228	1.87254339521996	0.149879129734085	pass	Balancer	4.67593778511633	6.62574490264239	15	Muscle	-4.52526928658735	-6.74343765860638	4	Visceral	1.38747996864158	4.48367174397299
ATTACTCGTCGGATTCGGCTCTAACTCGCCTATCCT	Mef2	24020	1.97380912713133	0.14332974940038	pass	CROSS_Cas9_Balancer	6.27536950330579	3.91469474883218	4	Muscle	2.82143239396997	-1.21028158526446	1	Somatic	4.31626874980766	-0.226181666747836
ATTACTCGGGTTATCGAACTCTAACTCGCCTATCCT	Mef2	3390	0.287435754580037	0.163049853372434	pass	Cas9	6.22423306605108	2.41904668657723	8	Muscle	-0.69902356236653	0.959766982009588	2	Mutant_2	3.98457843837578	2.29461367855856
ATTACTCGCTAGCCAGCCTAATTGACCTCCTATCCT	Mef2	25946	1.51777880730907	0.132423940531842	pass	Cas9	6.83468414085892	2.82655086555188	8	Muscle	0.91051000420332	3.75804670616738	0	Mutant_1	4.75128252086479	1.75492068062613
ATTACTCGTAGGTAACTTCAGCCGGCTTCCTATCCT	Mef2	24402	1.58190739402185	0.135582172248024	pass	Balancer	7.05500742971195	5.09834759513039	4	Muscle	4.49662519494947	-2.7710777878452	1	Somatic	6.69191247997124	0.558448155029508
ATTACTCGCGAATGGAGCTCAAGATAGTCCTATCCT	Mef2	27728	1.38333922037258	0.136924401090231	pass	Cas9	6.93984412612023	2.79993598120764	8	Muscle	0.0552984106310475	4.38474718996943	0	Mutant_1	4.67390996990043	1.50560720692465
ATTACTCGAAGTAGCTCATACGATCATCCCTATCCT	Mef2	15214	1.66447032445873	0.143678912276115	pass	CROSS_Cas9_Balancer	7.3291373407625	5.43014830098977	4	Muscle	5.01646003268508	-1.95082778248537	1	Somatic	6.8259289937957	1.11512740383932
ATTACTCGGCATCGTATGTGCTACGGTCCCTATCCT	Mef2	31603	1.30416653693911	0.154238248064942	pass	CROSS_Cas9_Balancer	7.14873281976404	4.44257085125918	4	Muscle	3.40034220482882	-1.79978188600168	1	Somatic	6.15996915874321	0.388160769446584
ATTACTCGCCGTATGATTGCGCAATGACCCTATCCT	Mef2	30044	1.506086697089	0.14014298954058	pass	Cas9	6.89708596879374	2.95134185125722	8	Muscle	0.390258019029354	3.80665872198191	0	Mutant_1	4.81312877712089	1.6896270109255
ATTACTCGTATTGCTGGATGCTACGGTCCCTATCCT	Mef2	27667	1.46648499949541	0.144826595821067	pass	CROSS_Cas9_Balancer	6.772711941305	4.83252803668082	4	Muscle	4.14126160766023	-2.45050996370809	1	Somatic	6.50350410518486	1.05131818781683
ATTACTCGTATTGCTGGACTTAATCTTGCCTATCCT	Mef2	9718	0.456598800937689	0.169290533633204	pass	Cas9	4.91321894268768	2.39947206104628	10	Muscle	-1.04932225472595	0.942750115673609	2	Mutant_2	3.12802345332939	1.49275823365042
ATTACTCGAGATTACGTTTCGTCCTTCGCCTATCCT	Mef2	24553	1.76536113704658	0.13978581859484	pass	Balancer	7.18613194975186	4.95244688512546	4	Muscle	4.12090433220405	-2.23832258064675	1	Somatic	6.62571889934379	0.798129756553861
ATTACTCGAATACGATAATCGTCCTTCGCCTATCCT	Mef2	22881	1.32409808610412	0.141886003137528	pass	Cas9	6.84000094408541	2.76665750910996	8	Muscle	0.799798599460919	2.73631863400577	0	Mutant_1	4.32557804164726	1.48598142395804
ATTACTCGAATACGATAATGATACTCAACCTATCCT	Mef2	26498	1.57464186261196	0.141298623128433	pass	CROSS_Cas9_Balancer	5.40736472023503	2.73801902464046	4	Muscle	-1.49638133454689	0.0987113188486024	2	Mutant_2	3.27557594356377	1.30919190178702
ATTACTCGATTCTTAGCTCCTCCGACGGCCTATCCT	Mef2	18066	1.63550687495244	0.134194831013916	pass	CROSS_Cas9_Balancer	6.51107444908868	4.19777984811016	4	Muscle	3.42393833448881	-1.10081575970297	1	Somatic	4.91402132091362	0.0440694359976972
ATTACTCGTTCCGTCGACTGGCAGCTCGCCTATCCT	Mef2	29146	1.45999058792178	0.158045584823256	pass	CROSS_Cas9_Balancer	5.02484375052956	6.13424970488884	15	Muscle	-4.08857880664675	-6.46602956363197	4	Visceral	1.43647486743767	5.2274962259371
ATTACTCGTTCCGTCGACGGAGTTGCGTCCTATCCT	Mef2	25358	1.68579048141053	0.133694457528654	pass	CROSS_Cas9_Balancer	6.95806301545343	5.24027327651765	4	Muscle	4.74560047922157	-2.26173072674027	1	Somatic	6.42656976756889	0.868693430526944
ATTACTCGAACGAATTCGTCCGCGGACTCCTATCCT	Mef2	45114	1.40867203279889	0.14500044126732	pass	CROSS_Cas9_Balancer	4.72640136893094	6.63563849004763	15	Muscle	-4.45021976510431	-6.72280184681888	4	Visceral	1.45168740329582	4.72353227864096
ATTACTCGTTGGCAAGCCATCGAGATGACCTATCCT	Mef2	7874	0.306597773348617	0.210672736469398	pass	CROSS_Cas9_Balancer	4.19569999662494	2.34285121179681	10	Muscle	-1.0489380799627	0.135860696428468	2	Mutant_2	2.80869347629387	1.08918901215384
ATTACTCGGCAAGACCGTAAGCCTACGACCTATCCT	Mef2	23659	1.84363407453378	0.128237470568449	pass	CROSS_Cas9_Balancer	6.68184542655013	3.9304604837195	4	Muscle	3.17588330574827	-1.12828177441181	1	Somatic	4.79058391628105	0.117906496479007
ATTACTCGTCCTCTGCCGAGGCGCTAGGCCTATCCT	Mef2	17478	1.3528035453399	0.142857142857143	pass	Cas9	6.92203925867407	2.65066485489136	8	Muscle	1.04941734716833	3.11464410047006	0	Mutant_1	4.16976053294975	1.4073217702944
TCCGGAGAGCTAACGGATCTCCATCGAGCCTATCCT	Mef2	26523	1.05744970765615	0.178276535054797	pass	Cas9	7.18881262996787	3.18567420986791	8	Muscle	-0.563271817157753	4.70334635390748	0	Mutant_1	5.02226335582573	1.57610305081198
TCCGGAGAGCTAACGGATTCGTTAGAGCCCTATCCT	Mef2	19763	1.55405876599046	0.143504531722054	pass	Cas9	7.03171933034656	2.48203272654528	8	Muscle	-0.466122212515616	4.19584493895509	0	Mutant_1	4.84068996486503	1.6907507968981
TCCGGAGACTAGCCAGCCCGTTCTATCACCTATCCT	Mef2	18623	1.74728727839077	0.12467976088813	pass	Cas9	6.42986313108574	2.92105223286666	8	Muscle	0.724715509903595	2.90923602069268	0	Mutant_1	4.38019735393364	2.04279490242788
TCCGGAGAGGTTATCGAATACGATCATCCCTATCCT	Mef2	46090	1.42480258688741	0.144670379484523	pass	CROSS_Cas9_Balancer	6.73498599103351	5.40794814036378	4	Muscle	-5.29778868671066	-2.67836275303764	3	Cardiac	6.33349783000786	1.92503412495443
TCCGGAGAGCTAACGGATTTAATTAGCCCCTATCCT	Mef2	16931	1.37193380268061	0.120848056537102	pass	Cas9	6.92761052055966	3.46155877848219	8	Muscle	-0.226304891072708	3.84077009403538	0	Mutant_1	4.35957080898125	1.35020716915915
TCCGGAGAATGGCGCCTGCAGCCGGCTTCCTATCCT	Mef2	24278	1.7498804893106	0.137303149606299	pass	Balancer	7.04581401758499	5.09741801074181	4	Muscle	3.44971215480364	-1.99769097300727	1	Somatic	6.11174470958549	0.213174462868663
TCCGGAGACTAGCCAGCCCAGCCGGCTTCCTATCCT	Mef2	23632	2.14839641114874	0.138299663299663	pass	CROSS_Cas9_Balancer	6.85528371767117	4.67812221218533	4	Muscle	3.74467344997494	-1.46572926208701	1	Somatic	4.73454649028618	1.82460160981009
TCCGGAGACAGCTAGCGGCAGAGAGGTCCCTATCCT	Mef2	22092	1.67749272399739	0.136036036036036	pass	Balancer	7.58579160615071	5.15619965335624	4	Muscle	4.19348819159167	-2.71409948412266	1	Somatic	6.81994421062309	0.786827404602262
TCCGGAGAGCGCTATGGTCAGAGAGGTCCCTATCCT	Mef2	25594	1.95665768350434	0.147534608803858	pass	CROSS_Cas9_Balancer	7.40912974466533	5.20561023619977	4	Muscle	4.62394464087596	-2.53097974984241	1	Somatic	6.59710676250297	0.984638590915891
TCCGGAGAGCGGCTGCGGCTTAATCTTGCCTATCCT	Mef2	3542	0.425059982237795	0.160964666292765	pass	CROSS_Cas9_Balancer	7.28738175423082	5.41009385452598	4	Muscle	5.274356004417	-2.26439220289057	1	Somatic	6.48842889842827	1.36237474213431
TCCGGAGAGCGGCTGCGGGGAGTTGCGTCCTATCCT	Mef2	4706	0.459658777235903	0.196103346039814	pass	Cas9	4.36855272491677	2.29608610177705	10	Muscle	-1.33483558896846	0.449063037007871	2	Mutant_2	2.79825360355217	1.28275569210837
TCCGGAGACTAAGCCTTGCTTAATCTTGCCTATCCT	Mef2	21566	2.00349829034529	0.145529953917051	pass	CROSS_Cas9_Balancer	7.24255309965227	5.10064310603128	4	Muscle	3.86768398310603	-2.16959631516112	1	Somatic	6.12501651820976	0.741695602043363
TCCGGAGAAACGCGCAGACCTCCGACGGCCTATCCT	Mef2	21940	1.59663014289888	0.156948228882834	pass	CROSS_Cas9_Balancer	7.01058540805301	5.50465713992632	4	Muscle	5.16776176224163	-2.72162865190931	1	Somatic	7.12798959789116	2.37288745175192
TCCGGAGAATTCTTAGCTTGATACTCAACCTATCCT	Mef2	14329	1.12938433727734	0.149054505005562	pass	CROSS_Cas9_Balancer	4.74980694791778	6.54348778567376	15	Muscle	-4.28258209943759	-6.46716300753316	4	Visceral	0.919383354757613	5.22453411351034
TCCGGAGACTACTAATAATTCTACCTCACCTATCCT	Mef2	21356	1.18179648401161	0.148075668623614	pass	CROSS_Cas9_Balancer	7.03753612928181	5.13213036516647	4	Muscle	4.38466603285002	-2.2911540201125	1	Somatic	6.62710220393974	1.0736066890795
TCCGGAGAAGCCGTAGTTACTGAGCGACCCTATCCT	Mef2	12596	1.15291052110094	0.155210643015521	pass	CROSS_Cas9_Balancer	4.27732507039423	4.8748021469496	12	Muscle	-5.62740426478467	-2.96437462652999	3	Cardiac	4.77687246379692	3.52356751690695
TCCGGAGACTCGTCGTAGTGGCAGCTCGCCTATCCT	Mef2	19930	1.75413987385871	0.141184710826496	pass	Cas9	6.44095118685077	2.80039091990728	8	Muscle	0.315077233597684	3.98634116204058	0	Mutant_1	4.7291968542083	2.09416850338766
TCCGGAGAGTAGGATAAGATCGAGATGACCTATCCT	Mef2	4776	0.17721150810244	0.194502290712203	pass	CROSS_Cas9_Balancer	4.7883661191614	2.48532880860121	10	Muscle	-0.760119805162595	0.458734571978221	2	Mutant_2	3.04154569682915	1.30436166058371
TCCGGAGATCCTCTGCCGAGGCGCTAGGCCTATCCT	Mef2	15040	1.35731716300775	0.136562127828503	pass	CROSS_Cas9_Balancer	7.00758053246348	5.38977582882583	4	Muscle	4.0969508533196	-2.34391418643226	1	Somatic	6.50714857158501	0.673795302017423
TCCGGAGATATAATAGTTGATTACCGGACCTATCCT	Mef2	24270	1.65472576051012	0.138116591928251	pass	Cas9	6.80791733272454	2.8806703686505	8	Muscle	0.0543055325282377	3.86894503815432	0	Mutant_1	4.68330556926567	1.97724338303396
CGCTCATTGGTTATCGAATCGTTAGAGCCCTATCCT	Mef2	18922	0.886966616880377	0.160988433228181	pass	Cas9	4.5149070500432	6.54575686187143	15	Muscle	-5.05791659994955	-6.6235283334613	4	Visceral	1.28320283469993	4.20184286366293
CGCTCATTAAGTAGCTCACGTTCTATCACCTATCCT	Mef2	13784	1.30531427304266	0.130397111913357	pass	Cas9	6.4104788342065	2.76792711042563	8	Muscle	1.07603372401533	3.19055465523301	0	Mutant_1	4.10950309810478	1.26480015049765
CGCTCATTTTATTGAGGCCGTTCTATCACCTATCCT	Mef2	24459	0.999999910098455	0.175497228562113	pass	Balancer	5.12323424467581	6.24277946671444	15	Muscle	-5.46783315359748	-3.51423004615026	3	Cardiac	4.84816200313408	3.87845404873678
CGCTCATTTCGGATTCGGCAGCCGGCTTCCTATCCT	Mef2	16450	1.65871936488939	0.151071298874228	pass	CROSS_Cas9_Balancer	7.58640551538125	5.05450503127152	4	Muscle	3.92306276850548	-2.13775401625645	1	Somatic	6.63593799648125	0.527622957332822
CGCTCATTGGTTATCGAATACGATCATCCCTATCCT	Mef2	3010	0.42371209047311	0.16986120290813	pass	Cas9	4.54970918240582	2.91352270731955	10	Muscle	-0.330263207258335	0.322037468110584	2	Mutant_2	3.9457267003997	2.2888131929476
CGCTCATTCAGCTAGCGGAGGCGAGAGCCCTATCCT	Mef2	16725	1.40171924955617	0.142023114500179	pass	CROSS_Cas9_Balancer	6.82030206011513	4.35508383188302	4	Muscle	3.72625771771104	-1.36225006710681	1	Somatic	5.96000225124199	0.162658674261364
CGCTCATTTAGGTAACTTTACGATCATCCCTATCCT	Mef2	27180	1.59007943857321	0.156467061490093	pass	CROSS_Cas9_Balancer	4.72249779323771	6.55840206103053	15	Muscle	-4.63218692399178	-6.67356259477356	4	Visceral	1.3945050912841	4.47408111821005
CGCTCATTCGAATGGAGCTACGATCATCCCTATCCT	Mef2	16210	1.47265530565075	0.138544606700209	pass	CROSS_Cas9_Balancer	6.81996290377589	4.23068133038058	4	Muscle	3.7425891833598	-1.44028464112636	1	Somatic	6.20510656413872	0.185370937540027
CGCTCATTCGAATGGAGCTCAAGATAGTCCTATCCT	Mef2	4282	0.244451336108448	0.233874709976798	pass	Cas9	4.45826380771608	2.19675545624028	10	Muscle	-1.71930016192457	0.94094223585099	2	Mutant_2	2.87261826572258	1.22896846066305
CGCTCATTAAGTAGCTCACAGCCGGCTTCCTATCCT	Mef2	21922	1.56538604003247	0.146026550281869	pass	Cas9	7.00066603269844	2.49999096274999	8	Muscle	-0.0146801094951791	2.08127220338051	0	Mutant_1	4.02283222255546	1.20177396069357
CGCTCATTTTATTGAGGCAGGCGAGAGCCCTATCCT	Mef2	18311	1.0451409023233	0.154575163398693	pass	Cas9	4.38854406342601	5.07314622387132	12	Muscle	-5.27753001104498	-2.46157000444579	3	Cardiac	3.44709951457817	2.10851629505941
CGCTCATTGCGCTATGGTTTAATTAGCCCCTATCCT	Mef2	20728	1.42017386247789	0.1630476556495	pass	Balancer	4.16745663417244	4.70721265649352	12	Muscle	-5.65218888006594	-2.99889530171999	3	Cardiac	4.82040102062065	3.72494443188498
CGCTCATTTGCGACCTCTTGCGGATAGTCCTATCCT	Mef2	15808	0.665181391156894	0.216308040770102	pass	Cas9	4.97766872415837	2.4185961411496	10	Muscle	-0.876026364087839	1.34859190231902	2	Mutant_2	3.26561791477043	1.24898787270376
CGCTCATTTTCGAATATTCTTAATCTTGCCTATCCT	Mef2	2988	0.336457658811588	0.202134756504336	pass	CROSS_Cas9_Balancer	5.36075746135756	3.12771673695273	10	Muscle	-0.532382602521294	0.354349796335275	2	Mutant_2	4.0522268491729	0.212120622946712
CGCTCATTTAGTAAGCCGCATTGACGCTCCTATCCT	Mef2	1448	0.234307258739945	0.220689655172414	pass	Cas9	4.22396537581683	2.17671897973843	10	Muscle	-1.8290376893028	0.432890984222454	2	Mutant_2	1.8446274476989	0.549451996191236
CGCTCATTCGTTACCGCTTGAGGAATCACCTATCCT	Mef2	11531	1.46086673792321	0.152196471809063	pass	Balancer	7.37786598127939	5.41649383515389	4	Muscle	4.51515821753216	-2.31168618910581	1	Somatic	6.66132289943535	0.654226918323728
CGCTCATTCTACTAATAACATTGACGCTCCTATCCT	Mef2	21158	1.27234252736898	0.152397098992182	pass	CROSS_Cas9_Balancer	7.35287564465115	4.93554928078812	4	Muscle	4.79108215982734	-2.13022892320678	1	Somatic	6.31993181285698	0.740024049385282
CGCTCATTGTAGGCTGCATGCTACGGTCCCTATCCT	Mef2	3417	0.276064034376332	0.225204200700117	pass	CROSS_Cas9_Balancer	4.98925233155948	2.83967346376804	10	Muscle	-1.45884344413058	0.963663229729375	2	Mutant_2	3.71928436336357	1.83272357712576
CGCTCATTCATAGCGACCAGGCGCTAGGCCTATCCT	Mef2	24067	1.66851983917309	0.153661563922218	pass	CROSS_Cas9_Balancer	7.24369909077853	4.74086616817487	4	Muscle	4.09359395582095	-2.61210888525988	1	Somatic	6.71590454158623	0.821343858345243
CGCTCATTTCTTGAGGTTGTCGAAGCAGCCTATCCT	Mef2	16844	1.28563286349952	0.146560909198532	pass	CROSS_Cas9_Balancer	7.13987817471091	4.46083744658909	4	Muscle	4.85943581101371	-2.10997355026008	1	Somatic	6.52774030742485	0.475819964512082
CGCTCATTTTGGCAAGCCAAGCCTACGACCTATCCT	Mef2	19610	1.14276239274637	0.154424464086153	pass	Balancer	4.30749167428779	4.63469364426932	12	Muscle	-5.5566441429852	-2.52918243520575	3	Cardiac	4.80958444652397	3.79546817074606
CGCTCATTGTAGGATAAGTCGTAACGGTCCTATCCT	Mef2	7294	0.364233593217784	0.264697913844487	pass	Cas9	4.3687303512835	2.23680892672531	10	Muscle	-1.12275805557269	0.412536312533246	2	Mutant_2	2.84571559009392	1.13221027384588
GAGATTCCCAGCTAGCGGCTCCATCGAGCCTATCCT	Mef2	20901	1.56885919828967	0.140235786271154	pass	CROSS_Cas9_Balancer	6.67912157634298	4.39946857166044	4	Muscle	4.37377580580261	-1.40949408757407	1	Somatic	5.13333780345756	1.40942354927847
GAGATTCCCAGCTAGCGGTTGGTAGTCGCCTATCCT	Mef2	3222	0.674832809254479	0.164290142591445	pass	CROSS_Cas9_Balancer	6.94821027043668	5.16861689729732	4	Muscle	4.39673322096972	-1.71537365483411	1	Somatic	6.39159519252617	1.0047726226885
GAGATTCCCAGCTAGCGGGGCCGTCAACCCTATCCT	Mef2	16058	1.44993604343793	0.150364782985038	pass	CROSS_Cas9_Balancer	7.05319234280063	5.08784988528556	4	Muscle	4.76583767036416	-2.19536715516664	1	Somatic	6.47037059840996	0.746892888649198
GAGATTCCCAGCTAGCGGTCGTTAGAGCCCTATCCT	Mef2	19232	1.38227143773097	0.140016570008285	pass	CROSS_Cas9_Balancer	7.36975433190451	5.00137013530268	4	Muscle	3.55880985990785	-1.68652623151272	1	Somatic	5.85475618419487	0.120576311453077
GAGATTCCCAGCTAGCGGCGTTCTATCACCTATCCT	Mef2	18190	1.41344948341073	0.146386793484202	pass	Balancer	7.29007312334537	5.10052697399904	4	Muscle	4.4346620872313	-2.19933519244727	1	Somatic	6.63154155788261	0.568147201641294
GAGATTCCTAGGTAACTTTTGGTAGTCGCCTATCCT	Mef2	18484	1.37727769904155	0.148176046486603	pass	CROSS_Cas9_Balancer	7.18202638404557	4.75427440353965	4	Muscle	3.91394881381021	-1.29299076947466	1	Somatic	6.21295530376274	0.517812420232984
GAGATTCCCGAATGGAGCCGGAATCTAACCTATCCT	Mef2	22676	1.72708724735919	0.143070306328447	pass	CROSS_Cas9_Balancer	4.55495373385787	4.73618536363914	12	Muscle	-5.51100961319866	-2.71710671629653	3	Cardiac	4.86406929073173	3.85642345677206
GAGATTCCAAGTAGCTCACTCCATCGAGCCTATCCT	Mef2	8424	0.952165839059811	0.179316888045541	pass	CROSS_Cas9_Balancer	4.87078822445282	6.495615311649	15	Muscle	-4.36328212144916	-6.47210836847515	4	Visceral	1.39035207805473	4.4644723726351
GAGATTCCAAGTAGCTCACCTAGACGAGCCTATCCT	Mef2	34932	1.31719009476554	0.150710738140092	pass	CROSS_Cas9_Balancer	4.94262027429352	6.39333993564367	15	Muscle	-4.35803462913821	-6.51944701637208	4	Visceral	1.20688850459892	4.75589712391684
GAGATTCCCAGCTAGCGGAGGCGAGAGCCCTATCCT	Mef2	17993	1.00094075580342	0.163479606499392	pass	CROSS_Cas9_Balancer	5.25556677190817	4.05528272984294	12	Muscle	-5.33987135257361	-2.3129113173543	3	Cardiac	2.45731932697136	-0.499176542655734
GAGATTCCTTATTGAGGCCAGAGAGGTCCCTATCCT	Mef2	11648	1.05261366087074	0.175495557074504	pass	Cas9	5.37362147047736	2.6374366604621	10	Muscle	-0.629198023369312	1.9623909238968	2	Mutant_2	3.33566934642631	1.35857792626211
GAGATTCCTTATTGAGGCCTCTAACTCGCCTATCCT	Mef2	21436	1.57500188445543	0.149299433979772	pass	Balancer	7.22145573049123	5.41435832078083	4	Muscle	4.38144162656648	-2.53721096375493	1	Somatic	6.77534563121635	0.787521917923185
GAGATTCCTTATTGAGGCTACGATCATCCCTATCCT	Mef2	18948	1.07943358701182	0.166806634474071	pass	CROSS_Cas9_Balancer	5.03431416914824	6.10322430543556	15	Muscle	-4.20669818309328	-6.42337212823399	4	Visceral	0.947602935407942	5.41575248967001
GAGATTCCGCGGCTGCGGTGCGGATAGTCCTATCCT	Mef2	4986	0.176728389618333	0.250199840127898	pass	Balancer	4.27019751915457	2.19356608655857	10	Muscle	-1.49773224427837	0.461368334869163	2	Mutant_2	2.83359844264824	1.15507384072134
GAGATTCCATAAGGACTCCTTAATCTTGCCTATCCT	Mef2	2198	0.404474027878883	0.14376130198915	pass	Cas9	6.10479892342623	3.50232022750537	4	Muscle	-6.01350371315944	-2.64126291146262	3	Cardiac	0.0413956123336015	5.70199640522787
GAGATTCCTTGCGAGCATTGCGGATAGTCCTATCCT	Mef2	26693	1.32018282960319	0.154498772047332	pass	CROSS_Cas9_Balancer	4.25359542950145	4.99591272313607	12	Muscle	-5.83764775508863	-3.1421079901726	3	Cardiac	4.86351282176811	3.71772058735678
GAGATTCCTGGACGACTATGAGGAATCACCTATCCT	Mef2	13958	0.982153544269399	0.143918822352437	pass	Balancer	6.9423996212597	4.89464692100058	4	Muscle	4.02220440974421	-2.56689668735402	1	Somatic	6.69421608028251	0.568958361252042
GAGATTCCGCTTGAAGAGCATTGACGCTCCTATCCT	Mef2	17549	1.59524645130743	0.141446248155296	pass	CROSS_Cas9_Balancer	6.91184514249123	4.79334775460188	4	Muscle	3.58364978385889	-1.376293742902	1	Somatic	6.26071340617973	0.779710192783567
GAGATTCCTTCCGTCGACTGCTACGGTCCCTATCCT	Mef2	21978	1.81332923299406	0.146696832579186	pass	CROSS_Cas9_Balancer	6.83911223274578	4.8438503187311	4	Muscle	3.38333358532002	-1.29405311864028	1	Somatic	6.40621215877373	0.316290546758863
GAGATTCCGCAAGACCGTGTAGGCAATTCCTATCCT	Mef2	19762	1.72252344672086	0.151121843243787	pass	CROSS_Cas9_Balancer	7.15220484699161	4.72394057879948	4	Muscle	3.93602111561057	-2.00292669640772	1	Somatic	6.54930097637016	0.561287422283384
GAGATTCCCGCTTATCGTTAGACTAGTCCCTATCCT	Mef2	20141	1.44238914778399	0.150503653960103	pass	Cas9	6.99612983638368	2.8386055046686	8	Muscle	-0.492643789879471	3.994785903137	0	Mutant_1	4.85272771892387	1.64678998719046
GAGATTCCTAAGTCCTGAGAGATGCATGCCTATCCT	Mef2	3714	0.255529933118892	0.172964342735498	pass	Cas9	4.85762269445042	2.68651190752119	10	Muscle	-1.43636749524967	0.760075959027975	2	Mutant_2	3.66012031612236	1.91530986557791
GAGATTCCTAAGTCCTGAGATTACCGGACCTATCCT	Mef2	33162	1.92762520849741	0.118176937302392	pass	Cas9	5.09538392167873	4.23680418238366	12	Muscle	-6.07614934045565	-2.15348691400237	3	Cardiac	-1.23595451536339	-1.39436725844553
ATTCAGAATCGCCGCCGGCGTTCTATCACCTATCCT	Mef2	18790	1.65041761719672	0.130835185773261	pass	Cas9	6.1854707056467	3.17270784756392	8	Muscle	0.882068831433567	2.53242715032874	0	Mutant_1	4.46202928600151	2.28403862248251
ATTCAGAATCGCCGCCGGCGGAATCTAACCTATCCT	Mef2	13202	1.30495014629776	0.139328212080133	pass	Cas9	7.09098045571616	2.51089066715326	8	Muscle	-0.0497516674175395	4.74295256982202	0	Mutant_1	4.90985805568535	1.7178127361376
ATTCAGAACTAGCCAGCCTTGGTAGTCGCCTATCCT	Mef2	4274	0.659756773980703	0.144595226953673	pass	Balancer	7.36380474951381	5.05470586823865	4	Muscle	4.45067357468218	-1.90413148697131	1	Somatic	6.30743963298637	0.512117196424695
ATTCAGAACTAGCCAGCCGGCCGTCAACCCTATCCT	Mef2	18995	1.49824140615624	0.142304070314952	pass	Balancer	7.41144366569009	5.09663789478312	4	Muscle	4.38502040790596	-2.43701154647055	1	Somatic	6.38499576625664	0.585349936588498
ATTCAGAACGAATGGAGCCGTTCTATCACCTATCCT	Mef2	18222	1.38043271220826	0.144275892175052	pass	Cas9	6.88114651551276	2.38772774126961	8	Muscle	-0.358653343196176	2.75055423052654	0	Mutant_1	4.42433578548271	1.39436801205465
ATTCAGAAGCGCTATGGTTTGGTAGTCGCCTATCCT	Mef2	4372	1.16178737391349	0.164233576642336	pass	Cas9	6.49560443147901	3.18662246183016	8	Muscle	0.0865179635210176	4.20118356744659	0	Mutant_1	4.38822395381767	2.03383358250448
ATTCAGAAGCGCTATGGTGGCCGTCAACCCTATCCT	Mef2	22392	1.57579792797793	0.155889145496536	pass	Cas9	6.88470855546879	2.80334066845568	8	Muscle	-0.090683496954123	4.1260182814382	0	Mutant_1	4.75952035960991	1.54935498963186
ATTCAGAAGCGCTATGGTCGTTCTATCACCTATCCT	Mef2	21430	1.40878483938252	0.155654678933185	pass	Cas9	6.49927159267988	2.64533820403974	8	Muscle	1.02704977779979	3.11960482380884	0	Mutant_1	4.3263214307769	1.48283644448111
ATTCAGAAGCGCTATGGTATGACTGATCCCTATCCT	Mef2	56576	1.60437009794157	0.136416429099356	pass	CROSS_Cas9_Balancer	7.1624617698555	5.24321633892699	4	Muscle	-1.26919972111813	0.261414772584001	2	Mutant_2	-3.14729850711983	2.5588429761965
ATTCAGAACTAGCCAGCCTAATTGACCTCCTATCCT	Mef2	30770	1.637804205277	0.138180409375605	pass	Cas9	7.17150419018052	2.41086623907642	8	Muscle	0.363506806310298	4.50581810262186	0	Mutant_1	4.82327348766167	1.5963333440859
ATTCAGAACAGCTAGCGGTTAATTAGCCCCTATCCT	Mef2	18448	1.3212403163956	0.16112366806587	pass	Balancer	4.47131934381009	2.54785712711746	10	Muscle	-1.57453386306	0.0237634578711539	2	Mutant_2	2.77114207324821	1.03520776758978
ATTCAGAACAGCTAGCGGCTCTAACTCGCCTATCCT	Mef2	22118	1.44040550377358	0.151452468747189	pass	CROSS_Cas9_Balancer	7.31277930743102	5.70799470809419	4	Muscle	4.91116229931131	-2.84210110685004	1	Somatic	7.18632680950004	1.93737669716665
ATTCAGAAAAGTAGCTCATAATTGACCTCCTATCCT	Mef2	17556	1.20733616374795	0.176030811055732	pass	Balancer	7.25130211362519	4.73856863079663	4	Muscle	3.72878148145206	-1.42710035233979	1	Somatic	6.3346861082061	0.237583946986886
ATTCAGAAGCGGCTGCGGAAGCTAGGTTCCTATCCT	Mef2	2808	0.530682547193093	0.186524822695035	pass	Cas9	6.17036446923637	3.43953718453301	4	Muscle	-0.316292818669976	0.131904313834683	2	Mutant_2	3.8593705373748	2.16321285496542
ATTCAGAAGCGGCTGCGGTGGCAGCTCGCCTATCCT	Mef2	7244	0.243548018801137	0.201975850713502	pass	CROSS_Cas9_Balancer	4.28278793826573	2.23002964761295	10	Muscle	-1.01283772304136	0.189641272443351	2	Mutant_2	2.91561681804497	1.23534210453817
ATTCAGAACCGTATGATTTGCTACGGTCCCTATCCT	Mef2	18056	1.40393042360849	0.135737126474804	pass	Balancer	7.42817935888725	5.3796635373368	4	Muscle	3.99069153993392	-2.44945440330192	1	Somatic	6.32751113948662	0.414102990730497
ATTCAGAACCGTATGATTGGAGTTGCGTCCTATCCT	Mef2	29872	1.65671828411073	0.146166134185304	pass	Cas9	4.16569599645182	4.83420575712417	12	Muscle	-5.90688560098267	-3.10154739785331	3	Cardiac	4.889623470877	3.7993899179537
ATTCAGAAAACGCGCAGAACTGAGCGACCCTATCCT	Mef2	5492	0.940644704255089	0.144727272727273	pass	CROSS_Cas9_Balancer	5.41469856710144	2.89142990118604	10	Muscle	-1.59794583120052	0.559098806746244	2	Mutant_2	3.0024574476226	1.10396512280295
ATTCAGAAAGCCGTAGTTACTGAGCGACCCTATCCT	Mef2	13274	1.5282349561001	0.147930775018811	pass	CROSS_Cas9_Balancer	6.75872737149626	4.48462387340008	4	Muscle	4.69711264604974	-1.66468113417635	1	Somatic	5.81452114162285	0.388383452399465
ATTCAGAAAGCCGTAGTTTGAGGAATCACCTATCCT	Mef2	22759	1.36400717741519	0.156020301015051	pass	Cas9	4.23999492432505	4.64293025052157	12	Muscle	-5.11410653394256	-2.44890558968422	3	Cardiac	4.73494607982475	3.32716854344198
ATTCAGAACTAACTAGGTGGAGTTGCGTCCTATCCT	Mef2	23488	1.42671051737834	0.146324959824072	pass	Balancer	7.31744009895633	5.63039060882318	4	Muscle	4.98245148452067	-2.73782782438828	1	Somatic	6.76226217326958	0.844015259845945
ATTCAGAAGACTGGACCAGGAGTTGCGTCCTATCCT	Mef2	21698	1.70187304715694	0.147352968162217	pass	CROSS_Cas9_Balancer	6.44419916208816	4.08310933023639	4	Muscle	3.57912737479385	-0.903353396088723	1	Somatic	5.65003568706352	0.360401530369016
ATTCAGAATGGTTGCCGTTGCTACGGTCCCTATCCT	Mef2	27129	1.69314698303507	0.140511617679396	pass	Cas9	6.67359467907039	3.12991326843506	8	Muscle	1.0722723278375	2.77166316581987	0	Mutant_1	4.5010827260955	2.01055129299948
ATTCAGAATCCGGCTTATGTCGAAGCAGCCTATCCT	Mef2	5537	0.370617518050993	0.187724335965542	pass	Cas9	5.00531430118826	2.7271765973394	10	Muscle	-1.41365415598543	1.5436736485702	2	Mutant_2	3.38941890773613	1.40684648285696
ATTCAGAATCTTGAGGTTTAGACTAGTCCCTATCCT	Mef2	20308	1.34245852455166	0.149148561362302	pass	Cas9	6.86825695388743	2.80967272681089	8	Muscle	-0.452178924365731	3.97776554801025	0	Mutant_1	4.75866014537651	1.84738012085745
GAATTCGTTCGGATTCGGATGACTGATCCCTATCCT	Mef2	9079	1.16613043341513	0.171710526315789	pass	CROSS_Cas9_Balancer	6.74840455190394	4.01908295760235	4	Muscle	3.67534144477754	-1.32107997439184	1	Somatic	5.61727983531792	-0.0225047426383769
GAATTCGTGGTTATCGAAATGACTGATCCCTATCCT	Mef2	6844	0.30624424025363	0.212209302325581	pass	CROSS_Cas9_Balancer	4.6853484048346	6.60803496106727	15	Muscle	-4.64933766213257	-6.64170928263638	4	Visceral	1.32065386352379	4.56177814732382
GAATTCGTTCGCCGCCGGCTCCATCGAGCCTATCCT	Mef2	4432	0.787277879011815	0.187725631768953	pass	CROSS_Cas9_Balancer	4.67899603691866	2.95090829234019	10	Muscle	-1.01034948177941	1.26005221984623	2	Mutant_2	3.28877002773125	1.35014458428213
GAATTCGTTCGCCGCCGGTTGGTAGTCGCCTATCCT	Mef2	7561	0.951886957548622	0.175725593667546	pass	Balancer	7.41527661224829	5.1504921494763	4	Muscle	4.53199437330482	-1.86241388336116	1	Somatic	6.39458257732231	0.368708823426458
GAATTCGTTCGCCGCCGGGGCCGTCAACCCTATCCT	Mef2	2248	0.417199598257631	0.154255319148936	pass	Balancer	7.44701717614276	5.38770593943797	4	Muscle	4.62561523300344	-2.65694024861888	1	Somatic	6.23924238262016	0.656081278427335
GAATTCGTCGAATGGAGCCGTTCTATCACCTATCCT	Mef2	11528	1.44083666093484	0.160572611245257	pass	CROSS_Cas9_Balancer	6.82022613350348	4.34569940003012	4	Muscle	3.64445260941013	-1.17359535058796	1	Somatic	5.94794256267387	0.14990279552603
GAATTCGTTCGCCGCCGGTACGATCATCCCTATCCT	Mef2	12022	0.777228939627131	0.183005455447181	pass	Balancer	4.96207883616856	6.41468598758551	15	Muscle	-4.51200272872175	-6.65628646426212	4	Visceral	1.23742384490806	4.49803837071249
GAATTCGTCTAGCCAGCCTAATTGACCTCCTATCCT	Mef2	3774	0.342777617403313	0.202830188679245	pass	CROSS_Cas9_Balancer	4.60589162622757	2.24600704890582	10	Muscle	-0.854859210766975	0.383703934523813	2	Mutant_2	2.81532747325737	1.09689130316565
GAATTCGTCGAATGGAGCTAATTGACCTCCTATCCT	Mef2	1332	0.592637212176472	0.18628912071535	pass	CROSS_Cas9_Balancer	5.44893731292628	3.26036846677434	10	Muscle	-1.92071093507905	0.67617203879229	2	Mutant_2	5.25012666759331	0.269412857099267
GAATTCGTTTATTGAGGCCAGAGAGGTCCCTATCCT	Mef2	11794	1.28659218160713	0.182171197028533	pass	Balancer	5.54009278190669	3.3686305630035	10	Muscle	2.84008908510849	-0.864281480404551	2	Mutant_2	3.00576312122185	-0.230252455369738
GAATTCGTTTATTGAGGCTACGATCATCCCTATCCT	Mef2	6906	0.632006753687735	0.185825410544512	pass	CROSS_Cas9_Balancer	6.151274904152	2.55487144963829	8	Muscle	0.620000818816647	2.32155127120318	0	Mutant_1	2.51546437320549	-0.654818754092959
GAATTCGTTTATTGAGGCTAATTGACCTCCTATCCT	Mef2	18154	0.667323365815061	0.190418767814076	pass	CROSS_Cas9_Balancer	5.95151226254375	4.68924733692852	15	Muscle	-1.7246278652529	0.113252736107284	2	Mutant_2	3.06741935787041	1.24126704464743
GAATTCGTATAAGGACTCCTTAATCTTGCCTATCCT	Mef2	11570	1.00824976072471	0.169587628865979	pass	CROSS_Cas9_Balancer	7.18737192664681	4.58777190235733	4	Muscle	4.07912818938737	-1.43436281382237	1	Somatic	5.84728605327446	0.344968874557706
GAATTCGTTTCGAATATTTGCTACGGTCCCTATCCT	Mef2	10043	0.581459240053827	0.195755652518842	pass	Balancer	4.22039834418927	4.65300856360063	12	Muscle	-5.2876311166189	-2.67898429536869	3	Cardiac	4.85287315425712	3.69315083752462
GAATTCGTTTCGAATATTCTTAATCTTGCCTATCCT	Mef2	3546	0.482142267172319	0.212240314430095	pass	CROSS_Cas9_Balancer	4.10459603184745	2.5260407845539	10	Muscle	-1.26283393067518	0.102529241544275	2	Mutant_2	2.85284001407463	1.47433145771811
GAATTCGTAATACGATAAACTGAGCGACCCTATCCT	Mef2	4760	0.968171233734091	0.180444817456987	pass	Balancer	7.48347276732279	4.5670861915052	4	Muscle	3.18867910814759	-1.0849800138216	1	Somatic	5.3269785123809	-0.161597679750231
GAATTCGTTAGTAAGCCGCATTGACGCTCCTATCCT	Mef2	7978	0.815739835771803	0.182317682317682	pass	Cas9	4.23438528546649	4.67288680490124	12	Muscle	-5.32700320820204	-2.58669428995254	3	Cardiac	4.84390193996269	3.76176865826437
GAATTCGTATTCTTAGCTTTGAGAGAGTCCTATCCT	Mef2	7374	0.510449577587882	0.163606911447084	pass	CROSS_Cas9_Balancer	6.74690886384487	4.11295376475126	4	Muscle	3.04017169690058	-1.08521038062031	1	Somatic	5.92955715236503	0.0387433661062444
GAATTCGTCGTTACCGCTCATTGACGCTCCTATCCT	Mef2	12712	0.924454134878687	0.191409311804358	pass	Cas9	4.9002812749579	4.54966711697706	12	Muscle	-5.60112738210709	-2.14524777256852	3	Cardiac	5.99401742992241	3.14753707180807
GAATTCGTCTACTAATAATCGTCCTTCGCCTATCCT	Mef2	6151	0.44213508961645	0.23069435431538	pass	Cas9	4.46029034021825	2.14691023566433	10	Muscle	-1.07499129114846	0.644231664101297	2	Mutant_2	2.77833611545402	1.08401032219717
GAATTCGTAGCCGTAGTTTCGTCCTTCGCCTATCCT	Mef2	7710	0.839819057332078	0.187919463087248	pass	Cas9	6.70483893006903	3.19359117989331	8	Muscle	0.0525764761165984	3.43381410679336	0	Mutant_1	4.22488719997246	1.29197402726004
GAATTCGTTGGTTGCCGTTGGCAGCTCGCCTATCCT	Mef2	10570	0.938009060512378	0.17121868525146	pass	Cas9	6.41436944970817	2.52711507464906	8	Muscle	-0.550643504678112	4.16652271569519	0	Mutant_1	4.32804996547539	1.43306751976797
GAATTCGTTGATATTGCGTGCTACGGTCCCTATCCT	Mef2	10782	0.789920165700472	0.185513673318551	pass	CROSS_Cas9_Balancer	7.27957510734693	4.66333302030425	4	Muscle	4.69423222594773	-1.66391659181723	1	Somatic	6.48983604488212	0.363159467085096
GAATTCGTTTGGCAAGCCTAGACTAGTCCCTATCCT	Mef2	1490	0.253581201194723	0.139627659574468	pass	CROSS_Cas9_Balancer	6.14262205781689	3.41659280209241	4	Muscle	-1.79969160989148	0.642026126858315	2	Mutant_2	3.11416704234917	1.55307288895437
GAATTCGTTTGGCAAGCCAGATGCAACTCCTATCCT	Mef2	10404	1.21299448769367	0.183454615090004	pass	Cas9	6.4992085815242	2.66803868922154	8	Muscle	-0.421951728813255	4.14489482898957	0	Mutant_1	4.68092615184624	1.78440018425772
GAATTCGTTATAATAGTTGTAGGCAATTCCTATCCT	Mef2	12408	1.40656487108019	0.167628205128205	pass	CROSS_Cas9_Balancer	4.16767737444352	4.41126613440868	12	Muscle	-5.16952636348558	-2.3761869682428	3	Cardiac	4.66685039577324	3.55059774647543
GAATTCGTGCAAGACCGTAGATGCAACTCCTATCCT	Mef2	5200	0.378404639750925	0.178939336131248	pass	Cas9	4.35194942626211	2.65964519285315	10	Muscle	-1.13714407114451	0.353318505791071	2	Mutant_2	3.03584963855583	1.50059529076407
CTGAAGCTTCGGATTCGGCGGAATCTAACCTATCCT	Mef2	18293	0.923662500719699	0.147212543554007	pass	CROSS_Cas9_Balancer	6.76494006725756	4.39332765350257	4	Muscle	3.07475162927433	-1.03012353502072	1	Somatic	4.83587247905571	0.603591073854657
CTGAAGCTTCGCCGCCGGCTCCATCGAGCCTATCCT	Mef2	34260	1.11640402387228	0.160619957044175	pass	Cas9	4.13401421392444	4.83931635815579	12	Muscle	-5.94225962159131	-3.27605460917423	3	Cardiac	5.03959829387504	3.62830503712484
CTGAAGCTCGAATGGAGCCGTTCTATCACCTATCCT	Mef2	17356	2.03123762530039	0.130210127454358	pass	Cas9	6.49410998560995	2.86080827316321	8	Muscle	0.523309077695084	2.75215259613737	0	Mutant_1	4.24860317287285	1.34965999852011
CTGAAGCTAAGTAGCTCACCTAGACGAGCCTATCCT	Mef2	17170	1.1519054685191	0.169298653042267	pass	Balancer	4.75632910636778	6.5532959686653	15	Muscle	-4.29982426506646	-6.81080478173529	4	Visceral	1.43411702689964	4.90675743351767
CTGAAGCTCAGCTAGCGGAGGCGAGAGCCCTATCCT	Mef2	19781	1.81214581286414	0.150181305398872	pass	Cas9	6.60620340862838	2.46860738664834	8	Muscle	-0.165760018332967	2.57132663770254	0	Mutant_1	4.26236755428154	1.27390845547506
CTGAAGCTCGAATGGAGCAGGCGAGAGCCCTATCCT	Mef2	4552	0.664583581692831	0.152905198776758	pass	CROSS_Cas9_Balancer	5.09560392381206	5.40134439991709	12	Muscle	-5.36004455322978	-2.62126728473849	3	Cardiac	4.90656644878227	3.82933815251181
CTGAAGCTCGAATGGAGCTAATTGACCTCCTATCCT	Mef2	16528	1.25768273787241	0.138935709125933	pass	Cas9	6.68724948989998	2.72883511591914	8	Muscle	0.341170459491993	3.47925010995996	0	Mutant_1	4.47282678661186	1.97381194363424
CTGAAGCTAGATTACGTTCCTCCGACGGCCTATCCT	Mef2	22867	1.5329909381568	0.146664344190908	pass	Cas9	6.51459014038913	2.93640935873537	8	Muscle	1.12632162835901	3.10433161587152	0	Mutant_1	4.42178375301201	2.04700394402334
CTGAAGCTTGATTAGGTATGAGGAATCACCTATCCT	Mef2	6978	0.997624698895643	0.136285714285714	pass	Cas9	4.70979755220001	2.38279603463409	10	Muscle	-0.966908561478428	0.421799023831569	2	Mutant_2	3.07510287341911	1.32805951367209
CTGAAGCTTGGACGACTACATTGACGCTCCTATCCT	Mef2	3552	0.717025755372453	0.167415730337079	pass	CROSS_Cas9_Balancer	6.63277126139485	3.8337372258177	4	Muscle	3.23375885254804	-1.00138802468085	1	Somatic	3.77548009929497	-0.4133010314863
CTGAAGCTCTACTAATAATTCTACCTCACCTATCCT	Mef2	10760	1.21380823658271	0.167222222222222	pass	Cas9	6.35914113952182	2.92821323676837	8	Muscle	-0.397179610677236	2.38997130562188	2	Mutant_2	3.4092539030059	1.34613462220022
CTGAAGCTAGCCGTAGTTTCGTCCTTCGCCTATCCT	Mef2	15662	1.28468323102703	0.153464717101081	pass	CROSS_Cas9_Balancer	6.90717971785827	4.57609797014068	4	Muscle	3.31960455443936	-1.48118663014536	1	Somatic	5.71113187846977	0.0361877573568547
CTGAAGCTCTCGTCGTAGTGGCAGCTCGCCTATCCT	Mef2	31564	2.00357917753517	0.141630359285218	pass	CROSS_Cas9_Balancer	6.81430569269195	4.74260144375039	4	Muscle	4.12054462561032	-2.20650760793673	1	Somatic	6.06713754710991	0.634050120218488
CTGAAGCTTGGTTGCCGTAAGCTAGGTTCCTATCCT	Mef2	17897	1.20257280148802	0.12764064932177	pass	Cas9	7.02062592586236	2.72673051890775	8	Muscle	0.355369929893622	4.34076066706534	0	Mutant_1	4.65250951824028	1.66164382229635
CTGAAGCTAGTCCGCTGCAAGCTAGGTTCCTATCCT	Mef2	24432	1.47656315737656	0.152083503221072	pass	CROSS_Cas9_Balancer	4.8651064355517	6.53656493045637	15	Muscle	-4.51901084348739	-6.850785792843	4	Visceral	1.18797165927727	4.21639021168539
CTGAAGCTCATAGCGACCGTAGGCAATTCCTATCCT	Mef2	7140	0.487896326817257	0.149108138238573	pass	Cas9	4.63708060193529	2.52552752697605	10	Muscle	-1.60330170483869	0.956750530465965	2	Mutant_2	3.08965475139458	1.33562227021048
CTGAAGCTTCTTGAGGTTATCGAGATGACCTATCCT	Mef2	21784	1.70945146903466	0.147301006404392	pass	Cas9	6.94358975869531	2.692429953594	8	Muscle	0.158755445915364	3.90879630078363	0	Mutant_1	4.70118314800102	1.66534896622488
CTGAAGCTTCTTGAGGTTAGATGCAACTCCTATCCT	Mef2	14408	1.10257864166615	0.146078295753216	pass	Balancer	7.57152741824998	5.10899595421303	4	Muscle	3.55569221337265	-1.7279719776062	1	Somatic	6.09374172267753	0.115176104559394
CTGAAGCTGCAAGACCGTTAGACTAGTCCCTATCCT	Mef2	14416	1.25414779416371	0.14417770419426	pass	CROSS_Cas9_Balancer	7.38225935268746	4.69027259597506	4	Muscle	3.96896535840911	-1.27945546700845	1	Somatic	6.4427297788604	0.272463422818872
CTGAAGCTACGGCGTTAATAGACTAGTCCCTATCCT	Mef2	31240	1.26015788053697	0.157421576128539	pass	CROSS_Cas9_Balancer	6.37431206914788	2.94049369859958	8	Muscle	-0.818898790771319	3.87324846646551	0	Mutant_1	4.63085109767753	1.39818855057547
CTGAAGCTACGGCGTTAAAGGCGCTAGGCCTATCCT	Mef2	20531	1.2842868860502	0.156362224594778	pass	Cas9	6.74617093661809	2.78804535626563	8	Muscle	-0.648431248997418	4.30862770992896	0	Mutant_1	4.76662141856987	1.45165558586905
TAATGCGCTCGCCGCCGGATGACTGATCCCTATCCT	Mef2	15215	1.35913652531131	0.146309601567603	pass	Cas9	7.06717645584585	2.64587182826908	8	Muscle	0.143177301298315	4.29648526114417	0	Mutant_1	4.68745452937919	1.71965714226553
TAATGCGCCAGCTAGCGGCGTTCTATCACCTATCCT	Mef2	7462	0.485017410998556	0.160989888238425	pass	Cas9	4.42916288364766	2.34230431387046	10	Muscle	-1.0348766063996	0.542511673213069	2	Mutant_2	2.98305494365532	1.33707006703207
TAATGCGCAAGTAGCTCACTCCATCGAGCCTATCCT	Mef2	14343	0.691804519278596	0.170775623268698	pass	CROSS_Cas9_Balancer	5.07365601976057	2.55650480080425	10	Muscle	-1.10448769109387	1.28048345821354	2	Mutant_2	3.1981795507415	1.29682036171744
TAATGCGCAAGTAGCTCACCTAGACGAGCCTATCCT	Mef2	20026	1.53061466749268	0.145076172458429	pass	Cas9	6.91374628484611	2.59132545190228	8	Muscle	0.997894714922894	3.19778529927089	0	Mutant_1	4.58403904018242	1.95874210129568
TAATGCGCAAGTAGCTCACGGAATCTAACCTATCCT	Mef2	27208	1.43250396920536	0.143149284253579	pass	Cas9	4.25990962008124	4.87307756188795	12	Muscle	-5.78720042927085	-3.03731820863726	3	Cardiac	4.84056694087822	3.84902675877401
TAATGCGCTTATTGAGGCCAGCCGGCTTCCTATCCT	Mef2	17689	1.49351447721574	0.162591549295775	pass	Cas9	6.6206277892727	2.69339709149119	8	Muscle	0.106069319599229	3.85124411356801	0	Mutant_1	4.53429538783867	1.69533117543051
TAATGCGCCCGTATGATTTGCGGATAGTCCTATCCT	Mef2	20422	1.06395213355535	0.146619841966637	pass	CROSS_Cas9_Balancer	7.39256454767868	5.03148151836905	4	Muscle	5.00424636432337	-2.06428704487288	1	Somatic	6.86907941875297	1.02035899887869
TAATGCGCTGCGACCTCTCTTAATCTTGCCTATCCT	Mef2	24031	1.60265920961969	0.138330437660296	pass	Cas9	6.93377024958231	2.67685761442734	8	Muscle	0.785306944362703	2.94074966738982	0	Mutant_1	4.36180860576469	1.32455142269919
TAATGCGCCTAAGCCTTGTGCTACGGTCCCTATCCT	Mef2	21653	1.48788600220703	0.137522935779817	pass	Cas9	6.43202918517944	3.00853039877983	8	Muscle	0.673843084318424	3.38296183035804	0	Mutant_1	4.59586650905449	1.55785580406973
TAATGCGCTTCGAATATTTGCTACGGTCCCTATCCT	Mef2	35348	1.40181941401293	0.14420204070128	pass	CROSS_Cas9_Balancer	6.23242352660644	4.24249503801581	4	Muscle	3.02042541337267	-1.28001385330759	1	Somatic	5.69025022563774	0.360865910156461
TAATGCGCTGATTAGGTACATTGACGCTCCTATCCT	Mef2	21964	1.42932461536603	0.159872900590104	pass	CROSS_Cas9_Balancer	4.66717484879759	6.59293349297043	15	Muscle	-4.4670749497784	-6.79680511271895	4	Visceral	1.48350722369987	4.78288181553671
TAATGCGCTAGTAAGCCGTGAGGAATCACCTATCCT	Mef2	17118	1.25774832975552	0.163486153130091	pass	Balancer	6.65129002282508	5.63177268675277	4	Muscle	4.74050316903837	-3.01431694421649	1	Somatic	7.12636644420463	2.24925335179159
TAATGCGCTAGTAAGCCGTCGTCCTTCGCCTATCCT	Mef2	20646	0.913169426507695	0.16135881104034	pass	Balancer	4.99008231449521	6.38378146725713	15	Muscle	-4.40134989797086	-6.8082532675487	4	Visceral	1.23153001842338	5.35238416920492
TAATGCGCAGCCGTAGTTCCTCCGACGGCCTATCCT	Mef2	19607	1.64149147474862	0.148871262965223	pass	Balancer	7.10517426585096	5.27004247588562	4	Muscle	4.70995972129605	-2.43304745783436	1	Somatic	6.79827243861992	0.918839891060087
TAATGCGCAGCCGTAGTTTCGTCCTTCGCCTATCCT	Mef2	8938	0.807970277311629	0.173467112597547	pass	CROSS_Cas9_Balancer	4.1668860122377	2.41306603989411	10	Muscle	-1.52066577307884	-0.0256684759619312	2	Mutant_2	2.7946892457946	1.00109662543127
TAATGCGCTCGTAGCATCGGAGTTGCGTCCTATCCT	Mef2	24181	1.44530726210608	0.148557295960429	pass	CROSS_Cas9_Balancer	6.69358178242545	4.43840561478412	4	Muscle	4.05528074676569	-2.1878722970274	1	Somatic	6.40034515437919	0.688562293155881
TAATGCGCGACTGGACCACTTAATCTTGCCTATCCT	Mef2	42595	1.94169752444195	0.148085901027077	pass	Balancer	6.8722126648828	5.12529027127665	4	Muscle	4.19416172064303	-2.69837360990494	1	Somatic	6.64856416759331	0.632932741745206
TAATGCGCGCAAGACCGTGTAGGCAATTCCTATCCT	Mef2	12818	0.335328468849916	0.231760322881093	pass	Balancer	4.26457235045286	2.32096468306947	10	Muscle	-1.56412862662666	0.117635167138986	2	Mutant_2	2.78473860797722	1.11283185015509
TAATGCGCGTAGGATAAGTCGTAACGGTCCTATCCT	Mef2	3720	0.367307720960893	0.126448893572181	pass	Cas9	6.13250550499311	3.39250094987503	8	Muscle	-1.54476805064937	0.0522976915340336	2	Mutant_2	3.97884304103691	2.29589565525839
CGGCTATGCTAGCCAGCCTTGGTAGTCGCCTATCCT	Mef2	5004	1.03208358739978	0.143427886536157	pass	Balancer	7.74978116491687	4.75091097766656	4	Muscle	5.05824003470153	-2.14852468732181	1	Somatic	6.85490924892265	0.916162211998197
CGGCTATGCTAGCCAGCCGGCCGTCAACCCTATCCT	Mef2	23298	1.40272443663543	0.137710236489371	pass	Balancer	7.59274357732878	4.94028276135022	4	Muscle	5.07997527771257	-2.21125716538832	1	Somatic	6.84913618144829	0.943986017807218
CGGCTATGAAGTAGCTCACGGAATCTAACCTATCCT	Mef2	64223	1.61887102608342	0.149621916449733	pass	CROSS_Cas9_Balancer	4.73456624305219	6.53852243615035	15	Muscle	-4.58163809837799	-7.02390716749443	4	Visceral	1.48772019920189	4.52750881443808
CGGCTATGTTATTGAGGCCTCCATCGAGCCTATCCT	Mef2	17116	1.37978365754973	0.151825156940246	pass	CROSS_Cas9_Balancer	6.94128005581423	4.93697381665169	4	Muscle	5.05068749960766	-1.89672518199787	1	Somatic	6.32112867412407	0.989919622047635
CGGCTATGGCGCTATGGTCTCCATCGAGCCTATCCT	Mef2	2596	0.662759893542457	0.199537750385208	pass	Cas9	6.54594845545934	2.36485519829879	8	Muscle	0.266211194927364	4.61414065858041	0	Mutant_1	4.63902122554619	2.02042945156881
CGGCTATGGCGCTATGGTCCTAGACGAGCCTATCCT	Mef2	16066	1.16970477141479	0.150273224043716	pass	Cas9	7.00517883150195	2.64946217668789	8	Muscle	0.0935097343917481	4.51939592774474	0	Mutant_1	4.75569040355522	1.9669981790621
CGGCTATGCAGCTAGCGGCAGCCGGCTTCCTATCCT	Mef2	27459	1.83118924753971	0.151177109742847	pass	Cas9	6.96387960991928	2.69157262678885	8	Muscle	0.509193338915516	4.44122170995431	0	Mutant_1	4.63641674098808	1.53435071240255
CGGCTATGAAGTAGCTCACTCTAACTCGCCTATCCT	Mef2	8022	0.720527834320161	0.15711094564408	pass	Cas9	4.65461740229014	2.4376776454949	10	Muscle	-1.25783082631586	0.709370554782364	2	Mutant_2	2.83594853458244	1.08714224825689
CGGCTATGGCGGCTGCGGTGGCAGCTCGCCTATCCT	Mef2	19795	1.50803716815871	0.137331725939321	pass	Balancer	7.43928337078658	5.54982173479929	4	Muscle	4.84846913528263	-2.39418208825959	1	Somatic	6.81056625423271	1.10700382719824
CGGCTATGGCATCGTATGTGGCAGCTCGCCTATCCT	Mef2	5771	0.401377660897928	0.232999654815326	pass	Cas9	4.23815935675396	2.23908248269824	10	Muscle	-1.4229676379057	0.44068227725779	2	Mutant_2	2.77264267978508	1.29003723393271
CGGCTATGAGTTGAATCATGCTACGGTCCCTATCCT	Mef2	2770	0.444268345115627	0.121408045977011	pass	Cas9	5.03504291868999	3.04275293381378	10	Muscle	-0.191511036229183	3.24730819447614	0	Mutant_1	3.95078165111381	2.29491718540976
CGGCTATGTTCGAATATTCTTAATCTTGCCTATCCT	Mef2	17934	1.48423631982967	0.149356413670661	pass	Balancer	7.60436966264869	5.19990949264113	4	Muscle	4.13140087726686	-2.26584195830884	1	Somatic	6.49890501079399	0.851608057125303
CGGCTATGTTGCGAGCATCTTAATCTTGCCTATCCT	Mef2	26360	1.4415477191738	0.154055073557148	pass	Cas9	4.55096457432227	6.61417094098283	15	Muscle	-5.04368987689865	-6.74640790331299	4	Visceral	1.40139216956932	4.26855238209555
CGGCTATGAGATTACGTTTCGTCCTTCGCCTATCCT	Mef2	24045	1.34803629868733	0.178784365684001	pass	Balancer	5.50401971837537	5.76368518894443	15	Muscle	-4.16532086397175	-6.45859329648734	4	Visceral	1.56687027988273	5.14869507084677
CGGCTATGAATACGATAATGAGGAATCACCTATCCT	Mef2	20623	1.27541407438003	0.16495941244685	pass	CROSS_Cas9_Balancer	7.18610444566064	5.24699170576929	4	Muscle	4.99781847779555	-2.20805108751733	1	Somatic	6.66022283611137	0.924435634716245
CGGCTATGTGATTAGGTATCGTCCTTCGCCTATCCT	Mef2	10272	1.26223611276866	0.128324597165599	pass	Cas9	5.08045891286809	2.57122787835916	10	Muscle	-0.681814108811921	0.585510572590992	2	Mutant_2	3.26854688701469	1.54070969353506
CGGCTATGTAGTAAGCCGTTCTACCTCACCTATCCT	Mef2	16656	1.48870961957893	0.14390039506764	pass	CROSS_Cas9_Balancer	7.16834675068951	5.16386230826023	4	Muscle	4.86365695499923	-2.33851304732553	1	Somatic	6.67289239940483	1.01536681185553
CGGCTATGATTCTTAGCTACTGAGCGACCCTATCCT	Mef2	10003	0.919973292278253	0.165069860279441	pass	CROSS_Cas9_Balancer	2.21740180683072	4.98536698801938	12	Muscle	-5.655457991282	-3.15963093518656	3	Cardiac	4.78262311992485	3.64027436505148
CGGCTATGCCAGATACGGACTGAGCGACCCTATCCT	Mef2	12032	1.12378361646701	0.143924302788845	pass	CROSS_Cas9_Balancer	7.11228501385249	5.06186115105264	4	Muscle	4.26985565281017	-2.293590266242	1	Somatic	6.54125339565117	0.908054132564756
CGGCTATGCCAGATACGGTCGTCCTTCGCCTATCCT	Mef2	19626	1.5643286695425	0.138620899766426	pass	CROSS_Cas9_Balancer	7.00692780697334	4.22273494731588	4	Muscle	0.948007200276964	4.0347909281419	0	Mutant_1	4.9460986333831	1.77070804367849
CGGCTATGCTAACTAGGTGCGCAATGACCCTATCCT	Mef2	31357	2.04070353800452	0.155393401015228	pass	Balancer	4.43106104059895	4.81273873316815	12	Muscle	-6.0172301718031	-2.97179509236533	3	Cardiac	4.90105278072197	3.73803408871481
CGGCTATGTTCCGTCGACAAGCTAGGTTCCTATCCT	Mef2	14962	1.13598482803563	0.145556146886642	pass	Cas9	6.59475660351637	2.51527061058972	8	Muscle	-0.680508139391092	2.09184628059003	0	Mutant_1	3.34361726817924	1.38641937504599
CGGCTATGCTCGTCGTAGTGCTACGGTCCCTATCCT	Mef2	19680	1.48274844546782	0.128852392538524	pass	CROSS_Cas9_Balancer	4.22828132653453	4.65917848395812	12	Muscle	-5.62556051914412	-2.94105938755225	3	Cardiac	4.86337072429497	3.74357922802755
CGGCTATGCTCGTCGTAGGGAGTTGCGTCCTATCCT	Mef2	16239	1.46954772451021	0.137634936211973	pass	Balancer	7.33129284777175	5.17399033015414	4	Muscle	4.75056871834895	-2.28137883972263	1	Somatic	6.37409240779716	0.661779780491086
CGGCTATGGACTGGACCATGCGGATAGTCCTATCCT	Mef2	20117	1.22724817825982	0.14606852842147	pass	Balancer	7.37478736483483	4.88599698646024	4	Muscle	4.43091281018255	-2.38274859477548	1	Somatic	6.57356340465385	0.503614117010328
CGGCTATGGACTGGACCATGCTACGGTCCCTATCCT	Mef2	22827	1.57713064864469	0.14339326234945	pass	Balancer	4.56877884874362	4.63646013451196	12	Muscle	-5.92353016670064	-2.66254870426925	3	Cardiac	5.08041555461723	3.62966044674704
CGGCTATGTGGTTGCCGTTGGCAGCTCGCCTATCCT	Mef2	23334	2.1446106623357	0.139149735359399	pass	Balancer	7.29933040560691	5.39272457906637	4	Muscle	4.15115335764543	-2.60166463065382	1	Somatic	6.60825902995903	0.443144579036924
CGGCTATGTGGTTGCCGTGGAGTTGCGTCCTATCCT	Mef2	18382	1.59791666791256	0.138581652569941	pass	CROSS_Cas9_Balancer	7.19168336470168	5.19866289572042	4	Muscle	4.84824242315487	-2.09308346450795	1	Somatic	6.67466194209892	0.729538638694974
CGGCTATGAACGAATTCGTGGCAGCTCGCCTATCCT	Mef2	25702	1.65438885524528	0.145003872966692	pass	Balancer	7.03531794081245	5.15338989846349	4	Muscle	4.71087345661867	-2.79413444288276	1	Somatic	6.80459672984917	0.968148250683042
CGGCTATGAGTCCGCTGCGGAGTTGCGTCCTATCCT	Mef2	8283	0.918123610735952	0.156340057636888	pass	CROSS_Cas9_Balancer	4.50683359640559	2.29152655221584	10	Muscle	-1.19892604794436	0.273103255833428	2	Mutant_2	2.79798705158073	1.1139645768244
CGGCTATGTCTTGAGGTTAGGCGCTAGGCCTATCCT	Mef2	21952	1.51162429273453	0.142079477408819	pass	Balancer	4.74827686586507	6.60484328420867	15	Muscle	-4.43507428294901	-6.90924998175153	4	Visceral	1.42381496009666	4.70278604756186
CGGCTATGCTAATTGCGAAGATGCAACTCCTATCCT	Mef2	2708	0.51630551953726	0.128581925055107	pass	CROSS_Cas9_Balancer	4.42871744701943	3.00889973235153	10	Muscle	-5.83703090857005	-2.94361722952079	3	Cardiac	4.02811080989677	2.31952102909872
CGGCTATGTATAATAGTTAAGCCTACGACCTATCCT	Mef2	25728	1.98522731595743	0.124371956404112	pass	CROSS_Cas9_Balancer	5.14208063512096	4.29354801368214	12	Muscle	-6.09947556723379	-2.14667898957736	3	Cardiac	-0.15142158391636	-4.39767638911417
CGGCTATGGCAAGACCGTAAGCCTACGACCTATCCT	Mef2	23812	1.51829178808582	0.138412645312369	pass	Cas9	6.85916115268666	2.59746738560989	8	Muscle	0.309962118099923	4.3167451308239	0	Mutant_1	4.64689333019096	1.84607430229971
CGGCTATGTCCTCTGCCGAGGCGCTAGGCCTATCCT	Mef2	18144	1.32812472719323	0.149197978466271	pass	CROSS_Cas9_Balancer	4.17324501173069	4.88678211593737	12	Muscle	-5.810766952399	-3.13160547425232	3	Cardiac	4.92194063243706	3.81092746983358
CGGCTATGCGCTTATCGTAGATGCAACTCCTATCCT	Mef2	18047	1.37350653284837	0.145474613686534	pass	Cas9	6.68095048207767	2.8102793180895	8	Muscle	0.581916189447927	2.84897638608733	0	Mutant_1	4.31846124706108	1.32038958798239
CGGCTATGTATAATAGTTTCGTAACGGTCCTATCCT	Mef2	29536	2.02281770514493	0.120284125175903	pass	Cas9	6.755765649579	2.56914789160295	8	Muscle	1.02005231170324	2.77266121655511	0	Mutant_1	4.19036514339287	1.37211819420645
TCCGCGAACAGCTAGCGGCGGAATCTAACCTATCCT	Mef2	22866	1.49414512688051	0.141599093207777	pass	Cas9	6.99311767335987	3.00694423340834	8	Muscle	0.82587868220901	4.19855894797271	0	Mutant_1	4.81162006435234	1.8756234241564
TCCGCGAATCGGATTCGGTACGATCATCCCTATCCT	Mef2	8494	1.19766322760761	0.154549718574109	pass	Cas9	5.01529091542469	2.42401066608225	10	Muscle	-0.979911616629696	1.31116058486865	2	Mutant_2	3.12246806201774	1.28517945538351
TCCGCGAAGCATCGTATGGCGCAATGACCCTATCCT	Mef2	18924	1.28719383795692	0.143909885251079	pass	Cas9	6.75959772921144	2.71280587622843	8	Muscle	0.860018710809776	3.38055040023308	0	Mutant_1	4.45526296672661	1.44495340119192
TCCGCGAAATAAGGACTCAAGCTAGGTTCCTATCCT	Mef2	19140	1.48610107718555	0.131694102938112	pass	CROSS_Cas9_Balancer	4.48002237248429	4.56911759949222	12	Muscle	-5.85176715384831	-2.75000290476718	3	Cardiac	4.90419370708305	3.82572873364279
TCCGCGAAATAAGGACTCTGCGGATAGTCCTATCCT	Mef2	25098	1.65076916495633	0.148679724050432	pass	CROSS_Cas9_Balancer	7.28015053341484	5.5267732466285	4	Muscle	4.96201059903354	-2.90422914827241	1	Somatic	7.19405681667167	2.08115621338675
TCCGCGAATGCGACCTCTTGCTACGGTCCCTATCCT	Mef2	20212	1.78542815457861	0.136247292774168	pass	Cas9	6.60587746752473	2.61095533478381	8	Muscle	-0.0492926885172266	2.54695889509664	0	Mutant_1	4.35866577205498	1.39584525357077
TCCGCGAATGCGACCTCTGCGCAATGACCCTATCCT	Mef2	6320	0.608965068587364	0.170608640807316	pass	Cas9	4.5986332956633	2.59203542605777	10	Muscle	-1.02354681274477	0.435811396184688	2	Mutant_2	3.05056101856071	1.31121845970938
TCCGCGAACTATATAGCCGCGCAATGACCCTATCCT	Mef2	16704	1.60760011025704	0.138355019696789	pass	Cas9	6.75361303139707	2.77111007358741	8	Muscle	0.837054609988757	2.73734983662702	0	Mutant_1	4.31869251308281	2.0554786516268
TCCGCGAATATTGCTGGATGCGGATAGTCCTATCCT	Mef2	21687	1.34276675954463	0.135298980435382	pass	Cas9	6.83554310573507	3.13764831848657	8	Muscle	-0.299347771787044	4.75311816688222	0	Mutant_1	4.92872602519829	1.691458065613
TCCGCGAATTGCGAGCATAAGCTAGGTTCCTATCCT	Mef2	16224	1.48539479105599	0.126491940445429	pass	CROSS_Cas9_Balancer	7.22168116906343	4.9655016690041	4	Muscle	3.88441280520391	-2.1047584141763	1	Somatic	6.61042625484306	0.590552617414686
TCCGCGAAATTCTTAGCTTTCTACCTCACCTATCCT	Mef2	6986	0.815058890197602	0.158993422933943	pass	Cas9	4.98974960644902	2.4961445154713	10	Muscle	-0.729225259354531	1.83386605230204	2	Mutant_2	3.25058371600944	1.34394856224844
TCCGCGAACTACTAATAAACTGAGCGACCCTATCCT	Mef2	28978	1.50033726241912	0.1544183483711	pass	CROSS_Cas9_Balancer	7.06706355849211	5.39418457717548	4	Muscle	4.54873393867471	-3.03856645941521	1	Somatic	7.09297258434135	2.48101957569906
TCCGCGAACTACTAATAATGATACTCAACCTATCCT	Mef2	13367	0.962703683686903	0.152663781525146	pass	Balancer	4.95065739270572	6.45178841674838	15	Muscle	-4.28128602209981	-6.43647550332446	4	Visceral	1.16822487888176	4.89713342915365
TCCGCGAATTCCGTCGACTGCTACGGTCCCTATCCT	Mef2	20353	1.32607746900266	0.14826776277158	pass	CROSS_Cas9_Balancer	6.9257575545235	4.75122564878078	4	Muscle	3.36762479547125	-1.4251067143109	1	Somatic	5.9822781759246	0.115612567021343
TCCGCGAACTCGTCGTAGCTTAATCTTGCCTATCCT	Mef2	13307	1.03781480148809	0.169466106778644	pass	CROSS_Cas9_Balancer	4.64656849664043	4.71042493914751	12	Muscle	-6.02800188601168	-2.3586902214874	3	Cardiac	5.50025255260307	3.46436985264608
TCCGCGAAATTATGCAAGCTTAATCTTGCCTATCCT	Mef2	11218	1.16167314805319	0.14866785079929	pass	CROSS_Cas9_Balancer	4.40521427954915	2.37928721653338	10	Muscle	-1.68674629533688	0.0941363898064487	2	Mutant_2	3.02339274463493	1.21654136906454
TCCGCGAATTGATACGATGCGCAATGACCCTATCCT	Mef2	26369	1.28021333570361	0.152173913043478	pass	Balancer	7.1005817914867	5.52693365766457	4	Muscle	4.92024553052609	-2.83543634269761	1	Somatic	6.84468395290214	1.07166524658987
TCCGCGAAGTAGGCTGCAGCGCAATGACCCTATCCT	Mef2	16485	1.42573236736355	0.144064726482309	pass	CROSS_Cas9_Balancer	6.76295317833617	3.81437059270834	4	Muscle	3.55882170247455	-1.15647579697333	1	Somatic	4.70526058254082	0.0614334834654058
TCCGCGAATGATATTGCGAAGCTAGGTTCCTATCCT	Mef2	7156	0.475910212613507	0.136084774121584	pass	Cas9	4.79606810137182	2.58353653562926	10	Muscle	-0.646525735357103	0.879748032626226	2	Mutant_2	3.35646016177971	1.40043314228842
TCCGCGAACTAATTGCGAGTCGAAGCAGCCTATCCT	Mef2	23837	1.30998886769538	0.157190635451505	pass	Cas9	6.09146464552899	2.72028849389575	8	Muscle	0.759960717291479	2.39229460264611	0	Mutant_1	4.36534196910698	1.53867336045096
TCCGCGAATTGGCAAGCCTAGACTAGTCCCTATCCT	Mef2	44309	1.5688020356149	0.139822690247964	pass	CROSS_Cas9_Balancer	4.65355535675804	6.44312395715675	15	Muscle	-4.99963257990691	-6.47221607583107	4	Visceral	1.49965960559685	4.62931831608603
TCCGCGAAGCAAGACCGTGTCGAAGCAGCCTATCCT	Mef2	19570	1.33780305387896	0.154323499491353	pass	CROSS_Cas9_Balancer	4.2004448268684	5.019209749847	12	Muscle	-5.78259307869543	-3.11801399856679	3	Cardiac	4.9269917684539	3.77186449299643
TCCGCGAAGTAGGATAAGTAGACTAGTCCCTATCCT	Mef2	3442	0.422765563472726	0.152199074074074	pass	Balancer	4.36031740252258	2.68188438900966	10	Muscle	-1.46733889172783	0.352594250755457	2	Mutant_2	2.88603217181999	1.17439873944113
TCCGCGAACGCTTATCGTGATTACCGGACCTATCCT	Mef2	34252	2.05467954804294	0.129798797409806	pass	CROSS_Cas9_Balancer	6.64308462885201	4.25264314209019	4	Muscle	3.22849565809891	-1.71464704462782	1	Somatic	5.60115367946464	0.445232321127149
TCTCGCGCTCGCCGCCGGCGTTCTATCACCTATCCT	Mef2	12204	1.13778435521185	0.155392156862745	pass	CROSS_Cas9_Balancer	4.27515509601544	4.66434151391317	12	Muscle	-5.68656589302288	-3.0016102731512	3	Cardiac	4.90837795314628	3.79946335087607
TCTCGCGCGCTAACGGATAGGCGAGAGCCCTATCCT	Mef2	15165	1.37991064481139	0.144019955363004	pass	Balancer	7.32211601572154	4.84564996274597	4	Muscle	4.21371297293926	-1.5597409521068	1	Somatic	6.5071280675872	0.482893158300611
TCTCGCGCCCGTATGATTGCGCAATGACCCTATCCT	Mef2	1754	0.319227861568255	0.154897494305239	pass	CROSS_Cas9_Balancer	6.60085478491657	3.90874203003301	4	Muscle	3.93260471254947	-2.95874554908498	1	Somatic	5.85056573924858	0.108822763516399
TCTCGCGCCTAAGCCTTGCTTAATCTTGCCTATCCT	Mef2	12217	0.718892376446323	0.161752728457403	pass	Balancer	7.60200036756165	5.31049296193197	4	Muscle	4.9230655588865	-2.5318474861353	1	Somatic	6.79289133128959	0.882962603672239
TCTCGCGCCTATATAGCCCTTAATCTTGCCTATCCT	Mef2	14422	1.26022618037121	0.152549398922205	pass	CROSS_Cas9_Balancer	6.75480706023418	4.35848483794823	4	Muscle	3.09553305803868	-1.26278818918281	1	Somatic	5.52562315044243	-0.0336653398435389
TCTCGCGCTGATTAGGTATTGAGAGAGTCCTATCCT	Mef2	8052	1.08715500422039	0.166501486620416	pass	Cas9	6.14544608052481	2.69747228516612	8	Muscle	-0.535983175677076	2.28082530755405	2	Mutant_2	3.88200742778618	1.35832997093985
TCTCGCGCTGATTAGGTACCTCCGACGGCCTATCCT	Mef2	10787	1.12524431031801	0.160436713545522	pass	Cas9	6.5619699585649	2.89096716668086	8	Muscle	-0.505152609780933	2.04487135938624	2	Mutant_2	4.0841601568206	1.69378240834067
TCTCGCGCAACGCGCAGATTGAGAGAGTCCTATCCT	Mef2	5424	0.34779878158688	0.2	pass	Cas9	4.7295813630002	2.52012859974298	10	Muscle	-1.35842707584682	0.688089478512513	2	Mutant_2	3.08071453151543	1.28110690842459
TCTCGCGCATTCTTAGCTACTGAGCGACCCTATCCT	Mef2	7782	1.09307502167089	0.160975609756098	pass	CROSS_Cas9_Balancer	7.35161808421485	4.66890643197867	4	Muscle	-0.333336740208459	1.80524631715832	2	Mutant_2	5.54581434306938	0.0653647450644696
TCTCGCGCTGGACGACTACCTCCGACGGCCTATCCT	Mef2	7320	0.89509569530336	0.163348786473957	pass	CROSS_Cas9_Balancer	7.14578172912262	4.41269087280395	4	Muscle	3.89832018769743	-1.27847643578395	1	Somatic	5.77881652889091	0.332993154032918
TCTCGCGCCTACTAATAATCGTCCTTCGCCTATCCT	Mef2	12028	0.907269342253476	0.159946905591505	pass	CROSS_Cas9_Balancer	6.64899179175509	4.26995557583827	4	Muscle	3.52679799090081	-1.32005686664805	1	Somatic	4.75559074458916	-0.0894844489257609
TCTCGCGCCCAGATACGGCCTCCGACGGCCTATCCT	Mef2	9570	0.906327794854128	0.169134515119917	pass	CROSS_Cas9_Balancer	7.39722037594721	5.48926954642952	4	Muscle	4.37279721424278	-2.88046148941062	1	Somatic	6.93847448406059	2.55713113079855
TCTCGCGCGCTTGAAGAGTGATACTCAACCTATCCT	Mef2	12632	1.00667493362641	0.162691517927658	pass	CROSS_Cas9_Balancer	7.27450255283259	4.79874614916972	4	Muscle	3.95120016481466	-2.11586465536659	1	Somatic	6.28392488536674	0.361229722007009
TCTCGCGCAGCCGTAGTTTGATACTCAACCTATCCT	Mef2	10423	1.02328600170193	0.152977216159295	pass	Balancer	6.64914075045595	4.49967947587457	4	Muscle	3.52393137579056	-1.272965430576	1	Somatic	4.35273344096977	-0.143076817886141
TCTCGCGCTTCCGTCGACAAGCTAGGTTCCTATCCT	Mef2	12702	1.08926939006664	0.156367628607277	pass	Balancer	7.1050171471686	4.64950208368673	4	Muscle	3.35175777909771	-1.5267848219419	1	Somatic	4.66060335216362	-0.22104040850809
TCTCGCGCATTATGCAAGTCCGCGGACTCCTATCCT	Mef2	12587	1.14442128310209	0.15452818239392	pass	CROSS_Cas9_Balancer	7.04433800113461	4.38941992035415	4	Muscle	3.71530272363318	-1.0069744799899	1	Somatic	5.79718238887626	0.0785388244230474
TCTCGCGCATTATGCAAGGCGCAATGACCCTATCCT	Mef2	3662	0.276702230381795	0.244964616222101	pass	Cas9	5.81297370033253	3.0014290025058	8	Muscle	-0.212605033579456	2.54058230365994	2	Mutant_2	3.32280809459526	1.51566370259115
TCTCGCGCTTGATACGATCTTAATCTTGCCTATCCT	Mef2	13604	1.27982940951145	0.160128805620609	pass	Cas9	6.3761011973329	2.77065422512281	8	Muscle	0.909804631521482	2.92111964861878	0	Mutant_1	4.06409103450615	1.25840826760122
TCTCGCGCGACTGGACCACTTAATCTTGCCTATCCT	Mef2	27464	1.73304512000051	0.15730663183863	pass	Balancer	4.82208233320897	4.50405509554404	12	Muscle	-5.50503035218513	-2.21127712820379	3	Cardiac	5.07391483363945	3.40454324017355
TCTCGCGCTGGTTGCCGTTGCTACGGTCCCTATCCT	Mef2	21156	1.3350810467671	0.141565413958745	pass	CROSS_Cas9_Balancer	7.15166048686823	4.85794883170619	4	Muscle	4.32235765666578	-1.98835865727796	1	Somatic	6.04407531795341	0.657297213180753
TCTCGCGCCATAGCGACCATCGAGATGACCTATCCT	Mef2	14286	1.08897099012641	0.152665364219927	pass	Cas9	6.70678639394696	2.78535010546212	8	Muscle	0.738342729569545	2.92321106495485	0	Mutant_1	4.93838340816337	1.62255604992697
TCTCGCGCCATAGCGACCGTAGGCAATTCCTATCCT	Mef2	13762	0.900815805465255	0.155597447795824	pass	CROSS_Cas9_Balancer	7.02594821383393	4.5370297135203	4	Muscle	3.6738101304663	-0.966524288819824	1	Somatic	5.89985019740898	0.791777033909055
TCTCGCGCTTGGCAAGCCAGGCGCTAGGCCTATCCT	Mef2	12582	1.31621124923512	0.137351308485329	pass	Balancer	7.55492717175697	5.22275067298404	4	Muscle	4.33029243118123	-2.45718941816131	1	Somatic	6.56617862758476	0.647803623779508
TCTCGCGCTATAATAGTTGTCGAAGCAGCCTATCCT	Mef2	17148	1.24932752881968	0.152082848498953	pass	Balancer	6.9516774892117	4.48845272050169	4	Muscle	3.93408775159813	-1.38548194114886	1	Somatic	5.34063846645195	0.244570132895204
TCTCGCGCTATAATAGTTAGATGCAACTCCTATCCT	Mef2	28835	1.49429103789132	0.16612490490352	pass	Cas9	5.1335322593188	4.29535651866459	12	Muscle	-5.9776909352321	-2.09954036292783	3	Cardiac	5.90962822017509	3.19080193768332
TCTCGCGCGCAAGACCGTAAGCCTACGACCTATCCT	Mef2	21787	1.01502129157257	0.150649826102874	pass	Cas9	4.60538815192777	4.62572972144525	12	Muscle	-6.10491594813589	-2.30637078286839	3	Cardiac	5.28332407054741	3.59508045445273
TCTCGCGCGTAGGATAAGTCGTCGGAACCCTATCCT	Mef2	13694	1.38474264619231	0.14639475600874	pass	Balancer	5.96481321589214	3.7501691710328	4	Muscle	3.18991486501304	-1.15683140776589	1	Somatic	4.32146579799492	-0.149338136808184
TCTCGCGCCGCTTATCGTAGGCGCTAGGCCTATCCT	Mef2	26898	1.47333500109649	0.131869761922421	pass	CROSS_Cas9_Balancer	4.91937251133403	6.44567190214608	15	Muscle	-4.42286572028167	-6.61883383882143	4	Visceral	1.50071723041374	4.96261270771811
TCTCGCGCCGCTTATCGTAAGCCTACGACCTATCCT	Mef2	15743	1.41925845259008	0.152753108348135	pass	Cas9	5.73837701711397	2.84922304086061	10	Muscle	-0.416997091254861	1.94635648434054	2	Mutant_2	4.0765016752227	1.39215048085043
TCTCGCGCCATAGCGACCTCGTAACGGTCCTATCCT	Mef2	53490	1.69327745360399	0.158421716235259	pass	Balancer	7.23459860576454	5.34850221638023	4	Muscle	4.93423128472246	-2.66427094462934	1	Somatic	6.88237173137504	1.08345599900076
TCTCGCGCTCCGGCTTATGAGATGCATGCCTATCCT	Mef2	18796	1.30193669982832	0.143128562381254	pass	Balancer	7.44014921164374	5.30228059644418	4	Muscle	4.33900549868697	-2.47733798997442	1	Somatic	6.76700574931938	0.73047919998953
TCTCGCGCTCCGGCTTATTCGTAACGGTCCTATCCT	Mef2	1912	0.389387081084986	0.252861602497399	pass	CROSS_Cas9_Balancer	4.80768035811933	2.43752703870488	10	Muscle	-0.876511977598577	0.359740663605065	2	Mutant_2	3.13197619495232	1.3168197465975
TCTCGCGCGTAGGATAAGGATTACCGGACCTATCCT	Mef2	28282	1.97419292823384	0.142426367461431	pass	CROSS_Cas9_Balancer	6.76907035363359	4.40684496438978	4	Muscle	3.50788080959721	-1.76494585247045	1	Somatic	6.26512748775322	0.328076605303975
AGCGATAGCGAATGGAGCTTGGTAGTCGCCTATCCT	Mef2	28332	1.06961716699582	0.168058381867939	pass	Cas9	3.84131481490995	4.91946612426552	12	Muscle	-6.12100502259497	-2.75151030815164	3	Cardiac	4.96263105449516	3.70160039196798
AGCGATAGCGAATGGAGCGGCCGTCAACCCTATCCT	Mef2	8460	0.818783737910292	0.170051960321209	pass	Cas9	3.93924756784193	4.9103782889725	12	Muscle	-6.11377677435023	-2.64624987954932	3	Cardiac	5.07980806407768	3.7041762662966
AGCGATAGGGTTATCGAACAGCCGGCTTCCTATCCT	Mef2	15330	1.48717772289618	0.15	pass	Balancer	7.4123567284139	5.37262516592432	4	Muscle	4.75524532965821	-2.48538915290308	1	Somatic	6.83610469875175	0.639034707649442
AGCGATAGCGAATGGAGCTCAAGATAGTCCTATCCT	Mef2	25177	1.69743248715758	0.121664298120954	pass	CROSS_Cas9_Balancer	6.82785556876386	4.77419704110645	4	Muscle	3.67515923161464	-2.08275538064824	1	Somatic	4.74647409496147	0.282045934899541
AGCGATAGGCATCGTATGAAGCTAGGTTCCTATCCT	Mef2	2270	0.198949692654929	0.254163014899211	pass	Cas9	4.48851759249104	2.29208607994363	10	Muscle	-0.825126622124283	0.201470862631423	2	Mutant_2	3.15189392146904	1.46714719067404
AGCGATAGCCGTATGATTGGAGTTGCGTCCTATCCT	Mef2	21554	1.25124770012438	0.138568129330254	pass	CROSS_Cas9_Balancer	6.57706138022381	4.43463008862517	4	Muscle	3.61760312298811	-1.92351781651892	1	Somatic	6.28879959163505	0.826546032531949
AGCGATAGTGCGACCTCTAAGCTAGGTTCCTATCCT	Mef2	48694	1.05445412259411	0.158747652869622	pass	CROSS_Cas9_Balancer	4.04753676565468	4.99517058310436	12	Muscle	-5.92381671969422	-3.35322753748703	3	Cardiac	4.89630634364921	3.63018377552816
AGCGATAGCTAAGCCTTGCTTAATCTTGCCTATCCT	Mef2	13408	0.924541024555453	0.152338530066815	pass	Cas9	6.24394526076168	2.61899624771273	8	Muscle	-0.843791126995585	2.91928362326657	0	Mutant_1	3.65211946544487	1.35687955151388
AGCGATAGAATACGATAATTCTACCTCACCTATCCT	Mef2	14220	1.89740291402653	0.139915966386555	pass	CROSS_Cas9_Balancer	6.97280935299242	4.17112254223367	4	Muscle	3.97044011822982	-1.25277607836616	1	Somatic	5.57716018733818	0.296232719524595
AGCGATAGTGATTAGGTAACTGAGCGACCCTATCCT	Mef2	12403	1.19332825181183	0.152422340254305	pass	Cas9	4.80814418522794	4.56629573276123	12	Muscle	-6.15829523326744	-2.42994924766256	3	Cardiac	5.55440265712578	3.46761949787924
AGCGATAGTGATTAGGTATGAGGAATCACCTATCCT	Mef2	17102	1.30208811009635	0.140827023878858	pass	CROSS_Cas9_Balancer	7.57365891465908	5.20970665412694	4	Muscle	4.7896290643916	-2.12648800911612	1	Somatic	6.50694591579277	0.379187454088422
AGCGATAGTGATTAGGTATCGTCCTTCGCCTATCCT	Mef2	13131	1.37252013306546	0.150318858184027	pass	Cas9	6.5667904671359	2.76359166176865	8	Muscle	0.55769536558606	2.96092335820956	0	Mutant_1	4.44806081828911	1.72789402733633
AGCGATAGTAGTAAGCCGTGATACTCAACCTATCCT	Mef2	18185	1.45893064423341	0.142418594452363	pass	CROSS_Cas9_Balancer	6.49727965481169	3.20738161897343	8	Muscle	1.31565297517144	3.63211701735172	0	Mutant_1	4.47226125774223	1.89435442219565
AGCGATAGCGTTACCGCTTGAGGAATCACCTATCCT	Mef2	24255	1.23026960284238	0.147841076998851	pass	CROSS_Cas9_Balancer	6.61458866805484	4.97165934779423	4	Muscle	4.36523672577478	-2.69082359981736	1	Somatic	6.3626812177642	1.20688601265738
AGCGATAGCTACTAATAATGATACTCAACCTATCCT	Mef2	19271	1.163597467421	0.170443961502639	pass	CROSS_Cas9_Balancer	4.59264717391115	4.6872880282263	12	Muscle	-5.92846191223167	-2.5194936398814	3	Cardiac	5.17668277797539	3.67632945309469
AGCGATAGCCAGATACGGACTGAGCGACCCTATCCT	Mef2	19334	1.58771002028991	0.161310323447349	pass	CROSS_Cas9_Balancer	6.23630557921837	5.66619412461989	4	Muscle	-4.19828699514996	-6.51042749472837	4	Visceral	1.27414483604271	5.31202228794882
AGCGATAGGCTTGAAGAGCATTGACGCTCCTATCCT	Mef2	5692	0.435828397403481	0.189141856392294	pass	CROSS_Cas9_Balancer	4.61132146463495	2.31391580617106	10	Muscle	-1.29731288209547	-0.0043543698223687	2	Mutant_2	2.80196291980583	1.07226284275839
AGCGATAGGCTTGAAGAGTGATACTCAACCTATCCT	Mef2	14931	1.40134516425721	0.159604330971795	pass	CROSS_Cas9_Balancer	4.84129510426299	6.60883902464917	15	Muscle	-4.40872876033981	-6.61791669358155	4	Visceral	1.18011636314232	5.35254772435019
AGCGATAGCTCGTCGTAGTGCGGATAGTCCTATCCT	Mef2	22992	1.33311429091761	0.136682546556951	pass	Cas9	6.6399515717066	2.47229305088608	8	Muscle	0.746868661787402	2.55825389937861	0	Mutant_1	4.57433206615288	1.82340868244955
AGCGATAGATTATGCAAGCTTAATCTTGCCTATCCT	Mef2	18886	1.13799630363613	0.146477392218717	pass	Cas9	7.06116748310964	2.77517316776717	8	Muscle	-0.432373632099365	4.73310551831698	0	Mutant_1	4.93340522823173	1.59186537991354
AGCGATAGAGTCCGCTGCTCCGCGGACTCCTATCCT	Mef2	12226	1.22216142067171	0.161211529066927	pass	Cas9	6.3507386011077	2.63074379747753	8	Muscle	-0.629918740195055	2.95896828920197	0	Mutant_1	4.1784361082061	1.2719503236849
AGCGATAGAGTCCGCTGCTGGCAGCTCGCCTATCCT	Mef2	19346	1.51798391607529	0.151624177631579	pass	Balancer	7.50175411320111	5.06048907295267	4	Muscle	4.29454022810727	-2.43023697963382	1	Somatic	6.50628931102592	0.366357449992391
AGCGATAGTGATATTGCGAAGCTAGGTTCCTATCCT	Mef2	4470	0.22622656610137	0.209167779261237	pass	Cas9	4.73816199371383	2.27761064053557	10	Muscle	-0.972085225380593	0.510660722718851	2	Mutant_2	2.8875699716552	1.19014604817221
AGCGATAGTCCGGCTTATATCGAGATGACCTATCCT	Mef2	21610	1.08413850753849	0.172960029471358	pass	CROSS_Cas9_Balancer	7.50198218533322	4.51481770506478	4	Muscle	3.66588051401569	-2.19651780090907	1	Somatic	6.56916124400932	0.336038221224042
AGCGATAGTCTTGAGGTTGTAGGCAATTCCTATCCT	Mef2	24948	1.64111405485632	0.142914107983093	pass	Balancer	5.10013838731553	4.32406862955165	12	Muscle	-6.1092923354116	-2.15277306499303	3	Cardiac	5.18882877406914	3.61194856892416
AGCGATAGCTAATTGCGATCGTCGGAACCCTATCCT	Mef2	19965	1.58042770432543	0.13237639553429	pass	CROSS_Cas9_Balancer	6.72807612971876	3.98011341664235	4	Muscle	-2.01890872667488	0.875745999196005	2	Mutant_2	5.50443775234062	0.219625402792188
AGCGATAGTTGGCAAGCCGTAGGCAATTCCTATCCT	Mef2	71160	1.71648214305756	0.146901514939374	pass	CROSS_Cas9_Balancer	5.07355034617974	6.25044323620327	15	Muscle	-4.56993956200376	-7.01430117707032	4	Visceral	1.54884357032616	5.15900858174154
AGCGATAGTCCTCTGCCGGTAGGCAATTCCTATCCT	Mef2	36574	1.97664963365723	0.139357648339684	pass	CROSS_Cas9_Balancer	6.94051466063293	3.32712585100672	8	Muscle	3.70432982830581	-1.00665642074755	1	Somatic	5.03936225948173	0.95087452660391
AGCGATAGCGCTTATCGTGTCGAAGCAGCCTATCCT	Mef2	23976	1.85457609343482	0.146355636725884	pass	CROSS_Cas9_Balancer	7.281934949363	4.64971281193123	4	Muscle	3.60519214223658	-1.82574798252582	1	Somatic	6.1293752866729	0.320237178905698
AGCGATAGCATAGCGACCGATTACCGGACCTATCCT	Mef2	31967	1.62402623887048	0.156623521397164	pass	Cas9	5.24424175659763	2.60420760316354	10	Muscle	-1.09113922475604	0.485946070430871	2	Mutant_2	3.72753841457207	1.28750904331991
AGCGATAGTCTTGAGGTTTCGTAACGGTCCTATCCT	Mef2	31614	1.91607702461706	0.136255479023168	pass	CROSS_Cas9_Balancer	6.86009738089231	4.73022525795719	4	Muscle	4.85639999375304	-2.43119904658025	1	Somatic	6.7297752576812	1.17740543614218
AGCGATAGGCAAGACCGTGATTACCGGACCTATCCT	Mef2	34944	1.63415403313122	0.139258420605718	pass	Cas9	4.48499149632242	6.54622787818916	15	Muscle	-5.01786309667923	-6.77875896957826	4	Visceral	1.36278385696251	4.22234161625692
ATTACTCGTCGCCGCCGGCGTTCTATCAGGCTCTGA	Mef2	9091	1.12311169849828	0.132762782532368	pass	CROSS_Cas9_Balancer	7.40036308255745	4.76227766063064	4	Muscle	4.16647227084511	-1.67231092099196	1	Somatic	6.33772928294975	0.681297619446012
ATTACTCGTCGCCGCCGGATGACTGATCGGCTCTGA	Mef2	5370	1.26196824702967	0.144341372912801	pass	CROSS_Cas9_Balancer	7.22886993309413	4.75141868048465	4	Muscle	4.47394075895494	-1.40940227207545	1	Somatic	6.74803716716606	1.23315079937765
ATTACTCGCTAGCCAGCCTCGTTAGAGCGGCTCTGA	Mef2	7486	1.55715794117044	0.149213962163602	pass	CROSS_Cas9_Balancer	7.04873258135418	4.2019465008418	4	Muscle	4.1906808417188	-1.14914553902589	1	Somatic	5.41061670360405	0.0614118469793523
ATTACTCGCGAATGGAGCTCGTTAGAGCGGCTCTGA	Mef2	6094	1.08590496369408	0.136824877250409	pass	Cas9	6.26622163986886	3.92596460327935	4	Muscle	1.14545067269043	2.94184955825976	0	Mutant_1	4.30468923625786	1.80995007286856
ATTACTCGTCGGATTCGGAGGCGAGAGCGGCTCTGA	Mef2	7200	0.863464590587561	0.142580823431887	pass	Balancer	6.9684461522359	4.18043798728223	4	Muscle	3.63563677130556	-1.82418778610952	1	Somatic	5.69134647426445	0.134134987919422
ATTACTCGGGTTATCGAACAGAGAGGTCGGCTCTGA	Mef2	942	0.18038876782761	0.298097251585624	pass	Cas9	4.30490141851014	2.43825023030141	10	Muscle	-1.53722105673928	0.757784123040596	2	Mutant_2	2.98307020244438	1.0915675355036
ATTACTCGATGGCGCCTGTAATTGACCTGGCTCTGA	Mef2	8470	1.28685382374495	0.147521728917078	pass	Balancer	7.74303625524313	5.24619160129357	4	Muscle	4.90844391658405	-2.89725297149598	1	Somatic	6.99255306300957	1.2156428886492
ATTACTCGCAGCTAGCGGTAATTGACCTGGCTCTGA	Mef2	7616	0.872523792441774	0.151792724417692	pass	Cas9	6.53354983579876	2.65314515979037	8	Muscle	-0.53773529964351	3.38616214288189	0	Mutant_1	4.40029747066337	1.67506058941671
ATTACTCGCAGCTAGCGGCAGCCGGCTTGGCTCTGA	Mef2	6390	1.47379712479983	0.135371179039301	pass	CROSS_Cas9_Balancer	6.11881055353521	4.32742818574702	4	Muscle	3.13066248028779	-0.483214056387018	1	Somatic	5.02815753993828	0.0036926610309804
ATTACTCGCGAATGGAGCCAGAGAGGTCGGCTCTGA	Mef2	10271	1.3031904550758	0.14892379290285	pass	Cas9	6.83583482881605	2.41026934332484	8	Muscle	1.00063049448102	3.43424416858184	0	Mutant_1	4.4606455045684	2.04331405888388
ATTACTCGAAGTAGCTCACAGAGAGGTCGGCTCTGA	Mef2	10515	1.27603867005919	0.154225085259568	pass	Cas9	6.64472014628128	3.38416733193382	8	Muscle	1.25107498375815	3.711511707497	0	Mutant_1	4.33726579723198	2.01026113758871
ATTACTCGAAGTAGCTCATTAATTAGCCGGCTCTGA	Mef2	2768	0.254834608784319	0.195965417867435	pass	Cas9	4.78190121150727	2.33674717790524	10	Muscle	-0.803167594765586	0.62633473560935	2	Mutant_2	3.37375218448479	1.21864732037375
ATTACTCGGCGGCTGCGGTGCGGATAGTGGCTCTGA	Mef2	2642	0.442538447271959	0.196981132075472	pass	Cas9	4.33833564241189	2.32826683688626	10	Muscle	-1.33106849577408	0.916092877030475	2	Mutant_2	2.9861069398864	1.22084232102224
ATTACTCGTTCGAATATTTCCGCGGACTGGCTCTGA	Mef2	10345	1.56289869974561	0.142472083172892	pass	Balancer	7.57420579660638	5.21991276446398	4	Muscle	4.18121459745081	-2.40268102816568	1	Somatic	6.80015737590629	0.755959112747403
ATTACTCGTTGCGAGCATTGCGGATAGTGGCTCTGA	Mef2	3870	0.523315692273764	0.193930041152263	pass	Cas9	4.91532858267417	2.61507384808581	10	Muscle	-0.828957506120118	1.49552702176096	2	Mutant_2	3.19725520191032	1.38626690636465
ATTACTCGCGTTACCGCTCATTGACGCTGGCTCTGA	Mef2	6424	0.896767778316241	0.162472817645231	pass	CROSS_Cas9_Balancer	7.49858675596894	5.49103064743475	4	Muscle	4.85592041170424	-2.24433314665577	1	Somatic	6.78153688487846	0.661062617405149
ATTACTCGCTACTAATAACATTGACGCTGGCTCTGA	Mef2	6124	1.0996894445309	0.149054142204827	pass	Balancer	7.16869709278755	4.74760481612572	4	Muscle	3.56506266556852	-1.80659349908733	1	Somatic	5.24652940807182	-0.0869922446172511
ATTACTCGTTCCGTCGACTGCTACGGTCGGCTCTGA	Mef2	6888	1.27720926911361	0.155272305909618	pass	CROSS_Cas9_Balancer	7.49845265547163	5.14353877045961	4	Muscle	4.02541236145971	-1.33080240391004	1	Somatic	6.23384553966362	0.338143263562414
ATTACTCGTTGATACGATTGCTACGGTCGGCTCTGA	Mef2	2726	0.23891834433369	0.246345029239766	pass	Cas9	4.66766098642319	2.3225631962741	10	Muscle	-1.51988526489676	1.52556640336285	2	Mutant_2	3.48074824390251	1.40529533158133
ATTACTCGGACTGGACCATCCGCGGACTGGCTCTGA	Mef2	10860	1.50724581642227	0.139291613140026	pass	CROSS_Cas9_Balancer	7.24994953829151	5.32972962763593	4	Muscle	5.21654841176417	-2.86765911009124	1	Somatic	7.18572170314628	2.0858057333071
ATTACTCGAGTCCGCTGCGCGCAATGACGGCTCTGA	Mef2	7282	0.8285029359699	0.168767123287671	pass	CROSS_Cas9_Balancer	4.71254871964794	6.58364401485692	15	Muscle	-4.64010594264262	-6.63704701232951	4	Visceral	1.34004289684135	4.51004083882162
ATTACTCGCTAATTGCGAAGGCGCTAGGGGCTCTGA	Mef2	8400	1.93233497627357	0.146856465005931	pass	Cas9	7.04014134219527	2.9345226434251	8	Muscle	1.15891256833419	3.68916988997729	0	Mutant_1	4.52591592845756	1.72361942063162
ATTACTCGTATAATAGTTAGATGCAACTGGCTCTGA	Mef2	4027	0.801654873702738	0.169306930693069	pass	CROSS_Cas9_Balancer	4.90260460867994	2.87967219712033	10	Muscle	-0.81210245509691	0.370759852530603	2	Mutant_2	3.05449158725578	1.12244297991583
ATTACTCGGCAAGACCGTAGATGCAACTGGCTCTGA	Mef2	8050	0.837815169008864	0.148377508050533	pass	CROSS_Cas9_Balancer	6.86231579350398	4.54927466127781	4	Muscle	3.52798563490204	-2.00649637027742	1	Somatic	5.88209850368339	0.196773790373298
ATTACTCGCGCTTATCGTTAGACTAGTCGGCTCTGA	Mef2	7670	1.65746138588487	0.136210033792566	pass	Cas9	6.28829625303939	3.20160742731843	8	Muscle	0.888496277233406	2.84143373140909	0	Mutant_1	3.00304133472282	-1.21219913233927
ATTACTCGCGCTTATCGTGAGATGCATGGGCTCTGA	Mef2	6678	1.02778296061295	0.185790725326992	pass	Balancer	4.90709360688611	2.3924804257608	10	Muscle	-1.78480415542294	0.0629473394699853	2	Mutant_2	3.05271012363273	1.33407672177145
TCCGGAGACTAGCCAGCCTCGTTAGAGCGGCTCTGA	Mef2	8916	1.21273175319473	0.141964285714286	pass	Cas9	6.95266818104336	2.49068994838158	8	Muscle	0.547721459331001	4.00379564125343	0	Mutant_1	4.56204969463188	1.98620804081747
TCCGGAGACTAGCCAGCCATGACTGATCGGCTCTGA	Mef2	2244	0.647149667257438	0.140319715808171	pass	Cas9	6.07336571145702	2.75785357723167	8	Muscle	-0.675457406162608	0.80561784165073	2	Mutant_2	3.38710028705437	1.35423775444815
TCCGGAGACAGCTAGCGGCCTAGACGAGGGCTCTGA	Mef2	2978	1.0721336663309	0.129530201342282	pass	Balancer	7.13370116348183	4.74489407711112	4	Muscle	4.13839378519727	-1.73519571421857	1	Somatic	5.74887401637871	-0.0328748481433665
TCCGGAGATCGGATTCGGCTCTAACTCGGGCTCTGA	Mef2	8412	1.44647940984587	0.129475930756462	pass	CROSS_Cas9_Balancer	4.97376896688273	6.11208993374455	15	Muscle	-5.88690092481633	-2.49645584302799	3	Cardiac	4.77783424434501	3.89690836201498
TCCGGAGAGGTTATCGAATACGATCATCGGCTCTGA	Mef2	8750	0.801140651847939	0.163218913389407	pass	CROSS_Cas9_Balancer	4.70237627241348	4.55934450175217	12	Muscle	-5.99270131443866	-2.2406564576027	3	Cardiac	5.1869924741729	3.65931161175558
TCCGGAGAATTCTTAGCTTTCTACCTCAGGCTCTGA	Mef2	4889	1.19790608562312	0.151836734693878	pass	CROSS_Cas9_Balancer	6.87860395119088	4.82473854080407	4	Muscle	4.23733029422891	-1.22956739205421	1	Somatic	5.5301845746978	0.50987030993292
TCCGGAGATGGACGACTATGAGGAATCAGGCTCTGA	Mef2	2988	0.631697466228898	0.161096256684492	pass	CROSS_Cas9_Balancer	5.26202158671018	2.65256775123925	10	Muscle	-0.895923037892485	1.36970969499128	2	Mutant_2	3.49332887706596	1.30658765564749
TCCGGAGACGCTTATCGTATCGAGATGAGGCTCTGA	Mef2	5822	1.12742012194439	0.153267191241875	pass	Cas9	6.57206811554747	2.83469826402759	8	Muscle	0.840483495977131	3.09363062555192	0	Mutant_1	4.27042419490654	1.62306900749991
TCCGGAGACGCTTATCGTAGGCGCTAGGGGCTCTGA	Mef2	6288	0.741968919682296	0.136795440151995	pass	CROSS_Cas9_Balancer	7.2406531929722	5.20451725681947	4	Muscle	4.31826184315931	-2.32589873086444	1	Somatic	6.82681209621269	1.16815765629599
TCCGGAGATAAGTCCTGAATCGAGATGAGGCTCTGA	Mef2	5394	0.8751652831856	0.16007393715342	pass	Cas9	4.46357930162366	6.55185936792944	15	Muscle	-5.12147260713154	-6.64687503772558	4	Visceral	1.526999302481	4.43551119099447
CGCTCATTTCGGATTCGGTCGTTAGAGCGGCTCTGA	Mef2	3770	0.53251139180923	0.185714285714286	pass	Cas9	6.17389186525562	3.12752650829826	8	Muscle	-0.927248482414249	3.59705090200543	0	Mutant_1	4.093809433554	1.52586014996359
CGCTCATTGGTTATCGAATTGGTAGTCGGGCTCTGA	Mef2	2408	0.535292930395455	0.183707398171239	pass	Balancer	6.28192566269321	3.62975088833206	8	Muscle	-5.89129637728895	-3.14487250234996	3	Cardiac	4.82359869060356	3.57486422787497
CGCTCATTGGTTATCGAAGGCCGTCAACGGCTCTGA	Mef2	14796	0.889341395899869	0.173690588393699	pass	Balancer	4.68277862661239	4.91044053476876	12	Muscle	-5.79113822135468	-3.23450734313966	3	Cardiac	4.86933929500419	3.78256519566366
CGCTCATTGGTTATCGAACGTTCTATCAGGCTCTGA	Mef2	4662	1.0967789905841	0.131905781584582	pass	Balancer	7.22586945418769	5.2009829307225	4	Muscle	4.04328114093217	-1.29798227663473	1	Somatic	5.92386276302177	0.00826986561605578
CGCTCATTGCTAACGGATTTGGTAGTCGGGCTCTGA	Mef2	9654	1.1462355769258	0.165357585779248	pass	CROSS_Cas9_Balancer	7.38371057583126	4.66269401065056	4	Muscle	2.61875376251278	-0.996890956430969	1	Somatic	5.47952014980156	-0.0485916541974818
CGCTCATTTCGCCGCCGGTTGGTAGTCGGGCTCTGA	Mef2	13057	0.906900261092993	0.180387963952956	pass	CROSS_Cas9_Balancer	7.64871601600953	5.18072701557046	4	Muscle	5.23612164525444	-2.05564751707087	1	Somatic	7.143454380606	1.81101961861441
CGCTCATTTCGCCGCCGGGGCCGTCAACGGCTCTGA	Mef2	4166	0.357111169310238	0.17680881648299	pass	CROSS_Cas9_Balancer	7.53152291035807	5.37381852817696	4	Muscle	5.40013511366073	-2.1913951121104	1	Somatic	7.02567894038994	1.74843259583304
CGCTCATTTTATTGAGGCCGTTCTATCAGGCTCTGA	Mef2	9348	0.810310151399112	0.163004053765735	pass	CROSS_Cas9_Balancer	6.4150889392377	3.09275383458145	8	Muscle	3.31859362668806	-0.769814188369221	1	Somatic	4.44497091350395	0.967325766189786
CGCTCATTGGTTATCGAATAATTGACCTGGCTCTGA	Mef2	8945	1.0880476349864	0.165590919207656	pass	Cas9	6.81485417332333	2.39034758586281	8	Muscle	0.514497837496797	2.9337581516512	0	Mutant_1	4.46968013820488	1.63564868698904
CGCTCATTGCTAACGGATCAGAGAGGTCGGCTCTGA	Mef2	12372	0.752734326378409	0.157996456756321	pass	CROSS_Cas9_Balancer	6.81459699270127	3.59871758238499	4	Muscle	4.09822607844423	-0.92365153332879	1	Somatic	5.28880912837822	0.730724413498136
CGCTCATTTCGCCGCCGGCAGAGAGGTCGGCTCTGA	Mef2	5986	0.810376602339423	0.167389129709903	pass	Cas9	6.3205099929504	2.70948415240553	8	Muscle	0.0713232280684633	2.76407160108235	0	Mutant_1	4.16322738704521	1.36597879658529
CGCTCATTTAGGTAACTTTCAAGATAGTGGCTCTGA	Mef2	5844	0.734298201706241	0.129648584100989	pass	Balancer	7.6772171011797	5.12343929500376	4	Muscle	4.29132930302356	-2.57820665882685	1	Somatic	5.2360099035247	-0.0159943508069789
CGCTCATTTTATTGAGGCTTAATTAGCCGGCTCTGA	Mef2	7840	1.25951005590575	0.164505466564963	pass	Balancer	7.44610702754184	5.33746339119903	4	Muscle	4.44162674650897	-2.14488975171013	1	Somatic	6.61657459316093	0.643045086963865
CGCTCATTGCGCTATGGTTAATTGACCTGGCTCTGA	Mef2	6244	1.60097096138751	0.172468859789205	pass	Cas9	4.14842239405379	4.6530256096142	12	Muscle	-5.3345250819358	-2.31418017851071	3	Cardiac	4.77065498409111	3.74786575566122
CGCTCATTGCGGCTGCGGCTTAATCTTGGGCTCTGA	Mef2	5268	1.27646318287416	0.159288687097995	pass	Cas9	6.07649415580885	2.76239475513662	8	Muscle	-0.423358755678502	1.91760676802642	2	Mutant_2	4.21923763332207	1.37581892739126
CGCTCATTCATTATTATTTGGCAGCTCGGGCTCTGA	Mef2	5878	0.657162025049743	0.169606512890095	pass	Balancer	7.31187968033853	5.14670563842825	4	Muscle	5.1570088723068	-2.04059943510147	1	Somatic	6.78674585399467	0.996456403835508
CGCTCATTATTCTTAGCTACTGAGCGACGGCTCTGA	Mef2	1160	0.366667535766483	0.198275862068966	pass	CROSS_Cas9_Balancer	4.52342862671982	2.48232832252987	10	Muscle	-0.473170173291236	0.0605105672901634	4	Visceral	1.26707381782371	4.09696062336752
CGCTCATTCGTTACCGCTCATTGACGCTGGCTCTGA	Mef2	4626	0.679067386573376	0.178756476683938	pass	Cas9	6.64486087841629	2.43052011083406	8	Muscle	-0.584743660550303	2.73266904626628	0	Mutant_1	4.28868372020561	2.01275892983267
CGCTCATTTTCCGTCGACGCGCAATGACGGCTCTGA	Mef2	5714	0.96405866888154	0.175916230366492	pass	Cas9	5.66544709453957	2.75483193012151	10	Muscle	-0.842546553022258	3.81591314235276	0	Mutant_1	4.50328046855766	1.49702425728628
CGCTCATTGACTGGACCAAAGCTAGGTTGGCTCTGA	Mef2	4521	0.470549669300787	0.198943661971831	pass	CROSS_Cas9_Balancer	5.12301656796048	2.64476002398712	10	Muscle	-0.795975346195311	1.66303421078002	2	Mutant_2	3.46881277141411	1.30382402668783
CGCTCATTTGGTTGCCGTTGGCAGCTCGGGCTCTGA	Mef2	7970	1.03483815467541	0.171	pass	CROSS_Cas9_Balancer	7.36019882210286	5.18529173785966	4	Muscle	4.82964527661283	-1.71084522255129	1	Somatic	6.21976167735893	0.561679978473874
CGCTCATTGCAAGACCGTGTAGGCAATTGGCTCTGA	Mef2	6978	1.45096383361215	0.150414641120961	pass	Cas9	5.59915385748142	3.10865592069403	10	Muscle	-0.609830407434136	1.82008649546416	2	Mutant_2	4.5524914937957	2.06746359597036
CGCTCATTGTAGGATAAGAAGCCTACGAGGCTCTGA	Mef2	14622	1.61498116009041	0.156429156429156	pass	CROSS_Cas9_Balancer	7.03444547110088	4.36464703813744	4	Muscle	3.50741939196303	-1.02614816337791	1	Somatic	5.86497289714653	0.215136003299447
CGCTCATTTCCTCTGCCGTCGTCGGAACGGCTCTGA	Mef2	5220	0.850183222495383	0.163921869015703	pass	CROSS_Cas9_Balancer	7.38156872534367	4.32936426996	4	Muscle	3.14978039464068	-0.981064407869411	1	Somatic	5.99134285030205	0.0658220169980252
CGCTCATTCGCTTATCGTGTCGAAGCAGGGCTCTGA	Mef2	4498	0.809430179168308	0.189249222567748	pass	Cas9	5.91948070327063	2.70226513775203	8	Muscle	-0.590269190386106	1.71663138957938	2	Mutant_2	4.42434007701713	2.17895658741781
CGCTCATTTCTTGAGGTTTCGTAACGGTGGCTCTGA	Mef2	10543	1.26452617941386	0.166478342749529	pass	Cas9	6.67822587943509	2.73299356498232	8	Muscle	0.327203343104799	3.05353236625284	0	Mutant_1	4.34457571086723	1.24002142678091
GAGATTCCTCGGATTCGGCCTAGACGAGGGCTCTGA	Mef2	2702	0.806906677913867	0.170118343195266	pass	Cas9	6.27989943972285	3.57390168492713	4	Muscle	-0.141123443122576	2.3745521717864	0	Mutant_1	4.23801834163505	2.03226025830099
GAGATTCCATGGCGCCTGCTCCATCGAGGGCTCTGA	Mef2	1050	0.371811029034286	0.196190476190476	pass	CROSS_Cas9_Balancer	7.01559732307095	3.96266654396582	4	Muscle	-6.27549195987304	-2.52484716886761	0	Mutant_1	6.34559232768852	2.97641452084372
GAGATTCCATGGCGCCTGGGCCGTCAACGGCTCTGA	Mef2	5256	0.865498452756602	0.156036446469248	pass	Cas9	6.40974375855282	2.50045502098391	8	Muscle	0.453565109865894	3.13753366341989	0	Mutant_1	4.40144998607475	1.44177504311392
GAGATTCCCTAGCCAGCCATGACTGATCGGCTCTGA	Mef2	4272	0.993212658672033	0.172960372960373	pass	CROSS_Cas9_Balancer	7.48636707691527	4.69708255615361	4	Muscle	4.23562323141208	-1.35120091718988	1	Somatic	6.13334638652641	0.316298220856878
GAGATTCCCGAATGGAGCCCTAGACGAGGGCTCTGA	Mef2	2032	0.38710646544566	0.154527559055118	pass	Cas9	6.71070711770962	3.43872166592578	8	Muscle	-0.229655324915988	1.7876350293231	2	Mutant_2	4.39948637065727	1.88887758980581
GAGATTCCCGAATGGAGCATGACTGATCGGCTCTGA	Mef2	7266	1.16912873643949	0.169454346037839	pass	Balancer	4.93790592949251	6.38305209247595	15	Muscle	-4.25225044987305	-6.33221382982028	4	Visceral	1.00008673248131	3.80364163647482
GAGATTCCAAGTAGCTCATTGGTAGTCGGGCTCTGA	Mef2	5526	0.90799994624078	0.161255411255411	pass	Balancer	7.52459809279475	5.18092897452908	4	Muscle	4.77363006040098	-1.93034075341569	1	Somatic	5.82589752254326	0.136825515507551
GAGATTCCTTATTGAGGCTCGTTAGAGCGGCTCTGA	Mef2	5690	1.21696722148003	0.180672268907563	pass	Cas9	5.80430635989801	3.46548844780676	12	Muscle	0.925070170735771	2.65563650912775	0	Mutant_1	2.57636243877251	-0.859361212150363
GAGATTCCGCGCTATGGTCGGAATCTAAGGCTCTGA	Mef2	4644	0.454777069127997	0.131986242476354	pass	Cas9	7.43213614566548	5.15842775907674	4	Muscle	4.81947469584868	-1.66766395982208	1	Somatic	6.87437755641777	1.90395899544546
GAGATTCCTCGGATTCGGTCAAGATAGTGGCTCTGA	Mef2	7402	1.25661361441496	0.140970350404313	pass	Cas9	6.93852140864318	2.4004223246641	8	Muscle	-0.353315161645626	3.72425966925192	0	Mutant_1	4.54039318141777	1.95114835034201
GAGATTCCGGTTATCGAATCAAGATAGTGGCTCTGA	Mef2	8732	1.53893023719098	0.124114285714286	pass	Balancer	7.17126599835578	5.36719730705436	4	Muscle	4.12994621151338	-1.76515965645234	1	Somatic	6.18725616512138	0.835629124744626
GAGATTCCGGTTATCGAATAATTGACCTGGCTCTGA	Mef2	12444	1.02176178753181	0.170481831279014	pass	Cas9	6.3488512378689	2.579340541196	8	Muscle	-0.558523292529631	3.92342092645014	0	Mutant_1	4.5032127576812	1.41570444832632
GAGATTCCGCTAACGGATCAGAGAGGTCGGCTCTGA	Mef2	8195	1.36613875233094	0.138132295719844	pass	Balancer	4.8354316844253	6.44511143289447	15	Muscle	-4.27756736468242	-6.78936685465378	4	Visceral	1.44759935912926	4.81282671223471
GAGATTCCTCGCCGCCGGCTCTAACTCGGGCTCTGA	Mef2	8064	0.655597891469187	0.157086223984143	pass	CROSS_Cas9_Balancer	4.55806761251123	6.51604933143654	15	Muscle	-4.70353968139228	-6.70058728286414	4	Visceral	1.41468865451652	4.96810968647787
GAGATTCCCGAATGGAGCAGGCGAGAGCGGCTCTGA	Mef2	10430	1.12357662052274	0.151816443594646	pass	Cas9	6.86703632170227	2.5243795874509	8	Muscle	0.28415350877852	4.40468921594302	0	Mutant_1	4.63646394786674	1.84330483208487
GAGATTCCAAGTAGCTCACAGAGAGGTCGGCTCTGA	Mef2	2336	0.547038959826019	0.204448246364414	pass	Cas9	4.58353992850084	2.39413285839526	10	Muscle	-0.743856529933572	-0.000718833628073012	2	Mutant_2	2.97982055721123	1.05907668600866
GAGATTCCTTCGAATATTCTTAATCTTGGGCTCTGA	Mef2	7796	1.33561414711241	0.149897854954035	pass	Cas9	6.66223819547274	2.98146755235662	8	Muscle	0.241916121473096	3.19657578374862	0	Mutant_1	4.49174434718925	1.72699745426962
GAGATTCCTTGCGAGCATTGCGGATAGTGGCTCTGA	Mef2	973	0.236202837603429	0.319672131147541	pass	Balancer	5.2428203842881	2.63750928440653	8	Muscle	-1.71127692136433	-0.0289357377048693	2	Mutant_2	2.83065588054497	-0.267268578902987
GAGATTCCAGATTACGTTTGATACTCAAGGCTCTGA	Mef2	9280	0.932900621535563	0.142549989249624	pass	Balancer	4.74672348279566	6.63008546928942	15	Muscle	-4.72679681678139	-6.77511941407291	4	Visceral	1.2557123380645	4.33981092701742
GAGATTCCTGATTAGGTATGATACTCAAGGCTCTGA	Mef2	4281	1.15222058308697	0.130780009341429	pass	Balancer	7.13535168383555	4.71052785626697	4	Muscle	4.38331476169188	-1.45131375392975	1	Somatic	6.68649227199394	0.73156460057089
GAGATTCCTGGACGACTACCTCCGACGGGGCTCTGA	Mef2	6046	1.29090868706153	0.150445397558562	pass	Cas9	6.90919590360309	2.66394955608343	8	Muscle	0.688812187735065	3.66823595385377	0	Mutant_1	4.58783227977592	1.96229429970572
GAGATTCCTTCCGTCGACAAGCTAGGTTGGCTCTGA	Mef2	11592	1.53415829687937	0.17515868931206	pass	Cas9	5.92157008792444	3.24093762121028	4	Muscle	-0.691829726074993	1.04044259552885	2	Mutant_2	3.52032119808037	1.29870076905081
GAGATTCCTTCCGTCGACTGGCAGCTCGGGCTCTGA	Mef2	6900	1.80005099958736	0.156511695062085	pass	CROSS_Cas9_Balancer	7.23249680462951	5.14271188675071	4	Muscle	4.48236311292932	-2.41568530052817	1	Somatic	6.77015811977226	1.14085628519842
GAGATTCCGACTGGACCATGGCAGCTCGGGCTCTGA	Mef2	7342	1.00423055474769	0.175672006516427	pass	CROSS_Cas9_Balancer	7.17771355127477	4.65997424128609	4	Muscle	4.74570611718264	-1.86951087385239	1	Somatic	5.65427333888847	0.286514048083516
GAGATTCCTCCGGCTTATAAGCCTACGAGGCTCTGA	Mef2	1856	0.238954743662788	0.13778256189451	pass	Cas9	4.59258790100105	2.58187158656692	10	Muscle	-0.760897995848795	0.44887358168453	2	Mutant_2	3.21649295863945	1.35176141987631
GAGATTCCGTAGGATAAGAGATGCAACTGGCTCTGA	Mef2	7454	1.32689491721033	0.157360406091371	pass	CROSS_Cas9_Balancer	6.6662911988524	2.45544540609532	8	Muscle	0.594269623242034	2.58528174740567	0	Mutant_1	3.88379509029228	1.29847236405203
GAGATTCCACGGCGTTAATCGTCGGAACGGCTCTGA	Mef2	7548	0.855869483486052	0.176813128639492	pass	CROSS_Cas9_Balancer	7.25992391536127	4.42776931505406	4	Muscle	4.76347690523512	-1.48034872688715	2	Mutant_2	6.34751779613334	0.47756337056944
GAGATTCCACGGCGTTAAAGATGCAACTGGCTCTGA	Mef2	9014	1.31933656180966	0.151856763925729	pass	CROSS_Cas9_Balancer	6.89437559516669	4.00268958170824	4	Muscle	2.96521497434464	-1.08158041762724	1	Somatic	4.68303663310844	0.658501346214506
GAGATTCCTAAGTCCTGAGATTACCGGAGGCTCTGA	Mef2	10464	1.12552469508023	0.164705882352941	pass	Cas9	6.501443802966	2.47803823503181	8	Muscle	-0.0103684610547602	3.36400150259361	0	Mutant_1	4.14133054790336	1.28361328373739
ATTCAGAAGGTTATCGAATTGGTAGTCGGGCTCTGA	Mef2	11495	1.10534679894043	0.163661581137309	pass	CROSS_Cas9_Balancer	5.86477617666772	3.71168976033612	4	Muscle	-1.61494606111669	0.981745000566204	2	Mutant_2	3.54617220935661	-0.124444763557223
ATTCAGAAGGTTATCGAAGGCCGTCAACGGCTCTGA	Mef2	3850	0.519397044622679	0.160871821484172	pass	CROSS_Cas9_Balancer	5.79727416373317	3.3598280350552	4	Muscle	-1.69678336754415	1.05294728744237	2	Mutant_2	3.50732690868217	1.37486596833059
ATTCAGAATCGCCGCCGGTTGGTAGTCGGGCTCTGA	Mef2	876	0.406738889385018	0.164009111617312	pass	Cas9	6.06667022336344	2.67420336296957	8	Muscle	-0.106545812944207	3.64239922304216	0	Mutant_1	4.13587314662773	2.26387270222494
ATTCAGAATCGCCGCCGGGGCCGTCAACGGCTCTGA	Mef2	5760	0.895958487638218	0.145876645876646	pass	Cas9	6.94017872940068	2.53650763134146	8	Muscle	-0.610272762386492	4.68301960978568	0	Mutant_1	4.40776092586357	1.78226085434744
ATTCAGAAATGGCGCCTGCGTTCTATCAGGCTCTGA	Mef2	3488	0.44983563855178	0.144819690898683	pass	CROSS_Cas9_Balancer	7.48584199010626	5.41126407730184	4	Muscle	4.63350477724849	-1.68283104750308	1	Somatic	6.87654811916191	1.01219447384665
ATTCAGAACTAGCCAGCCGGCCGTCAACGGCTCTGA	Mef2	11534	2.13167737799913	0.141251728907331	pass	CROSS_Cas9_Balancer	4.41439669932079	4.92793175271633	12	Muscle	-5.87626901610407	-2.73782650066558	3	Cardiac	4.831038780783	3.8007851434786
ATTCAGAATAGGTAACTTCTCCATCGAGGGCTCTGA	Mef2	9570	1.18578055194854	0.154853460818957	pass	Balancer	7.50735667433067	4.92265566666323	4	Muscle	4.55356429015848	-2.15335212682697	1	Somatic	6.23717577037651	0.597114552362653
ATTCAGAATAGGTAACTTTTGGTAGTCGGGCTCTGA	Mef2	8385	1.27880912935239	0.150916448464651	pass	Balancer	7.39934907895035	5.17594189128596	4	Muscle	3.68221664616737	-1.72165964582866	1	Somatic	5.42790157375175	0.973749179943296
ATTCAGAAAAGTAGCTCACGTTCTATCAGGCTCTGA	Mef2	5032	0.472772125108451	0.183980967486122	pass	Balancer	6.79475457770703	4.90412123833301	4	Muscle	3.99159684794915	-2.69825194176195	1	Somatic	6.67663557109672	2.65415628681967
ATTCAGAATTATTGAGGCCTCCATCGAGGGCTCTGA	Mef2	13507	1.14054671679268	0.167158889545186	pass	CROSS_Cas9_Balancer	7.10992828743706	4.69676092049956	4	Muscle	5.08822595346372	-2.05357798052346	1	Somatic	6.31792194423515	0.92289521227667
ATTCAGAAGGTTATCGAATTAATTAGCCGGCTCTGA	Mef2	22128	0.997479468319688	0.157093986316169	pass	CROSS_Cas9_Balancer	4.5859283659402	6.69010913843837	15	Muscle	-4.71532400151759	-6.7297204706809	4	Visceral	1.2921040731414	4.14606292973349
ATTCAGAAGGTTATCGAATACGATCATCGGCTCTGA	Mef2	10250	1.81906603654146	0.157526254375729	pass	Cas9	6.74980385030256	3.05577449882097	8	Muscle	0.322506745932119	3.24304407220383	0	Mutant_1	4.37100107250053	2.04546972046682
ATTCAGAAATGGCGCCTGTAATTGACCTGGCTCTGA	Mef2	10059	1.38855330007652	0.147927820741622	pass	CROSS_Cas9_Balancer	7.11087958199002	4.79948899998153	4	Muscle	4.10570915296396	-2.49829200017868	1	Somatic	6.60989887294609	0.763638873203489
ATTCAGAACAGCTAGCGGTTAATTAGCCGGCTCTGA	Mef2	7424	0.971365797591396	0.170685959271168	pass	CROSS_Cas9_Balancer	4.46503664236176	6.63160989710146	15	Muscle	-4.66642284901016	-6.60146181844732	4	Visceral	1.10958988246757	3.87447675000021
ATTCAGAATAGGTAACTTTTAATTAGCCGGCTCTGA	Mef2	7777	1.28010088352943	0.150243153314564	pass	Cas9	6.72714991224003	2.57014164569003	8	Muscle	0.648894708380634	3.097978348598	0	Mutant_1	4.16033823070366	1.37624367008993
ATTCAGAATAGGTAACTTTACGATCATCGGCTCTGA	Mef2	8428	1.09720881411929	0.139815471965933	pass	CROSS_Cas9_Balancer	6.04501022274971	4.17488648305571	4	Muscle	3.81743730788145	-1.3881079314889	1	Somatic	6.46272928294975	0.276112702294084
ATTCAGAACGAATGGAGCTAATTGACCTGGCTCTGA	Mef2	10178	0.949132809501753	0.14856136230182	pass	CROSS_Cas9_Balancer	7.50709372157927	4.81466445292727	4	Muscle	4.17483618711739	-1.93525140347591	1	Somatic	5.82366544780571	0.360363651617261
ATTCAGAATTATTGAGGCTTAATTAGCCGGCTCTGA	Mef2	8616	1.09454533313754	0.163581675150393	pass	Cas9	6.09231040935898	2.98002382650384	8	Muscle	0.34071223323881	3.00537105231956	0	Mutant_1	4.50139696178276	1.68268914948294
ATTCAGAATTATTGAGGCAGGCGAGAGCGGCTCTGA	Mef2	6892	0.851303020800026	0.185238784370478	pass	Balancer	3.91462918115522	4.88415350632653	12	Muscle	-5.14327853645469	-2.57561501257672	3	Cardiac	4.82629091319877	3.60363109837362
ATTCAGAATTATTGAGGCCAGCCGGCTTGGCTCTGA	Mef2	5026	0.920562384661214	0.161764705882353	pass	Cas9	6.78193412033203	3.46127589549049	8	Muscle	-0.00629271080696212	2.63654532840362	0	Mutant_1	4.36207515773613	2.15635212193319
ATTCAGAAGCGCTATGGTTAATTGACCTGGCTCTGA	Mef2	818	0.277319987179118	0.145985401459854	pass	Balancer	5.42828525292426	4.27497532838806	12	Muscle	-6.18355767406862	-2.32661884523858	3	Cardiac	0.14507085857231	5.78607710133383
ATTCAGAAGCATCGTATGTGCGGATAGTGGCTCTGA	Mef2	6266	1.37177817849839	0.14035646085296	pass	Cas9	6.24228854806568	3.53619598796029	4	Muscle	-0.835879213012382	1.08055960537673	2	Mutant_2	3.42524129924614	1.31644936333487
ATTCAGAAATAAGGACTCTGCTACGGTCGGCTCTGA	Mef2	9640	1.15725532742344	0.160041407867495	pass	CROSS_Cas9_Balancer	6.95169445507948	4.61451826259539	4	Muscle	0.650691417549101	3.05017784058595	0	Mutant_1	4.87517911968071	1.89007898102591
ATTCAGAATGCGACCTCTTGGCAGCTCGGGCTCTGA	Mef2	6544	0.855085181984799	0.153658536585366	pass	CROSS_Cas9_Balancer	7.36287061617919	4.87387878783974	4	Muscle	3.37089944345216	-1.19236028853594	1	Somatic	5.37544757900078	0.334958274467679
ATTCAGAATGCGACCTCTTGCTACGGTCGGCTCTGA	Mef2	5532	0.918052069748582	0.165283291230603	pass	CROSS_Cas9_Balancer	7.27657473843191	4.79894230697821	4	Muscle	4.55851225895577	-1.80113717679514	1	Somatic	6.1267250257476	0.283565465911123
ATTCAGAACTAAGCCTTGTGGCAGCTCGGGCTCTGA	Mef2	7724	1.15265337603399	0.14031007751938	pass	Cas9	6.46332858160609	2.44310578410259	8	Muscle	0.694486216193845	2.44034998988571	0	Mutant_1	4.57407791194755	1.96990175972769
ATTCAGAAAGCCGTAGTTTTGAGAGAGTGGCTCTGA	Mef2	6766	1.15540566699311	0.150471142520612	pass	Balancer	7.209868223264	5.04175246498913	4	Muscle	3.95315908503349	-2.20228252044473	1	Somatic	6.0098946767791	0.444737960203382
ATTCAGAACTAACTAGGTAAGCTAGGTTGGCTCTGA	Mef2	8986	0.592708973215329	0.170028818443804	pass	Balancer	4.83237055916048	6.5387758144043	15	Muscle	-4.38411726010452	-6.64170297488413	4	Visceral	1.29239482459862	4.29152878056357
ATTCAGAATGGTTGCCGTTGCGGATAGTGGCTCTGA	Mef2	2110	0.29461496764745	0.217186024551464	pass	Cas9	4.7849591565797	2.72082539852952	10	Muscle	-0.626769141871382	0.858251948048986	2	Mutant_2	3.41091377315361	1.39292820225546
ATTCAGAATCTTGAGGTTATCGAGATGAGGCTCTGA	Mef2	7188	1.37860757774972	0.166805209199224	pass	Cas9	6.60573560654624	2.35909986030138	8	Muscle	1.14509255367191	3.11800909180116	0	Mutant_1	4.14288503703911	1.35882862339804
ATTCAGAAGTAGGATAAGGATTACCGGAGGCTCTGA	Mef2	13964	1.31650057280312	0.149281343389782	pass	CROSS_Cas9_Balancer	7.00581205120879	5.34946165633787	4	Muscle	5.10555402785609	-2.64622654091807	1	Somatic	7.10750419673759	2.32761939297506
GAATTCGTTCGGATTCGGGGCCGTCAACGGCTCTGA	Mef2	8092	0.696498514834718	0.170197044334975	pass	CROSS_Cas9_Balancer	7.50343424871408	4.5661591410533	4	Muscle	4.11026321604085	-1.04885909813573	1	Somatic	5.90766079006035	0.59909971485922
GAATTCGTTCGGATTCGGCCTAGACGAGGGCTCTGA	Mef2	3170	0.881479977144674	0.170025188916877	pass	CROSS_Cas9_Balancer	8.99975807604936	-1.26386059114295	12	Muscle	-5.36635099313343	-2.50266257958208	3	Cardiac	4.8169220167144	3.57354863415548
GAATTCGTTCGCCGCCGGGGCCGTCAACGGCTCTGA	Mef2	12621	0.911106487387669	0.183554292929293	pass	CROSS_Cas9_Balancer	4.8989872125222	6.42097926187432	15	Muscle	-4.24878731698027	-6.19561482713362	4	Visceral	0.6334104019149	4.92784698735067
GAATTCGTCTAGCCAGCCCGTTCTATCAGGCTCTGA	Mef2	6372	0.752548955657555	0.137941820456678	pass	CROSS_Cas9_Balancer	6.41415580892946	4.04831476973972	4	Muscle	2.54548210893599	-1.04096685636374	1	Somatic	2.9045901971801	-0.168598245279101
GAATTCGTTAGGTAACTTTTGGTAGTCGGGCTCTGA	Mef2	1086	0.252479172257354	0.204044117647059	pass	Balancer	4.23238454944828	4.83982605682283	12	Muscle	-5.35445737003119	-2.962587237093	3	Cardiac	1.28347522792656	3.93738158474753
GAATTCGTTAGGTAACTTGGCCGTCAACGGCTCTGA	Mef2	6583	0.695617898193839	0.175757575757576	pass	Balancer	4.97369931255917	5.7094969092925	15	Muscle	-5.21153672962077	-2.82404534092491	3	Cardiac	4.77087814388115	3.7337492300112
GAATTCGTTAGGTAACTTCGTTCTATCAGGCTCTGA	Mef2	3186	0.295317616775235	0.180964308077646	pass	Cas9	4.92407339895637	2.50887638044533	10	Muscle	-0.713771442722127	0.899609013408418	2	Mutant_2	3.11934477863151	1.29071207772085
GAATTCGTCGAATGGAGCCTCCATCGAGGGCTCTGA	Mef2	1080	0.409031117877615	0.211111111111111	pass	Cas9	6.62732507301635	2.44511600518932	8	Muscle	-1.94280449874816	1.1301842826025	2	Mutant_2	4.10595161495048	2.21225102673361
GAATTCGTTTATTGAGGCTTGGTAGTCGGGCTCTGA	Mef2	7169	0.46239732864207	0.218202059560256	pass	CROSS_Cas9_Balancer	6.82690911269901	3.96737031408159	4	Muscle	-1.14258096856374	1.85109334358232	0	Mutant_1	4.77864677486259	0.231683623595926
GAATTCGTTTATTGAGGCCCTAGACGAGGGCTCTGA	Mef2	2060	0.366632922251113	0.193203883495146	pass	CROSS_Cas9_Balancer	7.33662360370726	4.80266625229964	4	Muscle	3.25086265927493	-1.15335623086304	1	Somatic	4.69445259151298	-0.393094103233126
GAATTCGTTTATTGAGGCTCGTTAGAGCGGCTCTGA	Mef2	5072	0.372842813125123	0.201726844583987	pass	Cas9	6.86380053729073	2.61826161344619	8	Muscle	-0.314512137535631	4.12715336862919	0	Mutant_1	4.6080072599395	1.87097640763113
GAATTCGTGCGCTATGGTCTCCATCGAGGGCTCTGA	Mef2	1284	0.238616055992642	0.194099378881988	pass	Balancer	6.23416568800438	3.80758249417273	4	Muscle	-1.6545601958978	-0.00605712292734517	2	Mutant_2	2.49269539890129	-0.99896792639902
GAATTCGTGCTAACGGATTTAATTAGCCGGCTCTGA	Mef2	7402	0.7077751550126	0.175060597899273	pass	Balancer	7.5684211682521	4.79657521700784	4	Muscle	3.89215011200961	-1.8273345228558	1	Somatic	6.03291494426567	0.0601846320469106
GAATTCGTTCGCCGCCGGTCAAGATAGTGGCTCTGA	Mef2	11960	0.623253698469842	0.152807865355774	pass	CROSS_Cas9_Balancer	7.47864425294277	4.90620722275489	4	Muscle	4.7206504510186	-1.62872478976421	1	Somatic	6.74029476222832	0.86522634754965
GAATTCGTATGGCGCCTGTTAATTAGCCGGCTCTGA	Mef2	8227	0.841694543291731	0.188332122972646	pass	Cas9	6.96418989402517	3.04462356677053	8	Muscle	-0.570473545685241	4.65957577502065	0	Mutant_1	4.60088235912163	1.40913875828573
GAATTCGTATGGCGCCTGTACGATCATCGGCTCTGA	Mef2	6824	0.681303730145319	0.175372045520864	pass	CROSS_Cas9_Balancer	6.46289752966279	3.22784205051992	8	Muscle	0.0498860843536866	2.42134808164882	0	Mutant_1	4.24442941722709	1.31326611767599
GAATTCGTATGGCGCCTGTCAAGATAGTGGCTCTGA	Mef2	5691	0.563341453346851	0.141605327725202	pass	Cas9	6.25505314681902	2.4543708934481	8	Muscle	-0.0946787936767828	3.82002145182637	0	Mutant_1	4.53418857631523	1.51550360451529
GAATTCGTCTAGCCAGCCCAGCCGGCTTGGCTCTGA	Mef2	7069	0.607021023970702	0.178662150719729	pass	Cas9	5.66015514221918	2.6810688367426	10	Muscle	0.433581112495935	2.3140823840555	2	Mutant_2	3.90669328746635	1.25629015694449
GAATTCGTCGAATGGAGCAGGCGAGAGCGGCTCTGA	Mef2	9402	0.634890878318578	0.175598390171574	pass	Cas9	4.13934179716341	4.69893877439225	12	Muscle	-5.74743553703961	-3.10987872361379	3	Cardiac	4.96209652004082	3.67916568051169
GAATTCGTAAGTAGCTCACAGCCGGCTTGGCTCTGA	Mef2	5307	0.609481945075203	0.179054054054054	pass	CROSS_Cas9_Balancer	4.30063428975955	4.69073899513775	12	Muscle	-5.44056174862812	-2.53157278188941	3	Cardiac	4.87268049297172	3.81439407597372
GAATTCGTTTATTGAGGCTTAATTAGCCGGCTCTGA	Mef2	6815	0.850054367811969	0.184979544126242	pass	Balancer	7.13086395079145	4.49771159219399	4	Muscle	3.72479930880976	-1.33894693575264	1	Somatic	5.74717409190971	-0.049063424960879
GAATTCGTTTATTGAGGCTCAAGATAGTGGCTCTGA	Mef2	4811	0.589789106534934	0.160795690012433	pass	CROSS_Cas9_Balancer	7.5725644144759	4.8245222144649	4	Muscle	4.46932507600655	-1.50316315925993	1	Somatic	5.83487827358085	0.155746996720153
GAATTCGTGCGGCTGCGGTGCTACGGTCGGCTCTGA	Mef2	5678	0.513441475645237	0.197188049209139	pass	CROSS_Cas9_Balancer	7.07732000198815	4.32787315855675	4	Muscle	3.68251861016758	-1.54015617500581	1	Somatic	6.02860767421562	0.0618057666260922
GAATTCGTTGCGACCTCTGGAGTTGCGTGGCTCTGA	Mef2	16356	1.31601035816805	0.181951219512195	pass	CROSS_Cas9_Balancer	4.2716928672113	4.49643759384398	12	Muscle	-5.27809493759897	-2.38882871118224	3	Cardiac	4.85493928966362	3.67941673527548
GAATTCGTAATACGATAATGATACTCAAGGCTCTGA	Mef2	3543	0.468059359499593	0.178994918125353	pass	Balancer	4.17770961603878	4.59504498525594	12	Muscle	-5.24176002966296	-2.43521314042951	3	Cardiac	4.68162567195732	3.5320502115328
GAATTCGTATTCTTAGCTCATTGACGCTGGCTCTGA	Mef2	4962	0.908726004108255	0.176517893043828	pass	Cas9	6.65760623897211	2.66214380803882	8	Muscle	0.366696001255561	3.01602715913291	0	Mutant_1	4.48002082881767	2.00829144249746
GAATTCGTCGTTACCGCTTTCTACCTCAGGCTCTGA	Mef2	4698	0.427532034128816	0.200849256900212	pass	Cas9	4.64327198436708	4.5151641303964	12	Muscle	-5.64753514115991	-2.40728651317105	3	Cardiac	5.02955562648613	3.67691882382223
GAATTCGTCTACTAATAACCTCCGACGGGGCTCTGA	Mef2	3170	0.509028540162871	0.180163214061519	pass	CROSS_Cas9_Balancer	4.94442237133242	2.41940099857439	10	Muscle	-0.454795015788523	0.919431072500792	2	Mutant_2	2.88030130443413	1.06735589037726
GAATTCGTCTACTAATAATCGTCCTTCGGGCTCTGA	Mef2	4856	0.590728887384887	0.21358024691358	pass	CROSS_Cas9_Balancer	4.73124976971872	6.58320933944047	15	Muscle	-4.57479067347331	-6.62536751332896	4	Visceral	1.43817896423179	4.54299982319662
GAATTCGTCCAGATACGGTGAGGAATCAGGCTCTGA	Mef2	5358	1.14496410364374	0.168777943368107	pass	Balancer	7.24409100685336	5.29748325360892	4	Muscle	4.00554435394165	-2.05240264711558	1	Somatic	5.89417964992363	0.120927300854417
GAATTCGTCCAGATACGGCCTCCGACGGGGCTCTGA	Mef2	2803	0.550466489158482	0.165836298932384	pass	Cas9	4.84606805024555	2.49489346430723	10	Muscle	-0.790399497049525	1.28729185664351	2	Mutant_2	2.92525870380241	1.18648775349447
GAATTCGTTTGATACGATTGGCAGCTCGGGCTCTGA	Mef2	17806	0.979729767393528	0.180078343592613	pass	CROSS_Cas9_Balancer	4.95052960028858	4.33466478317125	12	Muscle	-5.33312029574805	-2.27689598134754	3	Cardiac	4.89196855602104	3.51414545307943
GAATTCGTTGGTTGCCGTTCCGCGGACTGGCTCTGA	Mef2	13907	0.686577113039192	0.182951289398281	pass	CROSS_Cas9_Balancer	4.78659273552298	6.52313488803981	15	Muscle	-4.43183227055296	-6.42439383088942	4	Visceral	1.2150001007064	4.70215757618734
GAATTCGTAACGAATTCGAAGCTAGGTTGGCTCTGA	Mef2	7252	0.840937745565718	0.179346333424883	pass	CROSS_Cas9_Balancer	6.93753133197254	4.18300079498797	4	Muscle	3.34797072531398	-1.0535836589911	1	Somatic	5.19193298396904	-0.110846351281909
GAATTCGTAACGAATTCGTGCGGATAGTGGCTCTGA	Mef2	7040	0.711065322239839	0.187040181097906	pass	Cas9	4.59742386845794	6.59150000881415	15	Muscle	-5.08119806945024	-6.59842257120233	4	Visceral	1.38181514320213	4.26350744496176
GAATTCGTCATAGCGACCATCGAGATGAGGCTCTGA	Mef2	5572	0.560180318785909	0.160042964554243	pass	Cas9	6.1627758425273	2.87431053037754	8	Muscle	-0.372536483200028	4.03028849213089	0	Mutant_1	4.23461658534843	1.31368478070089
GAATTCGTCATAGCGACCGAGATGCATGGGCTCTGA	Mef2	12502	0.889682424703327	0.164363982848976	pass	CROSS_Cas9_Balancer	6.7448560171219	4.06102814053441	4	Muscle	3.26095474891071	-1.13125087488659	1	Somatic	5.40701229152519	-0.0206422614019191
GAATTCGTTTGGCAAGCCTCGTAACGGTGGCTCTGA	Mef2	13890	0.897443971606113	0.179183323814963	pass	CROSS_Cas9_Balancer	4.39659164572959	4.94452739149298	12	Muscle	-5.25322127555464	-2.74601248506098	3	Cardiac	4.90797550258476	3.73541243801901
GAATTCGTTATAATAGTTTCGTAACGGTGGCTCTGA	Mef2	10585	0.996378306837223	0.162834174612077	pass	CROSS_Cas9_Balancer	6.80909986001692	4.50944642974489	4	Muscle	3.44448053455684	-1.12219607062691	1	Somatic	5.00544006404716	-0.140896032945422
GAATTCGTACGGCGTTAAGAGATGCATGGGCTCTGA	Mef2	12462	0.685939520588099	0.174501992031872	pass	CROSS_Cas9_Balancer	7.60713073244263	5.06186047095791	4	Muscle	4.73880556517395	-2.03512660116833	1	Somatic	6.52826625881035	0.687000293834897
CTGAAGCTTCGGATTCGGCCTAGACGAGGGCTCTGA	Mef2	2648	0.666747163271538	0.131221719457014	pass	Cas9	5.20596209672909	3.13002067509002	10	Muscle	-0.374532269443273	0.0235183850780332	2	Mutant_2	3.97717172679741	2.18053015003988
CTGAAGCTGCTAACGGATCGGAATCTAAGGCTCTGA	Mef2	6168	0.844774689843241	0.144426494345719	pass	CROSS_Cas9_Balancer	4.23153728995482	4.80600898459644	12	Muscle	-5.71399736788561	-3.07464927440196	3	Cardiac	4.98103839931328	3.79712041149923
CTGAAGCTATGGCGCCTGCGGAATCTAAGGCTCTGA	Mef2	2890	0.699094661066637	0.142265193370166	pass	Cas9	6.79008939779603	2.61753629626063	8	Muscle	-0.533720206817598	3.29515644264644	0	Mutant_1	4.0838692861541	1.28480215798208
CTGAAGCTTAGGTAACTTTCGTTAGAGCGGCTCTGA	Mef2	11146	1.46628133081964	0.151358112937813	pass	CROSS_Cas9_Balancer	4.67616798263182	4.60633618584665	12	Muscle	-5.92861195348197	-2.69425532903672	3	Cardiac	5.15071184215385	3.65602286587545
CTGAAGCTCGAATGGAGCCTCCATCGAGGGCTCTGA	Mef2	9786	1.82488195349573	0.152656218196621	pass	Cas9	6.64260079947133	2.43455878050793	8	Muscle	0.250082423218738	3.11279198315781	0	Mutant_1	4.39199573573906	1.67325337658713
CTGAAGCTCGAATGGAGCTTGGTAGTCGGGCTCTGA	Mef2	3617	0.774793701467015	0.152999449642267	pass	CROSS_Cas9_Balancer	4.60120634121779	2.48383208671303	10	Muscle	-0.96575939271768	0.302737294622498	2	Mutant_2	2.8577311712249	1.33433564434836
CTGAAGCTCGAATGGAGCGGCCGTCAACGGCTCTGA	Mef2	1140	0.583551758340189	0.124561403508772	pass	CROSS_Cas9_Balancer	4.57257386407219	2.42855528774548	10	Muscle	-0.673208220678846	0.16704811795143	2	Mutant_2	2.91970831928093	1.39785547982046
CTGAAGCTTTATTGAGGCCCTAGACGAGGGCTCTGA	Mef2	2422	0.663808937225186	0.163501238645747	pass	CROSS_Cas9_Balancer	7.2147523601373	5.25006031958415	4	Muscle	4.64287694100673	-2.23101737452149	1	Somatic	6.56190950450737	1.50848360787222
CTGAAGCTTCGGATTCGGCTCTAACTCGGGCTCTGA	Mef2	16921	1.20996329136487	0.165646338591947	pass	Balancer	7.19214194855275	5.69383881784851	4	Muscle	5.16895507561393	-2.80481412356787	1	Somatic	7.13993770656425	2.30858023892233
CTGAAGCTTCGCCGCCGGCAGAGAGGTCGGCTCTGA	Mef2	10188	1.20637547560728	0.160078277886497	pass	CROSS_Cas9_Balancer	6.64584098524848	4.62824853856686	4	Muscle	3.23432404307457	-1.38507596143588	1	Somatic	4.84216291484672	-0.0157542632978236
CTGAAGCTTTATTGAGGCCTCTAACTCGGGCTCTGA	Mef2	8062	1.01720038290578	0.176412289395441	pass	Cas9	6.72401202678882	2.40637868125411	8	Muscle	0.744511295445615	2.8724249264482	0	Mutant_1	4.48464853343803	2.08824010620901
CTGAAGCTTGCGACCTCTAAGCTAGGTTGGCTCTGA	Mef2	10682	1.01377558165728	0.132339235787512	pass	CROSS_Cas9_Balancer	6.73478082616014	4.12855961609372	4	Muscle	3.49207130365025	-0.913170606929	1	Somatic	4.68293172893364	-0.0633392291229045
CTGAAGCTCTAAGCCTTGAAGCTAGGTTGGCTCTGA	Mef2	12342	0.928122236972238	0.166989351403679	pass	CROSS_Cas9_Balancer	6.95782479600367	4.92299321755321	4	Muscle	5.13042253215087	-2.27025585521826	1	Somatic	6.84841949519951	2.49456794987509
CTGAAGCTCTAAGCCTTGTGGCAGCTCGGGCTCTGA	Mef2	10373	1.16960494414784	0.160453497309762	pass	CROSS_Cas9_Balancer	7.14482341539313	3.59677602189929	8	Muscle	4.66472036421952	-1.33733909324978	1	Somatic	6.01462442455131	1.13369019757101
CTGAAGCTTATTGCTGGAAAGCTAGGTTGGCTCTGA	Mef2	11236	1.31135456110321	0.14709013484741	pass	Cas9	4.48095263038217	6.49922375524536	15	Muscle	-5.04489629018497	-6.63088707559931	4	Visceral	1.30781907615501	4.12703545819113
CTGAAGCTAACGCGCAGAACTGAGCGACGGCTCTGA	Mef2	2298	0.667931741182976	0.17319408181027	pass	Cas9	6.83357490124899	3.49778630262272	8	Muscle	-0.578609976715798	4.81844913536408	0	Mutant_1	4.54835063991386	1.45337863694021
CTGAAGCTAGCCGTAGTTACTGAGCGACGGCTCTGA	Mef2	3320	0.641075423356922	0.169277108433735	pass	CROSS_Cas9_Balancer	6.98792927150082	4.86046774351228	4	Muscle	-0.479326885766339	0.143445715979524	2	Mutant_2	1.00687045631248	3.84515245686361
CTGAAGCTCTAACTAGGTTCCGCGGACTGGCTCTGA	Mef2	11604	1.26390396728196	0.161318002402609	pass	CROSS_Cas9_Balancer	7.29967953827942	4.88221661036916	4	Muscle	4.06620692395157	-1.64797385106813	1	Somatic	5.72746879634697	0.373006512029859
CTGAAGCTTGGTTGCCGTTGCTACGGTCGGCTCTGA	Mef2	9582	0.839243462962125	0.198874296435272	pass	Cas9	2.92196972528342	4.99487303286549	12	Muscle	-5.64151688482639	-3.20912840881445	3	Cardiac	4.972067661856	3.60092314015219
CTGAAGCTCTAATTGCGAGTCGAAGCAGGGCTCTGA	Mef2	4578	0.57515346110335	0.183877995642702	pass	Balancer	4.8846348187568	6.52757059163201	15	Muscle	-4.41829125161751	-6.52387700364995	4	Visceral	1.14032799777824	5.0718770814974
CTGAAGCTTATAATAGTTGTAGGCAATTGGCTCTGA	Mef2	9287	1.33727224313815	0.130947278182598	pass	CROSS_Cas9_Balancer	6.88579426660597	4.90944888853804	4	Muscle	4.46032759577964	-2.19542297617093	1	Somatic	6.23266822872001	0.936023552520963
CTGAAGCTCGCTTATCGTAGATGCAACTGGCTCTGA	Mef2	9014	0.932019094797411	0.15287610619469	pass	Balancer	6.43831659386032	4.34155944757278	4	Muscle	3.09482114937772	-1.35755701511722	1	Somatic	5.29146844920952	0.234155048235151
CTGAAGCTCGCTTATCGTAAGCCTACGAGGCTCTGA	Mef2	7596	1.33865260594709	0.148595431871882	pass	Cas9	6.39938743398695	2.44357744306869	8	Muscle	0.486951430833331	2.68352564056289	0	Mutant_1	4.38871223506767	2.02150710354635
CTGAAGCTACGGCGTTAAAGGCGCTAGGGGCTCTGA	Mef2	8081	1.13123229126308	0.147581441263574	pass	Balancer	6.583856053688	4.2658001311699	4	Muscle	3.29866209760476	-1.18204863104496	1	Somatic	5.3760507780059	0.263193328483793
TAATGCGCTTATTGAGGCCTCCATCGAGGGCTCTGA	Mef2	4406	0.529649553446619	0.173736462093863	pass	Balancer	5.19636409512029	2.7032963004081	4	Muscle	-0.501282354371763	0.294821976175985	2	Mutant_2	2.93993289050896	1.31553049813101
TAATGCGCCGAATGGAGCCTCTAACTCGGGCTCTGA	Mef2	5542	0.663075479340277	0.169302659956866	pass	Balancer	6.542749755788	3.79429804366746	4	Muscle	3.38451771216901	-1.08696620767427	1	Somatic	4.61608249721367	-0.152523707048205
TAATGCGCCGAATGGAGCCAGCCGGCTTGGCTCTGA	Mef2	836	0.189024292547861	0.190023752969121	pass	Cas9	4.57989942766291	3.05249206258218	10	Muscle	-1.69562227199724	0.998717838469276	2	Mutant_2	2.74382693347771	1.0348498416979
TAATGCGCTTATTGAGGCTACGATCATCGGCTCTGA	Mef2	6684	0.941627420280335	0.166865315852205	pass	Cas9	6.61198458241073	2.36349295926003	8	Muscle	0.208100296856694	3.26403248390782	0	Mutant_1	4.33232814845878	1.46735246907065
TAATGCGCGCGCTATGGTCTCTAACTCGGGCTCTGA	Mef2	7012	1.50001786894936	0.15798462852263	pass	Cas9	6.60160516128048	2.5765976729338	8	Muscle	0.372773977441654	3.23931005319282	0	Mutant_1	4.18357402858574	1.69622548352072
TAATGCGCCTAAGCCTTGGGAGTTGCGTGGCTCTGA	Mef2	7722	0.940211193920174	0.158955802532954	pass	CROSS_Cas9_Balancer	7.24160704400299	4.45061032698497	4	Muscle	4.00090664833353	-1.24737262431216	1	Somatic	4.55724746761162	0.560452808244916
TAATGCGCCATTATTATTGGAGTTGCGTGGCTCTGA	Mef2	8798	1.29568993551949	0.161494903737259	pass	Balancer	7.09373075831182	5.06697906276051	4	Muscle	4.62697121939901	-1.91137383145991	1	Somatic	6.71442491588432	0.638538498981687
TAATGCGCAGATTACGTTTCGTCCTTCGGGCTCTGA	Mef2	9342	1.24842034999128	0.16894489534387	pass	Cas9	4.65833562899711	4.80977490742787	12	Muscle	-5.83607949951605	-2.53120656756812	3	Cardiac	5.07825119075615	3.71796019802878
TAATGCGCTGATTAGGTATTGAGAGAGTGGCTCTGA	Mef2	12500	1.10589477365689	0.155378486055777	pass	CROSS_Cas9_Balancer	7.11347190240829	3.97718861411988	4	Muscle	3.83518035306944	-0.916277341663829	1	Somatic	6.11620933589775	0.51709042917082
TAATGCGCAACGCGCAGATCGTCCTTCGGGCTCTGA	Mef2	6556	1.16365965139354	0.177635588056063	pass	CROSS_Cas9_Balancer	6.77534212628163	3.54443606061935	4	Muscle	-0.551907912748064	2.6720027549055	0	Mutant_1	4.75827152309257	0.205428444399329
TAATGCGCTAGTAAGCCGTGAGGAATCAGGCTCTGA	Mef2	4668	0.865088679243002	0.156049593843523	pass	CROSS_Cas9_Balancer	7.39391356558327	5.48290470626081	4	Muscle	4.27846463121709	-2.07553771934679	1	Somatic	6.72859842357475	0.829133648975583
TAATGCGCATTCTTAGCTTCGTCCTTCGGGCTCTGA	Mef2	1720	0.34715213875723	0.198375870069606	pass	Cas9	4.52526903639143	2.26244589089121	10	Muscle	-1.00955454494559	0.824257098448654	2	Mutant_2	2.94554740962822	1.18157525788138
TAATGCGCATTCTTAGCTTGATACTCAAGGCTCTGA	Mef2	3934	1.30479898183407	0.141696292534281	pass	Cas9	6.5898803753777	3.09370112308749	8	Muscle	1.27095545729189	3.7163460664486	0	Mutant_1	4.53609497127373	1.97064371834585
TAATGCGCCCAGATACGGCCTCCGACGGGGCTCTGA	Mef2	9315	1.22993789592087	0.14466352336048	pass	CROSS_Cas9_Balancer	7.27521594466573	4.87545256973543	4	Muscle	3.96381249079537	-2.35854042286004	1	Somatic	6.7138159948333	0.963301200969907
TAATGCGCGCTTGAAGAGTTGAGAGAGTGGCTCTGA	Mef2	8087	0.8594709717578	0.177137225917714	pass	CROSS_Cas9_Balancer	6.9227772593902	4.35528351004947	4	Muscle	3.26694740068047	-1.11481928861347	1	Somatic	5.04002077159721	-0.120351921216754
TAATGCGCAGCCGTAGTTTTGAGAGAGTGGCTCTGA	Mef2	2091	0.292486546691605	0.212989493791786	pass	Balancer	4.62392556815735	2.19643647108811	10	Muscle	-1.69025749794834	0.887283607651763	2	Mutant_2	3.10751397189934	1.16732891331503
TAATGCGCAGCCGTAGTTCATTGACGCTGGCTCTGA	Mef2	7184	0.886765609478663	0.168102250625174	pass	CROSS_Cas9_Balancer	7.49915773806998	5.4828914577758	4	Muscle	4.92258939877577	-2.68692216518738	1	Somatic	7.00254041728813	1.58287950287649
TAATGCGCTTGATACGATTGCGGATAGTGGCTCTGA	Mef2	7752	1.18324821236908	0.163701985047693	pass	CROSS_Cas9_Balancer	7.21430590357205	5.00792934474227	4	Muscle	4.74368775292712	-1.86615387661637	1	Somatic	6.2269390302642	0.861967284782621
TAATGCGCTTGATACGATGCGCAATGACGGCTCTGA	Mef2	3773	0.408132140707608	0.220401691331924	pass	Cas9	5.25151409782945	2.83783996583163	10	Muscle	-0.548412277568026	2.42622421711644	2	Mutant_2	3.79630071697075	1.96455772648642
TAATGCGCGACTGGACCATGGCAGCTCGGGCTCTGA	Mef2	7760	1.23672637622287	0.151849948612539	pass	Balancer	7.27750981593484	5.18447658804904	4	Muscle	4.05758514982597	-2.45580204491155	1	Somatic	6.40428001460869	0.702861566646787
TAATGCGCGACTGGACCATGCTACGGTCGGCTCTGA	Mef2	8190	0.995249543851024	0.180535279805353	pass	CROSS_Cas9_Balancer	4.8753234520656	6.48254815963523	15	Muscle	-4.25154081572115	-6.31226294610645	4	Visceral	1.1239950138076	5.26028164158651
TAATGCGCTGATATTGCGCTTAATCTTGGGCTCTGA	Mef2	6630	1.09242694748516	0.157657657657658	pass	Cas9	6.62852143460048	2.46697069055309	8	Muscle	0.582068819382067	2.8838502257027	0	Mutant_1	4.20029432353813	1.98033507595846
TAATGCGCTCCGGCTTATTAGACTAGTCGGCTCTGA	Mef2	7092	1.13852957273331	0.161644607152915	pass	CROSS_Cas9_Balancer	6.69684556734254	4.52737730175841	4	Muscle	3.61151973825939	-1.20700782556879	1	Somatic	5.41122848567802	0.314243767960759
TAATGCGCGTAGGATAAGGATTACCGGAGGCTCTGA	Mef2	3580	0.239365429606196	0.209856035437431	pass	Cas9	4.34335663912641	2.30878218759406	10	Muscle	-0.816307810725186	0.0851898174817176	2	Mutant_2	2.79057008800346	1.08292873631308
TAATGCGCTAAGTCCTGAGATTACCGGAGGCTCTGA	Mef2	17729	1.38682997590801	0.166274245991703	pass	CROSS_Cas9_Balancer	4.71129270740744	6.59082077938714	15	Muscle	-4.31103928759003	-6.82686105534962	4	Visceral	1.53111786422569	4.79629667530844
TAATGCGCACGGCGTTAAGATTACCGGAGGCTCTGA	Mef2	18157	0.804214715475009	0.183043049622083	pass	Cas9	5.02679627397657	4.29245211258776	12	Muscle	-5.69352184581155	-2.40352551192088	3	Cardiac	6.09294492778618	3.11889274845907
CGGCTATGCAGCTAGCGGATGACTGATCGGCTCTGA	Mef2	4324	0.941643045335416	0.142197599261311	pass	Cas9	6.50726306564256	2.75811032439417	8	Muscle	1.07490113073438	2.88206196058218	0	Mutant_1	3.939916439627	2.27222617398092
CGGCTATGTTATTGAGGCTTGGTAGTCGGGCTCTGA	Mef2	2584	0.811553586829599	0.156346749226006	pass	Balancer	7.46552785200758	5.64567662280681	4	Muscle	3.63343279995032	-2.37337217077557	1	Somatic	6.74099762019951	2.71498878727743
CGGCTATGGCGGCTGCGGTGCTACGGTCGGCTCTGA	Mef2	9630	1.15802353666877	0.162487046632124	pass	CROSS_Cas9_Balancer	4.75649658644429	6.60788465810676	15	Muscle	-4.56359597063613	-6.77301862591322	4	Visceral	1.33676571426231	4.40681370030233
CGGCTATGAGTTGAATCATGGCAGCTCGGGCTCTGA	Mef2	7162	1.14044012028488	0.134336677814939	pass	CROSS_Cas9_Balancer	7.0059762071188	4.82420698747809	4	Muscle	4.06428942975185	-2.0738563670178	1	Somatic	6.62864334163505	1.31286855469534
CGGCTATGCTAAGCCTTGTCCGCGGACTGGCTCTGA	Mef2	11393	1.86783941496265	0.143381068808942	pass	Balancer	7.33273499424456	4.8816137349287	4	Muscle	3.93139378544429	-1.40866621261406	1	Somatic	6.90658266124565	1.15925629864523
CGGCTATGTTGCGAGCATTGCGGATAGTGGCTCTGA	Mef2	5974	0.687585253693051	0.151484818151485	pass	CROSS_Cas9_Balancer	5.50439171722186	6.21632629487462	15	Muscle	-4.16777522378967	-6.452676934667	4	Visceral	1.25433249053795	5.3490348650057
CGGCTATGCATTATTATTTCCGCGGACTGGCTCTGA	Mef2	1630	0.230718570456117	0.2203182374541	pass	Cas9	4.62399689561175	2.55143180314232	10	Muscle	-1.80655625679975	1.06344354722331	2	Mutant_2	3.5429859834655	1.98685236702749
CGGCTATGAGATTACGTTACTGAGCGACGGCTCTGA	Mef2	2026	0.70521129582392	0.137931034482759	pass	Balancer	5.24256267985708	4.20932726150103	12	Muscle	-6.04632542229479	-2.18654061957355	3	Cardiac	5.821761437033	3.29708441029379
CGGCTATGTGATTAGGTACCTCCGACGGGGCTCTGA	Mef2	5934	0.946996765349645	0.152941176470588	pass	Cas9	6.98802334197181	2.73729050475005	8	Muscle	-0.361253321508588	3.34748870442932	0	Mutant_1	4.28889209804375	1.64590831528494
CGGCTATGCGTTACCGCTCATTGACGCTGGCTCTGA	Mef2	4566	1.50474294108989	0.148293963254593	pass	Balancer	6.50272656521627	3.81378631258615	4	Muscle	4.41288724231736	-2.15248430074412	1	Somatic	4.76044780788261	1.95926292668173
CGGCTATGTGGACGACTACATTGACGCTGGCTCTGA	Mef2	4140	0.961415931391576	0.159749034749035	pass	Cas9	6.93930539700102	2.41275238511711	8	Muscle	0.163376247502825	3.04972725181897	0	Mutant_1	4.31580764827568	2.02436979542563
CGGCTATGCTACTAATAATTGAGAGAGTGGCTCTGA	Mef2	1412	0.210853179872352	0.245416078984485	pass	Cas9	4.68823096091074	2.80790873547217	10	Muscle	-0.538882690038014	0.0534637819760282	2	Mutant_2	3.50413615283806	1.9200764490206
CGGCTATGCCAGATACGGTTCTACCTCAGGCTCTGA	Mef2	5400	1.05061129542318	0.150573436921939	pass	Cas9	6.52969063837061	3.31698870253054	8	Muscle	1.01400868805694	3.42568293502445	0	Mutant_1	4.06640846309501	2.27547224293539
CGGCTATGCTAACTAGGTAAGCTAGGTTGGCTCTGA	Mef2	12375	1.44886684573527	0.161004669135405	pass	Balancer	4.13490671932209	2.41964231683842	10	Muscle	-1.17368761376515	0.00275034217750214	2	Mutant_2	4.61637289104301	3.50307925473044
CGGCTATGGACTGGACCATCCGCGGACTGGCTCTGA	Mef2	5966	0.709177776133739	0.149348479786168	pass	CROSS_Cas9_Balancer	7.55932374910276	5.20274854508143	4	Muscle	5.26745765627868	-2.31464014961686	1	Somatic	6.71166927394707	1.04734172354529
CGGCTATGGACTGGACCAGGAGTTGCGTGGCTCTGA	Mef2	1330	0.5666422354146	0.126126126126126	pass	CROSS_Cas9_Balancer	6.33374430534135	3.52533204516977	4	Muscle	-0.671567594766258	0.122901346813148	2	Mutant_2	3.89681942043144	2.24046929608175
CGGCTATGTGGTTGCCGTAAGCTAGGTTGGCTCTGA	Mef2	8094	1.25494520108887	0.137023370233702	pass	Cas9	6.78607459966584	2.40094881292608	8	Muscle	0.466991397579771	4.55250835653328	0	Mutant_1	4.73840124187309	1.77033086548636
CGGCTATGCATAGCGACCATCGAGATGAGGCTCTGA	Mef2	4916	0.67691313808928	0.144363341443633	pass	CROSS_Cas9_Balancer	6.43609813093345	3.64918746336193	4	Muscle	4.25656848629688	-1.66704670603685	1	Somatic	5.25306636867363	0.708221871956083
CGGCTATGCATAGCGACCTAGACTAGTCGGCTCTGA	Mef2	5842	0.860158442264663	0.145833333333333	pass	Cas9	6.99146812605205	2.49336627579247	8	Muscle	-0.498723582452629	4.05323976075755	0	Mutant_1	4.70143396434624	1.9180582357485
CGGCTATGCTAATTGCGAAAGCCTACGAGGCTCTGA	Mef2	5231	0.86697560872316	0.161327231121281	pass	CROSS_Cas9_Balancer	4.62528612322155	6.6693397873133	15	Muscle	-4.75644366417813	-6.65656742661932	4	Visceral	1.15560574111778	4.47607000599691
CGGCTATGTTGGCAAGCCAGATGCAACTGGCTCTGA	Mef2	8630	1.71331661435941	0.150659569544087	pass	Cas9	6.85361719129735	2.26179228643728	8	Muscle	0.788623954982629	3.91441322055468	0	Mutant_1	4.7753279882415	2.04460473786184
CGGCTATGTATAATAGTTAGATGCAACTGGCTCTGA	Mef2	7444	1.31535466710457	0.128980465614129	pass	Cas9	6.6914881236862	2.3939270334852	8	Muscle	0.662478787595751	3.83714928216709	0	Mutant_1	4.34742147502739	2.10674067269156
CGGCTATGTATAATAGTTGTAGGCAATTGGCTCTGA	Mef2	1408	0.193520710984754	0.209335219236209	pass	Cas9	4.37455538675622	2.92716474713998	10	Muscle	-0.997583834168434	1.05181227427131	2	Mutant_2	3.85643941936333	2.15017863045523
CGGCTATGGCAAGACCGTGTCGAAGCAGGGCTCTGA	Mef2	3718	0.673859424622366	0.180010746910263	pass	Cas9	7.06105856018062	3.6979097808224	4	Muscle	-0.348064972844432	3.46216119633348	0	Mutant_1	4.13130504665214	2.23808129559347
CGGCTATGGTAGGATAAGGTAGGCAATTGGCTCTGA	Mef2	7304	0.900392207454559	0.147106986899563	pass	CROSS_Cas9_Balancer	7.45454765040739	5.59505562227546	4	Muscle	5.20067999707237	-2.68760432367339	1	Somatic	6.77277786311943	1.46150859127829
CGGCTATGTCCTCTGCCGGTCGAAGCAGGGCTCTGA	Mef2	11528	1.4198255621205	0.171052631578947	pass	Cas9	4.95336726075966	5.4936432009565	15	Muscle	-5.04388949129373	-2.86024727417896	3	Cardiac	0.658393033121413	4.98224933873007
CGGCTATGCGCTTATCGTGTCGAAGCAGGGCTCTGA	Mef2	5966	1.02651472566125	0.15307486631016	pass	CROSS_Cas9_Balancer	7.35995371604413	5.21526246948488	4	Muscle	4.62281637126123	-2.51346408507884	1	Somatic	5.9759476858123	0.824825186832639
CGGCTATGCGCTTATCGTGATTACCGGAGGCTCTGA	Mef2	11501	1.33697592141908	0.134565555363621	pass	Balancer	6.74977770993678	4.61262827463819	4	Muscle	4.45873860760297	-1.40196495788452	1	Somatic	5.36795074519951	0.852857132061216
TCCGCGAACTAGCCAGCCTTGGTAGTCGGGCTCTGA	Mef2	2269	0.28213859264702	0.190853122251539	pass	Cas9	5.191116712094	2.54075584891742	10	Muscle	-0.580391750163167	1.38398709824826	2	Mutant_2	3.1448291021331	1.30580218563864
TCCGCGAACCGTATGATTGCGCAATGACGGCTCTGA	Mef2	3484	0.602606036584994	0.148339060710195	pass	CROSS_Cas9_Balancer	6.97931222437636	4.04393172327632	4	Muscle	4.03611646202894	-1.21190023005132	1	Somatic	5.37004835185844	0.299259234770032
TCCGCGAATGCGACCTCTTGGCAGCTCGGGCTCTGA	Mef2	14504	1.21201362673567	0.163571330306782	pass	CROSS_Cas9_Balancer	4.75508662294503	6.63142315770671	15	Muscle	-0.462906022660877	0.171779550398631	4	Visceral	0.869720883940047	5.03599317799399
TCCGCGAATTCGAATATTAAGCTAGGTTGGCTCTGA	Mef2	8803	0.738193869522045	0.160940325497288	pass	CROSS_Cas9_Balancer	7.12766691966519	5.22114299703676	4	Muscle	4.36135780276299	-1.92197377478583	1	Somatic	6.37118179378349	0.732081372841092
TCCGCGAATATTGCTGGAGCGCAATGACGGCTCTGA	Mef2	3134	0.973460915307065	0.155893536121673	pass	Cas9	5.09748625614655	2.57049771493737	10	Muscle	-1.72851962995835	1.09541462239334	2	Mutant_2	3.31921155032951	1.47585495243857
TCCGCGAATTGCGAGCATAAGCTAGGTTGGCTCTGA	Mef2	762	0.613940690722886	0.164490861618799	pass	Cas9	6.50994904062039	3.53105660867399	8	Muscle	-0.361994024943872	-0.00642044042887036	2	Mutant_2	3.95694095668632	2.28215153942892
TCCGCGAACTACTAATAATGAGGAATCAGGCTCTGA	Mef2	11626	1.15156544185889	0.161057692307692	pass	Balancer	6.93222910492218	5.37881861516215	4	Muscle	4.91686833715777	-2.76692026673341	1	Somatic	7.04247314510185	2.52279408703634
TCCGCGAACCAGATACGGTGATACTCAAGGCTCTGA	Mef2	3598	0.905504571741031	0.154913936701832	pass	Cas9	4.53073583940542	6.53416198178452	15	Muscle	-5.1096428054385	-6.56665862834578	4	Visceral	0.688660092924422	5.00347908268759
TCCGCGAAAGCCGTAGTTTTGAGAGAGTGGCTCTGA	Mef2	5572	0.857955333806	0.152220630372493	pass	Cas9	6.78932077544296	2.79181971200702	8	Muscle	0.763404906222033	2.42659024028764	0	Mutant_1	3.57262069759209	1.32415445576498
TCCGCGAAAGCCGTAGTTTGAGGAATCAGGCTCTGA	Mef2	9390	0.896435474199385	0.15451647183847	pass	CROSS_Cas9_Balancer	4.67310381855912	6.63045584621702	15	Muscle	-4.6015883502366	-6.63626063649144	4	Visceral	1.51537246284325	4.39655836354086
TCCGCGAATTCCGTCGACGCGCAATGACGGCTCTGA	Mef2	5956	0.93549001060148	0.153150134048257	pass	Cas9	6.94154888823415	2.88007540453685	8	Muscle	0.726778144558006	3.68742548912204	0	Mutant_1	4.53760320720512	1.97259779702017
TCCGCGAAGACTGGACCATGGCAGCTCGGGCTCTGA	Mef2	15184	1.49893041107466	0.152774125690245	pass	CROSS_Cas9_Balancer	6.11799632970162	3.58628916449464	4	Muscle	3.09224606614924	-1.1676015466574	1	Somatic	4.22938711223442	0.114343975289556
TCCGCGAAGACTGGACCAGGAGTTGCGTGGCTCTGA	Mef2	4634	0.989393156284879	0.168965517241379	pass	Cas9	6.74340033010324	2.59917595725363	8	Muscle	-0.447922368060157	4.27934316942587	0	Mutant_1	4.59229642925102	1.86434038410971
TCCGCGAATGGTTGCCGTAAGCTAGGTTGGCTCTGA	Mef2	5983	1.43976479055098	0.14632524110409	pass	Cas9	6.03062843243804	2.77147447917674	8	Muscle	-1.03331620109171	1.48296166269967	2	Mutant_2	3.64278871593315	1.1945167375643
TCCGCGAACTAATTGCGATAGACTAGTCGGCTCTGA	Mef2	2064	0.36750681148381	0.172779922779923	pass	Cas9	4.54327955713933	2.75299023286715	10	Muscle	-0.747047367999177	0.0637742435007917	2	Mutant_2	3.32158023891289	1.25790782700369
TCCGCGAACTAATTGCGAAGATGCAACTGGCTCTGA	Mef2	5144	0.934404742470156	0.119130772215755	pass	Balancer	7.37633050318851	5.54669149708689	4	Muscle	4.27603997874028	-2.31578189009717	1	Somatic	6.61429197368461	0.706913251980039
TCCGCGAATTGGCAAGCCTCGTCGGAACGGCTCTGA	Mef2	4130	0.756221685549484	0.148309178743961	pass	Balancer	7.18334053284604	4.75272814964971	4	Muscle	3.72628880336293	-1.50365941034835	1	Somatic	5.5169461446746	0.353379745586606
TCCGCGAATTGGCAAGCCGTAGGCAATTGGCTCTGA	Mef2	4638	0.89380933467579	0.166809974204643	pass	Cas9	6.91065649355873	2.80217169482259	8	Muscle	0.0927005133070481	3.98339317109162	0	Mutant_1	4.57969171581108	1.92936034928152
TCCGCGAAACGGCGTTAAGTCGAAGCAGGGCTCTGA	Mef2	4642	0.893778155652147	0.161929371231697	pass	Cas9	6.78710485078661	2.45329601591027	8	Muscle	0.00122848579835066	4.46421131653853	0	Mutant_1	4.63123495158989	2.02459641228506
TCCGCGAAACGGCGTTAAAAGCCTACGAGGCTCTGA	Mef2	7012	1.0147575211854	0.166382252559727	pass	Cas9	4.53200832212175	4.75284306891553	12	Muscle	-5.67861819213166	-2.64085052251345	3	Cardiac	5.19643194255668	3.60487969647238
TCCGCGAAGCAAGACCGTTCGTAACGGTGGCTCTGA	Mef2	11839	1.5428554460417	0.152079141515761	pass	CROSS_Cas9_Balancer	6.60542757500783	3.9731173003917	4	Muscle	3.17255007828033	-0.85165102844684	1	Somatic	4.72560913142998	0.248975951774808
TCCGCGAAGTAGGATAAGTCGTAACGGTGGCTCTGA	Mef2	870	0.208524716016457	0.17607223476298	pass	Cas9	6.36227239699238	2.98078278136684	8	Muscle	-5.03300144182431	-6.67035751734064	4	Visceral	1.39985484657127	4.20009620915243
TCTCGCGCAAGTAGCTCAATGACTGATCGGCTCTGA	Mef2	6150	0.836908855004762	0.162188410488831	pass	Cas9	6.61643390201694	3.06685159148022	8	Muscle	-0.315366285455802	2.64857301451876	0	Mutant_1	4.96734792766411	0.142724382310005
TCTCGCGCGCGGCTGCGGTGCGGATAGTGGCTCTGA	Mef2	11260	1.07217205930053	0.163919900762006	pass	Cas9	5.53587753635883	3.79237552840811	12	Muscle	-5.40978241122201	-2.61353765473939	3	Cardiac	4.91207201061088	3.88777669201681
TCTCGCGCCCGTATGATTTGCTACGGTCGGCTCTGA	Mef2	8710	0.825018157839231	0.15884641794461	pass	CROSS_Cas9_Balancer	6.55781607072556	3.80479738460755	4	Muscle	3.1480309647008	-0.998798467863644	1	Somatic	3.98781663951713	-0.204253177539614
TCTCGCGCCTATATAGCCGCGCAATGACGGCTCTGA	Mef2	8686	0.899620778888451	0.173783287419651	pass	Balancer	4.49351719854586	4.82611487483316	12	Muscle	-5.41121496184854	-2.5934583556331	3	Cardiac	4.6980403142913	3.65471061001608
TCTCGCGCAGATTACGTTTGATACTCAAGGCTCTGA	Mef2	13514	1.24262743488435	0.153186455714919	pass	Balancer	6.10944455803052	4.16124023032189	4	Muscle	-1.26589742334843	-0.0944250481541575	2	Mutant_2	4.72988636073906	-0.0963538246314799
TCTCGCGCAGATTACGTTTTCTACCTCAGGCTCTGA	Mef2	7330	0.96488319161713	0.168618904930537	pass	CROSS_Cas9_Balancer	4.81062831743311	6.52627793044325	15	Muscle	-4.25428887295501	-6.82207053880032	4	Visceral	1.43252582130272	4.93011339436361
TCTCGCGCCGTTACCGCTTGAGGAATCAGGCTCTGA	Mef2	2514	0.529792596261821	0.155926809864757	pass	Cas9	5.66453962043621	2.76079005948649	10	Muscle	-1.59820941304636	1.29413223443844	2	Mutant_2	3.35286576328117	1.56262322197744
TCTCGCGCTCGTAGCATCTGCTACGGTCGGCTCTGA	Mef2	8228	0.445784014319558	0.182545454545455	pass	Cas9	6.02728982259036	3.57735615288234	4	Muscle	-5.20973119585578	-2.23137224491549	3	Cardiac	5.19380647716362	3.49705227146933
TCTCGCGCCTCGTCGTAGAAGCTAGGTTGGCTCTGA	Mef2	4576	1.09673168177301	0.127288578901482	pass	CROSS_Cas9_Balancer	6.95361794999167	4.12364833182006	4	Muscle	3.54063859545652	-1.0222145770034	1	Somatic	5.92027742442924	0.112623908175918
TCTCGCGCCTCGTCGTAGTCCGCGGACTGGCTCTGA	Mef2	6060	0.880986215491288	0.152173913043478	pass	CROSS_Cas9_Balancer	7.51441267217005	5.11963819238526	4	Muscle	4.84300322745276	-2.31378861389269	1	Somatic	6.45295698222954	0.765868623359891
TCTCGCGCCTCGTCGTAGCTTAATCTTGGGCTCTGA	Mef2	4532	0.794658676135728	0.177533039647577	pass	Balancer	4.65065029056057	6.5170623357596	15	Muscle	-4.57737823887078	-6.6505288082019	4	Visceral	1.12345189628441	4.40553100834677
TCTCGCGCATTATGCAAGTGCGGATAGTGGCTCTGA	Mef2	10765	1.35359419116697	0.161469933184855	pass	Cas9	4.80606181199534	4.52985956991606	12	Muscle	-5.32613259090651	-2.389504577714	3	Cardiac	5.05750639018852	3.24552210102865
TCTCGCGCATTATGCAAGGGAGTTGCGTGGCTCTGA	Mef2	2322	0.209120881112048	0.230042918454936	pass	Cas9	4.69050642543793	2.25866825290379	10	Muscle	-0.914223220811045	0.951030579071678	2	Mutant_2	3.06692463931877	1.30132265816519
TCTCGCGCCATAGCGACCAGATGCAACTGGCTCTGA	Mef2	7949	0.692488739620336	0.187044940999247	pass	CROSS_Cas9_Balancer	4.71970618742641	6.61259752779098	15	Muscle	-4.6131542070842	-6.63849585894584	4	Visceral	1.25111944255668	4.4536982370455
TCTCGCGCCTAATTGCGAAGGCGCTAGGGGCTCTGA	Mef2	6450	0.64150259203012	0.154798761609907	pass	Cas9	6.78991508807082	2.57823659276961	8	Muscle	-0.567948561539319	4.19892808501777	0	Mutant_1	4.76578123149711	1.48813815842459
TCTCGCGCTATAATAGTTGTCGAAGCAGGGCTCTGA	Mef2	4378	0.992331729225043	0.159215328467153	pass	CROSS_Cas9_Balancer	6.66300864191236	3.30699580926369	8	Muscle	0.136114277585971	2.47424715887607	0	Mutant_1	2.63448173580009	-0.684771518604067
TCTCGCGCTCCTCTGCCGTCGTCGGAACGGCTCTGA	Mef2	3704	0.43569205176985	0.123650107991361	pass	Balancer	4.4149347648821	4.53605399464417	12	Muscle	-5.56342043717779	-2.84130572442013	3	Cardiac	4.96858865794975	3.81933935414145
TCTCGCGCTCCTCTGCCGATCGAGATGAGGCTCTGA	Mef2	6405	0.75328888194755	0.16791277258567	pass	Cas9	4.48264046196994	4.7472074988313	12	Muscle	-5.49052666491188	-2.68163512683013	3	Cardiac	5.02600462016899	3.62251361141989
TCTCGCGCTAAGTCCTGAAAGCCTACGAGGCTCTGA	Mef2	7706	0.643698685182969	0.172673061965258	pass	Cas9	5.56525235521272	3.10712548357596	4	Muscle	-5.02969470458464	-2.39302027956007	3	Cardiac	5.14326746043999	3.4999104333956
TCTCGCGCTAAGTCCTGAGTAGGCAATTGGCTCTGA	Mef2	10190	1.78884376262403	0.154177264723146	pass	Cas9	6.57442813859397	2.80669723054048	8	Muscle	0.700296166852678	2.50636005450549	0	Mutant_1	4.16834384975273	1.40042503605673
TCTCGCGCTCCGGCTTATGAGATGCATGGGCTCTGA	Mef2	30800	1.26824373868513	0.158401136510397	pass	CROSS_Cas9_Balancer	6.66814063896004	3.09860347949345	8	Muscle	0.459937660206265	2.83038845538805	0	Mutant_1	4.26577789363701	1.26569123993704
TCTCGCGCTCTTGAGGTTGAGATGCATGGGCTCTGA	Mef2	1308	0.627435841606365	0.169724770642202	pass	CROSS_Cas9_Balancer	6.75512562150225	2.55675764446078	8	Muscle	0.314347585548342	1.99134619228875	2	Mutant_2	3.76234991130669	1.29694827328512
TCTCGCGCTATAATAGTTTCGTAACGGTGGCTCTGA	Mef2	9262	0.88659285318104	0.16573756432247	pass	Balancer	7.36889412023619	5.18504733253534	4	Muscle	4.39032539306175	-2.60291765415047	1	Somatic	6.65993244228203	0.64750333557913
AGCGATAGGGTTATCGAACTCCATCGAGGGCTCTGA	Mef2	9180	1.19012595924168	0.150693842150911	pass	Balancer	6.87990328694396	4.76793727376882	4	Muscle	3.63183144053243	-1.54858432314847	1	Somatic	5.91039926585991	0.347779889209958
AGCGATAGGCGGCTGCGGTGGCAGCTCGGGCTCTGA	Mef2	5535	0.892458851988424	0.165286280158444	pass	Cas9	6.78907814895269	2.94934497434009	8	Muscle	-0.512052726503481	4.60741887525737	0	Mutant_1	4.27565748271782	2.19110830555746
AGCGATAGATAAGGACTCTGGCAGCTCGGGCTCTGA	Mef2	6076	1.39255590476794	0.161967213114754	pass	Cas9	6.48214248114171	2.43255298973473	8	Muscle	0.700735170557319	3.37507092992891	0	Mutant_1	4.25066072521049	1.48082919846365
AGCGATAGAGATTACGTTCCTCCGACGGGGCTCTGA	Mef2	4956	0.975144704279529	0.146763168476076	pass	Cas9	6.994888734503	3.62321400246319	8	Muscle	-0.622308070816051	4.55970724962809	0	Mutant_1	4.827940292929	1.56059845219442
AGCGATAGTGATTAGGTACCTCCGACGGGGCTCTGA	Mef2	8238	1.19993549007848	0.139985468636474	pass	Cas9	6.74925562257605	2.86704771777019	8	Muscle	0.607761157483933	3.27270840512003	0	Mutant_1	4.31897384700615	2.11065574417898
AGCGATAGGACTGGACCAAAGCTAGGTTGGCTCTGA	Mef2	10011	1.47485725769704	0.148737323523563	pass	CROSS_Cas9_Balancer	6.17137755781384	3.69663333460455	4	Muscle	3.10298590022347	-1.41120454535837	1	Somatic	4.6228507238372	1.60116763840506
AGCGATAGAGTCCGCTGCGGAGTTGCGTGGCTCTGA	Mef2	9721	1.08281597053092	0.182826622843057	pass	Cas9	4.65255615912507	6.63711229064847	15	Muscle	-5.87149597655	-2.9715762864234	3	Cardiac	0.701807566259688	4.99561556111166
AGCGATAGTGATATTGCGAAGCTAGGTTGGCTCTGA	Mef2	7256	1.22123937350237	0.146736149204608	pass	Cas9	6.97081973199842	2.43510835323497	8	Muscle	-0.177495444841599	3.59987861951198	0	Mutant_1	4.6662028509124	1.53416951428244
AGCGATAGTGATATTGCGTGCGGATAGTGGCTCTGA	Mef2	22604	1.91648834473028	0.165651751831259	pass	CROSS_Cas9_Balancer	6.65143168857749	2.00035602213291	8	Muscle	0.349035584793692	3.13436696657706	0	Mutant_1	4.67771465358574	1.46951063404867
AGCGATAGCATAGCGACCTCGTCGGAACGGCTCTGA	Mef2	12820	1.21585667435784	0.158255451713396	pass	CROSS_Cas9_Balancer	7.12503490998543	4.9857847674033	4	Muscle	5.11079324123729	-2.63332544782949	1	Somatic	7.18732244548637	2.2983232332308
AGCGATAGTCCTCTGCCGAAGCCTACGAGGCTCTGA	Mef2	5104	0.862951116276953	0.186520376175549	pass	Cas9	6.59262914396244	2.26324623424555	8	Muscle	0.771605680822415	2.87948656461663	0	Mutant_1	4.32603199062187	1.97062929402182
AGCGATAGCGCTTATCGTATCGAGATGAGGCTCTGA	Mef2	5356	0.988974565602743	0.15828677839851	pass	Cas9	6.57963614947882	2.61818592336168	8	Muscle	-0.695071889236315	3.78820980341885	0	Mutant_1	4.2187569814666	2.08813758622
AGCGATAGCGCTTATCGTAGGCGCTAGGGGCTCTGA	Mef2	5500	0.972086952187801	0.138143582306019	pass	Cas9	6.48759091743772	2.43551191392047	8	Muscle	0.715594038240193	2.62319862100167	0	Mutant_1	4.20569974956352	2.20979197750876
AGCGATAGCGCTTATCGTAAGCCTACGAGGCTCTGA	Mef2	5331	0.723103840629783	0.159176029962547	pass	Cas9	4.48083239828623	6.62935974087432	15	Muscle	-5.16121936856712	-6.57974867922321	4	Visceral	1.23476237830955	4.02151664028952
AGCGATAGTAAGTCCTGAAGGCGCTAGGGGCTCTGA	Mef2	11171	1.27819412880479	0.148260481712756	pass	CROSS_Cas9_Balancer	6.68894335217174	4.69708567965073	4	Muscle	3.31524067700447	-1.10524923891147	1	Somatic	6.12466890392143	0.357900191648694
AGCGATAGACGGCGTTAAAGGCGCTAGGGGCTCTGA	Mef2	4788	0.39834610100918	0.184429641965029	pass	Balancer	5.6227463645464	3.72074221443456	10	Muscle	2.32750220146486	-1.1161061489683	2	Mutant_2	2.94783026752312	1.1065205527384
AGCGATAGACGGCGTTAAAGATGCAACTGGCTCTGA	Mef2	6196	0.83366779028805	0.168492268041237	pass	CROSS_Cas9_Balancer	5.32405282572787	6.23404965231054	15	Muscle	-4.16284029395206	-6.24052405666252	4	Visceral	1.07458872375328	5.37863357792685
AGCGATAGGCAAGACCGTGAGATGCATGGGCTCTGA	Mef2	9310	1.34141440441963	0.148663101604278	pass	CROSS_Cas9_Balancer	5.94751159743079	4.16923999095801	4	Muscle	2.96287175785136	-1.01909264760618	1	Somatic	5.38519031581718	0.225765426262113
AGCGATAGCGCTTATCGTTCGTAACGGTGGCTCTGA	Mef2	11762	1.26329721876396	0.165654520917679	pass	Balancer	6.8454044563141	4.51975022323774	4	Muscle	3.17827479966385	-1.22666903271097	1	Somatic	5.11361009654838	0.035353463693353
ATTACTCGTCGGATTCGGTTGGTAGTCGAGGCGAAG	Mef2	7040	0.933030362716889	0.175354107648725	pass	CROSS_Cas9_Balancer	6.29814169356067	2.73340599642182	8	Muscle	-0.781012988180988	3.7090871542194	0	Mutant_1	4.25264627513725	1.37313040028402
ATTACTCGGGTTATCGAACGGAATCTAAAGGCGAAG	Mef2	2710	0.316259093062454	0.181217901687454	pass	Cas9	4.42951342856451	2.4764320246534	10	Muscle	-1.01276796445892	1.23320607492436	2	Mutant_2	3.22779638347465	1.35005887280295
ATTACTCGGCTAACGGATCTCCATCGAGAGGCGAAG	Mef2	4256	0.675608988152471	0.178504672897196	pass	CROSS_Cas9_Balancer	4.65541569422038	2.99057211065344	10	Muscle	-1.53343294564164	0.862432308470932	2	Mutant_2	3.36133558330376	1.59851916561911
ATTACTCGTCGCCGCCGGCTCCATCGAGAGGCGAAG	Mef2	1474	0.567030648894905	0.16146540027137	pass	CROSS_Cas9_Balancer	7.26893703111933	5.44331718924267	4	Muscle	4.09132068037782	-3.1009843381426	1	Somatic	5.32923347530205	0.590085644825193
ATTACTCGTCGCCGCCGGCCTAGACGAGAGGCGAAG	Mef2	6566	1.47293089339691	0.132178669097539	pass	CROSS_Cas9_Balancer	7.37319017539705	5.3451442415603	4	Muscle	4.17745539712445	-3.04544093150281	1	Somatic	5.55101043758232	0.40209582875559
ATTACTCGATGGCGCCTGTCGTTAGAGCAGGCGAAG	Mef2	7008	1.24377187680078	0.14216799091941	pass	Cas9	6.59378001058994	3.48988039151603	8	Muscle	-0.388330283882783	4.93286120904872	0	Mutant_1	4.92119199809868	1.8249597145159
ATTACTCGTAGGTAACTTCTCCATCGAGAGGCGAAG	Mef2	1188	0.43723118034972	0.198319327731092	pass	CROSS_Cas9_Balancer	6.97178904917263	4.09911293364465	4	Muscle	4.06203244674498	-2.41617593657259	1	Somatic	5.45237142619926	0.461951274975034
ATTACTCGTAGGTAACTTCCTAGACGAGAGGCGAAG	Mef2	4984	0.81028135920511	0.167000400480577	pass	CROSS_Cas9_Balancer	7.24574305167542	5.02288559499211	4	Muscle	4.01810995501517	-2.57876983613613	1	Somatic	5.57812006053764	0.0199340177614415
ATTACTCGTAGGTAACTTCGGAATCTAAAGGCGAAG	Mef2	6544	1.1861088513128	0.13418336369156	pass	Balancer	7.2498177965781	5.28962793383921	4	Muscle	4.8570655763629	-2.68749567801211	1	Somatic	6.06663162288505	0.767044682605954
ATTACTCGCGAATGGAGCTTGGTAGTCGAGGCGAAG	Mef2	6180	1.12924977891004	0.14110824742268	pass	CROSS_Cas9_Balancer	7.10672395658452	4.06015964755313	4	Muscle	3.77419505761342	-1.11021194498155	1	Somatic	4.73157674846489	0.0383344111878598
ATTACTCGCGAATGGAGCGGCCGTCAACAGGCGAAG	Mef2	1958	0.689137776330707	0.149847094801223	pass	CROSS_Cas9_Balancer	7.40555363547463	4.59156986716921	4	Muscle	4.08004487420988	-1.42483639802363	1	Somatic	4.26280767497856	2.14533432255575
ATTACTCGAAGTAGCTCATCGTTAGAGCAGGCGAAG	Mef2	6873	0.878855817130809	0.130976528542451	pass	Balancer	4.19676436329225	4.78182097182342	12	Muscle	-5.78758937337161	-2.75579517677768	3	Cardiac	4.80575496730644	3.73467596302816
ATTACTCGTCGGATTCGGCAGCCGGCTTAGGCGAAG	Mef2	27524	1.91118784099101	0.153951840335527	pass	CROSS_Cas9_Balancer	4.55578760873148	6.62705942083412	15	Muscle	-4.86008754992747	-6.61483267887461	4	Visceral	1.75783211765129	4.63692148457358
ATTACTCGGCTAACGGATCAGCCGGCTTAGGCGAAG	Mef2	7478	0.751973660969536	0.156648936170213	pass	Cas9	6.18517789072338	3.84141091876818	4	Muscle	0.461446614539191	4.35393837862871	0	Mutant_1	4.91141445216972	1.97040029297659
ATTACTCGTCGCCGCCGGTCAAGATAGTAGGCGAAG	Mef2	8124	1.5031854714589	0.129245052528708	pass	CROSS_Cas9_Balancer	6.88885313242945	3.40823670822899	8	Muscle	0.306982321972858	2.68067815500868	0	Mutant_1	4.23257286128837	2.17243417034933
ATTACTCGATGGCGCCTGTAATTGACCTAGGCGAAG	Mef2	5962	1.16882022370379	0.141042780748663	pass	Cas9	7.04033713219115	3.00271621708092	8	Muscle	-0.841697103322948	3.84430707615737	0	Mutant_1	4.42071468410332	1.48567398320028
ATTACTCGCAGCTAGCGGTACGATCATCAGGCGAAG	Mef2	15194	0.823809492221316	0.162020677921738	pass	CROSS_Cas9_Balancer	6.29769089064001	2.41515296525256	8	Muscle	-0.821088496413375	0.801364445752299	2	Mutant_2	4.02485162792045	2.28252418766806
ATTACTCGTAGGTAACTTAGGCGAGAGCAGGCGAAG	Mef2	9893	1.70071175941281	0.135787567893784	pass	Cas9	6.99375859132329	2.78724374465399	8	Muscle	-0.536239735068946	4.89907459591075	0	Mutant_1	4.8099787908538	2.11043270359823
ATTACTCGTAGGTAACTTTAATTGACCTAGGCGAAG	Mef2	7668	1.33412785112878	0.137376879212027	pass	Balancer	6.78308276672112	4.37475014882083	4	Muscle	3.99775992646512	-1.87475851160269	1	Somatic	5.37419302043754	0.366498012645933
ATTACTCGCGAATGGAGCCAGCCGGCTTAGGCGAAG	Mef2	8656	1.07560540050875	0.153086986458572	pass	CROSS_Cas9_Balancer	7.54289121159085	4.90560746987314	4	Muscle	4.99907946344609	-1.675008119039	1	Somatic	6.39493162212211	0.211462222589942
ATTACTCGTTATTGAGGCTCAAGATAGTAGGCGAAG	Mef2	2094	0.31691294806343	0.226970560303894	pass	CROSS_Cas9_Balancer	4.40966068540988	2.12566909021329	10	Muscle	-1.06529174412842	0.0795399175728029	2	Mutant_2	0.071032829855269	-2.84611813296488
ATTACTCGTTATTGAGGCCAGCCGGCTTAGGCGAAG	Mef2	6621	1.01875087833868	0.156644618159952	pass	CROSS_Cas9_Balancer	6.78483129077043	3.47276903309381	8	Muscle	3.31383206783545	-1.10542483510105	1	Somatic	4.42179090556938	0.0259424490768636
ATTACTCGCTAAGCCTTGAAGCTAGGTTAGGCGAAG	Mef2	11517	1.38557260534411	0.139747797547072	pass	CROSS_Cas9_Balancer	4.53162223199463	4.76080941826182	12	Muscle	-5.89525863309403	-2.99476412862668	3	Cardiac	4.9376700597747	3.83302648793051
ATTACTCGCTAAGCCTTGGCGCAATGACAGGCGAAG	Mef2	12056	1.20483750221319	0.14429419525066	pass	Balancer	5.16236464198779	4.33356108644316	12	Muscle	-5.63998846640429	-2.53570051123439	3	Cardiac	4.77367956218559	3.5189989400942
ATTACTCGAATACGATAACATTGACGCTAGGCGAAG	Mef2	8692	1.69337154273195	0.13512273457215	pass	CROSS_Cas9_Balancer	3.91405128017439	4.85805959818865	12	Muscle	-5.71833659931572	-3.09261360094612	3	Cardiac	4.8630383687957	3.64065249691794
ATTACTCGTGATTAGGTATGATACTCAAAGGCGAAG	Mef2	7486	0.875117169950611	0.149055097151983	pass	CROSS_Cas9_Balancer	7.40879685500411	5.23857183618474	4	Muscle	4.30264878302056	-2.9838359195274	1	Somatic	6.30188543376762	0.640676964624616
ATTACTCGTAGTAAGCCGTCGTCCTTCGAGGCGAAG	Mef2	7133	1.07644000896496	0.146130203967589	pass	CROSS_Cas9_Balancer	5.26801467385981	4.21676650288919	12	Muscle	-5.97741478877007	-2.20360475255679	3	Cardiac	5.13047582683403	3.30181821118185
ATTACTCGCGTTACCGCTTTCTACCTCAAGGCGAAG	Mef2	4116	0.708620972407655	0.160696999031946	pass	Cas9	6.81925383446507	2.79364418142129	8	Muscle	0.025938610409649	2.31120820382469	0	Mutant_1	4.20985967693168	1.4687892986376
ATTACTCGAGCCGTAGTTACTGAGCGACAGGCGAAG	Mef2	986	0.631810165518924	0.154158215010142	pass	CROSS_Cas9_Balancer	4.73218113677898	3.11927122712313	10	Muscle	-1.91699606610146	1.08349111666449	2	Mutant_2	2.97033745822746	1.49447282086203
ATTACTCGCTAACTAGGTGGAGTTGCGTAGGCGAAG	Mef2	6422	0.557537214949365	0.153250773993808	pass	Cas9	6.44538188506928	2.63966226235244	8	Muscle	-0.721945227963916	3.15412052365752	0	Mutant_1	4.29184991893608	1.34768470059225
ATTACTCGTTCCGTCGACCTTAATCTTGAGGCGAAG	Mef2	7552	1.05872578404067	0.155936675461741	pass	Cas9	6.62650345150783	2.82565684309864	8	Muscle	-0.149793038606727	4.75030749102763	0	Mutant_1	4.74682981548149	1.99282284508536
ATTACTCGTCGTAGCATCTGCTACGGTCAGGCGAAG	Mef2	9296	1.1915657513012	0.171134462792194	pass	Balancer	4.86952045611406	6.7172772680087	15	Muscle	-4.35861807037618	-6.72946439664617	4	Visceral	1.20906598148186	4.06687386761496
ATTACTCGTCGTAGCATCGGAGTTGCGTAGGCGAAG	Mef2	20646	1.01501999651932	0.154365653642065	pass	CROSS_Cas9_Balancer	4.69711580347992	6.63816120126769	15	Muscle	-4.78025527009774	-6.76377592679777	4	Visceral	1.46991164264519	4.50469549427816
ATTACTCGTGATATTGCGTGCTACGGTCAGGCGAAG	Mef2	8002	1.57918516994525	0.144877201686926	pass	Cas9	6.77243658226621	2.65317783520662	8	Muscle	0.922844277881707	3.80916450618166	0	Mutant_1	4.39098722514946	1.57946415673086
ATTACTCGGTAGGATAAGGTCGAAGCAGAGGCGAAG	Mef2	1858	0.193359645250582	0.215811965811966	pass	Cas9	4.61708656827492	2.3944124377198	10	Muscle	-0.683629501597666	0.157444544807005	2	Mutant_2	2.87638647136528	1.34001191387961
ATTACTCGTCCTCTGCCGAAGCCTACGAAGGCGAAG	Mef2	8513	1.54595008993199	0.143623222196316	pass	CROSS_Cas9_Balancer	6.57417854191073	3.79717498591367	4	Muscle	3.02115209840604	-1.30374444215118	1	Somatic	4.73921854076225	1.5455156160433
ATTACTCGCATAGCGACCGAGATGCATGAGGCGAAG	Mef2	9725	2.03312108814026	0.135654990888844	pass	Cas9	6.556622364674	2.34511109897531	8	Muscle	-0.302775539644397	3.35949746195212	0	Mutant_1	4.28929884013969	2.06105561981985
ATTACTCGTCTTGAGGTTGATTACCGGAAGGCGAAG	Mef2	14280	1.59224189473192	0.14492953854656	pass	Balancer	7.32989961551372	5.40491612306012	4	Muscle	5.04492217281604	-2.55673542198927	1	Somatic	6.78864223537285	1.42023332844565
ATTACTCGTATAATAGTTGAGATGCATGAGGCGAAG	Mef2	12954	1.80604091035986	0.124389499389499	pass	CROSS_Cas9_Balancer	7.04335548158844	4.94171522447067	4	Muscle	2.66174925491828	-1.29714453504359	2	Mutant_2	3.0306978898986	-0.800968687431124
TCCGGAGATCGCCGCCGGTTGGTAGTCGAGGCGAAG	Mef2	818	0.383087694175423	0.17359413202934	pass	Balancer	7.40026464116172	5.08380393288406	4	Muscle	5.31105942739718	-2.6372941191616	1	Somatic	5.43475515422661	0.456315000160428
TCCGGAGATCGCCGCCGGGGCCGTCAACAGGCGAAG	Mef2	4790	1.09148032389094	0.138103161397671	pass	Balancer	7.08098275503124	4.95065497402537	4	Muscle	4.64133364689643	-1.7150001662482	1	Somatic	5.34349424419243	0.998071630104276
TCCGGAGATAGGTAACTTTTGGTAGTCGAGGCGAAG	Mef2	7450	0.838131970861701	0.164485981308411	pass	CROSS_Cas9_Balancer	5.38178033154481	4.67946673784078	12	Muscle	-5.93112509515594	-2.35196933846886	3	Cardiac	5.00865490016777	3.69923766384909
TCCGGAGATAGGTAACTTATGACTGATCAGGCGAAG	Mef2	836	0.183872707416376	0.156028368794326	pass	Cas9	4.86910346258095	3.18927369973926	10	Muscle	-1.58030150636891	0.592219840820027	2	Mutant_2	3.64514190730888	2.12360604534933
TCCGGAGATTATTGAGGCCTCCATCGAGAGGCGAAG	Mef2	7228	0.813441530042399	0.157402311502477	pass	CROSS_Cas9_Balancer	6.96770763839642	3.91473646781787	4	Muscle	4.89906130470197	-2.52767644239638	1	Somatic	5.54762966213066	1.6775911642153
TCCGGAGAGCGCTATGGTTCGTTAGAGCAGGCGAAG	Mef2	13126	1.55125616831303	0.143074119076549	pass	CROSS_Cas9_Balancer	7.24280270926961	5.55911457206043	4	Muscle	4.84754061503129	-2.40282326040968	1	Somatic	7.22425825176079	2.29059084187338
TCCGGAGATCGCCGCCGGTAATTGACCTAGGCGAAG	Mef2	6748	0.846655537608751	0.139274122159929	pass	Cas9	7.03887968854074	2.62906327053202	8	Muscle	-0.555641317017827	4.77803511675815	0	Mutant_1	4.98820812282402	1.35179014931509
TCCGGAGACTAGCCAGCCTAATTGACCTAGGCGAAG	Mef2	5449	1.32151972928468	0.153649635036496	pass	CROSS_Cas9_Balancer	7.03107819091034	4.40886167044361	4	Muscle	3.71627940631701	-1.57073960172151	1	Somatic	5.55228216228325	0.364821393593046
TCCGGAGACAGCTAGCGGTACGATCATCAGGCGAAG	Mef2	6148	1.15433914708667	0.148543689320388	pass	CROSS_Cas9_Balancer	7.29489394199221	5.27699890092158	4	Muscle	4.26290477348962	-2.42285985656012	1	Somatic	5.83775646266777	0.384504262908193
TCCGGAGATTATTGAGGCCTCTAACTCGAGGCGAAG	Mef2	9544	1.02828503274254	0.167779632721202	pass	CROSS_Cas9_Balancer	5.29167049500382	6.22325457412192	15	Muscle	-4.51765552898475	-6.9425474045043	4	Visceral	1.38174647865135	5.04496820698568
TCCGGAGATGCGACCTCTTGCGGATAGTAGGCGAAG	Mef2	6474	1.93695526975578	0.138248847926267	pass	Balancer	7.07557096686125	4.76028728469375	4	Muscle	4.40010292104781	-2.54319932835214	1	Somatic	6.01596862850029	0.639680762394162
TCCGGAGACGTTACCGCTACTGAGCGACAGGCGAAG	Mef2	2623	0.686514796941634	0.139375476009139	pass	CROSS_Cas9_Balancer	6.53704007879934	3.80119339851091	4	Muscle	2.41772917935054	-0.964206395806536	2	Mutant_2	3.61960632381279	2.04359181652853
TCCGGAGACGTTACCGCTCCTCCGACGGAGGCGAAG	Mef2	5602	0.980115625210879	0.161921708185053	pass	CROSS_Cas9_Balancer	7.45478484578827	5.56053982080073	4	Muscle	5.24942028809433	-2.41327371221016	1	Somatic	6.63673574504692	1.14898045788595
TCCGGAGACTACTAATAACATTGACGCTAGGCGAAG	Mef2	4182	0.823208513891387	0.134094151212553	pass	Cas9	7.01412586606132	2.81787577503893	8	Muscle	0.195999843267834	4.37841391003066	0	Mutant_1	4.68379671153862	1.97387035618612
TCCGGAGACTAACTAGGTAAGCTAGGTTAGGCGAAG	Mef2	8762	1.12713396413889	0.135939986360536	pass	CROSS_Cas9_Balancer	6.82508514176352	2.58277272769075	8	Muscle	0.431247284376541	4.65488148474949	0	Mutant_1	4.5994361120208	1.81600101719687
TCCGGAGATCGTAGCATCAAGCTAGGTTAGGCGAAG	Mef2	7426	1.51423848673841	0.165191740412979	pass	Cas9	5.82922641754911	4.22082148594841	4	Muscle	-5.5765278367266	-2.16727487548125	3	Cardiac	5.24092418727714	3.2503918005068
TCCGGAGATCGTAGCATCTGCTACGGTCAGGCGAAG	Mef2	8246	1.34784534611274	0.157843848199178	pass	Cas9	5.16108864720206	4.28241523023957	12	Muscle	-5.84361513924955	-2.13962693550876	3	Cardiac	-0.0328988653675856	5.60940893421957
TCCGGAGAATTATGCAAGTGGCAGCTCGAGGCGAAG	Mef2	2202	0.199989531901756	0.227848101265823	pass	Cas9	4.47708428650983	2.45159806126027	10	Muscle	-1.68360626379419	0.29700885802212	2	Mutant_2	3.2629554944976	1.3964095903475
TCCGGAGATCTTGAGGTTATCGAGATGAAGGCGAAG	Mef2	4618	1.00361691272321	0.149156939040208	pass	CROSS_Cas9_Balancer	7.07737972558676	5.06786349365354	4	Muscle	5.25263521003731	-2.27789953323055	1	Somatic	6.78099138316948	0.873579938514921
TCCGGAGATTGGCAAGCCGTAGGCAATTAGGCGAAG	Mef2	6470	1.36508963027418	0.144663787785318	pass	CROSS_Cas9_Balancer	6.85300870229747	3.87344247635936	4	Muscle	3.70526145318993	-1.02500482150446	0	Mutant_1	5.37821991023857	0.442947913511487
TCCGGAGATATAATAGTTTAGACTAGTCAGGCGAAG	Mef2	6912	0.983550633880106	0.146601382488479	pass	CROSS_Cas9_Balancer	7.03956453415581	4.76376572076491	4	Muscle	-0.580744624123627	3.07708600110985	0	Mutant_1	4.80540878352959	1.83112486134359
TCCGGAGATAAGTCCTGAAGGCGCTAGGAGGCGAAG	Mef2	17437	1.62126696240008	0.136778462240475	pass	CROSS_Cas9_Balancer	6.65586559640205	3.45167041838446	4	Muscle	3.41662034805299	-1.07442637561269	1	Somatic	5.60450346050102	1.19582088719198
CGCTCATTAAGTAGCTCACTCCATCGAGAGGCGAAG	Mef2	8837	1.2849643569283	0.152203237410072	pass	Balancer	7.1635041086293	4.52466774949396	4	Muscle	4.57220370586091	-1.95537270133395	1	Somatic	5.92194253978569	0.519696165426465
CGCTCATTTTATTGAGGCTTGGTAGTCGAGGCGAAG	Mef2	1244	0.319709330222179	0.191318327974277	pass	Balancer	4.61336858367806	6.59759453995995	15	Muscle	-4.63903644136747	-6.81304632097253	4	Visceral	1.48561687049705	4.83235367070028
CGCTCATTTTATTGAGGCGGCCGTCAACAGGCGAAG	Mef2	6278	0.843283816640344	0.187855787476281	pass	Balancer	4.79026677228159	6.59847533906304	15	Muscle	-4.57839973794038	-6.8038950693196	4	Visceral	1.2615637260421	4.50654419194052
CGCTCATTGCGCTATGGTGGCCGTCAACAGGCGAAG	Mef2	12196	1.2714439571062	0.168464052287582	pass	Balancer	4.83864372588623	6.45978364257401	15	Muscle	-4.44430996520432	-6.62704623695047	4	Visceral	0.957303829763716	5.05349596272299
CGCTCATTTCGGATTCGGCAGAGAGGTCAGGCGAAG	Mef2	5376	0.953767736761608	0.138364779874214	pass	Balancer	6.5430790977897	4.59195317542284	4	Muscle	3.22935639322426	-1.05890718147031	1	Somatic	4.65802795467216	-0.15723870267084
CGCTCATTTCGCCGCCGGTTAATTAGCCAGGCGAAG	Mef2	10010	1.35255978062637	0.15485407980941	pass	Balancer	4.94861375175377	4.15726599490576	12	Muscle	-5.56749804872067	-2.15751722690267	3	Cardiac	5.04057771739799	3.22194512615988
CGCTCATTATGGCGCCTGAGGCGAGAGCAGGCGAAG	Mef2	5149	0.816790251252647	0.156491499227202	pass	Cas9	6.25570157037025	2.7794288253489	8	Muscle	-0.145854434491593	4.3478740436994	0	Mutant_1	4.85170394954521	1.57532711754629
CGCTCATTCTAGCCAGCCCAGCCGGCTTAGGCGAAG	Mef2	1338	0.361251447493347	0.211940298507463	pass	CROSS_Cas9_Balancer	4.97972732864905	2.76677754196313	10	Muscle	-1.05058053105669	0.452709505827618	2	Mutant_2	3.7792547422393	2.07105763684103
CGCTCATTTAGGTAACTTTAATTGACCTAGGCGAAG	Mef2	1316	0.390314676517031	0.185240963855422	pass	Balancer	5.41300324802872	3.18724612151636	10	Muscle	-4.65583446777943	-6.67538437457323	4	Visceral	1.25977606353599	4.17112406025717
CGCTCATTTAGGTAACTTCAGCCGGCTTAGGCGAAG	Mef2	5630	1.46937253315517	0.14822695035461	pass	Cas9	6.38298718236077	2.95369193737813	8	Muscle	-0.187953375550753	2.34529353183637	0	Mutant_1	3.93495542583305	1.29280539284536
CGCTCATTCGAATGGAGCTTAATTAGCCAGGCGAAG	Mef2	9380	0.904032629312386	0.165219233213302	pass	Balancer	6.04003110454088	4.65948040721883	4	Muscle	-5.5420329897125	-2.12081656835787	3	Cardiac	4.49005348262626	1.29960842858145
CGCTCATTCGAATGGAGCCTCTAACTCGAGGCGAAG	Mef2	2042	0.212138527426626	0.177215189873418	pass	Cas9	4.53246351432573	2.22798132034534	10	Muscle	-1.65365116694347	0.41174238210267	2	Mutant_2	2.94581706104118	1.16489609013388
CGCTCATTCGAATGGAGCTACGATCATCAGGCGAAG	Mef2	5756	0.517943962890237	0.159310344827586	pass	CROSS_Cas9_Balancer	7.03244308899567	4.28581906171269	4	Muscle	4.4794612401635	-1.3729932093257	1	Somatic	5.877744980429	0.435899932487699
CGCTCATTTTATTGAGGCTAATTGACCTAGGCGAAG	Mef2	5838	1.04973176733803	0.156100886162236	pass	Balancer	7.50565632628535	4.71335243305452	4	Muscle	4.18001775567902	-1.9835866554194	1	Somatic	6.16793710765678	0.172147665723058
CGCTCATTTTATTGAGGCCAGCCGGCTTAGGCGAAG	Mef2	5122	1.05533836928373	0.176722460101207	pass	Cas9	6.73059915544527	2.41834190758103	8	Muscle	0.630685544091311	2.89180225783144	0	Mutant_1	4.34209806499321	2.080045540436
CGCTCATTGCGCTATGGTCAGAGAGGTCAGGCGAAG	Mef2	7744	0.935051859948853	0.157583547557841	pass	Cas9	6.14555762847343	3.74025562611077	4	Muscle	0.491105772822463	2.60265960915862	0	Mutant_1	4.33468277034599	2.00438626538107
CGCTCATTGCGCTATGGTCTCTAACTCGAGGCGAAG	Mef2	7086	1.35665483683084	0.135802469135802	pass	CROSS_Cas9_Balancer	6.91732174703905	5.22671765393061	4	Muscle	3.97561492858791	-1.67615850205464	1	Somatic	6.03017551479179	0.913113076790067
CGCTCATTCATTATTATTGCGCAATGACAGGCGAAG	Mef2	8680	1.42229189967065	0.159550045913682	pass	Balancer	7.36670783155674	5.09728317557337	4	Muscle	5.02552152214101	-2.2129445113903	1	Somatic	6.64846880016167	1.21367867718527
CGCTCATTTCGTAGCATCTCCGCGGACTAGGCGAAG	Mef2	6672	1.05151858528766	0.149940262843489	pass	Cas9	6.46812355558225	2.39681679081738	8	Muscle	0.0105567561938349	3.32952360795555	0	Mutant_1	4.30749399242241	2.03034444580862
CGCTCATTCTCGTCGTAGGCGCAATGACAGGCGAAG	Mef2	6264	0.868973319786124	0.167091024824952	pass	Balancer	7.36716687293641	5.39277033283006	4	Muscle	5.29699662156449	-2.19864810270089	1	Somatic	7.05523473796684	1.46154912243673
CGCTCATTTGATATTGCGTGCGGATAGTAGGCGAAG	Mef2	7279	1.28126745784526	0.141960141960142	pass	Balancer	6.68221785387555	4.57307534470991	4	Muscle	3.32029465048924	-1.53993371782888	1	Somatic	4.68685419139702	-0.318470071450976
CGCTCATTTCCGGCTTATGTAGGCAATTAGGCGAAG	Mef2	7140	1.25980404896313	0.145967066703879	pass	CROSS_Cas9_Balancer	7.56760401637519	5.00872294498998	4	Muscle	3.70256345662356	-1.29668233223003	1	Somatic	5.96965725002128	0.418608207805845
CGCTCATTGTAGGATAAGATCGAGATGAAGGCGAAG	Mef2	4954	1.52179473053262	0.145381526104418	pass	CROSS_Cas9_Balancer	6.74668191469663	4.06202583787762	4	Muscle	3.22665428782471	-0.834519494465765	1	Somatic	4.77602464732963	-0.0503894047897136
CGCTCATTGTAGGATAAGTAGACTAGTCAGGCGAAG	Mef2	14087	1.56766576832476	0.148326034750671	pass	Cas9	6.92669872556323	2.51807671986692	8	Muscle	-0.142153902855066	4.40220920596296	0	Mutant_1	4.65709096965629	1.54147978554556
GAGATTCCTCGGATTCGGCTCCATCGAGAGGCGAAG	Mef2	16987	1.2803802788449	0.16316715542522	pass	CROSS_Cas9_Balancer	6.41361439794953	3.05222779305079	8	Muscle	-5.38423207052217	-3.0140132469381	3	Cardiac	4.7987859922393	3.5240951372225
GAGATTCCCTAGCCAGCCTTGGTAGTCGAGGCGAAG	Mef2	922	0.233472396848722	0.244588744588745	pass	Cas9	4.32174295125318	2.52576416009174	10	Muscle	-1.89784697059677	1.01305164765281	2	Mutant_2	3.05698973712761	1.64778109322378
GAGATTCCTAGGTAACTTATGACTGATCAGGCGAAG	Mef2	9228	1.53888664804346	0.141379310344828	pass	CROSS_Cas9_Balancer	5.99388321131363	3.99592310530342	4	Muscle	1.32108879442101	3.56785200849736	0	Mutant_1	5.14396173534233	0.519802470310422
GAGATTCCCGAATGGAGCCTCCATCGAGAGGCGAAG	Mef2	7202	1.29817885129847	0.171342134213421	pass	Balancer	6.38860512308978	5.24786555799789	4	Muscle	4.17621964010342	-2.71434589763305	1	Somatic	6.91550762233574	2.11377139817068
GAGATTCCCGAATGGAGCCGGAATCTAAAGGCGAAG	Mef2	9016	0.932944081107007	0.224305249228055	pass	CROSS_Cas9_Balancer	7.54475854970841	5.58702098275185	4	Muscle	5.05466055211185	-2.92619003946589	1	Somatic	7.23061925945122	1.98708375225851
GAGATTCCAAGTAGCTCACTCCATCGAGAGGCGAAG	Mef2	7758	1.60738040072598	0.141905737704918	pass	Cas9	6.45144069134593	2.61991283865013	8	Muscle	-0.627708717903537	3.62530001134669	0	Mutant_1	4.4519694524749	2.20910437832663
GAGATTCCGCGCTATGGTCTCCATCGAGAGGCGAAG	Mef2	2440	0.460916375343742	0.197540983606557	pass	CROSS_Cas9_Balancer	6.14127167606085	3.78919054752032	8	Muscle	-5.33612574004046	-2.53239466253742	3	Cardiac	4.91363460597832	3.81160791645834
GAGATTCCTCGGATTCGGAGGCGAGAGCAGGCGAAG	Mef2	6594	1.30790039647205	0.135925256178421	pass	CROSS_Cas9_Balancer	7.40698826894811	5.46279686879	4	Muscle	4.34573665727872	-2.78791605592986	1	Somatic	6.45422060069877	0.879390020473691
GAGATTCCGGTTATCGAACAGAGAGGTCAGGCGAAG	Mef2	9478	1.08176777206117	0.149307013859723	pass	Cas9	6.44588887305629	3.68842417043486	4	Muscle	0.323903008221415	4.48316508664321	0	Mutant_1	4.82442504939873	1.91333432923147
GAGATTCCCGAATGGAGCAGGCGAGAGCAGGCGAAG	Mef2	8256	1.37711337698615	0.131693198263386	pass	Cas9	5.97757588358731	3.66668202051311	4	Muscle	1.05876703664931	3.21177031207115	0	Mutant_1	4.34155780849296	1.62661989460776
GAGATTCCGCGCTATGGTCAGCCGGCTTAGGCGAAG	Mef2	7144	1.36294975449731	0.143055942109658	pass	Balancer	7.28553062056206	4.88743823617108	4	Muscle	3.61340448950392	-1.28571374117826	1	Somatic	5.46437246379692	0.0519783241588796
GAGATTCCGCGGCTGCGGGGAGTTGCGTAGGCGAAG	Mef2	6408	0.843656004668711	0.193287756370416	pass	Cas9	6.34680282179904	2.40101789815408	8	Muscle	-0.501174065143116	4.869034064791	0	Mutant_1	4.87337524471123	1.88737650643179
GAGATTCCTTCGAATATTCTTAATCTTGAGGCGAAG	Mef2	11798	1.75503629938697	0.139413351314902	pass	CROSS_Cas9_Balancer	4.39804874444565	4.84168747213745	12	Muscle	-5.87303146913357	-3.12726627389083	3	Cardiac	4.98215229091484	3.80429156552145
GAGATTCCTTGCGAGCATTGCGGATAGTAGGCGAAG	Mef2	9919	1.37138482671641	0.142342342342342	pass	CROSS_Cas9_Balancer	4.461282222383	4.61730020306216	12	Muscle	-6.0206390629822	-2.32425690494921	3	Cardiac	4.92610485133964	3.76777251492331
GAGATTCCCATTATTATTCTTAATCTTGAGGCGAAG	Mef2	7114	0.701879692413288	0.138741258741259	pass	Cas9	5.98104963449767	3.68989202044371	4	Muscle	1.05798107326274	2.7089138348515	0	Mutant_1	4.31237155971367	-0.263499449388293
GAGATTCCAACGCGCAGATTCTACCTCAAGGCGAAG	Mef2	5559	1.07691855248146	0.164752333094042	pass	CROSS_Cas9_Balancer	6.21084271130194	3.3555538889827	8	Muscle	-0.428152270381603	0.0580811488139017	2	Mutant_2	3.59110076007683	1.27168043385336
GAGATTCCGCTTGAAGAGACTGAGCGACAGGCGAAG	Mef2	3010	0.511983727666682	0.148738379814077	pass	Balancer	5.94553481466967	4.03720064872254	4	Muscle	3.14905004754127	-1.16725090859736	1	Somatic	5.21555311260063	0.353346411689016
GAGATTCCGACTGGACCAGGAGTTGCGTAGGCGAAG	Mef2	10448	1.15768289334828	0.148190476190476	pass	Balancer	3.92945823948047	4.88636321424066	12	Muscle	-5.233812232082	-2.61099728569505	3	Cardiac	4.95162469920952	3.70881398449728
GAGATTCCTGGTTGCCGTAAGCTAGGTTAGGCGAAG	Mef2	2236	0.360149361693396	0.16710875331565	pass	Cas9	5.44467455942222	3.08719351096445	10	Muscle	-1.46863346171663	1.48510071488231	2	Mutant_2	3.99213916835625	2.223928768738
GAGATTCCAACGAATTCGAAGCTAGGTTAGGCGAAG	Mef2	11176	1.43527624644741	0.149529390871959	pass	Cas9	4.36172778277807	4.94077237865703	12	Muscle	-5.85903117934139	-2.92836488779096	3	Cardiac	4.86585266170341	3.85352404843161
GAGATTCCAACGAATTCGTCCGCGGACTAGGCGAAG	Mef2	12548	1.87392185355384	0.144259699129058	pass	Balancer	4.21368295184714	4.88803635089388	12	Muscle	-5.81301747306438	-3.17906552354517	3	Cardiac	4.88898307857353	3.81148751507589
GAGATTCCTCCGGCTTATTCGTCGGAACAGGCGAAG	Mef2	6502	0.971578423624623	0.144301470588235	pass	Cas9	4.79029466796089	4.60419492170563	12	Muscle	-5.65098538217028	-2.89014881831169	3	Cardiac	5.04387170848686	3.50663717518637
GAGATTCCTCTTGAGGTTAGGCGCTAGGAGGCGAAG	Mef2	7653	1.11017840240151	0.132134480062549	pass	Balancer	4.97531330756679	4.48112020699468	12	Muscle	-5.96516264640767	-2.13276156340074	3	Cardiac	5.65888244685966	3.37169011364767
GAGATTCCTCTTGAGGTTGTAGGCAATTAGGCGAAG	Mef2	10114	1.40642291709524	0.16220998820291	pass	CROSS_Cas9_Balancer	7.04359404120876	4.46051758983928	4	Muscle	3.45111461995894	-1.28607906320484	1	Somatic	5.71754819927055	0.258569632275792
GAGATTCCTTGGCAAGCCTCGTAACGGTAGGCGAAG	Mef2	9248	1.11504412556289	0.138138138138138	pass	Cas9	6.72671139019703	2.74322368442078	8	Muscle	-0.145197733893047	3.58590068485396	0	Mutant_1	4.5075114446624	2.04364259968588
GAGATTCCGCAAGACCGTGATTACCGGAAGGCGAAG	Mef2	9949	1.33716613671088	0.136733478864854	pass	Cas9	6.51682467810557	2.30795244821325	8	Muscle	-0.266437041012184	3.93397160798111	0	Mutant_1	4.26552040157158	2.17493899594137
GAGATTCCCGCTTATCGTGATTACCGGAAGGCGAAG	Mef2	4180	0.576167850770712	0.143465909090909	pass	CROSS_Cas9_Balancer	4.86479689707229	2.39601277378741	10	Muscle	-1.56140031880534	0.483611218569502	2	Mutant_2	2.94779402789909	1.0707767201502
ATTCAGAATCGCCGCCGGCCTAGACGAGAGGCGAAG	Mef2	1574	0.19301604674492	0.207070707070707	pass	CROSS_Cas9_Balancer	4.49664973147502	2.53056219832747	10	Muscle	-0.915133146245434	0.246149781830348	2	Mutant_2	2.94446689662773	1.43496032486746
ATTCAGAACAGCTAGCGGTCGTTAGAGCAGGCGAAG	Mef2	10904	0.937595075671803	0.158450063671093	pass	Cas9	6.73212861330743	2.48596773883276	8	Muscle	-5.09983979507096	-6.39583367513704	4	Visceral	3.86063129482109	1.49602230320761
ATTCAGAATTATTGAGGCCTCCATCGAGAGGCGAAG	Mef2	7398	0.942427377999812	0.175504710632571	pass	Cas9	4.57210639420808	6.62450569655032	15	Muscle	-5.08478235081617	-6.72958411915089	4	Visceral	1.42575664100487	4.17693098316977
ATTCAGAATCGCCGCCGGCAGAGAGGTCAGGCGAAG	Mef2	2188	0.298799992233367	0.134790528233151	pass	Cas9	4.92251361103961	2.73419613409636	10	Muscle	-1.5740431724811	0.665710890078867	2	Mutant_2	3.24579817828972	1.8906962467272
ATTCAGAATCGCCGCCGGTTAATTAGCCAGGCGAAG	Mef2	26966	1.17349841225088	0.17441946185035	pass	CROSS_Cas9_Balancer	4.57623830619356	6.63945716553182	15	Muscle	-4.84246026050112	-6.73548750208221	4	Visceral	1.46381587562401	4.62789400349447
ATTCAGAATCGCCGCCGGCAGCCGGCTTAGGCGAAG	Mef2	10374	1.14827466294705	0.158066372530213	pass	Balancer	7.29737281845205	5.54530921432967	4	Muscle	4.67998636543665	-3.10872417697524	1	Somatic	7.02214080867607	2.53437741528341
ATTCAGAAATGGCGCCTGTTAATTAGCCAGGCGAAG	Mef2	4094	0.93643591822766	0.160331384015595	pass	Cas9	6.57096178440271	2.68251770041943	8	Muscle	-0.606736404336223	2.68352411486039	0	Mutant_1	4.17324192104179	1.20003577004263
ATTCAGAACGAATGGAGCTACGATCATCAGGCGAAG	Mef2	10097	1.26508316134756	0.140236686390533	pass	CROSS_Cas9_Balancer	7.28190602346322	5.0579534600841	4	Muscle	4.05320425633455	-1.57115961540306	1	Somatic	6.64100105342705	0.738354344471189
ATTCAGAAAAGTAGCTCATTAATTAGCCAGGCGAAG	Mef2	6954	1.11207435011314	0.16056096164854	pass	CROSS_Cas9_Balancer	4.76664042306163	6.57297197007625	15	Muscle	-4.24399927010726	-6.42172763574545	4	Visceral	1.31909472522575	4.41182335148642
ATTCAGAAAGATTACGTTTTGAGAGAGTAGGCGAAG	Mef2	7162	0.511138048146782	0.157690172126596	pass	Cas9	7.13867683858272	2.82042331758847	8	Muscle	-0.56600196840977	4.57357449510517	0	Mutant_1	4.80829889354545	1.55736537705252
ATTCAGAAGACTGGACCATCCGCGGACTAGGCGAAG	Mef2	7759	0.808103281009463	0.146410256410256	pass	Cas9	6.44212719902077	2.89188012141931	8	Muscle	-1.79612486522232	1.13358099868264	2	Mutant_2	2.50832302150566	-0.693038861648348
ATTCAGAAAACGAATTCGTGCGGATAGTAGGCGAAG	Mef2	7842	0.896262320225518	0.158629441624365	pass	Cas9	4.54489805953621	6.59856236944922	15	Muscle	-5.15580844488071	-6.59926720768635	4	Visceral	1.30612010536033	4.21122701893637
ATTCAGAACATAGCGACCTCGTCGGAACAGGCGAAG	Mef2	7960	1.35715612547916	0.15076383671425	pass	CROSS_Cas9_Balancer	7.41046504991953	4.77353427863941	4	Muscle	4.0018741421276	-1.85813100985797	1	Somatic	6.49871570644218	0.381538201673719
ATTCAGAACGCTTATCGTATCGAGATGAAGGCGAAG	Mef2	8934	1.24138395768414	0.165294771968854	pass	CROSS_Cas9_Balancer	6.80626853043978	4.27020876165744	4	Muscle	3.1259133970492	-1.22446185662868	1	Somatic	5.10786087093193	-0.140298943416384
ATTCAGAACGCTTATCGTAGATGCAACTAGGCGAAG	Mef2	2338	0.32549776131975	0.200341005967604	pass	CROSS_Cas9_Balancer	5.69396458122243	3.02826386642858	4	Muscle	-1.82228486662927	1.22973969815996	2	Mutant_2	3.26424772319633	1.31510349045584
GAATTCGTGGTTATCGAAATGACTGATCAGGCGAAG	Mef2	6918	0.818917955695798	0.170844137136272	pass	Cas9	6.39635609882071	2.73307999289587	8	Muscle	0.295981827199522	2.80007105023244	0	Mutant_1	4.17965156612236	1.37302859555075
GAATTCGTCTAGCCAGCCCTCCATCGAGAGGCGAAG	Mef2	1370	0.350661892280284	0.170553935860058	pass	CROSS_Cas9_Balancer	7.25997090461458	5.40942812172664	4	Muscle	4.51470410998264	-2.70241460060813	1	Somatic	5.3214591222747	0.103406262202951
GAATTCGTCTAGCCAGCCCCTAGACGAGAGGCGAAG	Mef2	5818	0.728563663181527	0.170322138450994	pass	CROSS_Cas9_Balancer	6.79361413682059	4.26576566933544	4	Muscle	3.88780362398015	-1.50977095635441	1	Somatic	4.95520574626762	0.250004765196534
GAATTCGTCAGCTAGCGGTCGTTAGAGCAGGCGAAG	Mef2	4774	0.216550834266182	0.214106844741235	pass	Balancer	4.36101847214766	2.34724387696581	10	Muscle	-0.773401262252949	-0.00857940270882751	2	Mutant_2	2.79640943584282	1.19154318104574
GAATTCGTCGAATGGAGCATGACTGATCAGGCGAAG	Mef2	9227	0.972489498709507	0.185871203962955	pass	Balancer	7.53526080841239	5.44157610900241	4	Muscle	4.23265183550798	-2.29203610592302	1	Somatic	6.68989879665214	0.615553487642499
GAATTCGTTCGGATTCGGTTAATTAGCCAGGCGAAG	Mef2	2764	0.235566431326015	0.180445722501797	pass	Cas9	4.8828259082038	2.84459056649474	10	Muscle	-1.53025244726516	0.890658954860782	2	Mutant_2	3.58822114047844	1.43056317101309
GAATTCGTTCGGATTCGGCAGCCGGCTTAGGCGAAG	Mef2	4772	0.494260561022609	0.187656380316931	pass	Balancer	4.19702806727603	4.61853163478755	12	Muscle	-5.28357421881455	-2.53919425837675	3	Cardiac	4.85909540233452	3.75938351879904
GAATTCGTGCTAACGGATAGGCGAGAGCAGGCGAAG	Mef2	1413	0.220389515404212	0.209563994374121	pass	Cas9	4.45056875737717	2.13340513765218	10	Muscle	-1.13295969058549	1.11514554168809	2	Mutant_2	3.07377893504936	1.27775259743521
GAATTCGTCTAGCCAGCCCTCTAACTCGAGGCGAAG	Mef2	5655	0.640524767003561	0.161040787623066	pass	Balancer	7.53816196820513	4.71780415680279	4	Muscle	3.81191640497154	-1.3392006503482	1	Somatic	5.58527500209648	-0.0643062101762568
GAATTCGTTAGGTAACTTTCAAGATAGTAGGCGAAG	Mef2	8529	0.825623067889372	0.161922538497434	pass	CROSS_Cas9_Balancer	5.10309388782934	6.21659959038255	15	Muscle	0.0605752178505109	0.257889336402915	1	Somatic	6.76401359615166	1.8836845947344
GAATTCGTCGAATGGAGCAGGCGAGAGCAGGCGAAG	Mef2	6734	0.787137770240533	0.15837773830669	pass	Balancer	7.04476832749133	4.41118929777432	4	Muscle	3.29617334774322	-1.42662413295433	1	Somatic	5.36075336513359	0.00848281811067705
GAATTCGTGCATCGTATGCTTAATCTTGAGGCGAAG	Mef2	2280	0.287642742579172	0.195462478184991	pass	Cas9	4.47068145003884	2.18644366933275	10	Muscle	-0.771778246997929	0.0718778122864212	2	Mutant_2	2.90198022899467	1.13385345469305
GAATTCGTCCAGATACGGACTGAGCGACAGGCGAAG	Mef2	4162	0.620981689651843	0.205938697318008	pass	CROSS_Cas9_Balancer	6.96109861053551	4.20014430913444	4	Muscle	3.76736578627267	-1.02469855071488	1	Somatic	4.54516679820854	1.04532625208685
GAATTCGTGCTTGAAGAGACTGAGCGACAGGCGAAG	Mef2	4400	0.932697247547601	0.166137085792102	pass	Balancer	4.39065081924989	4.63438592782118	12	Muscle	-5.43069318290569	-2.27786417939317	3	Cardiac	4.71911699352104	3.64766271839926
GAATTCGTGCTTGAAGAGTGAGGAATCAAGGCGAAG	Mef2	5100	1.2871164574652	0.162690653109112	pass	Cas9	6.3489467096701	2.47883294738449	8	Muscle	0.514647817876682	2.21606608599519	2	Mutant_2	3.86403829631645	2.14283009301016
CTGAAGCTGCTAACGGATGGCCGTCAACAGGCGAAG	Mef2	2532	0.834623884276206	0.155905511811024	pass	Cas9	4.94943806168444	2.8717948800651	10	Muscle	-0.500259254076707	0.29392445494547	2	Mutant_2	3.22023899135429	1.48502131233999
CTGAAGCTCAGCTAGCGGCTCCATCGAGAGGCGAAG	Mef2	7450	1.39353934761281	0.15078729650387	pass	Cas9	6.76189629536385	2.42265112609514	8	Muscle	0.750428557336436	3.65225367726682	0	Mutant_1	4.62375957546074	1.99012835751364
CTGAAGCTGGTTATCGAATAATTGACCTAGGCGAAG	Mef2	9628	0.994337066569071	0.164907924684461	pass	Cas9	6.5192398665379	2.51287651650939	8	Muscle	-0.00140056353506551	2.63684795627353	0	Mutant_1	4.36535007533867	2.00166745911429
CTGAAGCTCGAATGGAGCTACGATCATCAGGCGAAG	Mef2	22817	1.25461943451101	0.149164054336468	pass	CROSS_Cas9_Balancer	7.30305538434393	5.01380772117139	4	Muscle	4.60655959061223	-1.54670214104739	1	Somatic	6.85767108974296	1.47021802197287
CTGAAGCTAGTTGAATCATGGCAGCTCGAGGCGAAG	Mef2	9892	1.3672310432867	0.153182091949408	pass	Balancer	7.24605482612907	4.94681459744452	4	Muscle	4.95231509990555	-2.01564601827839	1	Somatic	6.62927228984672	0.983122487171384
CTGAAGCTTGATTAGGTATGAGGAATCAAGGCGAAG	Mef2	6836	1.10495393301391	0.151020408163265	pass	CROSS_Cas9_Balancer	7.08972441596335	4.38949973069458	4	Muscle	4.79123135034028	-1.80018286595661	1	Somatic	6.44694454250175	0.888153989418241
CTGAAGCTTTCCGTCGACGCGCAATGACAGGCGAAG	Mef2	8476	0.936322352333895	0.154280338664158	pass	CROSS_Cas9_Balancer	7.423870381819	5.13977671797169	4	Muscle	4.36226824783226	-1.23789335834442	1	Somatic	6.48107130107719	0.515722711189481
CTGAAGCTTCTTGAGGTTGTCGAAGCAGAGGCGAAG	Mef2	8914	1.2535455460064	0.153553866785874	pass	Cas9	4.75109118792619	4.59201266260705	12	Muscle	-5.81715232344586	-2.33937850685812	3	Cardiac	5.34731561717827	3.54254539738485
CTGAAGCTGTAGGATAAGAGATGCAACTAGGCGAAG	Mef2	11206	1.37093669875606	0.143567874911158	pass	CROSS_Cas9_Balancer	6.53268417423244	5.37236252980035	15	Muscle	5.04373656989648	-1.9025380796714	1	Somatic	7.0385549741729	2.00106104145834
TAATGCGCCTAGCCAGCCATGACTGATCAGGCGAAG	Mef2	4574	0.570525032575472	0.169565217391304	pass	CROSS_Cas9_Balancer	7.35560175224051	5.25229144756806	4	Muscle	4.10637385396825	-1.34449934011087	1	Somatic	6.19980604228813	0.861310203178617
TAATGCGCCAGCTAGCGGTCGTTAGAGCAGGCGAAG	Mef2	4896	0.890276478377864	0.152006485610053	pass	CROSS_Cas9_Balancer	7.28109229952046	5.11890668709108	4	Muscle	3.26424029311696	-1.38766685714404	1	Somatic	5.215316124533	0.0155977053482259
TAATGCGCTTATTGAGGCCCTAGACGAGAGGCGAAG	Mef2	1260	0.524741815246996	0.15506329113924	pass	Cas9	5.71420380064832	2.94175227044798	8	Muscle	-1.06936688597366	1.1254115365139	2	Mutant_2	3.7401922422393	2.06326790581534
TAATGCGCGGTTATCGAAAGGCGAGAGCAGGCGAAG	Mef2	5238	1.41024714049498	0.152297759210027	pass	Balancer	7.4846641318528	5.5575604101407	4	Muscle	4.30159976649905	-2.09837815149761	1	Somatic	6.79563886699516	0.733754296406003
TAATGCGCTAGGTAACTTTAATTGACCTAGGCGAAG	Mef2	3154	0.985346734177665	0.174842767295597	pass	Cas9	4.50684562164254	2.73905951716972	10	Muscle	-1.14139843649256	1.02940371475222	2	Mutant_2	2.96409637508232	1.26331730614493
TAATGCGCCGAATGGAGCTAATTGACCTAGGCGAAG	Mef2	5560	0.942570341167827	0.154259126700072	pass	CROSS_Cas9_Balancer	5.79372277317249	2.97629666835354	10	Muscle	3.35274763737564	-0.92362096434474	1	Somatic	3.87779886302788	-0.318922560111788
TAATGCGCGCGCTATGGTTACGATCATCAGGCGAAG	Mef2	2376	0.59795572017819	0.194630872483221	pass	Cas9	5.56159803008654	2.72624682460411	10	Muscle	-0.671644646398623	1.55140452853312	2	Mutant_2	3.40402490672905	1.35857709179709
TAATGCGCGCATCGTATGGCGCAATGACAGGCGAAG	Mef2	5396	0.812769536262564	0.168510324483776	pass	Cas9	6.66874950164614	2.92576394640185	8	Muscle	0.00424095489689211	2.73856892830756	0	Mutant_1	4.6592915731414	0.929583449466916
TAATGCGCGCATCGTATGGGAGTTGCGTAGGCGAAG	Mef2	5882	1.34395509198251	0.140148950575491	pass	CROSS_Cas9_Balancer	6.82191804337395	4.9565786155136	4	Muscle	4.67509850366807	-2.08146323558724	1	Somatic	6.28188640651542	0.952267248733732
TAATGCGCTGCGACCTCTTGCTACGGTCAGGCGAAG	Mef2	876	0.380209470874978	0.197727272727273	pass	CROSS_Cas9_Balancer	6.42306308565336	3.16246174701307	8	Muscle	-0.3983266195949	0.373617513197131	2	Mutant_2	4.03357584056694	2.29926117192099
TAATGCGCCTAAGCCTTGAAGCTAGGTTAGGCGAAG	Mef2	7748	1.28592477094037	0.140071831708568	pass	Balancer	6.33474482476504	5.19815955125001	4	Muscle	3.12975599218892	-1.98792520837629	1	Somatic	4.2564767080291	2.12175412903616
TAATGCGCAATACGATAATCGTCCTTCGAGGCGAAG	Mef2	1034	0.297187144024296	0.151923076923077	pass	Balancer	7.53500071381058	5.61392797775834	4	Muscle	4.04796633276285	-3.09251527540701	1	Somatic	6.88720304546196	1.88097568283865
TAATGCGCTGATTAGGTATCGTCCTTCGAGGCGAAG	Mef2	1369	0.417158962887097	0.143065693430657	pass	CROSS_Cas9_Balancer	4.19088925857538	3.92473895447633	12	Muscle	-4.90089727105626	-2.59594174685208	2	Mutant_2	1.42661339816887	4.09408767948935
TAATGCGCATTCTTAGCTTCGTCCTTCGAGGCGAAG	Mef2	8824	0.625957783431611	0.185252205383397	pass	Cas9	6.80125769387297	2.79422460425743	8	Muscle	-0.314197969498048	3.23087308017055	0	Mutant_1	4.49144393977959	2.01435895691702
TAATGCGCCCAGATACGGCCTCCGACGGAGGCGAAG	Mef2	5666	0.57982728448234	0.179324894514768	pass	Cas9	5.29626314365712	2.95434685906937	10	Muscle	-0.339227624791636	0.357914220714241	2	Mutant_2	4.18017942485649	1.30788644085714
TAATGCGCGCTTGAAGAGTCGTCCTTCGAGGCGAAG	Mef2	12553	2.17908413572483	0.153992697253532	pass	Balancer	4.43874881330086	4.48735970520552	12	Muscle	-5.62006384475424	-2.52962827821278	3	Cardiac	4.9322407918914	3.79805095921347
TAATGCGCAGCCGTAGTTTGATACTCAAAGGCGAAG	Mef2	1266	0.381663509209612	0.182677165354331	pass	CROSS_Cas9_Balancer	-1.79341796314812	4.71623682717704	10	Muscle	3.1574573061797	-0.259742527414848	0	Mutant_1	4.06062919673759	2.25754698048422
TAATGCGCCTAACTAGGTTGCTACGGTCAGGCGAAG	Mef2	4300	0.429025040088069	0.168596572487263	pass	CROSS_Cas9_Balancer	4.79048502572785	2.29985470694617	10	Muscle	-1.15251753659678	1.34178217708784	2	Mutant_2	3.38799984035332	1.45273752938101
TAATGCGCTCGTAGCATCAAGCTAGGTTAGGCGAAG	Mef2	2481	0.751869835942005	0.173493975903614	pass	CROSS_Cas9_Balancer	4.97181952140021	2.65904284004508	10	Muscle	-0.918871992183146	0.657418113609429	2	Mutant_2	2.95299632129509	1.2298612190325
TAATGCGCTCGTAGCATCCTTAATCTTGAGGCGAAG	Mef2	5607	0.859345066613986	0.17115520907158	pass	Cas9	4.32748788174558	5.50400331787715	15	Muscle	-5.0951718587424	-6.42265715186275	4	Visceral	0.863983460043257	5.10136802922079
TAATGCGCATTATGCAAGAAGCTAGGTTAGGCGAAG	Mef2	7525	0.986353874866483	0.139836108908274	pass	Cas9	6.92436641888989	3.08883312970008	8	Muscle	0.0422204590409626	3.24639885106341	0	Mutant_1	4.66455537853081	2.05566604862997
TAATGCGCATTATGCAAGGGAGTTGCGTAGGCGAAG	Mef2	5004	1.51865945938529	0.129173290937997	pass	Balancer	7.65124856400065	5.14349635141827	4	Muscle	4.10046848096082	-2.17066570890334	1	Somatic	5.89155561504204	0.00789203177282458
TAATGCGCAGTCCGCTGCTGCGGATAGTAGGCGAAG	Mef2	4586	0.764984559913779	0.165073848827107	pass	Cas9	6.80447211627454	2.83153340548012	8	Muscle	-0.323626221341536	3.91803698942675	0	Mutant_1	4.63460666713554	1.91017468701193
TAATGCGCTGATATTGCGTGCGGATAGTAGGCGAAG	Mef2	7644	1.04105300228364	0.152907580477674	pass	CROSS_Cas9_Balancer	7.37155746609535	5.2966828083817	4	Muscle	4.51797457223681	-2.94644626379881	1	Somatic	6.81940538463432	1.42702825795004
TAATGCGCCATAGCGACCAAGCCTACGAAGGCGAAG	Mef2	10052	0.909150334522699	0.15576694411415	pass	Balancer	6.94277549365051	5.15521041998301	4	Muscle	3.65370058745281	-2.05107507567304	1	Somatic	6.53113443431694	2.31326444874594
TAATGCGCTCTTGAGGTTAGGCGCTAGGAGGCGAAG	Mef2	7409	1.35242922245768	0.148615963450685	pass	CROSS_Cas9_Balancer	6.36892056521125	4.76706109028976	4	Muscle	2.98837630686355	-1.53023058623541	1	Somatic	5.13177425441582	0.534520883663389
TAATGCGCTCCTCTGCCGGTAGGCAATTAGGCGAAG	Mef2	5924	1.0180218730697	0.163361344537815	pass	Cas9	6.88228451912764	2.59846010723517	8	Muscle	-0.0697026532897799	4.20173710703886	0	Mutant_1	4.48131258067924	1.90133436451742
TAATGCGCCGCTTATCGTAAGCCTACGAAGGCGAAG	Mef2	5684	0.903265724243756	0.155003498950315	pass	CROSS_Cas9_Balancer	7.16995937604527	4.43709962805332	4	Muscle	4.47877708161829	-1.49804233672794	1	Somatic	5.98841983852226	0.3869400216181
TAATGCGCACGGCGTTAAGTAGGCAATTAGGCGAAG	Mef2	6280	0.833370695762055	0.151582278481013	pass	Cas9	6.754154379653	2.42929418255328	8	Muscle	-0.36639262018667	3.11951641216436	0	Mutant_1	4.22921974239189	1.44345064888785
TAATGCGCTCCGGCTTATGATTACCGGAAGGCGAAG	Mef2	8488	1.56200444225631	0.145585837409737	pass	Balancer	7.39521003802242	5.15237604884741	4	Muscle	3.35631069096378	-1.25647923452184	1	Somatic	5.92064125118095	0.391713325484487
TAATGCGCTTGGCAAGCCGATTACCGGAAGGCGAAG	Mef2	10642	0.980190035301122	0.150789229340761	pass	CROSS_Cas9_Balancer	7.03886522657296	3.50330029983092	8	Muscle	4.7294870110363	-1.39813317320977	1	Somatic	4.62080080089409	2.22523840199301
TAATGCGCTCCTCTGCCGGAGATGCATGAGGCGAAG	Mef2	5374	0.481198805179247	0.228160707703649	pass	Cas9	4.5537016539733	6.52008812499428	15	Muscle	-5.02381183601924	-2.85287515719465	3	Cardiac	0.382367201422041	5.60285576115439
CGGCTATGATGGCGCCTGTTGGTAGTCGAGGCGAAG	Mef2	1312	0.484083815135834	0.168949771689498	pass	CROSS_Cas9_Balancer	5.5715580228885	4.21784275038465	12	Muscle	1.02912937933434	1.874843899745	0	Mutant_1	-3.42763894024056	3.22042091618368
CGGCTATGATGGCGCCTGGGCCGTCAACAGGCGAAG	Mef2	5805	0.955507384429756	0.164778578784758	pass	CROSS_Cas9_Balancer	5.43062697018012	4.6190455730093	12	Muscle	-5.06844731573472	-6.42933166633556	4	Visceral	-3.35769956531685	3.25068100224325
CGGCTATGCTAGCCAGCCATGACTGATCAGGCGAAG	Mef2	1086	0.390831697276598	0.148897058823529	pass	CROSS_Cas9_Balancer	6.81494992867716	4.36236417161925	4	Muscle	3.15305126063208	-1.02223336184414	1	Somatic	5.74593002376396	0.180932902349922
CGGCTATGCAGCTAGCGGTCGTTAGAGCAGGCGAAG	Mef2	1114	0.832107728839748	0.147686832740214	pass	CROSS_Cas9_Balancer	6.45317506546568	3.51158030173065	4	Muscle	-1.79088237133328	0.791944325101343	2	Mutant_2	4.00922996578056	2.24833114872763
CGGCTATGTCGGATTCGGTTAATTAGCCAGGCGAAG	Mef2	11222	1.04149971861156	0.149929027679205	pass	CROSS_Cas9_Balancer	6.78784010196539	4.49821918918162	15	Muscle	-4.37239157639275	-6.54564930157441	4	Visceral	1.19083959636528	4.26251085530111
CGGCTATGGGTTATCGAAAGGCGAGAGCAGGCGAAG	Mef2	1212	0.442806169936268	0.177339901477833	pass	Balancer	7.14917965372843	4.40213456780639	4	Muscle	4.42801000903176	-1.61179234547699	1	Somatic	4.03752452907402	2.28030665646383
CGGCTATGCGAATGGAGCAGGCGAGAGCAGGCGAAG	Mef2	7372	1.11188413580311	0.136768276234152	pass	CROSS_Cas9_Balancer	4.27279002544782	4.46212536962342	12	Muscle	-5.31650962968115	-2.50902903102327	3	Cardiac	3.64492232379753	2.25811393986532
CGGCTATGCGAATGGAGCTAATTGACCTAGGCGAAG	Mef2	1514	0.358809828259336	0.153543307086614	pass	CROSS_Cas9_Balancer	7.35762667638791	4.6773918812982	4	Muscle	0.808875754803203	3.35774932830096	0	Mutant_1	5.24834281978447	1.07036801110098
CGGCTATGGCATCGTATGAAGCTAGGTTAGGCGAAG	Mef2	15711	1.38401011653672	0.147988869213256	pass	CROSS_Cas9_Balancer	6.19332896149511	3.9408791198995	4	Muscle	-0.642695410364407	0.882885011545899	2	Mutant_2	-3.1106800359742	2.65284808407614
CGGCTATGGCATCGTATGCTTAATCTTGAGGCGAAG	Mef2	1588	0.445479992553296	0.135678391959799	pass	CROSS_Cas9_Balancer	4.57825728963021	2.99537067309437	10	Muscle	-5.54015952437857	-2.69526631107113	3	Cardiac	4.25408155498344	2.40846188793966
CGGCTATGCCGTATGATTTGCGGATAGTAGGCGAAG	Mef2	1604	0.841058627164307	0.136138613861386	pass	Balancer	5.64974987057029	3.16277704713008	4	Muscle	-1.81074296501008	0.261303270848234	2	Mutant_2	3.96668035564262	2.30429251919577
CGGCTATGATAAGGACTCTCCGCGGACTAGGCGAAG	Mef2	3012	0.477870389061907	0.231884057971014	pass	Cas9	4.71077794471039	2.94535595548283	10	Muscle	-1.58650842816372	0.210427297968322	2	Mutant_2	3.22276908931572	1.34593578110525
CGGCTATGATAAGGACTCGCGCAATGACAGGCGAAG	Mef2	780	0.460254598693004	0.159493670886076	pass	CROSS_Cas9_Balancer	5.62418492371248	4.40987689244969	12	Muscle	-5.94663143147165	-2.3010061580313	0	Mutant_1	1.45286590633232	4.63972624073813
CGGCTATGCTAAGCCTTGAAGCTAGGTTAGGCGAAG	Mef2	2050	0.666126810600017	0.159068865179437	pass	Balancer	7.31309457084618	5.48595851814591	4	Muscle	3.94357725634601	-2.11805603993951	1	Somatic	4.0446150976165	2.27759655247519
CGGCTATGTTGCGAGCATTGCTACGGTCAGGCGAAG	Mef2	10718	1.34413870837675	0.159777571825765	pass	CROSS_Cas9_Balancer	4.6495504274648	6.67328266150392	15	Muscle	-4.37559931773555	-6.75474174278895	4	Visceral	1.51299852905113	4.79130752812216
CGGCTATGAGATTACGTTTGAGGAATCAAGGCGAAG	Mef2	6702	0.835403958024237	0.148082069580732	pass	CROSS_Cas9_Balancer	7.2839836085496	5.1612325765981	4	Muscle	4.72652862067959	-1.49015642280982	2	Mutant_2	6.0568950849517	0.447656382425519
CGGCTATGAATACGATAATCGTCCTTCGAGGCGAAG	Mef2	14326	1.09634465729964	0.163659078289839	pass	CROSS_Cas9_Balancer	7.51366095831105	4.69294432368883	4	Muscle	3.96452532725371	-1.50943873996949	1	Somatic	5.6136749464019	1.09000392685721
CGGCTATGAATACGATAATTCTACCTCAAGGCGAAG	Mef2	4338	0.628189414293348	0.162683823529412	pass	CROSS_Cas9_Balancer	7.20457612544457	4.32661165824724	4	Muscle	3.43206488148261	-0.957275353300738	1	Somatic	6.36910612163383	0.375077162488195
CGGCTATGTGATTAGGTACATTGACGCTAGGCGAAG	Mef2	4703	0.746802461422545	0.149215769393811	pass	CROSS_Cas9_Balancer	7.06368930658752	4.21340638567582	4	Muscle	4.16059809396207	-2.61547765844656	1	Somatic	5.63642150935966	0.511849690778943
CGGCTATGTGATTAGGTATTCTACCTCAAGGCGAAG	Mef2	948	0.511467590569272	0.175105485232068	pass	CROSS_Cas9_Balancer	6.42873546456269	3.61280213131483	8	Muscle	-0.022497476581145	3.67863564666018	0	Mutant_1	6.50378400859672	0.949083347423765
CGGCTATGAACGCGCAGACCTCCGACGGAGGCGAAG	Mef2	10778	1.07715241327783	0.156619822485207	pass	CROSS_Cas9_Balancer	7.43075606758167	4.52580991908202	4	Muscle	-0.577519847134117	1.40153364097436	2	Mutant_2	4.82179195461113	1.50080414543936
CGGCTATGAACGCGCAGATTCTACCTCAAGGCGAAG	Mef2	5566	1.00466549305402	0.150286944045911	pass	Cas9	6.54507351973906	3.33252104708804	8	Muscle	-5.66285878517584	-2.20765471399534	3	Cardiac	4.08191711482841	2.31272609959433
CGGCTATGTAGTAAGCCGTGATACTCAAAGGCGAAG	Mef2	1937	0.572002438334326	0.166838311019567	pass	Balancer	5.97688181409605	3.58365059106853	4	Muscle	-0.953699975428289	0.220619346281693	2	Mutant_2	2.84417469081718	1.16301878224203
CGGCTATGATTCTTAGCTTCGTCCTTCGAGGCGAAG	Mef2	1982	0.471317665127125	0.18574297188755	pass	Cas9	6.77207057002143	2.9215777244071	8	Muscle	-1.58583552047194	1.70090203205927	2	Mutant_2	4.25934440669853	2.11078580151388
CGGCTATGGCTTGAAGAGTCGTCCTTCGAGGCGAAG	Mef2	2740	0.512616237082647	0.156705539358601	pass	Balancer	4.15774626545431	4.76895380656316	12	Muscle	-5.51928891376367	-2.56484192719159	3	Cardiac	4.26168901500542	2.46839364300558
CGGCTATGTTCCGTCGACCTTAATCTTGAGGCGAAG	Mef2	2356	0.555425585633526	0.171186440677966	pass	Cas9	4.82867965603268	2.93569213283186	10	Muscle	-0.31339139489158	0.203034011326188	2	Mutant_2	3.24562103328544	1.44573243389914
CGGCTATGTCGTAGCATCTCCGCGGACTAGGCGAAG	Mef2	9305	1.50381108572332	0.150919196237708	pass	Cas9	4.53081690465496	4.41473877139024	8	Muscle	-5.34113728274991	-2.92151777056903	3	Cardiac	4.80640203533012	2.13684030304739
CGGCTATGATTATGCAAGTGCTACGGTCAGGCGAAG	Mef2	9338	0.857416347224583	0.178146258503401	pass	Cas9	5.07998922606449	4.26811204929282	12	Muscle	-5.80805879796479	-2.34265565576368	3	Cardiac	5.88407165584404	3.20987828503439
CGGCTATGATTATGCAAGCTTAATCTTGAGGCGAAG	Mef2	6744	0.9809647476401	0.145556539710658	pass	Cas9	6.96594900570533	2.56055885238468	8	Muscle	-0.155213336976984	4.41633861882282	0	Mutant_1	4.59999115047294	1.97940333615133
CGGCTATGATTATGCAAGGGAGTTGCGTAGGCGAAG	Mef2	1142	0.633813782578643	0.146086956521739	pass	Balancer	7.43722694047412	5.3311364535539	4	Muscle	3.76867925472077	-1.71421539740033	2	Mutant_2	6.09777051982719	0.464215715034696
CGGCTATGGACTGGACCATGGCAGCTCGAGGCGAAG	Mef2	13021	1.48656195606784	0.154374713696748	pass	CROSS_Cas9_Balancer	4.36729670236264	4.59540415398938	12	Muscle	-5.65951213852791	-2.7436627111569	3	Cardiac	4.6646478849395	3.57076891194174
CGGCTATGGACTGGACCAGCGCAATGACAGGCGAAG	Mef2	1050	0.495388579152552	0.178030303030303	pass	CROSS_Cas9_Balancer	5.04955138118582	3.05153377857913	10	Muscle	-0.582394577772912	4.85585212570476	4	Visceral	1.50126916942436	4.43606289158651
CGGCTATGAACGAATTCGTGGCAGCTCGAGGCGAAG	Mef2	8898	1.1283800763184	0.142857142857143	pass	CROSS_Cas9_Balancer	7.36488420757837	5.35802558902294	4	Muscle	4.78970198672388	-2.57815134579156	1	Somatic	6.75249559459526	1.50089247952292
CGGCTATGAGTCCGCTGCTGCGGATAGTAGGCGAAG	Mef2	1121	0.228069577868961	0.152212389380531	pass	CROSS_Cas9_Balancer	7.18857420741353	4.30948799795425	8	Muscle	-1.16704474543883	0.389118199194538	2	Mutant_2	3.89677459773857	1.9841553760607
CGGCTATGTGATATTGCGTGCGGATAGTAGGCGAAG	Mef2	16505	1.25384348459423	0.159145752895753	pass	CROSS_Cas9_Balancer	6.1326924812696	5.10616904103013	4	Muscle	4.00155011834173	-2.75210900249232	1	Somatic	6.76049120006401	2.71435435543844
CGGCTATGCATAGCGACCAAGCCTACGAAGGCGAAG	Mef2	2048	0.461160639882536	0.166666666666667	pass	Balancer	7.52157454302389	5.23035704618154	4	Muscle	4.27455288073147	-2.27343371564351	1	Somatic	6.31838304576713	0.454375822647306
CGGCTATGTCCGGCTTATGTCGAAGCAGAGGCGAAG	Mef2	5918	1.05548964807452	0.147612642905178	pass	CROSS_Cas9_Balancer	7.00570590781247	4.18061459647309	4	Muscle	-0.262821663932424	2.2485567375768	0	Mutant_1	4.04873258647758	2.19295271168539
CGGCTATGTCTTGAGGTTAAGCCTACGAAGGCGAAG	Mef2	8548	1.27075212025576	0.14255716285581	pass	Balancer	6.88514621427984	5.15198940247586	4	Muscle	4.33233329894913	-2.6932671759928	1	Somatic	5.88221866664726	0.456762601240369
CGGCTATGTCTTGAGGTTGTAGGCAATTAGGCGAAG	Mef2	5412	1.12524077855459	0.151137197358767	pass	CROSS_Cas9_Balancer	7.27043157998565	4.99361591259004	4	Muscle	3.68241243920223	-0.989978423987557	1	Somatic	5.26195938167412	-0.0253258751790797
CGGCTATGCTAATTGCGAGTCGAAGCAGAGGCGAAG	Mef2	2472	0.982726299446114	0.135091926458833	pass	Cas9	4.78244835795385	2.62913680134045	10	Muscle	-0.350318278755664	0.153512856557951	2	Mutant_2	-3.22864263477486	2.54966099987814
CGGCTATGTTGGCAAGCCATCGAGATGAAGGCGAAG	Mef2	8784	1.13641184346321	0.147559591373439	pass	CROSS_Cas9_Balancer	7.3486327795644	5.23915882736579	4	Muscle	5.09566362018744	-2.0997148754376	1	Somatic	6.23241312084038	0.877444942100736
CGGCTATGTCCTCTGCCGGTAGGCAATTAGGCGAAG	Mef2	1318	0.37458335973113	0.164901664145234	pass	Cas9	6.6821725828322	2.49912623086491	8	Muscle	0.00330164677060438	2.8786313981471	0	Mutant_1	4.07089359340507	2.22975333462545
CGGCTATGCGCTTATCGTAAGCCTACGAAGGCGAAG	Mef2	1414	0.603776357401339	0.144866385372714	pass	CROSS_Cas9_Balancer	6.05936140734131	3.31347732480131	8	Muscle	-0.122058944089361	0.0866448725644327	2	Mutant_2	4.06811887798149	2.25481613407919
CGGCTATGCGCTTATCGTGTAGGCAATTAGGCGAAG	Mef2	6612	0.947329030558355	0.161901895877219	pass	Balancer	8.93650761865402	-1.05202444744083	12	Muscle	-5.58976614505253	-2.54702175304104	3	Cardiac	4.641745396231	3.50605829487631
CGGCTATGTAAGTCCTGATCGTCGGAACAGGCGAAG	Mef2	6104	1.27862069557699	0.153670473083197	pass	CROSS_Cas9_Balancer	6.71718187812086	4.73845837911029	4	Muscle	4.33931235780896	-1.92030818482728	1	Somatic	5.12102109966118	0.812998552425596
CGGCTATGACGGCGTTAAAGGCGCTAGGAGGCGAAG	Mef2	5034	0.945518788047528	0.145116646896006	pass	Balancer	7.14311364523212	4.59985276405451	4	Muscle	3.77053721127662	-2.12645678821346	1	Somatic	5.51452571925957	0.160406123465689
CGGCTATGACGGCGTTAAGTAGGCAATTAGGCGAAG	Mef2	1638	0.431259243121693	0.171324422843256	pass	Cas9	6.61193747387509	3.03385375813328	8	Muscle	-0.766438165201825	3.58472175596424	0	Mutant_1	4.54707557735283	1.74312587509939
CGGCTATGTCCGGCTTATGATTACCGGAAGGCGAAG	Mef2	1918	0.922369803829712	0.118556701030928	pass	Balancer	7.05528602755735	4.41732721041499	4	Muscle	-3.969363600726	-6.16702150676932	1	Somatic	5.43804914531547	0.375746403439733
CGGCTATGTTGGCAAGCCGATTACCGGAAGGCGAAG	Mef2	3424	0.756086083140668	0.163583815028902	pass	CROSS_Cas9_Balancer	6.3198382174013	2.86899831343328	8	Muscle	-0.342671442298292	1.9980288481528	2	Mutant_2	4.15382940349418	2.03443845043966
CGGCTATGGTAGGATAAGGAGATGCATGAGGCGAAG	Mef2	1114	0.567272499581194	0.139329805996473	pass	CROSS_Cas9_Balancer	5.25607810088331	4.22790107816733	12	Muscle	-0.12327185541664	-0.0155188716089421	2	Mutant_2	4.37697393474418	1.9331938816149
CGGCTATGTCCTCTGCCGGAGATGCATGAGGCGAAG	Mef2	1280	0.193114247957048	0.247295208655332	pass	Cas9	4.31044296859025	2.98969923850225	10	Muscle	-5.05509899731518	-2.92081107995807	3	Cardiac	1.62987060127098	4.43553837071249
TCCGCGAAGCATCGTATGCTTAATCTTGAGGCGAAG	Mef2	4998	0.624618750976987	0.174830744723218	pass	CROSS_Cas9_Balancer	7.09986942544259	5.52914800032338	4	Muscle	2.45662883930743	-0.966071895905289	4	Visceral	1.0982781129821	5.15110452900717
TCCGCGAAGCATCGTATGGGAGTTGCGTAGGCGAAG	Mef2	5308	1.27895336688487	0.169167291822956	pass	CROSS_Cas9_Balancer	4.84927943173006	6.51083069823076	15	Muscle	-4.69501606010444	-6.67940264934368	4	Visceral	1.4444922882064	4.54005821476767
TCCGCGAACCGTATGATTGCGCAATGACAGGCGAAG	Mef2	4941	0.767710086663355	0.149818767619815	pass	CROSS_Cas9_Balancer	7.08023082334577	4.15099706921427	4	Muscle	4.17851562406724	-1.27231831768532	1	Somatic	5.37722761211235	0.355948616369459
TCCGCGAAATAAGGACTCTGCTACGGTCAGGCGAAG	Mef2	3806	1.51652457749854	0.15279958137101	pass	Cas9	6.51321559817094	2.97599924919274	8	Muscle	-0.846925218792919	1.42728330086143	2	Mutant_2	4.17263633785087	1.40864940415213
TCCGCGAACTAAGCCTTGTCCGCGGACTAGGCGAAG	Mef2	3896	1.09109297330123	0.15074092999489	pass	Cas9	6.95193602241557	2.34171405533638	8	Muscle	-0.16562363252182	4.31686090514471	0	Mutant_1	4.46907360133964	2.0853070808489
TCCGCGAATATTGCTGGACTTAATCTTGAGGCGAAG	Mef2	1142	0.455258786013292	0.185639229422067	pass	CROSS_Cas9_Balancer	5.47620349270571	2.80359564146837	10	Muscle	-1.24324569773398	1.18883510717715	2	Mutant_2	2.82834822711784	1.19046457539389
TCCGCGAAAACGCGCAGAACTGAGCGACAGGCGAAG	Mef2	5568	0.811254719985687	0.16219119226638	pass	CROSS_Cas9_Balancer	7.33029506892994	5.14506719239792	4	Muscle	-0.0239694695971065	0.354465246339248	2	Mutant_2	6.85522634563286	1.45285959969351
TCCGCGAAAACGCGCAGATCGTCCTTCGAGGCGAAG	Mef2	3392	0.643569164913436	0.173246906305245	pass	Cas9	6.68107603410391	2.5206561793373	8	Muscle	-0.596308578058196	4.71197610521483	0	Mutant_1	4.76276189861137	1.33904035816977
TCCGCGAATAGTAAGCCGTGAGGAATCAAGGCGAAG	Mef2	5086	1.04819308951382	0.144927536231884	pass	Balancer	6.47650652469788	3.95940680425868	4	Muscle	3.01692613884146	-0.712046211001513	1	Somatic	4.53713209209282	1.93889494667837
TCCGCGAATAGTAAGCCGTCGTCCTTCGAGGCGAAG	Mef2	3458	0.894387006380505	0.16733987305251	pass	Cas9	6.51188617548354	2.32601150077831	8	Muscle	-0.909168537434252	1.86106820893122	2	Mutant_2	4.08109504756767	1.28722127209494
TCCGCGAACCAGATACGGCCTCCGACGGAGGCGAAG	Mef2	3697	0.673508631260825	0.159225389994621	pass	CROSS_Cas9_Balancer	7.44822819107255	5.33618510325815	4	Muscle	4.35138677823276	-2.55153358433684	1	Somatic	6.50624973354179	0.479643751486036
TCCGCGAATTGATACGATAAGCTAGGTTAGGCGAAG	Mef2	5150	0.820616133127854	0.148262548262548	pass	CROSS_Cas9_Balancer	6.41023861500156	3.43528500623152	8	Muscle	-0.0631984616743558	2.71134395356281	0	Mutant_1	4.23866874751884	1.16726287136862
TCCGCGAAGACTGGACCAGCGCAATGACAGGCGAAG	Mef2	6698	1.52231958538514	0.169148302561048	pass	Cas9	6.84899564939311	2.92583682420832	8	Muscle	-0.678716223293451	3.44863485259351	0	Mutant_1	4.3389471250518	1.39820345173666
TCCGCGAAAACGAATTCGTGCGGATAGTAGGCGAAG	Mef2	7012	0.935346950915648	0.147885325007096	pass	Balancer	7.28707453636082	4.87309070563953	4	Muscle	4.51890034393546	-1.82929646767888	1	Somatic	6.45696765956718	0.397906546099874
TCCGCGAATGATATTGCGCTTAATCTTGAGGCGAAG	Mef2	11171	0.942635972814917	0.161221210498125	pass	CROSS_Cas9_Balancer	6.78600807766612	3.82334327469153	4	Muscle	3.68871079060805	-0.824251244794544	1	Somatic	5.75052291927177	0.111279447181913
TCCGCGAATTGGCAAGCCTCGTAACGGTAGGCGAAG	Mef2	7714	1.24548321468617	0.146423057128152	pass	Cas9	6.42763453501695	3.1148027010016	8	Muscle	-0.374960409650558	2.85945313568748	0	Mutant_1	4.58555728969414	2.03601022492239
TCCGCGAATAAGTCCTGAGATTACCGGAAGGCGAAG	Mef2	19330	1.32682334800288	0.149314788300266	pass	CROSS_Cas9_Balancer	7.05937969466192	3.05460771888916	8	Muscle	3.50503121063648	-0.80530678853105	1	Somatic	4.47291976985771	1.43123837242911
TCTCGCGCGCGGCTGCGGTGCGGATAGTAGGCGAAG	Mef2	1920	0.188007825152827	0.233644859813084	pass	CROSS_Cas9_Balancer	4.47433714513194	2.27202154639043	10	Muscle	-0.912808524526142	0.110129851608937	2	Mutant_2	0.507251866434401	-1.68975881804636
TCTCGCGCCTATATAGCCTGGCAGCTCGAGGCGAAG	Mef2	7422	0.977661017198491	0.187751813053989	pass	CROSS_Cas9_Balancer	7.31500164874276	4.82787592915743	4	Muscle	3.8940085578694	-1.58225618169605	1	Somatic	6.65500719127495	0.593802024229261
TCTCGCGCTAGTAAGCCGTGATACTCAAAGGCGAAG	Mef2	4060	0.882656246018623	0.181505164781112	pass	Balancer	4.91208621585448	6.41235730914133	15	Muscle	-4.2420048399027	-6.39537166944823	4	Visceral	0.985768147085494	4.96633251438925
TCTCGCGCTGGACGACTATTGAGAGAGTAGGCGAAG	Mef2	4977	0.761178608897848	0.1764941837144	pass	Balancer	4.98588440254225	4.12223863614016	12	Muscle	-1.32684092885578	-0.0811262979613157	2	Mutant_2	3.02499897060234	1.36592491398642
TCTCGCGCTTCCGTCGACTGCTACGGTCAGGCGAAG	Mef2	5586	0.785067489789468	0.202139037433155	pass	CROSS_Cas9_Balancer	5.96436216354685	3.86228310834511	4	Muscle	0.793288275908124	2.42367542622065	0	Mutant_1	2.41408330974419	-0.786290447608737
TCTCGCGCTCCTCTGCCGGAGATGCATGAGGCGAAG	Mef2	5192	0.326450633407125	0.265134099616858	pass	CROSS_Cas9_Balancer	0.270403161722943	2.79062530569055	10	Muscle	-0.917063569894633	0.732574741756957	2	Mutant_2	3.01064593372185	1.49878819714377
AGCGATAGAGTTGAATCATGGCAGCTCGAGGCGAAG	Mef2	6866	1.36265294824499	0.14978229317852	pass	Cas9	7.02224400321727	2.73577559647588	8	Muscle	-0.665913079281493	3.35658279109548	0	Mutant_1	4.78600437221367	1.84520204792807
AGCGATAGCCGTATGATTTGGCAGCTCGAGGCGAAG	Mef2	6862	1.07144503820058	0.149521877716604	pass	CROSS_Cas9_Balancer	7.06899860252866	3.61852709412438	8	Muscle	4.90245213429051	-1.66565131817154	1	Somatic	6.00819809017021	1.00201924572775
AGCGATAGCTATATAGCCAAGCTAGGTTAGGCGAAG	Mef2	4494	0.688086274482847	0.163644405130473	pass	CROSS_Cas9_Balancer	6.64043320579789	3.73189959203393	4	Muscle	3.0607523123147	-0.767462124457542	1	Somatic	5.24489671764213	0.530514825685712
AGCGATAGCTATATAGCCTGCTACGGTCAGGCGAAG	Mef2	5588	1.23256694440512	0.1510509440684	pass	Cas9	6.81633171761951	2.48280266080737	8	Muscle	-0.265450660927522	3.00832526926788	0	Mutant_1	4.09509260234672	1.291222651108
AGCGATAGTTGCGAGCATTGGCAGCTCGAGGCGAAG	Mef2	7769	1.49365062940803	0.125670498084291	pass	Balancer	6.9518075931847	5.25497570774483	4	Muscle	4.02957605474954	-2.42947238805552	1	Somatic	6.62285024700004	0.846288998230192
AGCGATAGAGATTACGTTTTGAGAGAGTAGGCGAAG	Mef2	7001	0.966831831538748	0.163207278930907	pass	Balancer	7.48180153944232	4.87413693236722	4	Muscle	3.32746568948396	-1.4457219243369	1	Somatic	5.74453289089042	0.0348478449423039
AGCGATAGAATACGATAATTGAGAGAGTAGGCGAAG	Mef2	8276	1.03142124839725	0.143303678768935	pass	Balancer	6.88150685450877	5.30406441972692	4	Muscle	3.74754026433818	-2.22240639205543	1	Somatic	5.45769960460502	0.0506561217744077
AGCGATAGCTAACTAGGTTGCTACGGTCAGGCGAAG	Mef2	7308	1.41974370200479	0.146368104860732	pass	Cas9	6.88783991778379	2.52982581809225	8	Muscle	0.228106572244497	4.36993492686939	0	Mutant_1	4.64983112392265	2.21999581585714
AGCGATAGCTAACTAGGTCTTAATCTTGAGGCGAAG	Mef2	9527	0.921759315715196	0.150959132610509	pass	Cas9	6.65630110972017	2.57946455174276	8	Muscle	1.13797700261719	3.1927916809735	0	Mutant_1	4.41943676051933	1.82528587113211
AGCGATAGCTCGTCGTAGCTTAATCTTGAGGCGAAG	Mef2	2848	0.598606611406745	0.175732217573222	pass	Cas9	5.06075161644671	2.53106910488559	10	Muscle	-1.30820856442034	1.07019312692023	2	Mutant_2	3.31645710048515	1.36011203060934
AGCGATAGTCCGGCTTATAGGCGCTAGGAGGCGAAG	Mef2	3830	0.395658275718892	0.170036288232245	pass	CROSS_Cas9_Balancer	6.62831434591374	3.84529622279737	4	Muscle	3.85476684475092	-0.743475796513923	1	Somatic	5.12048561153251	0.142999118744227
AGCGATAGTATAATAGTTAAGCCTACGAAGGCGAAG	Mef2	6147	1.77259880411817	0.13309585492228	pass	Cas9	6.18413978257877	3.79968817972239	4	Muscle	0.66623350129999	2.54371837029016	0	Mutant_1	3.70478660640556	0.518864621027204
AGCGATAGGCAAGACCGTTCGTCGGAACAGGCGAAG	Mef2	4126	0.771142854572695	0.173429951690821	pass	CROSS_Cas9_Balancer	7.46583466169828	4.50415999077397	4	Muscle	4.0898671066363	-1.27708111360174	1	Somatic	5.46046096858818	0.0521121067840779
AGCGATAGTAAGTCCTGATCGTCGGAACAGGCGAAG	Mef2	910	0.518578283384614	0.192139737991266	pass	CROSS_Cas9_Balancer	6.39070472073696	3.7714388127757	4	Muscle	-1.6531139243065	0.5525420474682	2	Mutant_2	5.71831781444389	0.318333227737638
AGCGATAGTAAGTCCTGAAGATGCAACTAGGCGAAG	Mef2	11578	1.30028196881835	0.177995193958119	pass	CROSS_Cas9_Balancer	4.77441451080648	6.5575154429689	15	Muscle	-4.29748105600038	-6.3175177332344	4	Visceral	1.03811246929008	4.36102827320883
ATTACTCGGGTTATCGAAGGCCGTCAACTAATCTTA	Mef2	26947	1.4704017269418	0.147590583720759	pass	Cas9	4.33343087864727	4.63670241699324	12	Muscle	-5.39026195659389	-2.84920289383895	3	Cardiac	4.95457632121879	3.75398453007528
ATTACTCGGGTTATCGAACGTTCTATCATAATCTTA	Mef2	27378	1.38576433456842	0.142100681851153	pass	Cas9	4.57366729985084	4.58183087024128	12	Muscle	-6.13072714185025	-3.18248139768785	3	Cardiac	5.12935144481499	3.59046705494711
ATTACTCGTAGGTAACTTCGGAATCTAATAATCTTA	Mef2	16951	2.21872115247009	0.122080056344641	pass	Balancer	7.12621893802234	5.45336528685799	4	Muscle	4.45651573222608	-2.69797247734786	1	Somatic	6.33368141231376	0.684751172168943
ATTACTCGCGAATGGAGCCTCCATCGAGTAATCTTA	Mef2	1748	0.238022314394674	0.203661327231121	pass	Balancer	4.24549182489452	2.24276092756964	10	Muscle	-1.72162645259312	0.123104889605796	2	Mutant_2	3.37607986507255	1.41552968750784
ATTACTCGCGAATGGAGCCCTAGACGAGTAATCTTA	Mef2	7262	0.267063326786036	0.211480362537764	pass	Balancer	4.11641921149444	2.18023056944049	10	Muscle	-1.66222976328468	0.0506363819558366	2	Mutant_2	2.9228962141021	1.50881918202231
ATTACTCGTCGGATTCGGCAGAGAGGTCTAATCTTA	Mef2	6380	0.400899141946895	0.176891933976954	pass	Cas9	4.96020237403075	2.3883688911534	10	Muscle	-0.960548020702284	0.659704740829779	2	Mutant_2	3.1655171590789	1.36035331021139
ATTACTCGGCTAACGGATTACGATCATCTAATCTTA	Mef2	9861	0.741208526861649	0.177692617991125	pass	Cas9	5.14878082888021	2.6087715809578	10	Muscle	-0.661196624410173	2.00935960598754	2	Mutant_2	3.43400389728386	1.30357034931967
ATTACTCGATGGCGCCTGTACGATCATCTAATCTTA	Mef2	23741	1.19767622103928	0.135625836680054	pass	Balancer	6.90047324842694	5.05110696326347	4	Muscle	4.83064074047621	-2.72058084348244	1	Somatic	6.694799252127	0.973660011394712
ATTACTCGATGGCGCCTGAGGCGAGAGCTAATCTTA	Mef2	10687	1.44943379340131	0.125209302325581	pass	Cas9	5.56382769070399	2.71668713401583	8	Muscle	-0.692616502594107	2.01385368758791	2	Mutant_2	3.56480533656914	1.31553598175833
ATTACTCGCTAGCCAGCCTCAAGATAGTTAATCTTA	Mef2	6324	0.64335318771486	0.168606480025165	pass	CROSS_Cas9_Balancer	7.54634973428967	4.69020689895182	4	Muscle	-0.43470235311446	1.02953030256141	2	Mutant_2	2.85650426921684	1.16393371353933
ATTACTCGCAGCTAGCGGTTAATTAGCCTAATCTTA	Mef2	21143	1.71367997954162	0.141597072346814	pass	Cas9	7.03660138088331	2.72581957171818	8	Muscle	0.325139471227514	4.65648495066552	0	Mutant_1	4.75556785640556	1.89836653004477
ATTACTCGTAGGTAACTTCAGAGAGGTCTAATCTTA	Mef2	26006	1.43762505146406	0.147703828226484	pass	CROSS_Cas9_Balancer	7.30018064013199	5.4396436776437	4	Muscle	5.08788966942711	-2.46586443204978	1	Somatic	6.90706712779838	1.33845062981436
ATTACTCGTAGGTAACTTCTCTAACTCGTAATCTTA	Mef2	25161	1.51891017087324	0.131172109165484	pass	Balancer	7.43786197086773	5.59160982665365	4	Muscle	4.93966637068469	-2.63182345122878	1	Somatic	6.71620351848442	0.884576280220243
ATTACTCGTAGGTAACTTAGGCGAGAGCTAATCTTA	Mef2	18349	1.53632382821995	0.131097890751758	pass	CROSS_Cas9_Balancer	6.91088992644078	4.63577286491261	4	Muscle	4.35478659323456	-1.79129490064659	1	Somatic	5.85006506023247	0.416423190935346
ATTACTCGAAGTAGCTCACTCTAACTCGTAATCTTA	Mef2	49248	1.07840005418838	0.141635747701242	pass	CROSS_Cas9_Balancer	4.09154439620658	4.96286724736617	12	Muscle	-6.11793292688731	-3.29781990825186	3	Cardiac	4.92061168727714	3.66403277645895
ATTACTCGAAGTAGCTCATAATTGACCTTAATCTTA	Mef2	17728	1.30486919146125	0.143561030235162	pass	Balancer	4.86816839020213	6.52586249981721	15	Muscle	-4.34205340486774	-6.81654050620707	4	Visceral	1.4855592924102	4.81072242985556
ATTACTCGTATTGCTGGAGGAGTTGCGTTAATCTTA	Mef2	21680	1.60275119546309	0.129141808168885	pass	Cas9	6.78705402783964	2.92809488213108	8	Muscle	1.23120601313176	3.12851880720663	0	Mutant_1	4.39285404262382	2.0458076788027
ATTACTCGTTGCGAGCATGCGCAATGACTAATCTTA	Mef2	15575	2.13341139277482	0.137772675086108	pass	CROSS_Cas9_Balancer	6.77274007997497	4.13760897899706	4	Muscle	2.9809714185009	-0.797568912809319	1	Somatic	5.33107454356987	0.0394009245474065
ATTACTCGTTGCGAGCATGGAGTTGCGTTAATCTTA	Mef2	16456	1.52409755915553	0.14901581934549	pass	Cas9	7.16389784951813	2.88494918452478	8	Muscle	-0.512684360791348	4.59628458644087	0	Mutant_1	4.82064563808281	2.175264914139
ATTACTCGAATACGATAATTGAGAGAGTTAATCTTA	Mef2	30092	1.97042472671554	0.140078078475485	pass	CROSS_Cas9_Balancer	6.74221718401966	4.64307714180574	4	Muscle	3.67547580062113	-1.93712978175683	1	Somatic	5.7404306608184	0.349558104379865
ATTACTCGAATACGATAATGATACTCAATAATCTTA	Mef2	20398	1.07323158750652	0.150659501709819	pass	CROSS_Cas9_Balancer	5.64009513851784	5.59640683027568	4	Muscle	-4.09222435050683	-6.38223351187212	4	Visceral	6.5313242155059	3.02308281193564
ATTACTCGTAGTAAGCCGTCGTCCTTCGTAATCTTA	Mef2	15460	1.54089945566903	0.135128172098416	pass	Cas9	6.99955328407901	2.77653226501169	8	Muscle	-0.194870563073466	4.85527092469906	0	Mutant_1	4.79992324886162	1.58444185982535
ATTACTCGCCAGATACGGTGATACTCAATAATCTTA	Mef2	15902	1.60543787297656	0.149154664996869	pass	Cas9	6.9913943803865	2.57961691111738	8	Muscle	-0.726144297334264	4.48916248454798	0	Mutant_1	4.76178533611137	1.76635976563284
ATTACTCGGCTTGAAGAGTTCTACCTCATAATCTTA	Mef2	17867	1.62096377014923	0.15765966949531	pass	Balancer	5.00832451914416	6.38725752655353	15	Muscle	-4.4444304861248	-6.90963462076184	4	Visceral	1.14552909908134	5.15059955845663
ATTACTCGAGCCGTAGTTTTCTACCTCATAATCTTA	Mef2	17500	1.10909557749047	0.144320509902117	pass	Balancer	4.26412759042707	4.84550248590376	12	Muscle	-5.83597774168737	-3.29736499553022	3	Cardiac	4.88478929576713	3.83950026760885
ATTACTCGTTCCGTCGACTGGCAGCTCGTAATCTTA	Mef2	18936	1.43519727818185	0.151381447631054	pass	Cas9	7.05481710274326	2.87244344194412	8	Muscle	-0.654241571745956	4.20731946608433	0	Mutant_1	4.71638233241875	2.18325813542196
ATTACTCGTTCCGTCGACTGCTACGGTCTAATCTTA	Mef2	21853	1.89914135897018	0.135332178984781	pass	CROSS_Cas9_Balancer	7.34864473885447	5.36464892514768	4	Muscle	4.77567578813371	-2.88808450004329	1	Somatic	6.80616743144829	1.16720028649161
ATTACTCGTCGTAGCATCTGCGGATAGTTAATCTTA	Mef2	20974	1.81938297799928	0.132782054937744	pass	CROSS_Cas9_Balancer	7.01320686820491	5.1884146360324	4	Muscle	4.06942445158437	-2.2464614300551	1	Somatic	6.2538583951934	0.772286851509305
ATTACTCGCATAGCGACCAGATGCAACTTAATCTTA	Mef2	24758	1.6386777884684	0.132343499197432	pass	Balancer	6.73529736188783	4.98251656976864	4	Muscle	3.78327624851941	-2.54627625320921	1	Somatic	5.73107559261162	0.803704996212217
ATTACTCGTATAATAGTTGTCGAAGCAGTAATCTTA	Mef2	18001	1.57714103504193	0.138898089875235	pass	Cas9	6.98708358645443	2.54895177783318	8	Muscle	0.142183663384863	3.48036695797289	0	Mutant_1	4.22729522762138	1.33021541367361
ATTACTCGGCAAGACCGTTAGACTAGTCTAATCTTA	Mef2	34716	1.48809134990666	0.148973976842829	pass	CROSS_Cas9_Balancer	5.09686609569792	4.21398627086286	12	Muscle	-5.28165526041575	-2.22321736144938	3	Cardiac	5.08517200527031	3.25926144848654
ATTACTCGGTAGGATAAGAAGCCTACGATAATCTTA	Mef2	14664	1.31363279947448	0.138113309840065	pass	Cas9	6.4771763258658	2.9748081262701	8	Muscle	0.516122952764062	2.72497094266357	0	Mutant_1	4.29971344051201	2.05176075230429
ATTACTCGTTGGCAAGCCTCGTAACGGTTAATCTTA	Mef2	902	0.442466004186612	0.147252747252747	pass	Cas9	1.445694762979	-9.12841464186441	8	Muscle	0.037690777446719	1.30071447397269	1	Somatic	-0.279503024841958	-4.38310758341959
ATTACTCGGCAAGACCGTGAGATGCATGTAATCTTA	Mef2	28668	2.36755408932247	0.1231055387159	pass	Cas9	6.4817974291465	2.76847522006359	8	Muscle	0.912758947878301	3.09777066129108	0	Mutant_1	4.47619230327446	1.63628645668814
TCCGGAGATCGGATTCGGTCGTTAGAGCTAATCTTA	Mef2	16452	2.00188790262876	0.127536231884058	pass	Cas9	6.71031559645381	2.85749202939125	8	Muscle	0.979181582057585	3.58999309824886	0	Mutant_1	4.47096473750908	1.93629952202627
TCCGGAGAGCTAACGGATCTCCATCGAGTAATCTTA	Mef2	1740	0.723769139440214	0.131034482758621	pass	Balancer	7.14086603018639	5.06834320673733	4	Muscle	3.76009309307598	-2.33400713336895	1	Somatic	6.53165466365654	0.71086295376608
TCCGGAGAGCTAACGGATCCTAGACGAGTAATCTTA	Mef2	12170	2.04592466335621	0.12962962962963	pass	Balancer	7.32399862754044	5.21615653510644	4	Muscle	4.00194159257941	-2.10276195316552	1	Somatic	6.39212734279472	0.395435024603101
TCCGGAGAGCTAACGGATCGTTCTATCATAATCTTA	Mef2	28440	1.67740208492425	0.13879750822426	pass	CROSS_Cas9_Balancer	5.15435240501075	6.34335799227787	15	Muscle	-4.43460209496757	-6.84419128680715	4	Visceral	1.44681841907341	4.67158182392904
TCCGGAGATCGCCGCCGGCGGAATCTAATAATCTTA	Mef2	10965	1.3964434323788	0.132934348929996	pass	Balancer	7.11481220913519	4.98644242047565	4	Muscle	4.84500372166376	-2.45568048277112	1	Somatic	6.46122819957573	1.08263965378592
TCCGGAGAATGGCGCCTGTTGGTAGTCGTAATCTTA	Mef2	22663	1.3513768265832	0.157191810912925	pass	Cas9	7.07723935316969	2.3572485391511	8	Muscle	0.138758407049439	4.58098617033438	0	Mutant_1	4.45113117275078	1.49735792408774
TCCGGAGAATGGCGCCTGCGTTCTATCATAATCTTA	Mef2	10051	1.57068427845111	0.135724192589657	pass	CROSS_Cas9_Balancer	7.26996676181309	5.16458224409953	4	Muscle	5.05427506835822	-2.21931284920976	1	Somatic	6.59494716701347	0.730129201515409
TCCGGAGACTAGCCAGCCCGGAATCTAATAATCTTA	Mef2	17210	1.36140168214766	0.143154486586494	pass	CROSS_Cas9_Balancer	4.74092927358269	6.51609381172785	15	Muscle	-4.57148239402582	-6.92366927914392	4	Visceral	1.44530469951469	4.42078836689779
TCCGGAGACGAATGGAGCCGTTCTATCATAATCTTA	Mef2	13148	1.34004369943242	0.133545069570478	pass	Cas9	6.97977503228007	2.73511473839198	8	Muscle	0.451025710913787	3.98463711827679	0	Mutant_1	4.46784193096001	1.97365709076712
TCCGGAGAAAGTAGCTCACTCCATCGAGTAATCTTA	Mef2	3252	0.929302016020875	0.151533742331288	pass	Cas9	6.61991628918039	3.17542068948907	8	Muscle	0.0164132546166573	3.33915607588868	0	Mutant_1	4.32496769008476	2.13441093693564
TCCGGAGAAAGTAGCTCACCTAGACGAGTAATCTTA	Mef2	15488	1.44554335647866	0.142636457260556	pass	Cas9	6.73501697511181	2.48125081399405	8	Muscle	0.0301200858897535	3.34519253078015	0	Mutant_1	4.50092441615898	1.59333570729086
TCCGGAGATCGGATTCGGAGGCGAGAGCTAATCTTA	Mef2	19253	1.31728025035681	0.135140707143593	pass	CROSS_Cas9_Balancer	4.71018927957396	6.4870929920897	15	Muscle	-4.76081074922077	-6.70135033287631	4	Visceral	0.657302148912734	5.45687301884482
TCCGGAGAGGTTATCGAACTCTAACTCGTAATCTTA	Mef2	2556	0.413781831594942	0.172762645914397	pass	Balancer	4.3046389719379	4.49341797629538	12	Muscle	-5.39073842657921	-2.2385244002809	3	Cardiac	4.77667934474785	3.61089714299032
TCCGGAGAGCTAACGGATAGGCGAGAGCTAATCTTA	Mef2	12456	1.31960542587112	0.133535417996171	pass	CROSS_Cas9_Balancer	7.1814094019228	4.47769085974348	4	Muscle	4.68357143748417	-1.81922705066765	1	Somatic	6.64221174297172	0.500315148933622
TCCGGAGATCGCCGCCGGCTCTAACTCGTAATCTTA	Mef2	21096	1.86084584537554	0.130283347453638	pass	Cas9	4.17517701068022	4.86743320903148	12	Muscle	-5.87481172171974	-3.04162815840786	3	Cardiac	4.85697443065483	3.8914526296694
TCCGGAGACTAGCCAGCCCTCTAACTCGTAATCTTA	Mef2	13325	1.38462573984114	0.148424667761684	pass	Cas9	6.61405604583869	2.56828177523738	8	Muscle	0.182089432367956	2.78955255201379	0	Mutant_1	4.69075042781669	1.63415869007895
TCCGGAGACTAGCCAGCCAGGCGAGAGCTAATCTTA	Mef2	5746	0.264912046956423	0.172818213176958	pass	Cas9	4.91905170899812	2.57486693017534	10	Muscle	-1.10966501832763	1.16823940272948	2	Mutant_2	3.34503776607353	1.3310563160021
TCCGGAGATAGGTAACTTAGGCGAGAGCTAATCTTA	Mef2	16248	1.28997184954901	0.13937836514929	pass	Cas9	6.87824634574231	2.39874198812857	8	Muscle	-0.529395917815139	4.7436594635681	0	Mutant_1	4.90810710964042	2.03304489384482
TCCGGAGAAAGTAGCTCATTAATTAGCCTAATCTTA	Mef2	18000	1.7686514835892	0.139300730250055	pass	Balancer	7.25712567443758	5.68921894647582	4	Muscle	4.65720980021058	-3.10595618755737	1	Somatic	7.05451709804375	2.51371105442831
TCCGGAGAAAGTAGCTCATAATTGACCTTAATCTTA	Mef2	11539	1.46739184899788	0.144337016574586	pass	Cas9	6.4283324646073	2.44675389221624	8	Muscle	0.440383135249074	2.98974393694965	0	Mutant_1	4.34637147960502	2.1209448171694
TCCGGAGATTATTGAGGCCAGAGAGGTCTAATCTTA	Mef2	17376	1.76575148995117	0.15088080530771	pass	Cas9	6.72480090286696	2.44883534415635	8	Muscle	0.521364883014966	3.82170302942667	0	Mutant_1	4.49510175762016	1.91577382813284
TCCGGAGAGCGCTATGGTCAGAGAGGTCTAATCTTA	Mef2	17691	1.40113230511683	0.140400179856115	pass	Cas9	7.15447175854434	3.04822764956291	8	Muscle	-0.330923361521081	4.8637961165662	0	Mutant_1	4.89997465190727	1.8899056507189
TCCGGAGAGCGGCTGCGGTGGCAGCTCGTAATCTTA	Mef2	20073	1.25830304292806	0.133736492515118	pass	CROSS_Cas9_Balancer	4.32923987057338	4.85863223108757	12	Muscle	-5.98517794861381	-3.23557007900709	3	Cardiac	5.0179398733123	3.7034335924227
TCCGGAGAGCATCGTATGTGCGGATAGTTAATCTTA	Mef2	6612	0.844570667971798	0.152664859981933	pass	Balancer	4.90203772617258	2.52946430818691	10	Muscle	-0.517085439230924	0.969886516877843	2	Mutant_2	2.88702828464348	1.16193660031149
TCCGGAGAATAAGGACTCTGCGGATAGTTAATCTTA	Mef2	18367	1.31750824187073	0.143969713358572	pass	CROSS_Cas9_Balancer	4.23711502422225	4.85510350757906	12	Muscle	-5.78568740470846	-3.073090239222	3	Cardiac	4.92235357341606	3.73264916668722
TCCGGAGAATAAGGACTCTGGCAGCTCGTAATCTTA	Mef2	4148	0.341206228873001	0.239328537170264	pass	Balancer	4.25510480563091	2.39667586315742	10	Muscle	-1.28963299785288	0.15117230108985	2	Mutant_2	2.80840165195305	1.12082483301947
TCCGGAGACATTATTATTGGAGTTGCGTTAATCTTA	Mef2	18544	1.87810823859297	0.143117300482057	pass	CROSS_Cas9_Balancer	6.46039569513946	4.1975991188114	4	Muscle	0.736043839679889	1.88035706412799	1	Somatic	4.72942001399834	0.997593481643888
TCCGGAGAAGATTACGTTACTGAGCGACTAATCTTA	Mef2	6656	0.825307533226938	0.157515751575158	pass	CROSS_Cas9_Balancer	7.12471698944088	4.84651672444269	4	Muscle	4.96573791862613	-1.9231237470336	1	Somatic	6.75149471340019	0.881102163894864
TCCGGAGATGATTAGGTAACTGAGCGACTAATCTTA	Mef2	7374	1.28594230749623	0.136745193609532	pass	Cas9	6.63987040224721	2.41222427806786	8	Muscle	1.10247056785775	3.58806188478813	0	Mutant_1	4.62971765575249	1.93234749565909
TCCGGAGACGTTACCGCTTCGTCCTTCGTAATCTTA	Mef2	12962	1.38970769872067	0.133220651505839	pass	CROSS_Cas9_Balancer	6.2005164562391	4.04459357264486	4	Muscle	3.08775951398886	-1.38551709211541	1	Somatic	5.38122350749809	0.312874068124982
TCCGGAGAAACGAATTCGTCCGCGGACTTAATCTTA	Mef2	17884	1.30674420688174	0.127959977765425	pass	Balancer	6.30003431380644	4.41784492568264	4	Muscle	3.05342416553094	-1.4746674631472	1	Somatic	4.81018096980888	-0.108528922693042
TCCGGAGAAACGAATTCGTGCTACGGTCTAATCTTA	Mef2	19390	1.6323554829996	0.141037493579866	pass	Cas9	6.45559150881424	2.92752999764546	8	Muscle	1.16064486694473	3.59436910634298	0	Mutant_1	4.67248422679741	2.04441614876577
TCCGGAGATCCGGCTTATATCGAGATGATAATCTTA	Mef2	21124	1.21722119414239	0.15290346907994	pass	CROSS_Cas9_Balancer	5.31070702834936	5.12958272815048	4	Muscle	-5.34466907867099	-2.64457044276353	3	Cardiac	5.14902956065971	3.60161455403158
TCCGGAGATCCGGCTTATGTAGGCAATTTAATCTTA	Mef2	34021	1.48922812919005	0.144938560561732	pass	CROSS_Cas9_Balancer	7.01464778449974	5.24342180257586	4	Muscle	5.18989799246449	-2.42059899648671	1	Somatic	6.79755575237114	1.2945071054537
TCCGGAGATTGGCAAGCCATCGAGATGATAATCTTA	Mef2	15804	1.37228406309472	0.137904953989663	pass	Cas9	7.05707740179027	3.25864166078269	4	Muscle	-0.467559739696544	4.73698445341278	0	Mutant_1	4.83830673274834	1.76600297222921
TCCGGAGACGCTTATCGTAGATGCAACTTAATCTTA	Mef2	16157	1.46357293347534	0.149674086828188	pass	Cas9	6.68600194526909	2.4337274488354	8	Muscle	0.0827763840147616	4.72656150750113	0	Mutant_1	4.68362266597587	1.66067167054007
CGCTCATTTCGGATTCGGCGTTCTATCATAATCTTA	Mef2	6766	0.659977214554887	0.148071828083603	pass	Cas9	4.67262075166719	2.34542247587715	10	Muscle	-0.614800160495423	0.710159244071565	2	Mutant_2	3.4267225938781	1.44969077835867
CGCTCATTGGTTATCGAACTCCATCGAGTAATCTTA	Mef2	1851	0.49469734365371	0.173678532901834	pass	Cas9	6.74843649116174	2.33652416470104	8	Muscle	-0.669796058926548	3.35359412584545	0	Mutant_1	4.43919498500664	2.05630477200338
CGCTCATTGGTTATCGAATTGGTAGTCGTAATCTTA	Mef2	14760	1.36677712731852	0.154986522911051	pass	Cas9	7.0210883513921	2.62403805170161	8	Muscle	-0.125012692756691	4.6960174662796	0	Mutant_1	4.76833850917656	1.70874174366781
CGCTCATTGGTTATCGAAGGCCGTCAACTAATCTTA	Mef2	4372	0.694667564464296	0.164533820840951	pass	Cas9	6.98720518428734	2.66949058559393	8	Muscle	0.0535963625170855	4.70717299532076	0	Mutant_1	4.74264080104667	1.89449651966879
CGCTCATTGGTTATCGAACCTAGACGAGTAATCTTA	Mef2	10124	1.16892005896532	0.158486102897694	pass	Cas9	7.14835924729473	2.58090525074072	8	Muscle	-0.592394741158665	3.52576134519096	0	Mutant_1	4.58926803645927	1.64842172394583
CGCTCATTCTAGCCAGCCTCGTTAGAGCTAATCTTA	Mef2	976	0.441792844259377	0.163265306122449	pass	Balancer	7.51216178199181	5.60427652510383	4	Muscle	4.57505910196687	-2.94407522524048	1	Somatic	5.38515836772758	0.38671659360716
CGCTCATTCTAGCCAGCCCGTTCTATCATAATCTTA	Mef2	14512	1.43757928319674	0.138025468985348	pass	Cas9	6.86837456422326	2.45773306325019	8	Muscle	0.61819359641792	2.35361170082512	0	Mutant_1	4.39101392803032	1.79206546078512
CGCTCATTAAGTAGCTCATTGGTAGTCGTAATCTTA	Mef2	3373	0.524729596622528	0.161634103019538	pass	Balancer	6.98437643387474	4.46054748496053	4	Muscle	3.82324245729816	-1.65401243355187	1	Somatic	6.91642362651665	0.897534091575834
CGCTCATTAAGTAGCTCAGGCCGTCAACTAATCTTA	Mef2	16118	0.958637295850614	0.148962450592885	pass	Balancer	7.22664266183822	4.91398533283209	4	Muscle	4.06139361869746	-1.66179143504022	1	Somatic	6.61176330623466	0.523803253277036
CGCTCATTTTATTGAGGCCGGAATCTAATAATCTTA	Mef2	9670	1.03595590935417	0.172193614830072	pass	Cas9	6.93794438276291	3.56432201771681	8	Muscle	-0.53548171194982	4.15976815553899	0	Mutant_1	4.90777189311821	2.08598240147421
CGCTCATTTCGGATTCGGTTAATTAGCCTAATCTTA	Mef2	30597	1.64343225868984	0.143543777604573	pass	CROSS_Cas9_Balancer	6.69137933032665	2.27506675548617	8	Muscle	0.306732689143869	3.16926958024295	0	Mutant_1	4.39748508510429	1.52606054077932
CGCTCATTGGTTATCGAATTAATTAGCCTAATCTTA	Mef2	19085	1.15948560518774	0.16508697010728	pass	Cas9	4.53698429522155	6.41015939331916	15	Muscle	-5.19643409398243	-6.59149293789501	4	Visceral	0.715128965948409	4.94413383732626
CGCTCATTGGTTATCGAAAGGCGAGAGCTAATCTTA	Mef2	13611	1.50998539234252	0.14431934493347	pass	Cas9	6.50108493857472	2.91881466051074	8	Muscle	0.838027039765668	3.33948938897494	0	Mutant_1	4.50774461803276	1.57960339318106
CGCTCATTTAGGTAACTTCTCTAACTCGTAATCTTA	Mef2	13612	0.998703839679614	0.157303370786517	pass	Balancer	7.67551073160649	5.01225950446628	4	Muscle	4.63639238812472	-2.23940015002972	1	Somatic	6.85247404155571	0.800232429607602
CGCTCATTCGAATGGAGCCAGAGAGGTCTAATCTTA	Mef2	22229	1.36102782203906	0.140980970249263	pass	CROSS_Cas9_Balancer	7.3217628637898	4.85781765311014	4	Muscle	4.31381652468492	-1.78566704911247	1	Somatic	6.56784708080131	0.48984204660246
CGCTCATTAAGTAGCTCATTAATTAGCCTAATCTTA	Mef2	17317	1.80149073393864	0.134769653907862	pass	Cas9	4.80071602690482	4.53445232828108	12	Muscle	-6.04780475486937	-2.29444886322453	3	Cardiac	5.17790777263481	3.66080864201376
CGCTCATTATAAGGACTCGCGCAATGACTAATCTTA	Mef2	7452	0.75167451274612	0.168132160937916	pass	Cas9	4.75149372823806	2.37918127697589	10	Muscle	-1.74916354684928	0.911585353262071	2	Mutant_2	3.22304207858879	1.51114853154013
CGCTCATTCTAAGCCTTGTGCGGATAGTTAATCTTA	Mef2	30731	1.62967113453947	0.147406498288224	pass	CROSS_Cas9_Balancer	4.81882022225512	6.52021115229886	15	Muscle	-4.47969869152173	-6.48738634487736	4	Visceral	1.50140065727074	4.79103859196493
CGCTCATTAATACGATAATCGTCCTTCGTAATCTTA	Mef2	15028	0.837598149652339	0.18031046835611	pass	CROSS_Cas9_Balancer	7.22353826763985	5.65206327640012	4	Muscle	4.89642282771498	-1.61868316071313	1	Somatic	5.99463541087944	0.653389771087858
CGCTCATTTGATATTGCGAAGCTAGGTTTAATCTTA	Mef2	19186	1.47487566083745	0.154890178201409	pass	Balancer	6.89154603716334	5.32596341232626	4	Muscle	4.30681151817999	-2.0907189372738	1	Somatic	6.92265922603447	2.48828895817587
CGCTCATTTCTTGAGGTTTCGTAACGGTTAATCTTA	Mef2	23631	1.46326311026608	0.147928003348681	pass	Cas9	6.93307120114351	2.38684920116771	8	Muscle	0.335703043430554	3.94089337697419	0	Mutant_1	4.715795345877	1.73185618649313
CGCTCATTTATAATAGTTGAGATGCATGTAATCTTA	Mef2	24976	1.02242363299637	0.152108671615858	pass	CROSS_Cas9_Balancer	4.12582542268471	4.92070785396758	12	Muscle	-5.70176895232628	-3.23599621878221	3	Cardiac	4.76569444713432	3.63791759739706
CGCTCATTTCCTCTGCCGGAGATGCATGTAATCTTA	Mef2	27946	1.57221501846649	0.153802577538592	pass	CROSS_Cas9_Balancer	7.25372275766026	5.53961336184677	4	Muscle	5.20306431402579	-2.83415943734759	1	Somatic	7.20673162517387	2.31823571453879
GAGATTCCGCTAACGGATCTCCATCGAGTAATCTTA	Mef2	21226	1.28836076912953	0.140140515222482	pass	CROSS_Cas9_Balancer	7.34972334906523	5.3635280902434	4	Muscle	5.12133957033558	-2.44895497690988	1	Somatic	6.83768636760551	1.21478756199667
GAGATTCCGCTAACGGATCGTTCTATCATAATCTTA	Mef2	9985	1.14856782021133	0.139419252187749	pass	Cas9	6.74274904138277	2.89912730924622	8	Muscle	0.073127624846678	3.57751764469639	0	Mutant_1	4.62463981685478	1.4085926605303
GAGATTCCTCGCCGCCGGCTCCATCGAGTAATCTTA	Mef2	3314	0.966072120034843	0.142168674698795	pass	Cas9	7.34386535334577	5.16152101310628	4	Muscle	-0.387188096940774	4.55969214024699	0	Mutant_1	5.04354078349907	1.75367506275961
GAGATTCCTCGCCGCCGGCCTAGACGAGTAATCTTA	Mef2	14429	1.27777725758556	0.149330017958282	pass	Cas9	6.96056042479013	2.88778278524877	8	Muscle	-0.414876489147797	4.63962520540764	0	Mutant_1	4.8528836446746	1.90122755299399
GAGATTCCAAGTAGCTCACGGAATCTAATAATCTTA	Mef2	4436	0.81431710598897	0.153500897666068	pass	Cas9	4.8198522181109	2.3358473637489	10	Muscle	-1.09488665867918	0.911789221903999	2	Mutant_2	2.94334132251579	1.22332008610556
GAGATTCCGCGCTATGGTTTGGTAGTCGTAATCTTA	Mef2	28615	1.37762014400576	0.153883630289532	pass	CROSS_Cas9_Balancer	4.31759854249256	4.78017262252446	12	Muscle	-5.75845092143805	-2.87178355070701	3	Cardiac	4.81943828639824	3.63866790066549
GAGATTCCGGTTATCGAATTAATTAGCCTAATCTTA	Mef2	24333	1.69026209401464	0.134563566587736	pass	Cas9	6.85484556938921	2.69094659880179	8	Muscle	0.665773259392634	4.00186481695	0	Mutant_1	4.66808111247856	1.83475883732626
GAGATTCCGGTTATCGAACAGCCGGCTTTAATCTTA	Mef2	4917	0.63605128485865	0.164516129032258	pass	Cas9	4.92213551693769	2.46009142029343	10	Muscle	-0.679307170053618	0.591975649956824	2	Mutant_2	3.29362685260612	1.38127966652701
GAGATTCCGCTAACGGATTACGATCATCTAATCTTA	Mef2	19079	1.36326750490242	0.139163973730845	pass	CROSS_Cas9_Balancer	6.7113428423352	3.99684082873	4	Muscle	3.71152686239565	-1.58716128081872	1	Somatic	5.08781702098686	0.621268380983564
GAGATTCCTCGCCGCCGGTAATTGACCTTAATCTTA	Mef2	11216	0.914312537051067	0.136436029021412	pass	Cas9	6.21726258293666	3.30184210950689	8	Muscle	0.899934766520987	2.72501030964434	0	Mutant_1	4.28544075069267	1.20204408894369
GAGATTCCCAGCTAGCGGCTCTAACTCGTAATCTTA	Mef2	3188	0.446631433560827	0.137242669993762	pass	Cas9	5.12387391400097	2.84499076108589	10	Muscle	-0.80304514202572	4.42822949652606	0	Mutant_1	4.0935276227935	2.23650153408835
GAGATTCCCGAATGGAGCAGGCGAGAGCTAATCTTA	Mef2	20257	1.74855831553523	0.128773030184241	pass	Balancer	7.51444823269312	5.43444188976842	4	Muscle	4.10071898273746	-2.70275113287591	1	Somatic	6.60948307094414	0.450163174970838
GAGATTCCCCGTATGATTTGCTACGGTCTAATCTTA	Mef2	13582	1.4268012260277	0.15047619047619	pass	Cas9	6.9292992600797	2.69778539514247	8	Muscle	-0.453034543932884	4.6768730363934	0	Mutant_1	4.73527509746391	1.74713094960043
GAGATTCCAGATTACGTTTCGTCCTTCGTAATCTTA	Mef2	1972	0.19395992925266	0.258585858585859	pass	Balancer	4.27972562801137	2.42116828696797	10	Muscle	-1.89298099329682	0.974350697630587	2	Mutant_2	2.81946284351189	1.1276746584017
GAGATTCCAATACGATAATTGAGAGAGTTAATCTTA	Mef2	994	0.248601810154827	0.273453093812375	pass	Balancer	6.58936787911091	4.17900675137377	4	Muscle	-0.723908054908569	-0.0295457574544737	2	Mutant_2	3.0368025976165	1.63839669953177
GAGATTCCAACGCGCAGATCGTCCTTCGTAATCTTA	Mef2	12420	1.20036604191471	0.146752205292702	pass	CROSS_Cas9_Balancer	7.27003751236719	4.62098833354961	4	Muscle	3.91290145826923	-1.81651265045118	1	Somatic	6.20728761730034	0.261971962257119
GAGATTCCTGGACGACTATTCTACCTCATAATCTTA	Mef2	18644	1.65058538090735	0.144613082513895	pass	Balancer	6.9346589827728	4.95366590556632	4	Muscle	4.41361328676729	-2.5691061258131	1	Somatic	6.39156419811088	0.62928028832266
GAGATTCCTTGATACGATAAGCTAGGTTTAATCTTA	Mef2	19047	1.98246042844257	0.128625078239099	pass	Cas9	6.2954863988398	3.21453650650909	8	Muscle	0.768798953849083	3.50288888115375	0	Mutant_1	4.51659185466606	2.18746908436606
GAGATTCCCATAGCGACCTCGTCGGAACTAATCTTA	Mef2	1580	0.178266060923052	0.204030226700252	pass	Cas9	6.27550046985961	3.46013993848158	8	Muscle	-0.870797934287901	3.4938771976808	0	Mutant_1	4.02457029399711	2.30740316639731
GAGATTCCCGCTTATCGTTAGACTAGTCTAATCTTA	Mef2	23718	1.29391163984628	0.163743180864457	pass	Cas9	4.76614855813637	4.59740485050387	12	Muscle	-5.90600705060118	-3.3267995350819	3	Cardiac	5.43730003413994	3.48748691807577
GAGATTCCTTGGCAAGCCTCGTAACGGTTAATCTTA	Mef2	24258	1.4841604775781	0.135981727710254	pass	CROSS_Cas9_Balancer	7.09364667084551	5.1638504975798	4	Muscle	5.1245545700204	-2.27823254974053	1	Somatic	6.65676767406303	1.12063838969061
ATTCAGAAGCTAACGGATCTCCATCGAGTAATCTTA	Mef2	978	0.758213610822919	0.153061224489796	pass	CROSS_Cas9_Balancer	1.29658946452729	-8.78865587477035	8	Muscle	-4.45747403226636	-6.47810950236857	4	Visceral	4.30513841686088	2.18564255963156
ATTCAGAACTAGCCAGCCTTGGTAGTCGTAATCTTA	Mef2	13733	1.11670281667263	0.151431477982851	pass	CROSS_Cas9_Balancer	6.49810797947702	3.7741365545561	4	Muscle	-1.307487726255	0.783044730365593	2	Mutant_2	4.59461957988579	1.83377631436178
ATTCAGAACTAGCCAGCCATGACTGATCTAATCTTA	Mef2	29356	1.84951922401245	0.139073296301314	pass	CROSS_Cas9_Balancer	7.59416720987755	5.05663790045987	4	Muscle	-1.75954393321508	0.0495792976449374	2	Mutant_2	6.5308416563018	0.483062256677839
ATTCAGAAAAGTAGCTCACCTAGACGAGTAATCTTA	Mef2	1860	0.338465891548385	0.234224598930481	pass	Cas9	6.73082832373681	2.910363809359	8	Muscle	-0.530870376926381	0.842902580074871	2	Mutant_2	4.07725030956108	2.26335223446676
ATTCAGAAGCGCTATGGTCGTTCTATCATAATCTTA	Mef2	16307	1.69566353756748	0.131367292225201	pass	Balancer	6.99039279193729	5.22004371006951	4	Muscle	4.08115324706439	-2.32837005634847	1	Somatic	6.29608232555229	0.533885259731504
ATTCAGAATTCGAATATTTGCGGATAGTTAATCTTA	Mef2	5652	0.394133934508954	0.198239436619718	pass	Balancer	4.49358313982687	2.27076523594617	10	Muscle	-0.594405382594187	0.181857481984748	2	Mutant_2	2.91005498943169	1.30581494103262
ATTCAGAACTAACTAGGTTGCGGATAGTTAATCTTA	Mef2	18224	1.29694964058751	0.150768559904066	pass	Cas9	6.88040682960871	2.70901233916607	8	Muscle	0.18001469524228	4.5260915840148	0	Mutant_1	4.8099845128997	1.514686663254
ATTCAGAACTAACTAGGTGCGCAATGACTAATCTTA	Mef2	20600	1.87688180064059	0.144815601467465	pass	CROSS_Cas9_Balancer	4.31739510738408	4.68866628194897	12	Muscle	-5.31412964319705	-2.60946470667911	3	Cardiac	4.75185472545463	3.62897666226217
ATTCAGAATTCCGTCGACGCGCAATGACTAATCTTA	Mef2	5238	0.463976979539624	0.179059180576631	pass	Cas9	4.99957844186373	2.6243850488055	10	Muscle	-1.22047298576636	0.685577402101715	2	Mutant_2	3.09533984241325	1.28971429596731
ATTCAGAAGACTGGACCATGCTACGGTCTAATCTTA	Mef2	21464	2.06821695927537	0.142843892032279	pass	Balancer	5.28368575710037	4.30514902465245	12	Muscle	-6.0856653481078	-2.15312296404273	3	Cardiac	5.10524446544487	3.71578748951742
ATTCAGAAAACGAATTCGTGCTACGGTCTAATCTTA	Mef2	18000	1.80797113625995	0.130357931948741	pass	CROSS_Cas9_Balancer	6.9835238099329	4.7997097000304	4	Muscle	3.39893436375191	-1.7729989975608	1	Somatic	5.66703493175346	0.116058830722066
ATTCAGAACATAGCGACCAGGCGCTAGGTAATCTTA	Mef2	22672	1.21128805787611	0.148508771929825	pass	CROSS_Cas9_Balancer	6.12688981329501	4.10321971794723	4	Muscle	3.12434884066676	-1.28209979382022	1	Somatic	5.51527578410942	0.337339271410199
ATTCAGAATCCGGCTTATTAGACTAGTCTAATCTTA	Mef2	19812	1.31625087732015	0.130037182192744	pass	Cas9	7.01897422450711	2.83442920348778	8	Muscle	-0.45469543065443	4.22540678847143	0	Mutant_1	4.80451948222954	1.73373575936148
ATTCAGAACATAGCGACCTCGTAACGGTTAATCTTA	Mef2	32022	2.07028468187239	0.142663629086879	pass	CROSS_Cas9_Balancer	4.25968094656541	4.86903356851386	12	Muscle	-5.49212126458222	-3.13969550088518	3	Cardiac	4.8189275938018	3.7807520223696
ATTCAGAATATAATAGTTTCGTAACGGTTAATCTTA	Mef2	7007	0.269245396567492	0.172979084228378	pass	Balancer	4.23192852832196	2.18931152452082	10	Muscle	-1.67115684972106	-0.0254635584372913	2	Mutant_2	2.83072454509575	1.1512394143183
GAATTCGTGCTAACGGATTTGGTAGTCGTAATCTTA	Mef2	44774	1.17510211626501	0.176008171966602	pass	CROSS_Cas9_Balancer	2.18279617542193	4.90582896611212	15	Muscle	-4.90047200379619	-6.43921123641876	4	Visceral	1.41812688884575	4.70340212117025
GAATTCGTGCTAACGGATCGTTCTATCATAATCTTA	Mef2	3754	0.25418537858084	0.162876784769963	pass	Cas9	4.34215491724289	2.12279766373749	10	Muscle	-1.59782724778523	0.0663238818135523	2	Mutant_2	2.98542148647148	1.5106925560076
GAATTCGTCTAGCCAGCCTTGGTAGTCGTAATCTTA	Mef2	3107	0.933352365047949	0.169665809768638	pass	Balancer	7.48475034232448	5.36222204561644	4	Muscle	4.16333510320219	-2.73592396804212	1	Somatic	5.67609340724785	0.121286199047061
GAATTCGTCTAGCCAGCCGGCCGTCAACTAATCTTA	Mef2	14031	1.19178518278251	0.166903006239365	pass	Balancer	7.56031077588225	5.17350700786279	4	Muscle	4.27209233712939	-1.85217351385073	1	Somatic	5.96103841838676	0.484297175510618
GAATTCGTCTAGCCAGCCATGACTGATCTAATCTTA	Mef2	12933	0.899620475734015	0.165438919582566	pass	Balancer	4.99134336186679	6.27682584799969	15	Muscle	-4.20507449149638	-6.30387294211647	4	Visceral	0.626296766374892	5.25983961354086
GAATTCGTAAGTAGCTCAGGCCGTCAACTAATCTTA	Mef2	16500	0.665230644799843	0.174876550644345	pass	Cas9	4.70885212686201	6.56512381095696	15	Muscle	-4.95255998022343	-6.45507950663732	4	Visceral	0.982840605352705	5.0611258340914
GAATTCGTAAGTAGCTCATCGTTAGAGCTAATCTTA	Mef2	13500	0.930221816113883	0.152951567790372	pass	Cas9	6.67539549944466	2.50210015001243	8	Muscle	0.196146797098192	2.90561022512379	0	Mutant_1	4.39473850307304	1.43274982701132
GAATTCGTGGTTATCGAAAGGCGAGAGCTAATCTTA	Mef2	11792	0.928537372759418	0.174147823152211	pass	CROSS_Cas9_Balancer	7.49483600193462	4.98423199617881	4	Muscle	4.63783537609255	-1.70716561619305	1	Somatic	6.53533250865776	0.614304263694974
GAATTCGTAAGTAGCTCATTAATTAGCCTAATCTTA	Mef2	10868	1.40808992218749	0.155241935483871	pass	Balancer	6.43543796571578	3.91841459050052	4	Muscle	3.40297366488829	-0.995239649850468	1	Somatic	4.34519083080131	-0.0375123726289546
GAATTCGTGCGGCTGCGGAAGCTAGGTTTAATCTTA	Mef2	9958	0.691483752025153	0.1626	pass	CROSS_Cas9_Balancer	7.42348789807797	4.95005319208098	4	Muscle	4.27482882686632	-1.33696089922356	1	Somatic	6.08847648677666	0.29251476059744
GAATTCGTCTAAGCCTTGTCCGCGGACTTAATCTTA	Mef2	1924	0.5486786167791	0.180785123966942	pass	Cas9	6.25348816760055	2.83498872583012	8	Muscle	-0.916188784944792	3.52158028032098	0	Mutant_1	4.08140022334892	2.26003511677572
GAATTCGTCATTATTATTAAGCTAGGTTTAATCTTA	Mef2	13399	1.19452138107265	0.172777200534362	pass	Cas9	6.45489779582106	2.52870826028592	8	Muscle	-0.499309810307055	3.79580404673109	0	Mutant_1	4.1947353559478	1.2249019933779
GAATTCGTCGTTACCGCTTCGTCCTTCGTAATCTTA	Mef2	9380	0.968568752799577	0.186303700552956	pass	CROSS_Cas9_Balancer	6.72661039704138	4.10046252152725	4	Muscle	3.1194321103999	-1.3234508076023	1	Somatic	4.66387683925468	-0.0126987801950252
GAATTCGTATTATGCAAGAAGCTAGGTTTAATCTTA	Mef2	7252	0.373242404048928	0.199945145364783	pass	CROSS_Cas9_Balancer	4.65085418152664	2.33311790024014	10	Muscle	-0.89902805136889	0.906078667504241	2	Mutant_2	2.90839297351677	1.06065853367636
GAATTCGTTTGATACGATTGCTACGGTCTAATCTTA	Mef2	11294	0.377864826140053	0.259611992945326	pass	CROSS_Cas9_Balancer	7.37629407435842	5.53431293285691	4	Muscle	5.36623441172198	-2.59682761378144	1	Somatic	7.23191148814995	2.03904755841086
GAATTCGTTGATATTGCGGCGCAATGACTAATCTTA	Mef2	9929	0.80048212134327	0.185734321779203	pass	Cas9	6.28361230121911	2.77873245565554	8	Muscle	-0.246522601422726	4.28232459215319	0	Mutant_1	4.35308534679252	1.38892884980032
GAATTCGTCTAATTGCGAATCGAGATGATAATCTTA	Mef2	11052	1.0860832031547	0.18441885570349	pass	Cas9	6.73291205209207	2.66476563036071	8	Muscle	-0.543825706186373	2.95391905335516	0	Mutant_1	4.40322620448906	1.35743506680319
GAATTCGTTTGGCAAGCCTAGACTAGTCTAATCTTA	Mef2	7590	0.882255304846887	0.16710388247639	pass	CROSS_Cas9_Balancer	7.53865851871134	4.83294449064881	4	Muscle	4.71290381466947	-1.72492565551253	1	Somatic	6.52813751277763	0.401096437676641
GAATTCGTTATAATAGTTAGATGCAACTTAATCTTA	Mef2	17293	0.874084309889635	0.159558569950569	pass	Balancer	7.44798231626104	5.23845043677807	4	Muscle	4.7133631489836	-2.23485069794504	1	Somatic	6.73897344646293	0.811253566845151
GAATTCGTTCCTCTGCCGTCGTAACGGTTAATCTTA	Mef2	35310	1.71250540546116	0.15434965034965	pass	Balancer	8.25075762164956	-0.646629861993564	4	Muscle	-4.13210059235318	-6.27730836369346	4	Visceral	6.99891645488579	1.64030583630392
CTGAAGCTTCGCCGCCGGCGGAATCTAATAATCTTA	Mef2	2384	0.310233078319303	0.17779632721202	pass	Cas9	4.69069098627252	2.34426247639437	10	Muscle	-1.26993958262359	0.406599119456781	2	Mutant_2	2.99730021533806	1.4196154666979
CTGAAGCTATGGCGCCTGATGACTGATCTAATCTTA	Mef2	17652	1.21200944331983	0.159234234234234	pass	Balancer	4.40588887465705	4.93474802841635	12	Muscle	-5.55512489211002	-2.72669633204983	3	Cardiac	4.9295404630645	3.89799102078268
CTGAAGCTCTAGCCAGCCCGGAATCTAATAATCTTA	Mef2	20344	1.42661209668615	0.136075021979095	pass	Cas9	6.8194315999624	2.60920712613881	8	Muscle	-0.542205009412483	3.91488681108987	0	Mutant_1	4.72054321346123	1.91240211258719
CTGAAGCTAAGTAGCTCAATGACTGATCTAATCTTA	Mef2	23290	1.22861742935512	0.159880495091763	pass	CROSS_Cas9_Balancer	5.00967033887752	6.38298324721148	15	Muscle	-4.41460343287963	-6.63398673544189	4	Visceral	1.06488723335106	5.0649419618685
CTGAAGCTTTATTGAGGCCTCCATCGAGTAATCTTA	Mef2	12427	1.08872526597623	0.156285028022418	pass	Cas9	6.99677053885168	2.72212688501039	8	Muscle	-0.290157269697907	3.55578665806767	0	Mutant_1	4.33424408016044	1.47240479718039
CTGAAGCTTCGGATTCGGTTAATTAGCCTAATCTTA	Mef2	10055	0.514116027057787	0.18868670886076	pass	CROSS_Cas9_Balancer	4.33277457644428	2.24432213000792	10	Muscle	-1.61135315218833	0.0290756987535257	2	Mutant_2	2.73003966388542	0.986780543430539
CTGAAGCTTAGGTAACTTTAATTGACCTTAATCTTA	Mef2	19880	1.56840844091539	0.147367369367569	pass	Balancer	7.07132351295734	4.50963934690123	4	Muscle	4.32343248487702	-2.39579103575329	1	Somatic	6.61077291545708	0.729582388504239
CTGAAGCTCGAATGGAGCTACGATCATCTAATCTTA	Mef2	21962	1.4642616065352	0.133960047003525	pass	CROSS_Cas9_Balancer	6.98883742077747	4.30801556305323	4	Muscle	3.51551179067617	-1.36610729755517	1	Somatic	5.05870325145561	0.203276336743327
CTGAAGCTTTATTGAGGCTTAATTAGCCTAATCTTA	Mef2	17116	1.31680949717795	0.179630275549355	pass	Cas9	5.59631508788281	3.66374902638714	8	Muscle	-5.08171491441741	-2.37706027229735	3	Cardiac	4.15704710063774	1.46354933510611
CTGAAGCTGCGGCTGCGGGCGCAATGACTAATCTTA	Mef2	14965	1.6876843404031	0.158251395163433	pass	CROSS_Cas9_Balancer	7.2830174447847	4.59805775022154	4	Muscle	3.78768410777316	-1.66263294347071	1	Somatic	6.32491905269462	0.254233796699735
CTGAAGCTATAAGGACTCAAGCTAGGTTTAATCTTA	Mef2	19051	1.63672056368268	0.139532456689626	pass	CROSS_Cas9_Balancer	7.01717270299649	4.74238581019996	4	Muscle	4.38954365660406	-1.70754034624183	1	Somatic	6.24540264186699	0.556240071161481
CTGAAGCTTGATTAGGTAACTGAGCGACTAATCTTA	Mef2	29210	1.48806120471835	0.146506386175808	pass	Balancer	4.94454276821626	4.24256046522364	12	Muscle	-5.23022189562476	-2.39393282383089	3	Cardiac	4.76423389491875	2.15952118168661
CTGAAGCTTAGTAAGCCGTTGAGAGAGTTAATCTTA	Mef2	11862	1.27537749126967	0.143910202714022	pass	CROSS_Cas9_Balancer	7.11845936482793	4.50580573919446	4	Muscle	4.80897044022379	-1.82058828455943	1	Somatic	6.49009687480766	0.679131944282743
CTGAAGCTGCTTGAAGAGTGATACTCAATAATCTTA	Mef2	9648	1.50250988461576	0.147903325759141	pass	Balancer	7.39179850672608	5.4152500449947	4	Muscle	3.95837227885149	-2.47308815114808	1	Somatic	6.58304388103325	0.484268684490415
CTGAAGCTAGCCGTAGTTTGATACTCAATAATCTTA	Mef2	15673	1.40082490897171	0.145729922362225	pass	CROSS_Cas9_Balancer	6.04907099018531	3.87867511234034	4	Muscle	3.01188682902829	-1.09043650032174	1	Somatic	3.27083069858391	-0.642560641662387
CTGAAGCTGACTGGACCATCCGCGGACTTAATCTTA	Mef2	17594	1.48249025179583	0.137478801582815	pass	Balancer	7.52191044250227	5.0549447235939	4	Muscle	4.62462122009364	-2.31196838421143	1	Somatic	6.84925777492363	0.856412966354581
CTGAAGCTGACTGGACCACTTAATCTTGTAATCTTA	Mef2	18596	1.32607430234992	0.154561985239063	pass	Cas9	6.88526888865445	2.55573645656852	8	Muscle	-0.419839947660029	4.29444265279573	0	Mutant_1	4.93063051280815	1.78487654457876
CTGAAGCTTCTTGAGGTTTCGTCGGAACTAATCTTA	Mef2	21903	1.63271188684379	0.138977200472341	pass	Cas9	6.88736868513409	3.3495179764669	8	Muscle	-0.533862785378544	4.09184925989572	0	Mutant_1	4.59540636119682	2.05172010193655
CTGAAGCTCTAATTGCGAAGATGCAACTTAATCTTA	Mef2	20002	1.52200120251207	0.144137862336886	pass	Balancer	4.24896951714664	4.57186519981666	12	Muscle	-5.52386379474604	-2.4337191151727	3	Cardiac	4.83462268886406	3.80173619519064
CTGAAGCTTCTTGAGGTTGATTACCGGATAATCTTA	Mef2	26477	1.67566544592842	0.131537715436843	pass	CROSS_Cas9_Balancer	7.02320537844235	5.14320645410101	4	Muscle	3.82598529735373	-1.43082394237136	1	Somatic	6.07031757411796	0.506615121467801
CTGAAGCTCTAATTGCGATCGTAACGGTTAATCTTA	Mef2	66792	1.49689718472997	0.140685535149203	pass	CROSS_Cas9_Balancer	6.95818445184236	3.50655824723402	8	Muscle	-0.00925907006590831	4.20886473342011	0	Mutant_1	4.97806865749199	1.72061677704641
TAATGCGCTCGCCGCCGGCCTAGACGAGTAATCTTA	Mef2	9934	1.22839942310186	0.157725537472373	pass	Cas9	4.6099088786675	5.59878297658371	15	Muscle	-4.97949104627196	-6.49798043844853	4	Visceral	0.711709805105513	4.97176225910971
TAATGCGCATGGCGCCTGTTGGTAGTCGTAATCTTA	Mef2	3236	0.820423276499903	0.145409735058534	pass	Cas9	5.10225048306845	3.11239923716261	10	Muscle	-0.284388294156838	3.23827371957479	0	Mutant_1	4.03045589504082	2.30129845867941
TAATGCGCATGGCGCCTGGGCCGTCAACTAATCTTA	Mef2	10706	1.58003891194557	0.140363906424062	pass	Cas9	6.66151340895527	2.50412117961342	8	Muscle	-0.270523429941225	3.36134773256666	0	Mutant_1	4.36766082820732	1.70559557209799
TAATGCGCCTAGCCAGCCATGACTGATCTAATCTTA	Mef2	2016	0.657081754467765	0.142998027613412	pass	CROSS_Cas9_Balancer	7.10772641809953	4.83295894595315	4	Muscle	4.73156335370091	-2.80344041664208	1	Somatic	6.45595867214042	1.2375903917391
TAATGCGCCAGCTAGCGGTCGTTAGAGCTAATCTTA	Mef2	2896	1.03366297947669	0.156271418779986	pass	CROSS_Cas9_Balancer	7.26121630883217	4.90378521882729	4	Muscle	4.96800183528182	-2.37504098705689	1	Somatic	6.21225339946586	0.54039575587103
TAATGCGCCAGCTAGCGGCGGAATCTAATAATCTTA	Mef2	1174	0.69854189381977	0.122033898305085	pass	Balancer	7.50160320304658	5.59141052206097	4	Muscle	2.35316443154289	-1.09543963507515	2	Mutant_2	5.95719797191459	0.435426552398893
TAATGCGCGGTTATCGAAAGGCGAGAGCTAATCTTA	Mef2	2072	0.43527419440237	0.160765550239234	pass	Balancer	7.22878548160522	4.53533482253615	4	Muscle	4.32634376175308	-2.59270070527989	1	Somatic	5.78968746242363	0.369020183189603
TAATGCGCTCGCCGCCGGCAGAGAGGTCTAATCTTA	Mef2	7662	0.786494475093262	0.170075071188196	pass	Cas9	4.54901393940619	6.53715641711751	15	Muscle	-5.1538566062666	-6.56278981729921	4	Visceral	1.43208581981499	4.29043682347128
TAATGCGCCAGCTAGCGGTTAATTAGCCTAATCTTA	Mef2	1762	0.715144756382709	0.121896162528217	pass	CROSS_Cas9_Balancer	7.04335364295841	4.63312401281337	4	Muscle	4.55308179351314	-2.03756748767881	1	Somatic	6.49772388515312	1.36550553570578
TAATGCGCCGAATGGAGCTAATTGACCTTAATCTTA	Mef2	2310	0.664486733699115	0.142610198789974	pass	CROSS_Cas9_Balancer	6.81314839887026	3.68300052122239	4	Muscle	1.27814032443075	3.73907820306838	0	Mutant_1	4.38812572536308	2.20667083988974
TAATGCGCGCGCTATGGTTACGATCATCTAATCTTA	Mef2	11678	1.10766968079647	0.15226267437904	pass	CROSS_Cas9_Balancer	7.11517629874493	5.08301019250098	4	Muscle	5.03087271628454	-2.13663021711728	1	Somatic	6.73088151988823	1.03167249689886
TAATGCGCGCGGCTGCGGTGGCAGCTCGTAATCTTA	Mef2	15764	1.09114781085632	0.155698436712052	pass	CROSS_Cas9_Balancer	6.23960323907993	4.22097851713916	4	Muscle	3.55897834865459	-1.1090565065203	1	Somatic	5.13111145076591	1.0288433624346
TAATGCGCGCATCGTATGAAGCTAGGTTTAATCTTA	Mef2	6448	1.10181607532565	0.151589996912627	pass	CROSS_Cas9_Balancer	5.638993226856	3.17447805072378	10	Muscle	-1.15901993908635	1.19490370380387	2	Mutant_2	3.27541501102287	1.31322189102957
TAATGCGCGCATCGTATGGCGCAATGACTAATCTTA	Mef2	13490	1.50778433885149	0.147128129602356	pass	CROSS_Cas9_Balancer	6.99620259652966	4.45633127521689	4	Muscle	3.59627793787128	-1.36740259560014	1	Somatic	6.13536674556572	0.668119330509397
TAATGCGCGCATCGTATGGGAGTTGCGTTAATCTTA	Mef2	2852	1.47797440973084	0.14066852367688	pass	CROSS_Cas9_Balancer	6.81460800523424	4.26277109645765	4	Muscle	4.47963488081582	-1.40528750497599	1	Somatic	5.07741148052055	1.38085265885183
TAATGCGCAGTTGAATCAAAGCTAGGTTTAATCTTA	Mef2	926	0.267861624039458	0.166311300639659	pass	Cas9	5.62808680817681	2.9932401299905	10	Muscle	-0.194409949277599	0.039118934866649	2	Mutant_2	3.99358493861992	2.31773193608114
TAATGCGCAGTTGAATCATGCGGATAGTTAATCTTA	Mef2	15047	1.43675410607402	0.14999339236157	pass	Cas9	6.55662989602497	2.62911380147035	8	Muscle	-0.034422804020803	3.02369903007498	0	Mutant_1	4.37025243816215	1.43771084080526
TAATGCGCCCGTATGATTGCGCAATGACTAATCTTA	Mef2	17489	1.43581387235836	0.150323826837859	pass	Balancer	4.70465621193438	6.56760670939546	15	Muscle	-4.56125457533051	-6.93742040554924	4	Visceral	1.46520072994072	4.58002479801962
TAATGCGCATAAGGACTCAAGCTAGGTTTAATCTTA	Mef2	774	0.898767696675196	0.149100257069409	pass	Cas9	3.93063144041002	4.7375975764325	12	Muscle	-1.40030521921709	1.14184919759841	2	Mutant_2	5.49678833064873	0.00882903168985491
TAATGCGCATAAGGACTCGCGCAATGACTAATCTTA	Mef2	1578	0.832392377563016	0.142857142857143	pass	CROSS_Cas9_Balancer	4.96854642979996	4.42993328284921	12	Muscle	-0.530198539132595	-0.043329154337004	2	Mutant_2	4.01141674098808	2.33461793194601
TAATGCGCTGCGACCTCTTGCTACGGTCTAATCTTA	Mef2	11944	1.70368850211007	0.141953736062573	pass	CROSS_Cas9_Balancer	6.12616362202282	4.09559397473688	4	Muscle	3.13985216408354	-1.25632360197164	1	Somatic	5.26644069728691	0.343270380600187
TAATGCGCTGCGACCTCTCTTAATCTTGTAATCTTA	Mef2	14982	1.47362405948424	0.136454051186845	pass	CROSS_Cas9_Balancer	6.65200866624028	4.7515886191161	4	Muscle	3.84743891728779	-1.59428929319669	1	Somatic	5.54679758128959	0.408048082693311
TAATGCGCCTAAGCCTTGAAGCTAGGTTTAATCTTA	Mef2	2954	0.592344636085875	0.137123745819398	pass	Balancer	7.01368537632937	5.32729324631126	4	Muscle	3.1149638692203	-1.32285511248622	1	Somatic	6.29266292629082	0.915942092045041
TAATGCGCTATTGCTGGATGCTACGGTCTAATCTTA	Mef2	15130	1.48988942138502	0.128582697870103	pass	Balancer	6.86364499558798	5.26462317499072	4	Muscle	4.7296607321061	-2.61815829185001	1	Somatic	6.44578964290459	1.15443261395285
TAATGCGCTTGCGAGCATTCCGCGGACTTAATCTTA	Mef2	11907	1.35574923647824	0.133133133133133	pass	CROSS_Cas9_Balancer	7.33197051435398	5.22355795226181	4	Muscle	4.73506740499124	-1.83135776898047	1	Somatic	6.80558950481254	0.798833270176145
TAATGCGCTTGCGAGCATGCGCAATGACTAATCTTA	Mef2	2570	0.823922077558991	0.152831652443755	pass	CROSS_Cas9_Balancer	6.80725514114023	4.26634349345134	4	Muscle	-0.690733966832062	1.12456386252729	2	Mutant_2	3.48958689746696	1.40488656292746
TAATGCGCAGATTACGTTACTGAGCGACTAATCTTA	Mef2	3108	0.931444120310224	0.166025641025641	pass	CROSS_Cas9_Balancer	4.91588497248751	6.45771574894619	15	Muscle	-4.25029472959689	-6.41803859362312	4	Visceral	5.91427499828178	1.03278221617529
TAATGCGCTGATTAGGTATGAGGAATCATAATCTTA	Mef2	9231	1.36181586307674	0.150226635009713	pass	CROSS_Cas9_Balancer	7.25100720119516	4.89453902497086	4	Muscle	4.78885689031074	-2.0086351345545	1	Somatic	6.55847675380546	1.32277699242422
TAATGCGCAACGCGCAGATTGAGAGAGTTAATCTTA	Mef2	9912	0.938540153884348	0.15972641319654	pass	Cas9	7.01326412771243	2.63986224468553	8	Muscle	-0.43949694463494	4.19013279575641	0	Mutant_1	4.68817979869682	1.57166119347403
TAATGCGCTAGTAAGCCGCATTGACGCTTAATCTTA	Mef2	9834	1.40568928147271	0.125480671928759	pass	Balancer	7.15535853959517	5.06131336328098	4	Muscle	4.50313912330517	-1.48306984200293	1	Somatic	6.28713495311577	0.977483410938474
TAATGCGCGCTTGAAGAGCCTCCGACGGTAATCTTA	Mef2	944	0.33460852388579	0.156448202959831	pass	Cas9	4.52022387953871	2.31428662688582	10	Muscle	-0.575898888974183	1.79983134904524	2	Mutant_2	-0.209415934707338	-2.97056023348978
TAATGCGCAGCCGTAGTTACTGAGCGACTAATCTTA	Mef2	9024	1.49938902832988	0.139853949988936	pass	CROSS_Cas9_Balancer	6.99876168584157	4.14760375011694	4	Muscle	-2.00423760929147	0.73351652919275	1	Somatic	6.30920726833183	0.30015576313326
TAATGCGCCTAACTAGGTTGGCAGCTCGTAATCTTA	Mef2	21733	1.57377473299457	0.148860203240868	pass	Cas9	6.72883795752496	2.81919584458096	8	Muscle	-0.231999435265674	3.60321538133852	0	Mutant_1	4.44689971980888	1.50682481060812
TAATGCGCTTCCGTCGACTGCTACGGTCTAATCTTA	Mef2	20623	1.50070875734259	0.161168981481481	pass	CROSS_Cas9_Balancer	6.17017340123069	3.4298743379457	4	Muscle	-0.89196949673598	0.447712943306578	2	Mutant_2	3.43710095462639	1.36380298863241
TAATGCGCTCGTAGCATCAAGCTAGGTTTAATCTTA	Mef2	1024	0.305193536270914	0.1484375	pass	CROSS_Cas9_Balancer	4.60260249651143	2.62433165778508	10	Muscle	-1.92257440838923	0.970963527446705	2	Mutant_2	2.87260944423515	1.11539657841513
TAATGCGCATTATGCAAGGGAGTTGCGTTAATCTTA	Mef2	1986	0.971342509661295	0.127	pass	Balancer	6.58701574212657	4.46013013759871	4	Muscle	3.24789756528932	-1.68444734184914	1	Somatic	5.56622917232353	-0.0420165317218577
TAATGCGCGACTGGACCATGCGGATAGTTAATCTTA	Mef2	11390	1.37831933118156	0.130366492146597	pass	CROSS_Cas9_Balancer	7.09072115439351	4.77350455295348	4	Muscle	3.24263669926485	-1.53191779598096	1	Somatic	5.68807298717338	-0.050911154047755
TAATGCGCGTAGGCTGCAAAGCTAGGTTTAATCTTA	Mef2	1118	0.569759485516511	0.180851063829787	pass	Balancer	7.21919559019388	4.15231691250262	4	Muscle	4.0823380900074	-1.19539227417778	1	Somatic	6.72395832118828	1.26862450371573
TAATGCGCAACGAATTCGTGCTACGGTCTAATCTTA	Mef2	5737	0.728535674360828	0.149238227146814	pass	Cas9	4.51124293863894	2.47618132080236	10	Muscle	-1.48165647989169	0.622020780070385	2	Mutant_2	3.0732434469207	1.34962971936056
TAATGCGCAGTCCGCTGCTGCGGATAGTTAATCTTA	Mef2	2480	0.360397585998481	0.149839743589744	pass	CROSS_Cas9_Balancer	5.19543194954572	3.13302746622071	10	Muscle	-0.44191655497339	1.94429615847126	2	Mutant_2	3.53277332362968	1.39269967804739
TAATGCGCTGATATTGCGTGCGGATAGTTAATCTTA	Mef2	2994	0.741961215501555	0.157929661579297	pass	CROSS_Cas9_Balancer	7.12038362166502	4.35099479722705	4	Muscle	3.65308736836686	-1.44396646935358	1	Somatic	6.24542219219047	0.59132691155264
TAATGCGCCATAGCGACCAAGCCTACGATAATCTTA	Mef2	3074	0.54432300918122	0.151260504201681	pass	Balancer	6.63057470901824	4.74724505250006	4	Muscle	4.2962432304838	-2.85541820231658	1	Somatic	6.84268123683769	2.35649212132284
TAATGCGCTCCGGCTTATGTCGAAGCAGTAATCTTA	Mef2	916	0.317405594333214	0.154347826086957	pass	Cas9	6.59611699177852	3.64007766435024	8	Muscle	-1.30251253920022	1.59014994136108	2	Mutant_2	3.87334758815605	2.19530637989828
TAATGCGCTCCGGCTTATAGATGCAACTTAATCTTA	Mef2	20234	1.51838856244991	0.142534159048462	pass	CROSS_Cas9_Balancer	6.72382600176566	2.86572798950592	8	Muscle	-5.74849446165261	-3.12582220631496	3	Cardiac	4.85134775218803	3.39431246052572
TAATGCGCTCTTGAGGTTGTCGAAGCAGTAATCTTA	Mef2	12306	1.37471159615756	0.136106166046286	pass	CROSS_Cas9_Balancer	7.00766715670971	4.35116286064371	4	Muscle	3.70763449447884	-1.13653376715778	1	Somatic	5.60553867397148	0.401397441132757
TAATGCGCTCTTGAGGTTAGATGCAACTTAATCTTA	Mef2	6982	0.819696860349445	0.179253348532345	pass	Balancer	4.75790417533325	2.750733685239	10	Muscle	-1.51447611582408	0.862183264758298	2	Mutant_2	3.06585151729423	1.29979761372397
TAATGCGCTCTTGAGGTTGTAGGCAATTTAATCTTA	Mef2	1068	0.409244785561148	0.144981412639405	pass	CROSS_Cas9_Balancer	4.65095606328468	3.90929414703114	12	Muscle	-2.00296648543085	1.14069142957081	2	Mutant_2	3.03367502269585	-0.0937173025768077
TAATGCGCGCAAGACCGTAGGCGCTAGGTAATCTTA	Mef2	2090	0.527813778725594	0.137404580152672	pass	Balancer	5.46421302283942	4.48920418143878	12	Muscle	5.2640392971085	-2.21584951305463	1	Somatic	4.38677579936821	2.40813549290487
TAATGCGCGTAGGATAAGTCGTCGGAACTAATCTTA	Mef2	1666	0.663357209346066	0.130227001194743	pass	CROSS_Cas9_Balancer	6.56219811025672	3.53354360365236	8	Muscle	-5.60532558768143	-2.8494048546995	3	Cardiac	4.10004312572319	2.29671390782187
TAATGCGCGTAGGATAAGATCGAGATGATAATCTTA	Mef2	17993	1.36676667111432	0.151093439363817	pass	CROSS_Cas9_Balancer	4.91105719158702	6.40067026499935	15	Muscle	-4.32265983383039	-6.45855174577729	4	Visceral	1.10361475524742	5.25555141697714
TAATGCGCGTAGGATAAGAGATGCAACTTAATCTTA	Mef2	1085	0.849619939262873	0.146788990825688	pass	Cas9	6.08428481748654	3.46327046711768	4	Muscle	-1.999659307604	1.05172233860108	2	Mutant_2	5.25590211925346	0.217111472590658
TAATGCGCGTAGGATAAGGTAGGCAATTTAATCTTA	Mef2	11506	0.881594551617118	0.164215262156082	pass	Cas9	4.55316140875174	6.60449072051346	15	Muscle	-5.07543908413261	-6.70228867847847	4	Visceral	1.40008682784874	4.33753736744711
TAATGCGCTCCTCTGCCGGTAGGCAATTTAATCTTA	Mef2	2260	0.653936449500971	0.153439153439153	pass	Cas9	6.90091891548146	2.77389995909026	8	Muscle	-0.284375177980219	3.25057480408267	0	Mutant_1	4.10639030513603	2.26655276547262
TAATGCGCCGCTTATCGTAAGCCTACGATAATCTTA	Mef2	4512	1.23383050343581	0.15377817057004	pass	CROSS_Cas9_Balancer	7.44415422334086	5.08045397248513	4	Muscle	5.16519446822912	-1.96364262842031	1	Somatic	5.12968284663994	1.36600788365194
TAATGCGCTAAGTCCTGATAGACTAGTCTAATCTTA	Mef2	1084	0.567430088426418	0.125230202578269	pass	CROSS_Cas9_Balancer	6.48365815292198	3.62976224758681	4	Muscle	4.33914618884477	-1.24705625187702	1	Somatic	6.53080303249199	1.39464791546652
TAATGCGCTCCGGCTTATGATTACCGGATAATCTTA	Mef2	3536	0.91337239401704	0.124091671324762	pass	Balancer	7.10253957020815	4.33224746534432	4	Muscle	3.79551318193851	-1.74891707256198	1	Somatic	5.4376609998687	0.335903693540784
TAATGCGCTATAATAGTTGATTACCGGATAATCTTA	Mef2	1528	0.638696508217619	0.122897800776197	pass	CROSS_Cas9_Balancer	4.65967583446759	6.57701631432795	15	Muscle	-5.37429331158719	-3.47565928995035	3	Cardiac	6.41578847942192	1.83308323155234
CGGCTATGTCGCCGCCGGCCTAGACGAGTAATCTTA	Mef2	4002	0.785463926651638	0.154649428145201	pass	Cas9	4.60252741462903	6.61338737235367	15	Muscle	-5.01888174385595	-6.49693348540851	4	Visceral	0.774663158033675	4.9735580278475
CGGCTATGATGGCGCCTGGGCCGTCAACTAATCTTA	Mef2	4846	0.592133093735646	0.151862464183381	pass	Cas9	6.8755365772771	2.43731605661403	8	Muscle	0.0359362841874871	2.60430088864326	0	Mutant_1	4.01650840816337	2.24067767391989
CGGCTATGGCTAACGGATCTCTAACTCGTAATCTTA	Mef2	2294	0.311239437259685	0.184027777777778	pass	CROSS_Cas9_Balancer	7.21345047093819	4.29596008941994	4	Muscle	-0.477144262202108	0.719663493586033	2	Mutant_2	2.93957836208183	1.41730328331778
CGGCTATGTCGCCGCCGGCAGAGAGGTCTAATCTTA	Mef2	3392	0.363996702492001	0.170975323149236	pass	Cas9	4.62979903885914	6.49789290870295	15	Muscle	-5.01926912016434	-6.63368119366812	4	Visceral	1.36143416938621	4.28618677388022
CGGCTATGTCGCCGCCGGTCAAGATAGTTAATCTTA	Mef2	15650	1.1782843799141	0.143655531563572	pass	Balancer	4.58256254899913	4.72411551973679	12	Muscle	-5.93852196851358	-2.54828706903652	3	Cardiac	5.21207553920585	3.61893780957052
CGGCTATGCAGCTAGCGGTTAATTAGCCTAATCTTA	Mef2	16380	1.66121508506593	0.132783104745722	pass	Cas9	6.93600591035573	2.92709315122079	8	Muscle	0.472190593277338	4.39409719952424	0	Mutant_1	4.78243906078178	1.89141007195303
CGGCTATGGCGCTATGGTTACGATCATCTAATCTTA	Mef2	4770	0.67612300993329	0.161654135338346	pass	CROSS_Cas9_Balancer	7.43778716135439	5.10413028733417	4	Muscle	5.05534084265905	-1.81758634991634	1	Somatic	6.13940794048149	0.759047110183927
CGGCTATGGCATCGTATGGCGCAATGACTAATCTTA	Mef2	5700	1.05895528881955	0.149669335189697	pass	CROSS_Cas9_Balancer	7.05814917184049	4.42818118168186	4	Muscle	3.71048980702615	-2.10911684865642	1	Somatic	5.37505228099663	1.23541184197256
CGGCTATGGCATCGTATGGGAGTTGCGTTAATCTTA	Mef2	13727	1.55418896657326	0.148948513415518	pass	Cas9	6.83697514647819	2.6315897047275	8	Muscle	0.292702767738031	4.2525655241684	0	Mutant_1	4.36129457530815	1.36013384590933
CGGCTATGAGTTGAATCATGCGGATAGTTAATCTTA	Mef2	6618	0.893395991643332	0.153453453453453	pass	Cas9	5.91308708322823	2.86092774561907	8	Muscle	-1.52006207669376	1.51123889521591	2	Mutant_2	4.93486005840141	1.94856413136313
CGGCTATGCCGTATGATTGCGCAATGACTAATCTTA	Mef2	7214	1.12073747411724	0.143409781707654	pass	Balancer	4.81260101399353	6.52670186603659	15	Muscle	-4.87331983676786	-6.69362854185417	4	Visceral	1.36686856326897	4.54199798832724
CGGCTATGCCGTATGATTCTTAATCTTGTAATCTTA	Mef2	914	0.746478898106763	0.143790849673203	pass	CROSS_Cas9_Balancer	4.2502709066624	2.91271169207658	10	Muscle	-1.59684980645535	0.0639222076106851	2	Mutant_2	-0.191342331196481	-2.80119768847635
CGGCTATGATAAGGACTCAAGCTAGGTTTAATCTTA	Mef2	15744	1.83203176585882	0.123801110550227	pass	Cas9	6.94354755117856	2.57208545299128	8	Muscle	0.827611419699722	2.64315612462851	0	Mutant_1	4.49079210338432	1.52678044567892
CGGCTATGATAAGGACTCTGGCAGCTCGTAATCTTA	Mef2	1344	0.477831384299769	0.222551928783383	pass	Balancer	4.83486067684023	2.64509952507387	10	Muscle	-1.89697077933265	0.633841872905375	2	Mutant_2	3.98473913249809	2.20620258580038
CGGCTATGTGCGACCTCTTGCTACGGTCTAATCTTA	Mef2	4664	0.962982180365667	0.124305852199915	pass	CROSS_Cas9_Balancer	7.09108225274777	4.27867342201653	4	Muscle	3.04421931427149	-1.03049566355956	1	Somatic	4.25223714885551	-0.146257768766192
CGGCTATGCTAAGCCTTGTGGCAGCTCGTAATCTTA	Mef2	23756	1.6968531595935	0.138103995987293	pass	CROSS_Cas9_Balancer	7.25198122121346	5.11795109958606	4	Muscle	4.76848852688145	-2.70425622088386	1	Somatic	6.84477312145073	1.1241523219187
[truncated: 74,162 more rows]

## Sheet: tin, bap, bin
barcode	sample	tot.reads	banding_score	size_score	qc	genotype	Fig5_umap1	Fig5_umap2	Fig5_clusters	Fig5_annotation
[truncated: 112,896 more rows]
