# Supplementary material for: Simultaneous cellular and molecular phenotyping of embryonic mutants using single-cell regulatory trajectories
Source: Dev Cell. 2022 Feb 28;57(4):496–511.e8. doi: 10.1016/j.devcel.2022.01.016 (PMC8893321; doi:10.1016/j.devcel.2022.01.016)
Supplement: Table S6. Metadata for the Mef2 mutant differential accessibility and gene expression analysis, used to generate plots in Figures 6 and S6, related to Figure 6 [file mmc7.xlsx]

## Sheet: Peaks
peak.ID	is.DA	acc.change	acc.log2FC	p_val_adj	tss.distance	CRM	CRM_ID	DHS	DHS.type	enhancer.overlap	enhancer.activity	muscle.enhancer	bdgp.gene	bdgp.gene.distance	bdgp.gene.activity	muscle.bdgp.gene	Mef2.bound	Mef2.signal.2.4	Mef2.signal.4.6	Mef2.signal.6.8	Mef2.signal.8.10	Mef2.signal.10.12	Mef2.signal.avg	Mef2.motif	Mef2_2.4	Mef2_4.6	Mef2_6.8	Mef2_8.10	Mef2_10.12	Bap_6.8	Bin_6.8	Bin_8.10	Bin_10.12	Doc2_4.6	Doc2_6.8	dTCF_4.6	dTCF_6.8	Lmd_6.8	Pmad_4.6	Pmad_6.8	Pnr_4.6	Pnr_6.8	Slp1_4.6	Slp1_6.8	Tin_2.4	Tin_4.6	Tin_6.8	Twi_2.4	Twi_4.6
chr2L:66678-67057	FALSE	non-DA	-0.0129670536905317	1	proximal	TRUE	MesoCRM-5145	TRUE	muscle_others	FALSE	.	NA	FBgn0051973	1275	atrium,embryonic dorsal epidermis,embryonic epipharynx,embryonic head epidermis,embryonic hindgut,embryonic hypopharynx,embryonic ventral epidermis,embryonic/larval tracheal system,head epidermis dorsal	FALSE	TRUE	NA	1.74900000691	1.80400000513	1.54599999189	1.78499385634	1.7209984650675	0	0	1	1	1	1	1	0	0	0	0	0	0	0	1	0	0	0	0	0	0	0	1	1	1	1
chr2L:90834-91329	FALSE	non-DA	-0.283067968283241	1	distal	TRUE	MesoCRM-5149	TRUE	muscle_specific	FALSE	.	NA	FBgn0031216	3411	faint ubiquitous,ubiquitous	FALSE	TRUE	NA	1.28714286004	NA	NA	NA	1.28714286004	0	0	1	0	0	0	0	0	0	0	0	0	0	0	1	0	0	0	0	0	0	1	1	0	0	1
chr2L:91520-91880	FALSE	non-DA	0.0113061256778506	1	distal	TRUE	MesoCRM-5150	TRUE	muscle_others	FALSE	.	NA	FBgn0031216	2860	faint ubiquitous,ubiquitous	FALSE	FALSE	NA	NA	NA	NA	NA	NA	0	0	0	0	0	0	0	0	0	0	0	0	0	0	0	1	0	0	0	1	0	0	0	0	1	0
chr2L:94546-94879	FALSE	non-DA	-0.136580268085965	1	proximal	TRUE	MesoCRM-5151	TRUE	muscle_others	FALSE	.	NA	FBgn0031216	0	faint ubiquitous,ubiquitous	FALSE	FALSE	NA	NA	NA	NA	NA	NA	0	0	0	0	0	0	0	0	0	1	0	0	0	0	0	0	0	0	1	0	0	0	0	0	0	0
chr2L:94895-95195	FALSE	non-DA	-0.0899517498916405	1	proximal	TRUE	MesoCRM-5151	TRUE	muscle_others	FALSE	.	NA	FBgn0031216	0	faint ubiquitous,ubiquitous	FALSE	FALSE	NA	NA	NA	NA	NA	NA	0	0	0	0	0	0	0	0	0	1	0	0	0	0	0	0	0	0	0	0	0	0	0	0	0	0
chr2L:109158-109479	FALSE	non-DA	0.392959023028699	1	distal	TRUE	MesoCRM-5152	TRUE	muscle_others	FALSE	.	NA	FBgn0005278	0	dorsal prothoracic pharyngeal muscle,embryonic Malpighian tubule,embryonic anal pad,embryonic hindgut,embryonic midgut,embryonic/larval muscle system,faint ubiquitous,gonad,ring gland	TRUE	FALSE	NA	NA	NA	NA	NA	NA	0	0	0	0	0	0	0	0	0	0	0	0	0	0	0	0	0	0	1	0	0	0	0	0	1	1
chr2L:128968-129534	FALSE	non-DA	0.0914538524921147	1	distal	TRUE	MesoCRM-5153	TRUE	muscle_others	FALSE	.	NA	FBgn0031228	0	dorsal prothoracic pharyngeal muscle,embryonic Malpighian tubule,embryonic hindgut,embryonic midgut,embryonic/larval muscle system,embryonic/larval somatic muscle,embryonic/larval visceral muscle,ubiquitous	TRUE	TRUE	NA	NA	NA	0.855624989606	NA	0.855624989606	0	0	0	0	1	0	0	0	0	0	0	0	0	0	0	0	0	0	0	0	0	0	0	0	0	0
chr2L:131751-132193	FALSE	non-DA	0.0560094057476066	1	proximal	TRUE	MesoCRM-5154	TRUE	muscle_others	FALSE	.	NA	FBgn0031228	0	dorsal prothoracic pharyngeal muscle,embryonic Malpighian tubule,embryonic hindgut,embryonic midgut,embryonic/larval muscle system,embryonic/larval somatic muscle,embryonic/larval visceral muscle,ubiquitous	TRUE	TRUE	NA	NA	NA	1.00727272576	NA	1.00727272576	0	0	0	0	1	0	0	0	0	0	0	0	0	0	1	0	0	0	0	0	0	0	0	0	0	0
chr2L:160497-161103	FALSE	non-DA	-0.14146217063348	1	distal	TRUE	MesoCRM-5157	TRUE	muscle_others	FALSE	.	NA	FBgn0016977	0	embryonic brain,ubiquitous	FALSE	TRUE	NA	NA	2.08866666307	1.49666667879	1.73972557191	1.77501963792333	0	0	0	1	1	1	0	1	0	1	0	1	1	1	1	0	1	1	1	1	1	0	0	0	1	1
chr2L:161496-162083	FALSE	non-DA	0.099605122289101	1	distal	TRUE	MesoCRM-5158	TRUE	muscle_others	FALSE	.	NA	FBgn0016977	0	embryonic brain,ubiquitous	FALSE	TRUE	1.28625000454	2.48625001311	2.46312498301	1.92375001311	2.20184560247	2.072244123248	0	1	1	1	1	1	0	1	1	1	1	0	1	1	1	0	0	1	1	1	1	1	1	1	1	1
chr2L:166501-166979	FALSE	non-DA	-0.211859418179277	1	distal	TRUE	MesoCRM-5159	TRUE	muscle_others	FALSE	.	NA	FBgn0016977	0	embryonic brain,ubiquitous	FALSE	TRUE	NA	NA	1.12249999493	0.960833319152	NA	1.041666657041	0	0	0	1	1	0	0	1	1	1	0	1	1	1	0	0	0	1	1	1	1	0	0	0	0	0
chr2L:221864-222524	FALSE	non-DA	0.527910326706792	1	distal	TRUE	MesoCRM-5160	TRUE	muscle_others	FALSE	.	NA	FBgn0031233	11140	embryonic midgut	FALSE	TRUE	NA	1.37352940615	1.25705881329	0.914705889409	0.7333439089	1.06965950443725	0	0	1	1	1	1	1	0	0	0	1	1	0	1	0	1	1	0	0	0	1	0	0	0	1	0
chr2L:222987-223293	FALSE	non-DA	0.065713073039837	1	proximal	TRUE	MesoCRM-5162	TRUE	muscle_others	FALSE	.	NA	FBgn0031233	12263	embryonic midgut	FALSE	TRUE	NA	1.52333333757	NA	NA	NA	1.52333333757	0	0	1	0	0	0	0	0	0	0	0	0	1	0	0	0	0	1	1	0	0	0	0	0	0	0
chr2L:249133-249517	FALSE	non-DA	-0.0222879623449925	1	proximal	TRUE	MesoCRM-5163	TRUE	muscle_others	FALSE	.	NA	FBgn0003444	28066	embryonic dorsal epidermis	FALSE	TRUE	NA	1.35363635692	NA	NA	NA	1.35363635692	0	0	1	0	0	0	1	0	0	0	0	0	1	1	0	1	1	0	0	1	1	1	0	1	1	1
chr2L:277125-277461	FALSE	non-DA	-0.137377934130479	1	proximal	TRUE	MesoCRM-5165	TRUE	muscle_others	FALSE	.	NA	FBgn0003444	122	embryonic dorsal epidermis	FALSE	TRUE	NA	NA	1.64444444908	NA	NA	1.64444444908	0	0	0	1	0	0	0	0	0	1	0	0	0	0	0	0	0	1	1	1	0	0	0	0	0	1
chr2L:357766-358095	FALSE	non-DA	-0.0826089661336145	1	proximal	TRUE	MesoCRM-5171	TRUE	muscle_others	FALSE	.	NA	FBgn0000061	20018	embryonic antennal sense organ,embryonic dorsal epidermis,embryonic head epidermis,embryonic labial sensory complex,embryonic leading edge cell,embryonic maxillary sensory complex,embryonic midgut,embryonic midgut chamber,embryonic proventriculus,embryonic proventriculus intermediate layer,embryonic ventral epidermis	FALSE	FALSE	NA	NA	NA	NA	NA	NA	0	0	0	0	0	0	0	1	0	0	0	0	0	0	0	0	0	1	1	1	1	0	0	0	0	0
chr2L:414602-414939	FALSE	non-DA	-0.302611816115132	1	proximal	TRUE	MesoCRM-5172	TRUE	muscle_others	FALSE	.	NA	FBgn0002593	5014	strong ubiquitous	FALSE	TRUE	NA	NA	1.22999998596	NA	NA	1.22999998596	0	0	0	1	0	0	0	0	0	0	0	0	0	0	0	1	1	1	1	0	0	0	0	0	0	0
chr2L:414946-415246	FALSE	non-DA	-0.388947617242833	1	proximal	TRUE	MesoCRM-5172	TRUE	muscle_others	FALSE	.	NA	FBgn0002593	4707	strong ubiquitous	FALSE	TRUE	NA	NA	1.53000001113	NA	NA	1.53000001113	0	0	0	1	0	0	0	0	0	0	0	0	0	0	0	1	1	1	1	0	0	0	0	0	0	0
chr2L:430990-431344	FALSE	non-DA	0.835284839781663	0.575311913527372	proximal	TRUE	MesoCRM-5173	TRUE	muscle_others	FALSE	.	NA	FBgn0002593	10127	strong ubiquitous	FALSE	TRUE	NA	1.33599999547	1.4669999972	NA	NA	1.401499996335	0	0	1	1	0	0	0	1	0	0	0	0	0	1	0	0	0	0	0	1	1	0	0	0	0	0
chr2L:478940-479367	FALSE	non-DA	0.0440959098471048	1	proximal	TRUE	MesoCRM-5175	TRUE	muscle_others	FALSE	.	NA	FBgn0003963	0	embryonic dorsal epidermis,embryonic head epidermis,embryonic midgut,embryonic/larval garland cell,sensory nervous system primordium,sensory system head,ventral midline	FALSE	TRUE	NA	0.870833337307	NA	NA	NA	0.870833337307	0	0	1	0	0	0	0	0	0	0	0	0	1	1	1	0	0	0	0	0	1	0	1	0	0	0
chr2L:480103-480449	FALSE	non-DA	0.0691627515947975	1	proximal	TRUE	MesoCRM-5176	TRUE	muscle_others	FALSE	.	NA	FBgn0003963	0	embryonic dorsal epidermis,embryonic head epidermis,embryonic midgut,embryonic/larval garland cell,sensory nervous system primordium,sensory system head,ventral midline	FALSE	TRUE	NA	NA	NA	1.30399999619	NA	1.30399999619	0	0	0	0	1	0	0	0	0	0	0	1	0	0	0	0	0	0	0	0	0	0	1	0	0	0
chr2L:480753-481053	FALSE	non-DA	0.327668471695873	1	distal	TRUE	MesoCRM-5177	TRUE	muscle_others	FALSE	.	NA	FBgn0003963	0	embryonic dorsal epidermis,embryonic head epidermis,embryonic midgut,embryonic/larval garland cell,sensory nervous system primordium,sensory system head,ventral midline	FALSE	FALSE	NA	NA	NA	NA	NA	NA	0	0	0	0	0	0	0	0	0	0	0	1	1	1	1	0	0	0	1	0	1	0	0	1	0	0
chr2L:481101-481440	FALSE	non-DA	0.295195311053891	1	distal	TRUE	MesoCRM-5178	TRUE	muscle_others	FALSE	.	NA	FBgn0003963	0	embryonic dorsal epidermis,embryonic head epidermis,embryonic midgut,embryonic/larval garland cell,sensory nervous system primordium,sensory system head,ventral midline	FALSE	TRUE	NA	NA	1.75300002098	1.08900001049	NA	1.421000015735	0	0	0	1	1	0	1	0	0	0	1	1	1	1	1	1	1	1	1	0	0	0	1	0	1	1
chr2L:510480-511077	FALSE	non-DA	-0.243136976919959	1	distal	TRUE	MesoCRM-5181	TRUE	muscle_others	FALSE	.	NA	FBgn0003963	0	embryonic dorsal epidermis,embryonic head epidermis,embryonic midgut,embryonic/larval garland cell,sensory nervous system primordium,sensory system head,ventral midline	FALSE	TRUE	NA	NA	1.27799999118	1.22799999913	1.81119667356	1.43906555462333	0	0	0	1	1	1	0	1	1	1	1	1	0	0	0	0	0	0	1	1	1	0	0	0	0	0
chr2L:523263-523886	FALSE	non-DA	0.131370476287304	1	distal	TRUE	MesoCRM-5184	TRUE	muscle_others	FALSE	.	NA	FBgn0003963	0	embryonic dorsal epidermis,embryonic head epidermis,embryonic midgut,embryonic/larval garland cell,sensory nervous system primordium,sensory system head,ventral midline	FALSE	TRUE	NA	NA	1.32777778556	0.752777768506	1.206347053	1.09563420235533	0	0	0	1	1	1	0	1	0	0	0	0	1	1	0	1	1	1	1	1	1	0	0	1	0	1
chr2L:540742-541148	FALSE	non-DA	0.0343430558008633	1	distal	TRUE	MesoCRM-5186	TRUE	muscle_others	FALSE	.	NA	FBgn0003963	183	embryonic dorsal epidermis,embryonic head epidermis,embryonic midgut,embryonic/larval garland cell,sensory nervous system primordium,sensory system head,ventral midline	FALSE	TRUE	NA	NA	1.76636364243	0.880909094756	1.46358470708	1.37028581475533	0	0	0	1	1	1	0	0	0	0	0	1	0	0	0	0	1	1	1	0	0	0	0	0	0	0
chr2L:594676-595083	FALSE	non-DA	-0.25668289590509	1	distal	TRUE	MesoCRM-5187	TRUE	muscle_others	FALSE	.	NA	FBgn0010323	0	embryonic brain,embryonic stomatogastric nervous system	FALSE	TRUE	NA	1.83454546874	NA	1.3245454539	1.16615343616	1.4417481196	0	0	1	0	1	1	0	0	0	0	1	0	0	1	1	0	0	0	0	0	0	0	0	1	1	1
chr2L:815789-816108	FALSE	non-DA	-0.0761053640214282	1	proximal	TRUE	MesoCRM-5193	TRUE	muscle_others	FALSE	.	NA	FBgn0015621	3857	ubiquitous	FALSE	FALSE	NA	NA	NA	NA	NA	NA	0	0	0	0	0	0	0	1	0	0	0	0	0	0	0	0	0	1	1	0	0	0	0	0	0	0
chr2L:819465-820105	FALSE	non-DA	0.00605258527994135	1	proximal	TRUE	MesoCRM-5194	TRUE	muscle_others	FALSE	.	NA	FBgn0015621	0	ubiquitous	FALSE	FALSE	NA	NA	NA	NA	NA	NA	0	0	0	0	0	0	0	0	0	1	0	0	0	0	0	0	0	1	1	0	0	0	0	0	0	0
chr2L:825744-826069	FALSE	non-DA	0.00860815449467278	1	proximal	TRUE	MesoCRM-5196	TRUE	muscle_others	FALSE	.	NA	FBgn0010583	0	embryonic brain,embryonic central nervous system,faint ubiquitous,ventral nerve cord	FALSE	TRUE	NA	NA	1.4837500006	NA	NA	1.4837500006	0	0	0	1	0	0	0	0	0	0	0	0	0	0	0	0	0	1	1	0	0	0	0	0	0	0
chr2L:826135-826776	FALSE	non-DA	0.489760278913594	1	proximal	TRUE	MesoCRM-5196	TRUE	muscle_others	FALSE	.	NA	FBgn0010583	0	embryonic brain,embryonic central nervous system,faint ubiquitous,ventral nerve cord	FALSE	TRUE	0.538235300385	NA	1.17176470423	NA	NA	0.8550000023075	0	1	0	1	0	0	0	0	0	0	1	1	1	1	0	1	1	0	0	0	0	0	0	0	1	1
chr2L:827157-827504	FALSE	non-DA	-0.56110827349181	1	distal	TRUE	MesoCRM-5197	TRUE	muscle_others	FALSE	.	NA	FBgn0010583	0	embryonic brain,embryonic central nervous system,faint ubiquitous,ventral nerve cord	FALSE	FALSE	NA	NA	NA	NA	NA	NA	0	0	0	0	0	0	0	0	0	1	0	0	0	0	0	0	0	0	0	0	0	0	0	0	0	0
chr2L:914419-915019	FALSE	non-DA	-1.54131363238249	0.131878863007734	proximal	TRUE	MesoCRM-5201	TRUE	muscle_specific	FALSE	.	NA	FBgn0002936	36150	embryonic Bolwig's organ	FALSE	TRUE	NA	NA	NA	NA	1.21564620518	1.21564620518	1	0	0	0	0	1	0	0	0	0	0	0	0	0	0	0	0	0	0	0	0	0	0	0	0	0
chr2L:1062506-1062919	FALSE	non-DA	0.385736984192106	1	distal	TRUE	MesoCRM-5202	TRUE	muscle_others	FALSE	.	NA	FBgn0003310	0	embryonic brain,embryonic central brain pars intercerebralis,embryonic central nervous system,embryonic dorsal epidermis,embryonic optic lobe,embryonic ventral epidermis	FALSE	TRUE	NA	1.38999999811	1.37583333999	NA	NA	1.38291666905	0	0	1	1	0	0	0	0	0	0	0	0	0	0	1	0	1	0	0	0	0	0	1	0	0	1
chr2L:1063053-1063406	FALSE	non-DA	0.315077484165649	1	distal	TRUE	MesoCRM-5203	TRUE	muscle_others	FALSE	.	NA	FBgn0003310	0	embryonic brain,embryonic central brain pars intercerebralis,embryonic central nervous system,embryonic dorsal epidermis,embryonic optic lobe,embryonic ventral epidermis	FALSE	TRUE	NA	1.47000000212	1.22666666905	NA	NA	1.348333335585	0	0	1	1	0	0	0	0	0	0	0	1	0	0	0	0	0	0	0	0	0	0	1	0	1	1
chr2L:1064483-1064951	FALSE	non-DA	-0.490365355490299	1	distal	TRUE	MesoCRM-5204	TRUE	muscle_others	FALSE	.	NA	FBgn0003310	0	embryonic brain,embryonic central brain pars intercerebralis,embryonic central nervous system,embryonic dorsal epidermis,embryonic optic lobe,embryonic ventral epidermis	FALSE	TRUE	NA	NA	NA	NA	1.62870936981	1.62870936981	0	0	0	0	0	1	0	0	0	0	0	0	0	0	0	0	0	0	0	0	0	0	0	0	0	0
chr2L:1067884-1068299	FALSE	non-DA	-0.131893573197271	1	distal	TRUE	MesoCRM-5205	TRUE	muscle_others	FALSE	.	NA	FBgn0003310	0	embryonic brain,embryonic central brain pars intercerebralis,embryonic central nervous system,embryonic dorsal epidermis,embryonic optic lobe,embryonic ventral epidermis	FALSE	TRUE	NA	0.996363623576	NA	NA	NA	0.996363623576	0	0	1	0	0	0	0	0	0	0	0	0	0	0	0	0	1	0	0	0	0	0	0	0	0	0
chr2L:1074263-1074668	FALSE	non-DA	-0.472193867666577	1	distal	TRUE	MesoCRM-5209	TRUE	muscle_others	FALSE	.	NA	FBgn0003310	0	embryonic brain,embryonic central brain pars intercerebralis,embryonic central nervous system,embryonic dorsal epidermis,embryonic optic lobe,embryonic ventral epidermis	FALSE	TRUE	NA	1.47272724997	1.98727267981	2.19181817228	2.90632933673	2.1395368596975	1	0	1	1	1	1	0	0	0	0	0	0	0	1	0	0	0	0	0	0	0	0	0	0	0	0
chr2L:1108204-1108541	FALSE	non-DA	0.0601284492405343	1	proximal	TRUE	MesoCRM-5213	TRUE	muscle_others	FALSE	.	NA	FBgn0261938	0	dorsal prothoracic pharyngeal muscle,embryonic midgut,embryonic/larval muscle system,faint ubiquitous	TRUE	FALSE	NA	NA	NA	NA	NA	NA	0	0	0	0	0	0	0	1	0	1	0	0	0	1	1	0	0	1	1	0	1	0	0	0	0	0
chr2L:1118072-1118483	TRUE	loss	-1.89716660678634	2.35836633270105e-11	distal	TRUE	MesoCRM-5214	TRUE	muscle_others	FALSE	.	NA	FBgn0261938	9700	dorsal prothoracic pharyngeal muscle,embryonic midgut,embryonic/larval muscle system,faint ubiquitous	TRUE	TRUE	NA	1.16363635388	1.47818182358	1.45272727175	NA	1.36484848307	1	0	1	1	1	0	0	0	0	0	0	0	0	0	0	0	0	0	0	0	0	0	0	0	0	0
chr2L:1118858-1119210	FALSE	non-DA	-0.655997244954068	1	proximal	TRUE	MesoCRM-5215	TRUE	muscle_others	FALSE	.	NA	FBgn0031304	10107	embryonic foregut,embryonic hindgut,embryonic midgut,embryonic proventriculus,embryonic salivary gland,embryonic salivary gland body,embryonic/larval muscle system,ubiquitous	TRUE	TRUE	NA	NA	1.50499999225	NA	NA	1.50499999225	0	0	0	1	0	0	0	0	0	0	0	1	0	1	0	0	0	0	0	0	0	0	0	1	0	0
chr2L:1157761-1158362	FALSE	non-DA	-0.251721540310945	1	proximal	TRUE	MesoCRM-5219	TRUE	muscle_others	FALSE	.	NA	FBgn0031313	1929	dorsal prothoracic pharyngeal muscle,embryonic brain,embryonic central brain glia,embryonic central nervous system,embryonic/larval circulatory system,embryonic/larval dorsal vessel,embryonic/larval muscle system,embryonic/larval pericardial cell,embryonic/larval somatic muscle,embryonic/larval visceral muscle,lateral cord glia,lateral cord surface glia,ventral midline,ventral nerve cord,visceral…	TRUE	TRUE	NA	1.02117647932	1.31117646298	1.29882352317	1.91848078491	1.387414312595	0	0	1	1	1	1	0	0	0	0	0	0	0	0	0	0	1	1	0	0	0	0	0	0	0	0
chr2L:1162156-1162632	TRUE	loss	-1.35096952993067	2.21047505729621e-20	distal	TRUE	MesoCRM-5220	TRUE	muscle_specific	TRUE	FBbt:00005073,somatic muscle; FBbt:00000464,embryonic/larval somatic muscle; FBbt:00000489,dorsal pharyngeal muscle; FBbt:00001667,embryonic/larval pericardial cell; FBbt:00005541,cardiogenic mesoderm	TRUE	FBgn0031313	0	dorsal prothoracic pharyngeal muscle,embryonic brain,embryonic central brain glia,embryonic central nervous system,embryonic/larval circulatory system,embryonic/larval dorsal vessel,embryonic/larval muscle system,embryonic/larval pericardial cell,embryonic/larval somatic muscle,embryonic/larval visceral muscle,lateral cord glia,lateral cord surface glia,ventral midline,ventral nerve cord,visceral…	TRUE	TRUE	NA	NA	1.11153845604	1.65230768002	1.76357247269	1.50913953625	0	0	0	1	1	1	0	0	1	1	0	0	0	0	0	0	0	0	0	0	0	0	0	0	0	0
chr2L:1163762-1164063	TRUE	loss	-0.866605729489716	0.00134290601979647	proximal	TRUE	MesoCRM-5222	TRUE	muscle_specific	FALSE	.	NA	FBgn0031313	0	dorsal prothoracic pharyngeal muscle,embryonic brain,embryonic central brain glia,embryonic central nervous system,embryonic/larval circulatory system,embryonic/larval dorsal vessel,embryonic/larval muscle system,embryonic/larval pericardial cell,embryonic/larval somatic muscle,embryonic/larval visceral muscle,lateral cord glia,lateral cord surface glia,ventral midline,ventral nerve cord,visceral…	TRUE	TRUE	NA	NA	NA	0.580000009388	NA	0.580000009388	0	0	0	0	1	0	0	0	0	0	0	0	0	0	0	0	0	0	0	0	0	0	0	0	0	0
chr2L:1164260-1164566	FALSE	non-DA	-0.166714197480384	1	proximal	TRUE	MesoCRM-5223	TRUE	muscle_others	FALSE	.	NA	FBgn0031314	0	faint ubiquitous,ubiquitous	FALSE	FALSE	NA	NA	NA	NA	NA	NA	0	0	0	0	0	0	0	0	0	1	0	0	0	0	0	0	0	1	1	0	0	0	0	0	0	0
chr2L:1399441-1399828	FALSE	non-DA	-0.299169055945005	1	distal	TRUE	MesoCRM-5226	TRUE	muscle_others	FALSE	.	NA	FBgn0002543	0	embryonic dorsal epidermis,embryonic ventral epidermis,ubiquitous	FALSE	FALSE	NA	NA	NA	NA	NA	NA	0	0	0	0	0	0	0	1	0	1	0	0	0	0	0	0	0	0	0	0	0	0	0	0	0	0
chr2L:1410669-1411435	FALSE	non-DA	0.689915613906822	1	distal	TRUE	MesoCRM-5233	TRUE	muscle_others	FALSE	.	NA	FBgn0002543	0	embryonic dorsal epidermis,embryonic ventral epidermis,ubiquitous	FALSE	TRUE	NA	1.72999999921	NA	NA	NA	1.72999999921	0	0	1	0	0	0	0	0	0	0	1	1	0	1	0	1	1	1	1	1	1	1	1	1	1	1
chr2L:1419271-1419573	FALSE	non-DA	-0.699862887789165	1	distal	TRUE	MesoCRM-5238	TRUE	muscle_specific	FALSE	.	NA	FBgn0002543	0	embryonic dorsal epidermis,embryonic ventral epidermis,ubiquitous	FALSE	TRUE	NA	1.51125001907	NA	1.60624998808	1.8599999994	1.65916666885	0	0	1	0	1	1	0	0	0	0	0	0	0	0	0	0	0	0	0	0	0	0	1	0	0	1
chr2L:1420283-1420636	FALSE	non-DA	0.12939446644567	1	proximal	TRUE	MesoCRM-5239	TRUE	muscle_others	FALSE	.	NA	FBgn0002543	0	embryonic dorsal epidermis,embryonic ventral epidermis,ubiquitous	FALSE	TRUE	NA	1.13800001144	NA	1.03900001049	1.32160876301	1.16620292831333	0	0	1	0	1	1	0	1	1	1	0	0	0	1	0	0	1	0	0	1	1	0	1	1	0	1
chr2L:1426163-1426501	FALSE	non-DA	0.183609911070216	1	distal	TRUE	MesoCRM-5243	TRUE	muscle_others	FALSE	.	NA	FBgn0002543	5711	embryonic dorsal epidermis,embryonic ventral epidermis,ubiquitous	FALSE	TRUE	NA	NA	1.44800000191	NA	NA	1.44800000191	0	0	0	1	0	0	0	0	0	0	0	0	0	0	1	0	0	1	0	0	0	0	0	1	0	0
chr2L:1439653-1440097	FALSE	non-DA	0.267543625138686	1	distal	TRUE	MesoCRM-5248	TRUE	muscle_others	FALSE	.	NA	FBgn0002543	19201	embryonic dorsal epidermis,embryonic ventral epidermis,ubiquitous	FALSE	FALSE	NA	NA	NA	NA	NA	NA	0	0	0	0	0	0	0	0	0	0	0	0	0	0	1	0	0	0	0	0	0	0	0	0	0	1
chr2L:1446338-1447112	FALSE	non-DA	0.461025383320251	1	distal	TRUE	MesoCRM-5250	TRUE	muscle_others	FALSE	.	NA	FBgn0002543	25886	embryonic dorsal epidermis,embryonic ventral epidermis,ubiquitous	FALSE	TRUE	NA	NA	NA	NA	1.17458626155	1.17458626155	0	0	0	0	0	1	0	0	0	0	0	0	0	0	0	0	0	0	0	0	0	0	0	0	0	0
chr2L:1460851-1461207	FALSE	non-DA	0.338491129449973	1	distal	TRUE	MesoCRM-5251	TRUE	muscle_others	FALSE	.	NA	FBgn0002543	40399	embryonic dorsal epidermis,embryonic ventral epidermis,ubiquitous	FALSE	TRUE	NA	NA	2.36499998569	1.12099999934	NA	1.742999992515	0	0	0	1	1	0	0	0	0	0	0	0	0	0	0	0	0	0	0	0	1	0	0	0	0	1
chr2L:1502751-1503088	FALSE	non-DA	-0.48535536088721	1	proximal	TRUE	MesoCRM-5256	TRUE	muscle_others	FALSE	.	NA	FBgn0002543	82299	embryonic dorsal epidermis,embryonic ventral epidermis,ubiquitous	FALSE	FALSE	NA	NA	NA	NA	NA	NA	0	0	0	0	0	0	0	1	0	0	0	0	0	0	0	0	0	1	0	1	1	0	0	0	1	0
chr2L:1657068-1657554	FALSE	non-DA	-0.446647810275173	1	distal	TRUE	MesoCRM-5260	TRUE	muscle_others	TRUE	FBbt:00105220,lateral head epidermis; FBbt:0000607,ubiquitous	FALSE	FBgn0021906	42909	dorsal prothoracic pharyngeal muscle,embryonic Malpighian tubule,embryonic anal pad,embryonic gastric caecum,embryonic hindgut,embryonic large intestine,embryonic midgut,embryonic/larval muscle system,ubiquitous	TRUE	TRUE	NA	NA	NA	NA	2.08171974961	2.08171974961	0	0	0	0	0	1	0	0	0	0	0	0	0	0	0	0	0	0	0	0	0	0	0	0	0	0
chr2L:1723173-1723519	TRUE	loss	-1.19902962921179	0.009264194909114	distal	TRUE	MesoCRM-5262	TRUE	muscle_others	FALSE	.	NA	FBgn0031360	6369	embryonic midgut,embryonic/larval visceral muscle	TRUE	TRUE	NA	1.8055555688	2.14555557569	1.81222221586	2.3565743674	2.0299769319375	1	0	1	1	1	1	0	1	0	1	0	0	0	0	0	0	0	0	0	0	1	0	0	0	0	0
chr2L:1727944-1728245	FALSE	non-DA	-0.247961939482242	1	proximal	TRUE	MesoCRM-5263	TRUE	muscle_others	FALSE	.	NA	FBgn0031360	1643	embryonic midgut,embryonic/larval visceral muscle	TRUE	TRUE	NA	NA	NA	NA	1.49250000715	1.49250000715	0	0	0	0	0	1	0	0	0	0	0	0	0	0	0	0	0	0	0	0	0	0	0	0	0	0
chr2L:1884416-1884845	FALSE	non-DA	-0.0404070886613397	1	proximal	TRUE	MesoCRM-5268	TRUE	muscle_others	FALSE	.	NA	FBgn0031374	0	embryonic dorsal epidermis,embryonic foregut,embryonic hypopharynx,embryonic ventral epidermis,embryonic/larval dorsal trunk,embryonic/larval garland cell,embryonic/larval posterior spiracle,embryonic/larval tracheal system	FALSE	TRUE	NA	NA	1.62916667511	NA	NA	1.62916667511	0	0	0	1	0	0	0	0	0	0	0	0	0	1	0	0	0	1	1	0	1	0	0	0	0	0
chr2L:1938048-1938370	FALSE	non-DA	-0.356059833519867	1	proximal	TRUE	MesoCRM-5269	TRUE	muscle_others	FALSE	.	NA	FBgn0031374	0	embryonic dorsal epidermis,embryonic foregut,embryonic hypopharynx,embryonic ventral epidermis,embryonic/larval dorsal trunk,embryonic/larval garland cell,embryonic/larval posterior spiracle,embryonic/larval tracheal system	FALSE	TRUE	2.11714283058	1.78571430274	1.63714287962	0.940000006131	NA	1.62000000476775	1	1	1	1	1	0	0	0	0	0	0	0	0	0	0	0	0	0	0	0	0	0	0	0	0	0
chr2L:1970377-1970779	FALSE	non-DA	-0.012266126617491	1	distal	TRUE	MesoCRM-5272	TRUE	muscle_others	FALSE	.	NA	FBgn0031375	16	embryonic brain,embryonic central brain,embryonic central brain neuron,embryonic central nervous system	FALSE	TRUE	NA	1.22250000139	1.36166668435	NA	NA	1.29208334287	0	0	1	1	0	0	1	0	0	0	1	0	1	1	1	1	0	0	0	0	1	0	1	0	1	1
chr2L:1972734-1973044	FALSE	non-DA	0.048668801337497	1	distal	TRUE	MesoCRM-5273	TRUE	muscle_others	FALSE	.	NA	FBgn0031375	2373	embryonic brain,embryonic central brain,embryonic central brain neuron,embryonic central nervous system	FALSE	TRUE	NA	1.04999997881	NA	1.03444445133	NA	1.04222221507	0	0	1	0	1	0	1	0	0	0	0	0	0	1	0	0	0	0	0	0	0	0	1	1	0	0
chr2L:2008969-2009308	FALSE	non-DA	-0.226538608569513	1	proximal	TRUE	MesoCRM-5274	TRUE	muscle_others	FALSE	.	NA	FBgn0001125	21212	embryonic gastric caecum,embryonic midgut,embryonic/larval fat body,embryonic/larval somatic muscle	TRUE	TRUE	NA	1.33300000876	NA	0.678999994695	NA	1.0060000017275	0	0	1	0	1	0	0	0	0	0	0	0	0	0	0	0	0	0	0	0	0	0	0	0	0	0
chr2L:2009365-2009974	FALSE	non-DA	-0.0907244766048647	1	proximal	TRUE	MesoCRM-5275	TRUE	muscle_others	FALSE	.	NA	FBgn0001125	21608	embryonic gastric caecum,embryonic midgut,embryonic/larval fat body,embryonic/larval somatic muscle	TRUE	TRUE	NA	NA	1.48928572078	NA	NA	1.48928572078	0	0	0	1	0	0	0	0	0	0	0	0	0	0	0	0	0	1	1	0	0	0	0	0	0	0
chr2L:2010803-2011120	FALSE	non-DA	-0.122887829110134	1	proximal	TRUE	MesoCRM-5276	TRUE	muscle_others	FALSE	.	NA	FBgn0001125	23046	embryonic gastric caecum,embryonic midgut,embryonic/larval fat body,embryonic/larval somatic muscle	TRUE	TRUE	2.04714282921	2.91714286804	2.53571428571	1.8071428878	3.02285713809	2.46600000177	0	1	1	1	1	1	0	0	0	0	0	0	0	0	0	0	0	0	0	0	0	0	0	0	0	0
chr2L:2031488-2031877	FALSE	non-DA	-0.164279521884745	1	proximal	TRUE	MesoCRM-5279	TRUE	muscle_others	FALSE	.	NA	FBgn0003557	5838	ubiquitous	FALSE	TRUE	1.14400002342	1.29900001418	1.37100002691	0.891000009328	NA	1.1762500184595	1	1	1	1	1	0	0	0	0	0	0	0	0	0	0	0	0	0	0	0	0	0	0	0	0	0
chr2L:2161384-2161726	FALSE	non-DA	-0.118420900958803	1	proximal	TRUE	MesoCRM-5281	TRUE	muscle_others	FALSE	.	NA	FBgn0000097	0	strong ubiquitous	FALSE	TRUE	NA	1.62599998116	NA	1.16999999285	NA	1.397999987005	0	0	1	0	1	0	0	0	0	0	1	1	0	1	1	1	1	0	0	0	0	0	0	0	0	0
chr2L:2162266-2162711	FALSE	non-DA	-0.117906248488326	1	distal	TRUE	MesoCRM-5282	TRUE	muscle_others	TRUE	FBbt:00005384,hindgut; FBbt:00005741,embryonic head epidermis; FBbt:00005380,pharynx; FBbt:01005747,embryonic ventral trunk epidermis; FBbt:00001882,embryonic/larval midgut; FBbt:00000155,embryonic head; FBbt:0000607,ubiquitous; FBbt:00005381,esophagus	FALSE	FBgn0000097	0	strong ubiquitous	FALSE	TRUE	0.844999998187	NA	NA	NA	1.85544737013	1.3502236841585	0	1	0	0	0	1	0	0	0	1	0	0	0	0	0	0	0	0	0	0	0	0	0	0	0	0
chr2L:2162975-2163448	FALSE	non-DA	-0.0997054761496647	1	distal	TRUE	MesoCRM-5283	TRUE	muscle_others	TRUE	FBbt:00005384,hindgut; FBbt:00005741,embryonic head epidermis; FBbt:00005380,pharynx; FBbt:01005747,embryonic ventral trunk epidermis; FBbt:00001882,embryonic/larval midgut; FBbt:00000155,embryonic head; FBbt:0000607,ubiquitous; FBbt:00005381,esophagus	FALSE	FBgn0000097	0	strong ubiquitous	FALSE	TRUE	0.518571428422	1.65928571006	1.67642856709	1.58928571429	1.90197743142	1.4691097702564	0	1	1	1	1	1	1	1	1	1	0	1	0	1	1	0	1	0	1	0	1	1	1	1	1	1
chr2L:2163497-2163816	FALSE	non-DA	0.210052127212401	1	distal	TRUE	MesoCRM-5283	TRUE	muscle_others	TRUE	FBbt:00005662,embryonic central brain; FBbt:00005741,embryonic head epidermis; FBbt:00000155,embryonic head; FBbt:00005619,embryonic labial sensory complex; FBbt:01005747,embryonic ventral trunk epidermis	FALSE	FBgn0000097	0	strong ubiquitous	FALSE	TRUE	0.293749998789	NA	1.21125002205	NA	NA	0.7525000104195	0	1	0	1	0	0	0	0	0	1	0	1	1	1	0	1	1	0	0	1	1	0	1	0	1	0
chr2L:2178188-2178547	FALSE	non-DA	-0.224112622020877	1	distal	TRUE	MesoCRM-5288	TRUE	muscle_others	FALSE	.	NA	FBgn0000097	0	strong ubiquitous	FALSE	FALSE	NA	NA	NA	NA	NA	NA	0	0	0	0	0	0	0	1	0	1	0	1	0	0	0	0	0	0	0	1	1	0	1	0	0	0
chr2L:2178597-2178927	FALSE	non-DA	0.277342548024663	1	distal	TRUE	MesoCRM-5288	TRUE	muscle_others	FALSE	.	NA	FBgn0000097	0	strong ubiquitous	FALSE	FALSE	NA	NA	NA	NA	NA	NA	0	0	0	0	0	0	0	1	0	1	0	1	0	1	0	0	0	0	0	1	1	0	0	0	0	0
chr2L:2180703-2181042	TRUE	loss	-1.81520317323325	8.85855087795554e-09	distal	TRUE	MesoCRM-5290	TRUE	muscle_specific	TRUE	FBbt:00005662,embryonic central brain	FALSE	FBgn0000097	1950	strong ubiquitous	FALSE	TRUE	NA	2.53299998045	1.65800001025	NA	NA	2.09549999535	1	0	1	1	0	0	1	0	0	0	0	1	0	0	0	1	1	0	0	0	0	1	1	0	1	1
chr2L:2182925-2183509	FALSE	non-DA	0.626267169345898	1	distal	TRUE	MesoCRM-5292	TRUE	muscle_others	TRUE	FBbt:00000095,amnioserosa	FALSE	FBgn0000097	4172	strong ubiquitous	FALSE	TRUE	NA	1.31000000238	NA	NA	NA	1.31000000238	0	0	1	0	0	0	0	0	0	0	1	0	0	0	0	0	1	0	0	1	1	1	1	0	0	0
chr2L:2196640-2197367	FALSE	non-DA	-0.00774795991190036	1	distal	TRUE	MesoCRM-5295	TRUE	muscle_others	FALSE	.	NA	FBgn0031395	4255	faint ubiquitous,ubiquitous	FALSE	TRUE	NA	1.10952381222	1.41714285669	0.889999999177	NA	1.13888888936233	0	0	1	1	1	0	0	0	0	0	0	0	0	1	1	1	0	1	1	1	1	0	1	1	0	1
chr2L:2197497-2197886	FALSE	non-DA	0.0705288730940339	1	proximal	TRUE	MesoCRM-5297	TRUE	muscle_others	FALSE	.	NA	FBgn0031395	5112	faint ubiquitous,ubiquitous	FALSE	TRUE	NA	NA	NA	0.858750008047	NA	0.858750008047	0	0	0	0	1	0	0	0	1	0	0	0	0	0	0	0	0	0	0	0	0	0	0	0	0	0
chr2L:2198740-2199045	FALSE	non-DA	-0.0665828339729657	1	distal	TRUE	MesoCRM-5298	TRUE	muscle_others	FALSE	.	NA	FBgn0031395	6355	faint ubiquitous,ubiquitous	FALSE	TRUE	NA	NA	1.23999999813	1.50499998033	1.63749998808	1.46083332218	0	0	0	1	1	1	0	0	0	0	0	0	0	0	1	0	0	0	0	0	0	0	0	0	0	0
chr2L:2200225-2200617	FALSE	non-DA	0.0330537525807033	1	distal	TRUE	MesoCRM-5299	TRUE	muscle_others	FALSE	.	NA	FBgn0031395	7840	faint ubiquitous,ubiquitous	FALSE	TRUE	NA	NA	1.45454545319	1.147272725	1.47312103259	1.35831307026	0	0	0	1	1	1	1	0	0	0	1	1	0	1	0	0	0	0	0	0	0	0	0	1	0	0
chr2L:2201978-2202369	FALSE	non-DA	-0.0307102920694078	1	distal	TRUE	MesoCRM-5301	TRUE	muscle_others	FALSE	.	NA	FBgn0031395	9593	faint ubiquitous,ubiquitous	FALSE	TRUE	NA	NA	1.14700001776	NA	NA	1.14700001776	0	0	0	1	0	0	0	0	0	0	0	1	0	1	1	0	0	0	0	0	0	0	0	0	0	0
chr2L:2202415-2202715	FALSE	non-DA	0.00420546213708395	1	distal	TRUE	MesoCRM-5302	TRUE	muscle_others	FALSE	.	NA	FBgn0031395	10030	faint ubiquitous,ubiquitous	FALSE	TRUE	NA	NA	NA	0.791250006296	NA	0.791250006296	0	0	0	0	1	0	0	0	0	0	0	0	0	1	0	0	0	0	0	0	0	0	0	0	0	0
chr2L:2202916-2203402	FALSE	non-DA	0.0369978176342984	1	distal	TRUE	MesoCRM-5303	TRUE	muscle_others	FALSE	.	NA	FBgn0031395	10531	faint ubiquitous,ubiquitous	FALSE	FALSE	NA	NA	NA	NA	NA	NA	0	0	0	0	0	0	0	0	0	0	0	0	0	1	1	0	0	0	0	0	0	0	0	0	0	0
chr2L:2217093-2217447	FALSE	non-DA	-0.272465426253389	1	proximal	TRUE	MesoCRM-5305	TRUE	muscle_others	FALSE	.	NA	FBgn0031401	3302	dorsal prothoracic pharyngeal muscle,embryonic hindgut,embryonic midgut	TRUE	FALSE	NA	NA	NA	NA	NA	NA	0	0	0	0	0	0	0	1	0	0	0	0	0	0	0	0	0	1	1	1	1	0	0	0	0	1
chr2L:2226136-2227135	FALSE	non-DA	0.151987658326109	1	proximal	TRUE	MesoCRM-5306	TRUE	muscle_others	FALSE	.	NA	FBgn0031401	593	dorsal prothoracic pharyngeal muscle,embryonic hindgut,embryonic midgut	TRUE	TRUE	0.59482759096	NA	NA	NA	NA	0.59482759096	0	1	0	0	0	0	0	0	0	0	0	0	0	0	0	0	0	1	1	0	0	0	0	0	0	0
chr2L:2374456-2374831	FALSE	non-DA	-0.179455853702379	1	proximal	TRUE	MesoCRM-5307	TRUE	muscle_others	FALSE	.	NA	FBgn0031418	0	embryonic midgut	FALSE	TRUE	NA	NA	1.79800001532	NA	NA	1.79800001532	1	0	0	1	0	0	0	0	0	0	0	0	0	0	0	0	0	1	1	0	0	0	0	0	0	0
chr2L:2376181-2376491	FALSE	non-DA	0.0179269069918959	1	proximal	TRUE	MesoCRM-5308	TRUE	muscle_others	FALSE	.	NA	FBgn0031420	0	dorsal prothoracic pharyngeal muscle,embryonic/larval muscle system,embryonic/larval somatic muscle,embryonic/larval visceral muscle,faint ubiquitous	TRUE	FALSE	NA	NA	NA	NA	NA	NA	0	0	0	0	0	0	0	0	0	0	0	1	0	1	0	0	1	0	0	0	0	0	0	0	0	1
chr2L:2448422-2448841	FALSE	non-DA	-0.160167087949584	1	distal	TRUE	MesoCRM-5315	TRUE	muscle_others	FALSE	.	NA	FBgn0011818	44115	embryonic brain,embryonic foregut sensory structure,lateral cord glia,ventral midline,ventral nerve cord,ventral sensory complex primordium	FALSE	TRUE	NA	NA	1.08666666845	NA	NA	1.08666666845	0	0	0	1	0	0	0	0	0	0	1	0	0	1	0	0	0	1	1	0	0	0	0	1	0	0
chr2L:2450763-2451297	FALSE	non-DA	0.195250237881896	1	distal	TRUE	MesoCRM-5318	TRUE	muscle_others	FALSE	.	NA	FBgn0011818	41659	embryonic brain,embryonic foregut sensory structure,lateral cord glia,ventral midline,ventral nerve cord,ventral sensory complex primordium	FALSE	TRUE	NA	NA	NA	0.840000003328	NA	0.840000003328	0	0	0	0	1	0	0	0	0	0	0	1	0	0	0	1	0	0	0	0	0	0	1	1	0	0
chr2L:2454627-2455021	FALSE	non-DA	0.0104516389958658	1	distal	TRUE	MesoCRM-5319	TRUE	muscle_others	FALSE	.	NA	FBgn0011818	37935	embryonic brain,embryonic foregut sensory structure,lateral cord glia,ventral midline,ventral nerve cord,ventral sensory complex primordium	FALSE	TRUE	NA	1.32199999094	NA	NA	NA	1.32199999094	0	0	1	0	0	0	0	0	0	0	0	0	0	0	0	1	1	1	1	0	0	0	0	0	0	0
chr2L:2492666-2493114	FALSE	non-DA	-0.204305009243038	1	proximal	TRUE	MesoCRM-5322	TRUE	muscle_others	FALSE	.	NA	FBgn0011818	0	embryonic brain,embryonic foregut sensory structure,lateral cord glia,ventral midline,ventral nerve cord,ventral sensory complex primordium	FALSE	FALSE	NA	NA	NA	NA	NA	NA	0	0	0	0	0	0	0	0	0	0	0	1	0	0	0	0	0	1	1	0	0	0	0	0	0	0
chr2L:2493690-2494364	FALSE	non-DA	0.544065219486907	1	distal	TRUE	MesoCRM-5323	TRUE	muscle_others	FALSE	.	NA	FBgn0011818	0	embryonic brain,embryonic foregut sensory structure,lateral cord glia,ventral midline,ventral nerve cord,ventral sensory complex primordium	FALSE	FALSE	NA	NA	NA	NA	NA	NA	0	0	0	0	0	0	0	0	1	0	0	0	0	0	0	0	0	0	0	0	0	0	0	0	0	0
chr2L:2579910-2580472	FALSE	non-DA	-0.168850818662287	1	proximal	TRUE	MesoCRM-5324	TRUE	muscle_others	FALSE	.	NA	FBgn0031437	0	ubiquitous	FALSE	FALSE	NA	NA	NA	NA	NA	NA	0	0	0	0	0	0	0	0	0	0	0	0	0	0	0	0	0	1	1	0	0	0	0	0	0	0
chr2L:2731772-2732270	TRUE	loss	-1.94535692866705	1.61975201142503e-08	distal	TRUE	MesoCRM-5326	TRUE	muscle_others	FALSE	.	NA	FBgn0031449	0	embryonic hindgut,embryonic proventriculus,embryonic small intestine	FALSE	TRUE	NA	NA	NA	1.24866668781	2.47082029427	1.85974349104	1	0	0	0	1	1	0	0	0	0	0	0	0	0	0	0	0	0	0	0	0	0	0	0	0	0
chr2L:2752142-2752671	FALSE	non-DA	-0.0416770412230028	1	proximal	TRUE	MesoCRM-5329	TRUE	muscle_others	FALSE	.	NA	FBgn0031453	0	embryonic brain,embryonic central nervous system,embryonic midgut,lymph gland,ubiquitous,ventral nerve cord	FALSE	FALSE	NA	NA	NA	NA	NA	NA	1	0	0	0	0	0	0	0	0	0	0	0	0	0	1	1	0	0	0	0	0	0	0	0	1	0
chr2L:2752957-2753424	FALSE	non-DA	-0.0629521572030631	1	proximal	TRUE	MesoCRM-5330	TRUE	muscle_others	TRUE	FBbt:0000607,ubiquitous; FBbt:00005662,embryonic central brain; FBbt:00001102,ventral nerve cord	FALSE	FBgn0031453	0	embryonic brain,embryonic central nervous system,embryonic midgut,lymph gland,ubiquitous,ventral nerve cord	FALSE	TRUE	NA	NA	NA	NA	1.38945706285	1.38945706285	0	0	0	0	0	1	0	0	0	0	1	1	1	1	0	0	0	0	1	0	0	1	1	0	0	0
chr2L:2753605-2754055	FALSE	non-DA	0.0214217469903524	1	distal	TRUE	MesoCRM-5332	TRUE	muscle_specific	TRUE	FBbt:0000607,ubiquitous; FBbt:00005662,embryonic central brain; FBbt:00001102,ventral nerve cord	FALSE	FBgn0031453	0	embryonic brain,embryonic central nervous system,embryonic midgut,lymph gland,ubiquitous,ventral nerve cord	FALSE	TRUE	1.81916665534	2.79166665673	2.728333354	2.49166664481	NA	2.45770832772	1	1	1	1	1	0	0	1	0	0	0	0	0	0	1	1	1	0	1	1	1	0	1	0	1	0
chr2L:2754363-2754663	FALSE	non-DA	0.105500743657198	1	distal	TRUE	MesoCRM-5333	TRUE	muscle_others	TRUE	FBbt:0000607,ubiquitous; FBbt:00005662,embryonic central brain; FBbt:00001102,ventral nerve cord	FALSE	FBgn0031453	0	embryonic brain,embryonic central nervous system,embryonic midgut,lymph gland,ubiquitous,ventral nerve cord	FALSE	TRUE	NA	NA	2.00500001013	NA	2.33499996923	2.16999998968	0	0	0	1	0	1	0	1	1	1	1	1	0	0	0	0	0	0	0	0	0	0	0	0	0	0
chr2L:2755257-2755624	FALSE	non-DA	-0.164418920079197	1	distal	TRUE	MesoCRM-5334	TRUE	muscle_others	FALSE	.	NA	FBgn0031453	0	embryonic brain,embryonic central nervous system,embryonic midgut,lymph gland,ubiquitous,ventral nerve cord	FALSE	TRUE	NA	1.83777776029	1.47777776586	NA	NA	1.657777763075	0	0	1	1	0	0	0	0	0	1	1	0	0	1	0	0	0	0	1	1	1	0	1	0	1	1
chr2L:2765525-2766386	FALSE	non-DA	-0.00836379020747735	1	proximal	TRUE	MesoCRM-5335	TRUE	muscle_others	FALSE	.	NA	FBgn0028398	1505	ubiquitous	FALSE	TRUE	NA	NA	1.45217390358	NA	1.34113584951	1.396654876545	1	0	0	1	0	1	0	0	0	0	0	0	0	0	0	0	0	1	1	0	0	0	0	0	0	0
chr2L:2767688-2768035	FALSE	non-DA	0.0726654991132119	1	proximal	TRUE	MesoCRM-5336	TRUE	muscle_others	FALSE	.	NA	FBgn0028398	0	ubiquitous	FALSE	FALSE	NA	NA	NA	NA	NA	NA	0	0	0	0	0	0	0	1	0	0	0	0	0	0	0	0	1	1	1	0	0	0	0	0	0	0
chr2L:2855942-2856244	FALSE	non-DA	0.0279961617954099	1	proximal	TRUE	MesoCRM-5337	TRUE	muscle_others	FALSE	.	NA	FBgn0015521	0	ubiquitous	FALSE	FALSE	NA	NA	NA	NA	NA	NA	0	0	0	0	0	0	0	0	0	0	0	0	0	0	0	1	1	1	1	0	0	0	0	0	0	0
chr2L:2861583-2861936	FALSE	non-DA	0.703991342451778	1	distal	TRUE	MesoCRM-5338	TRUE	muscle_others	FALSE	.	NA	FBgn0015521	4555	ubiquitous	FALSE	TRUE	NA	NA	1.23499997854	1.96099998951	2.26454542333	1.82018179712667	0	0	0	1	1	1	0	1	0	0	0	0	0	0	0	0	0	0	0	1	1	0	0	0	0	0
chr2L:2862325-2862681	FALSE	non-DA	-0.162735746102621	1	proximal	TRUE	MesoCRM-5339	TRUE	muscle_others	FALSE	.	NA	FBgn0015521	5297	ubiquitous	FALSE	TRUE	NA	1.72699997425	1.35699999109	NA	1.30065882525	1.46155293019667	0	0	1	1	0	1	0	1	0	1	0	0	0	0	0	0	0	0	0	0	0	0	1	0	0	0
chr2L:2874749-2875052	FALSE	non-DA	-0.135553252942576	1	proximal	TRUE	MesoCRM-5343	TRUE	muscle_others	FALSE	.	NA	FBgn0028970	4061	embryonic midgut,faint ubiquitous	FALSE	FALSE	NA	NA	NA	NA	NA	NA	1	0	0	0	0	0	0	0	0	0	0	0	0	0	0	0	0	0	1	0	0	0	0	0	1	0
chr2L:2885766-2886367	FALSE	non-DA	0.104275622794844	1	proximal	TRUE	MesoCRM-5344	TRUE	muscle_others	FALSE	.	NA	FBgn0024947	0	embryonic salivary gland,embryonic salivary gland body	FALSE	TRUE	NA	NA	1.07187499595	NA	NA	1.07187499595	0	0	0	1	0	0	0	0	0	0	0	1	0	1	0	0	0	1	1	1	1	0	0	0	0	0
chr2L:2888850-2889260	FALSE	non-DA	0.0113386113564928	1	distal	TRUE	MesoCRM-5345	TRUE	muscle_others	TRUE	FBbt:00005662,embryonic central brain; FBbt:01005747,embryonic ventral trunk epidermis	FALSE	FBgn0041111	0	embryonic brain,ubiquitous,ventral nerve cord	FALSE	TRUE	NA	NA	NA	NA	1.35614176892	1.35614176892	0	0	0	0	0	1	0	0	0	0	1	1	0	1	0	0	0	1	0	1	1	0	0	0	1	1
chr2L:2897147-2897580	FALSE	non-DA	0.386558802801853	1	distal	TRUE	MesoCRM-5346	TRUE	muscle_others	FALSE	.	NA	FBgn0041111	0	embryonic brain,ubiquitous,ventral nerve cord	FALSE	TRUE	NA	NA	NA	NA	1.1918428023	1.1918428023	0	0	0	0	0	1	1	1	0	1	0	0	0	1	0	0	0	0	0	0	1	0	0	1	0	0
chr2L:2958842-2959269	TRUE	loss	-1.14827517510572	0.00292903742085501	distal	TRUE	MesoCRM-5349	TRUE	muscle_specific	FALSE	.	NA	FBgn0010263	0	embryonic hindgut,embryonic/larval anterior spiracle,embryonic/larval posterior spiracle,embryonic/larval tracheal system	FALSE	TRUE	NA	NA	NA	0.907500007655	1.68393130209	1.2957156548725	0	0	0	0	1	1	0	0	0	0	0	0	0	0	0	0	0	0	0	0	0	0	0	0	0	0
chr2L:2992612-2993151	FALSE	non-DA	-0.345069520910091	1	proximal	TRUE	MesoCRM-5351	TRUE	muscle_others	FALSE	.	NA	FBgn0025109	2538	embryonic brain,embryonic midgut,embryonic midgut chamber,embryonic/larval garland cell,ubiquitous,ventral nerve cord	FALSE	TRUE	NA	NA	1.43066667318	NA	NA	1.43066667318	0	0	0	1	0	0	0	0	0	0	0	0	0	0	0	0	0	1	1	0	0	0	0	0	0	0
chr2L:2999064-2999415	FALSE	non-DA	-0.313840728479849	1	proximal	TRUE	MesoCRM-5352	TRUE	muscle_others	FALSE	.	NA	FBgn0031488	0	amnioserosa,dorsal imaginal precursor,embryonic dorsal epidermis,embryonic epipharynx,embryonic foregut,embryonic hypopharynx,embryonic salivary gland,embryonic ventral epidermis	FALSE	TRUE	NA	1.67222221858	1.54555555847	NA	1.48357480565	1.56711752756667	0	0	1	1	0	1	0	0	0	0	0	0	0	0	0	0	0	1	1	0	0	0	0	0	0	0
chr2L:3039528-3040260	FALSE	non-DA	-0.331649787572526	1	proximal	TRUE	MesoCRM-5353	TRUE	muscle_others	FALSE	.	NA	FBgn0031500	0	embryonic midgut,faint ubiquitous	FALSE	TRUE	NA	NA	1.01100000627	NA	NA	1.01100000627	0	0	0	1	0	0	0	0	0	0	0	0	0	0	0	0	0	1	1	0	0	0	0	0	0	0
chr2L:3094942-3095431	FALSE	non-DA	-0.0183444463877098	1	distal	TRUE	MesoCRM-5358	TRUE	muscle_others	FALSE	.	NA	FBgn0015600	0	embryonic brain,embryonic central nervous system,embryonic dorsal epidermis,embryonic head epidermis,embryonic optic lobe,embryonic ventral epidermis,sensory system head,ventral nerve cord	FALSE	TRUE	NA	NA	2.6900000022	1.4876922965	2.04477346177	2.07415525349	0	0	0	1	1	1	0	0	0	0	0	0	0	0	0	0	0	0	0	0	0	0	0	0	0	0
chr2L:3100987-3101318	TRUE	loss	-1.98920537157274	4.60933538563911e-08	distal	TRUE	MesoCRM-5360	TRUE	muscle_specific	FALSE	.	NA	FBgn0015600	0	embryonic brain,embryonic central nervous system,embryonic dorsal epidermis,embryonic head epidermis,embryonic optic lobe,embryonic ventral epidermis,sensory system head,ventral nerve cord	FALSE	TRUE	NA	NA	NA	1.31444443141	2.51342472965	1.91393458053	0	0	0	0	1	1	0	0	0	0	0	0	0	0	0	0	0	0	0	0	0	0	0	0	0	0
chr2L:3107952-3108652	TRUE	gain	1.36424848785609	5.457145737741e-18	distal	TRUE	MesoCRM-5361	TRUE	muscle_others	TRUE	FBbt:00001102,ventral nerve cord; FBbt:00005662,embryonic central brain	FALSE	FBgn0015600	0	embryonic brain,embryonic central nervous system,embryonic dorsal epidermis,embryonic head epidermis,embryonic optic lobe,embryonic ventral epidermis,sensory system head,ventral nerve cord	FALSE	TRUE	NA	NA	2.42904761788	0.784285723099	NA	1.6066666704895	0	0	0	1	1	0	0	0	0	0	0	0	0	0	0	0	0	0	0	0	0	0	0	0	0	0
chr2L:3152099-3152431	FALSE	non-DA	-1.04423121564652	1	proximal	TRUE	MesoCRM-5363	TRUE	muscle_others	FALSE	.	NA	FBgn0011648	0	embryonic midgut,embryonic/larval garland cell	FALSE	FALSE	NA	NA	NA	NA	NA	NA	1	0	0	0	0	0	0	1	0	1	0	0	0	0	0	0	0	0	0	0	0	0	0	0	0	0
chr2L:3153103-3153744	FALSE	non-DA	-0.158931720646446	1	proximal	TRUE	MesoCRM-5364	TRUE	muscle_others	FALSE	.	NA	FBgn0011648	0	embryonic midgut,embryonic/larval garland cell	FALSE	FALSE	NA	NA	NA	NA	NA	NA	1	0	0	0	0	0	0	1	1	1	0	0	0	0	1	0	0	0	0	0	0	0	0	0	0	0
chr2L:3172926-3173277	FALSE	non-DA	-0.0401246413651517	1	proximal	TRUE	MesoCRM-5365	TRUE	muscle_others	FALSE	.	NA	FBgn0014906	3465	faint ubiquitous,ubiquitous	FALSE	TRUE	NA	NA	NA	0.828999999166	1.5245405558	1.176770277483	0	0	0	0	1	1	0	0	0	0	0	0	0	0	0	0	0	0	0	0	0	0	0	0	0	0
chr2L:3301860-3302443	FALSE	non-DA	-0.258582099217511	1	distal	TRUE	MesoCRM-5367	TRUE	muscle_others	FALSE	.	NA	FBgn0031516	0	adult hindgut precursor,dorsal prothoracic pharyngeal muscle,embryonic/larval fat body,embryonic/larval muscle system	TRUE	TRUE	NA	NA	1.38411763047	1.10411764418	NA	1.244117637325	0	0	0	1	1	0	0	1	0	0	1	1	0	1	1	1	1	0	0	1	1	0	0	0	0	0
chr2L:3302925-3303314	FALSE	non-DA	-0.223737146291255	1	proximal	TRUE	MesoCRM-5368	TRUE	muscle_others	FALSE	.	NA	FBgn0031516	0	adult hindgut precursor,dorsal prothoracic pharyngeal muscle,embryonic/larval fat body,embryonic/larval muscle system	TRUE	TRUE	NA	NA	1.13545454497	NA	NA	1.13545454497	0	0	0	1	0	0	0	0	0	0	1	1	0	1	1	1	1	0	0	1	1	0	0	0	0	1
chr2L:3338649-3339380	FALSE	non-DA	0.165218900001888	1	distal	TRUE	MesoCRM-5369	TRUE	muscle_others	FALSE	.	NA	FBgn0031522	5774	embryonic Malpighian tubule	FALSE	TRUE	NA	NA	0.749500006624	1.09249999374	1.30455655672	1.04885218569467	0	0	0	1	1	1	0	0	0	1	0	0	0	1	0	0	0	1	1	0	0	0	0	0	0	0
chr2L:3339462-3339914	FALSE	non-DA	-0.021565567070442	1	distal	TRUE	MesoCRM-5369	TRUE	muscle_others	FALSE	.	NA	FBgn0031522	6587	embryonic Malpighian tubule	FALSE	TRUE	NA	NA	NA	NA	1.00604880147	1.00604880147	0	0	0	0	0	1	0	0	0	0	0	0	0	0	0	0	0	0	0	0	0	0	0	0	0	0
chr2L:3478224-3478624	FALSE	non-DA	0.109608574520569	1	proximal	TRUE	MesoCRM-5373	TRUE	muscle_others	TRUE	FBbt:00001102,ventral nerve cord; FBbt:00005662,embryonic central brain; FBbt:00000095,amnioserosa	FALSE	FBgn0051956	2887	embryonic proventriculus	FALSE	FALSE	NA	NA	NA	NA	NA	NA	0	0	0	0	0	0	0	0	0	1	0	0	1	0	0	0	0	0	0	1	1	0	0	0	0	0
chr2L:3479615-3480207	TRUE	gain	1.17292636363974	1.98372984472913e-05	distal	TRUE	MesoCRM-5374	TRUE	muscle_specific	FALSE	.	NA	FBgn0051956	4278	embryonic proventriculus	FALSE	FALSE	NA	NA	NA	NA	NA	NA	0	0	0	0	0	0	0	0	0	1	0	0	0	0	0	0	0	0	0	0	0	0	0	0	0	0
chr2L:3539963-3540316	FALSE	non-DA	0.0902656455236697	1	distal	TRUE	MesoCRM-5376	TRUE	muscle_others	FALSE	.	NA	FBgn0024244	0	adult foregut precursor,adult hindgut precursor,atrium,embryonic Malpighian tubule,embryonic dorsal apodeme,embryonic dorsal epidermis,embryonic epipharynx,embryonic hindgut,embryonic leading edge cell,embryonic proventriculus,embryonic salivary gland common duct,embryonic ventral apodeme,embryonic ventral epidermis,embryonic/larval circulatory system,embryonic/larval pericardial cell,lymph gland	FALSE	TRUE	NA	NA	NA	0.745000001788	NA	0.745000001788	0	0	0	0	1	0	0	0	0	0	0	1	0	0	1	0	0	0	0	0	0	0	0	0	0	0
chr2L:3606418-3606899	FALSE	non-DA	0.153450086883526	1	proximal	TRUE	MesoCRM-5381	TRUE	muscle_others	FALSE	.	NA	FBgn0002985	0	atrium,embryonic dorsal apodeme,embryonic dorsal epidermis,embryonic foregut,embryonic hindgut,embryonic proventriculus,embryonic proventriculus inner layer,embryonic ventral apodeme,embryonic ventral epidermis,embryonic/larval dorsal vessel,embryonic/larval fat body,embryonic/larval pericardial cell,lymph gland,ventral midline	TRUE	TRUE	NA	1.41750001907	NA	1.00083333999	NA	1.20916667953	0	0	1	0	1	0	0	0	0	0	0	0	0	1	0	0	0	0	1	0	0	0	0	1	1	0
chr2L:3632025-3632487	TRUE	gain	0.715555254024463	0.0389503954420553	proximal	TRUE	MesoCRM-5389	TRUE	muscle_others	FALSE	.	NA	FBgn0000721	0	embryonic antennal sense organ,embryonic epipharynx,embryonic foregut,embryonic foregut sensory structure,embryonic head epidermis,embryonic hindgut,embryonic hypopharynx,embryonic midgut,embryonic/larval tracheal system,embryonic/larval visceral muscle,sensory system head	TRUE	TRUE	NA	NA	NA	0.71916667403	NA	0.71916667403	0	0	0	0	1	0	0	0	0	0	1	1	0	1	0	0	0	0	0	0	0	0	0	0	0	0
chr2L:3632544-3632845	FALSE	non-DA	0.0800885908287974	1	proximal	TRUE	MesoCRM-5390	TRUE	muscle_others	FALSE	.	NA	FBgn0000721	0	embryonic antennal sense organ,embryonic epipharynx,embryonic foregut,embryonic foregut sensory structure,embryonic head epidermis,embryonic hindgut,embryonic hypopharynx,embryonic midgut,embryonic/larval tracheal system,embryonic/larval visceral muscle,sensory system head	TRUE	TRUE	NA	1.11000000685	NA	NA	NA	1.11000000685	0	0	1	0	0	0	0	0	0	0	0	1	0	0	0	0	0	1	1	1	1	0	0	0	0	0
chr2L:3632895-3633210	FALSE	non-DA	0.141219563207884	1	distal	TRUE	MesoCRM-5390	TRUE	muscle_others	FALSE	.	NA	FBgn0000721	0	embryonic antennal sense organ,embryonic epipharynx,embryonic foregut,embryonic foregut sensory structure,embryonic head epidermis,embryonic hindgut,embryonic hypopharynx,embryonic midgut,embryonic/larval tracheal system,embryonic/larval visceral muscle,sensory system head	TRUE	FALSE	NA	NA	NA	NA	NA	NA	0	0	0	0	0	0	0	0	0	0	0	0	0	0	0	0	0	0	0	0	0	0	0	0	0	1
chr2L:3655542-3656140	FALSE	non-DA	-0.451633983035452	1	distal	TRUE	MesoCRM-5391	TRUE	muscle_others	FALSE	.	NA	FBgn0000721	0	embryonic antennal sense organ,embryonic epipharynx,embryonic foregut,embryonic foregut sensory structure,embryonic head epidermis,embryonic hindgut,embryonic hypopharynx,embryonic midgut,embryonic/larval tracheal system,embryonic/larval visceral muscle,sensory system head	TRUE	TRUE	NA	0.911249998957	1.70000000484	1.29937500227	1.97629434334	1.47172983735175	1	0	1	1	1	1	0	0	0	0	0	0	0	1	0	0	0	0	0	0	0	0	0	0	0	0
chr2L:3656144-3656444	FALSE	non-DA	-0.822414548904781	1	distal	TRUE	MesoCRM-5391	FALSE	not_DHS	FALSE	.	NA	FBgn0000721	0	embryonic antennal sense organ,embryonic epipharynx,embryonic foregut,embryonic foregut sensory structure,embryonic head epidermis,embryonic hindgut,embryonic hypopharynx,embryonic midgut,embryonic/larval tracheal system,embryonic/larval visceral muscle,sensory system head	TRUE	TRUE	NA	1.21555554536	1.85888893074	1.1655555533	NA	1.41333334313333	0	0	1	1	1	0	0	0	0	0	0	0	0	1	0	0	0	0	0	0	0	0	0	0	0	0
chr2L:3662383-3662703	FALSE	non-DA	-0.254449960429354	1	proximal	TRUE	MesoCRM-5392	TRUE	muscle_others	FALSE	.	NA	FBgn0000721	5431	embryonic antennal sense organ,embryonic epipharynx,embryonic foregut,embryonic foregut sensory structure,embryonic head epidermis,embryonic hindgut,embryonic hypopharynx,embryonic midgut,embryonic/larval tracheal system,embryonic/larval visceral muscle,sensory system head	TRUE	TRUE	NA	NA	1.37888890422	NA	NA	1.37888890422	0	0	0	1	0	0	0	0	0	0	0	0	0	1	0	0	1	0	0	0	0	0	0	0	0	0
chr2L:3765801-3766201	TRUE	loss	-1.87050457872259	4.9303827918578e-07	proximal	TRUE	MesoCRM-5395	TRUE	muscle_specific	FALSE	.	NA	FBgn0004893	5500	embryonic dorsal epidermis,embryonic epipharynx,embryonic esophagus,embryonic head epidermis,embryonic hindgut,embryonic hypopharynx,embryonic midgut,embryonic proventriculus,embryonic ventral epidermis,head epidermis dorsal,sensory system head	FALSE	TRUE	NA	NA	NA	1.76416666061	2.51794807157	2.14105736609	1	0	0	0	1	1	0	0	0	0	0	0	0	0	0	0	0	0	0	0	0	0	0	0	0	0
chr2L:3772829-3773210	FALSE	non-DA	0.864790553111175	0.075977269965163	distal	TRUE	MesoCRM-5396	TRUE	muscle_others	FALSE	.	NA	FBgn0004893	0	embryonic dorsal epidermis,embryonic epipharynx,embryonic esophagus,embryonic head epidermis,embryonic hindgut,embryonic hypopharynx,embryonic midgut,embryonic proventriculus,embryonic ventral epidermis,head epidermis dorsal,sensory system head	FALSE	TRUE	NA	NA	1.42000000856	1.00545454025	NA	1.212727274405	0	0	0	1	1	0	0	0	0	0	0	1	0	0	0	0	0	0	0	0	0	0	0	0	0	0
chr2L:3825371-3825766	FALSE	non-DA	-0.0938739469316072	1	proximal	TRUE	MesoCRM-5406	TRUE	muscle_others	FALSE	.	NA	FBgn0003430	0	crystal cell,embryonic dorsal epidermis,embryonic epipharynx,embryonic proventriculus,embryonic proventriculus outer layer,embryonic ventral epidermis,labral sensory complex,sensory system head,ventral nerve cord	FALSE	TRUE	0.765833324132	1.39249999573	NA	NA	NA	1.079166659931	0	1	1	0	0	0	0	1	0	0	0	1	0	1	0	1	1	0	0	1	1	1	1	1	0	1
chr2L:3835221-3835546	FALSE	non-DA	0.0739753865571684	1	distal	TRUE	MesoCRM-5410	TRUE	muscle_others	FALSE	.	NA	FBgn0004567	1295	embryonic brain,embryonic central brain neuron,embryonic central nervous system,embryonic epipharynx,embryonic ventral epidermis,embryonic/larval visceral muscle,labral sensory complex,ventral nerve cord	TRUE	TRUE	NA	NA	NA	NA	1.31320003237	1.31320003237	0	0	0	0	0	1	0	0	0	0	0	1	0	0	0	0	0	0	0	0	0	0	0	0	0	0
chr2L:3836452-3836916	FALSE	non-DA	0.356022172791692	1	proximal	TRUE	MesoCRM-5411	TRUE	muscle_others	FALSE	.	NA	FBgn0004567	0	embryonic brain,embryonic central brain neuron,embryonic central nervous system,embryonic epipharynx,embryonic ventral epidermis,embryonic/larval visceral muscle,labral sensory complex,ventral nerve cord	TRUE	TRUE	NA	1.45857144041	NA	0.995000003172	NA	1.226785721791	0	0	1	0	1	0	0	0	0	0	0	1	1	1	0	0	0	0	0	1	1	0	1	0	0	0
chr2L:3855866-3856884	FALSE	non-DA	0.455453429986069	1	proximal	TRUE	MesoCRM-5412	TRUE	muscle_others	TRUE	FBbt:00005613,embryonic hypopharynx; FBbt:00005751,hypopharynx; FBbt:00005752,proventriculus; FBbt:00017019,cibarium primordium	FALSE	FBgn0031574	5785	embryonic brain,embryonic central nervous system,embryonic midgut,ventral nerve cord	FALSE	FALSE	NA	NA	NA	NA	NA	NA	1	0	0	0	0	0	0	0	0	1	0	0	0	0	0	0	0	0	0	0	1	0	0	0	0	0
chr2L:3872328-3872639	FALSE	non-DA	0.678575479329579	1	proximal	TRUE	MesoCRM-5413	TRUE	muscle_others	FALSE	.	NA	FBgn0000256	8	embryonic dorsal apodeme,embryonic dorsal epidermis,embryonic foregut,embryonic hindgut	FALSE	TRUE	NA	1.58374999464	NA	1.17374999076	NA	1.3787499927	1	0	1	0	1	0	0	0	0	0	0	1	0	0	0	0	0	1	1	0	0	0	0	0	0	0
chr2L:4344533-4344833	FALSE	non-DA	-1.29085620636408	0.057874266618572	distal	TRUE	MesoCRM-5425	TRUE	muscle_specific	FALSE	.	NA	FBgn0020762	0	amnioserosa,embryonic corpus allatum,embryonic dorsal epidermis,embryonic ventral epidermis,embryonic/larval circulatory system,embryonic/larval dorsal vessel,embryonic/larval oenocyte,embryonic/larval posterior spiracle,lymph gland,sensory system head,ventral nerve cord,yolk nuclei	TRUE	TRUE	NA	NA	NA	1.23749999097	NA	1.23749999097	1	0	0	0	1	0	0	0	0	0	0	0	0	0	0	0	0	0	0	0	0	0	0	0	0	0
chr2L:4346599-4346984	FALSE	non-DA	-0.459987022810235	1	distal	TRUE	MesoCRM-5426	TRUE	muscle_others	FALSE	.	NA	FBgn0020762	824	amnioserosa,embryonic corpus allatum,embryonic dorsal epidermis,embryonic ventral epidermis,embryonic/larval circulatory system,embryonic/larval dorsal vessel,embryonic/larval oenocyte,embryonic/larval posterior spiracle,lymph gland,sensory system head,ventral nerve cord,yolk nuclei	TRUE	TRUE	NA	1.4027272788	NA	NA	1.59491695465	1.498822116725	0	0	1	0	0	1	0	0	0	0	0	0	1	1	0	0	0	0	0	0	0	1	0	0	0	1
chr2L:4364769-4365350	FALSE	non-DA	0.380835437787894	1	distal	TRUE	MesoCRM-5433	TRUE	muscle_others	FALSE	.	NA	FBgn0026319	0	embryonic brain,embryonic central brain glia,embryonic central brain neuron,embryonic central nervous system,embryonic stomatogastric nervous system,lateral cord glia,lateral cord neuron,ring gland,sensory nervous system primordium,sensory system head,ventral nerve cord	FALSE	FALSE	NA	NA	NA	NA	NA	NA	0	0	0	0	0	0	0	0	0	0	0	0	0	1	1	0	0	0	0	1	1	0	0	0	0	1
chr2L:4371715-4372134	FALSE	non-DA	0.0677674677718523	1	proximal	TRUE	MesoCRM-5439	TRUE	muscle_others	FALSE	.	NA	FBgn0026319	0	embryonic brain,embryonic central brain glia,embryonic central brain neuron,embryonic central nervous system,embryonic stomatogastric nervous system,lateral cord glia,lateral cord neuron,ring gland,sensory nervous system primordium,sensory system head,ventral nerve cord	FALSE	TRUE	NA	1.3958333234	1.42583333453	NA	NA	1.410833328965	0	0	1	1	0	0	0	0	0	0	0	1	1	1	0	0	0	0	0	0	0	1	0	1	0	1
chr2L:4375655-4376067	FALSE	non-DA	-0.128984931918156	1	distal	TRUE	MesoCRM-5441	TRUE	muscle_specific	FALSE	.	NA	FBgn0026319	0	embryonic brain,embryonic central brain glia,embryonic central brain neuron,embryonic central nervous system,embryonic stomatogastric nervous system,lateral cord glia,lateral cord neuron,ring gland,sensory nervous system primordium,sensory system head,ventral nerve cord	FALSE	FALSE	NA	NA	NA	NA	NA	NA	0	0	0	0	0	0	0	0	1	0	0	0	0	0	0	0	0	0	0	0	0	0	0	0	0	0
chr2L:4376285-4376967	FALSE	non-DA	0.350767668388734	1	distal	TRUE	MesoCRM-5442	TRUE	muscle_others	FALSE	.	NA	FBgn0026319	0	embryonic brain,embryonic central brain glia,embryonic central brain neuron,embryonic central nervous system,embryonic stomatogastric nervous system,lateral cord glia,lateral cord neuron,ring gland,sensory nervous system primordium,sensory system head,ventral nerve cord	FALSE	TRUE	NA	NA	1.3542105383	1.96631577768	2.15205459977	1.82419363858333	0	0	0	1	1	1	1	0	0	1	0	0	0	0	1	0	0	0	0	0	0	0	0	1	0	0
chr2L:4377187-4377487	FALSE	non-DA	-0.424694818034216	1	distal	TRUE	MesoCRM-5443	TRUE	others	FALSE	.	NA	FBgn0026319	0	embryonic brain,embryonic central brain glia,embryonic central brain neuron,embryonic central nervous system,embryonic stomatogastric nervous system,lateral cord glia,lateral cord neuron,ring gland,sensory nervous system primordium,sensory system head,ventral nerve cord	FALSE	FALSE	NA	NA	NA	NA	NA	NA	0	0	0	0	0	0	0	1	0	1	0	0	0	0	0	0	0	0	0	0	0	0	0	0	0	0
chr2L:4448447-4449071	FALSE	non-DA	-0.252785766347841	1	proximal	TRUE	MesoCRM-5446	TRUE	muscle_others	FALSE	.	NA	FBgn0031604	1683	dorsal prothoracic pharyngeal muscle,embryonic gastric caecum,embryonic hindgut,embryonic midgut,embryonic/larval fat body,embryonic/larval muscle system,gonad	TRUE	FALSE	NA	NA	NA	NA	NA	NA	0	0	0	0	0	0	0	0	0	0	0	0	0	0	0	0	0	1	1	1	1	0	0	0	0	1
chr2L:4459431-4460038	FALSE	non-DA	0.15152573574967	1	proximal	TRUE	MesoCRM-5447	TRUE	muscle_others	FALSE	.	NA	FBgn0053002	0	embryonic midgut,faint ubiquitous	FALSE	FALSE	NA	NA	NA	NA	NA	NA	0	0	0	0	0	0	0	0	0	0	0	0	0	0	0	0	0	1	1	0	0	0	0	0	0	0
chr2L:4794138-4794455	FALSE	non-DA	0.25913324451552	1	proximal	TRUE	MesoCRM-5450	TRUE	muscle_others	FALSE	.	NA	FBgn0031627	95	amnioserosa	FALSE	TRUE	NA	NA	2.02000000328	NA	NA	2.02000000328	0	0	0	1	0	0	0	0	0	0	0	0	0	0	0	0	0	0	0	0	0	0	0	0	0	0
chr2L:4811463-4811766	FALSE	non-DA	-0.0874577570427544	1	proximal	TRUE	MesoCRM-5451	TRUE	muscle_others	FALSE	.	NA	FBgn0031630	1244	embryonic anal pad,embryonic large intestine	FALSE	TRUE	NA	1.43250001967	1.60249996185	1.06000000611	NA	1.36499999587667	0	0	1	1	1	0	1	0	0	0	0	1	0	0	0	0	1	1	1	1	1	0	0	0	1	1
chr2L:4812295-4812595	FALSE	non-DA	-0.146720422502545	1	proximal	TRUE	MesoCRM-5452	TRUE	muscle_others	FALSE	.	NA	FBgn0031630	415	embryonic anal pad,embryonic large intestine	FALSE	TRUE	NA	1.02714285042	1.43285714941	NA	1.78999997888	1.41666665957	0	0	1	1	0	1	0	0	0	0	0	0	0	0	0	0	0	0	0	0	0	0	0	0	0	0
chr2L:4882682-4883357	FALSE	non-DA	-0.394762161177424	1	proximal	TRUE	MesoCRM-5454	TRUE	muscle_others	FALSE	.	NA	FBgn0000286	0	embryonic/larval somatic muscle,embryonic/larval visceral muscle,faint ubiquitous	TRUE	TRUE	NA	NA	NA	0.864117638153	NA	0.864117638153	1	0	0	0	1	0	0	0	0	0	0	0	0	0	1	0	0	1	1	0	0	0	0	0	0	0
chr2L:4891950-4892286	FALSE	non-DA	-0.106764998553433	1	proximal	TRUE	MesoCRM-5457	TRUE	muscle_others	TRUE	FBbt:0000632,embryonic lateral epidermis	FALSE	FBgn0031643	6282	embryonic brain,embryonic midgut,germ cell,ubiquitous,ventral nerve cord	FALSE	TRUE	NA	NA	1.45200000703	NA	NA	1.45200000703	1	0	0	1	0	0	0	1	0	0	0	1	0	1	0	0	0	0	0	1	1	0	0	0	0	1
chr2L:4949650-4950004	FALSE	non-DA	0.0621757604170554	1	proximal	TRUE	MesoCRM-5460	TRUE	muscle_others	FALSE	.	NA	FBgn0015000	1327	embryonic hindgut,embryonic proventriculus,ubiquitous	FALSE	TRUE	NA	NA	1.4939999938	NA	NA	1.4939999938	0	0	0	1	0	0	0	0	0	0	0	0	0	0	0	0	0	1	1	0	0	0	0	0	0	0
chr2L:4976865-4977608	FALSE	non-DA	0.478190371858024	1	proximal	TRUE	MesoCRM-5461	TRUE	muscle_others	FALSE	.	NA	FBgn0031661	0	embryonic brain,ubiquitous,ventral nerve cord	FALSE	FALSE	NA	NA	NA	NA	NA	NA	0	0	0	0	0	0	0	0	0	0	1	1	0	0	0	0	0	1	1	0	0	0	1	0	0	0
chr2L:4999970-5000590	FALSE	non-DA	0.224772209469704	1	proximal	TRUE	MesoCRM-5462	TRUE	muscle_others	FALSE	.	NA	FBgn0053113	0	amnioserosa,embryonic dorsal apodeme,embryonic dorsal epidermis,embryonic epipharynx,embryonic foregut,embryonic head epidermis,embryonic hypopharynx,embryonic midgut,embryonic ventral apodeme,embryonic ventral epidermis,yolk nuclei	FALSE	TRUE	NA	1.22882352857	1.28941176043	0.861176473253	NA	1.12647058741767	0	0	1	1	1	0	0	0	0	0	1	0	0	1	1	0	1	0	1	1	1	0	0	0	1	1
chr2L:5052629-5052996	FALSE	non-DA	0.000277048610419328	1	proximal	TRUE	MesoCRM-5465	TRUE	muscle_others	FALSE	.	NA	FBgn0022023	0	ubiquitous	FALSE	TRUE	NA	1.03600000739	NA	NA	NA	1.03600000739	0	0	1	0	0	0	0	0	0	0	0	0	0	0	0	0	1	1	1	0	0	0	0	0	0	0
chr2L:5092864-5093711	FALSE	non-DA	0.160291103677492	1	proximal	TRUE	MesoCRM-5466	TRUE	muscle_others	FALSE	.	NA	FBgn0031681	0	atrium,embryonic hypopharynx,embryonic proventriculus intermediate layer	FALSE	TRUE	NA	1.33608696707	1.38913042325	NA	NA	1.36260869516	0	0	1	1	0	0	0	1	0	1	0	0	0	1	0	0	0	1	1	0	1	0	0	1	1	1
chr2L:5101158-5101466	TRUE	loss	-1.71353697328623	3.10271209605727e-09	distal	TRUE	MesoCRM-5467	TRUE	muscle_specific	FALSE	.	NA	FBgn0261836	0	dorsal prothoracic pharyngeal muscle,embryonic/larval muscle system,embryonic/larval somatic muscle	TRUE	TRUE	NA	NA	NA	1.87374997139	2.23250003159	2.05312500149	1	0	0	0	1	1	0	0	0	1	0	0	0	0	0	0	0	0	0	0	0	0	0	0	0	0
chr2L:5149788-5150276	FALSE	non-DA	-1.17649306380583	0.854813542600307	distal	TRUE	MesoCRM-5471	TRUE	muscle_specific	FALSE	.	NA	FBgn0261836	0	dorsal prothoracic pharyngeal muscle,embryonic/larval muscle system,embryonic/larval somatic muscle	TRUE	TRUE	NA	NA	2.04461535582	NA	NA	2.04461535582	0	0	0	1	0	0	0	0	0	0	0	0	0	0	0	0	0	0	0	0	0	0	0	0	0	0
chr2L:5234709-5235011	FALSE	non-DA	0.400226900660492	1	distal	TRUE	MesoCRM-5474	TRUE	muscle_others	FALSE	.	NA	FBgn0003716	0	atrium,embryonic dorsal apodeme,embryonic dorsal epidermis,embryonic epipharynx,embryonic foregut,embryonic head epidermis,embryonic hindgut,embryonic hypopharynx,embryonic midgut,embryonic midgut chamber,embryonic rectum,embryonic ventral apodeme,embryonic ventral epidermis,embryonic/larval dorsal trunk,embryonic/larval posterior spiracle,embryonic/larval tracheal system,faint ubiquitous	FALSE	TRUE	NA	NA	1.56333333916	0.994444436497	NA	1.2788888878285	0	0	0	1	1	0	0	0	0	0	0	1	0	1	1	0	0	1	1	1	1	0	0	0	0	0
chr2L:5237268-5237638	FALSE	non-DA	0.00531431603634758	1	distal	TRUE	MesoCRM-5475	TRUE	muscle_others	FALSE	.	NA	FBgn0003716	0	atrium,embryonic dorsal apodeme,embryonic dorsal epidermis,embryonic epipharynx,embryonic foregut,embryonic head epidermis,embryonic hindgut,embryonic hypopharynx,embryonic midgut,embryonic midgut chamber,embryonic rectum,embryonic ventral apodeme,embryonic ventral epidermis,embryonic/larval dorsal trunk,embryonic/larval posterior spiracle,embryonic/larval tracheal system,faint ubiquitous	FALSE	TRUE	NA	1.6689999938	1.46499999464	NA	NA	1.56699999422	0	0	1	1	0	0	0	0	0	0	1	1	0	1	0	0	0	1	0	0	0	0	1	1	0	1
chr2L:5238484-5238900	FALSE	non-DA	0.345476578677428	1	distal	TRUE	MesoCRM-5477	TRUE	muscle_others	FALSE	.	NA	FBgn0003716	0	atrium,embryonic dorsal apodeme,embryonic dorsal epidermis,embryonic epipharynx,embryonic foregut,embryonic head epidermis,embryonic hindgut,embryonic hypopharynx,embryonic midgut,embryonic midgut chamber,embryonic rectum,embryonic ventral apodeme,embryonic ventral epidermis,embryonic/larval dorsal trunk,embryonic/larval posterior spiracle,embryonic/larval tracheal system,faint ubiquitous	FALSE	TRUE	NA	1.37272725864	1.34818183021	1.00909090313	NA	1.24333333066	0	0	1	1	1	0	0	0	0	0	0	1	0	0	0	0	0	0	0	0	0	1	1	1	1	1
chr2L:5239602-5239911	FALSE	non-DA	0.291245382677566	1	distal	TRUE	MesoCRM-5479	TRUE	muscle_others	FALSE	.	NA	FBgn0003716	0	atrium,embryonic dorsal apodeme,embryonic dorsal epidermis,embryonic epipharynx,embryonic foregut,embryonic head epidermis,embryonic hindgut,embryonic hypopharynx,embryonic midgut,embryonic midgut chamber,embryonic rectum,embryonic ventral apodeme,embryonic ventral epidermis,embryonic/larval dorsal trunk,embryonic/larval posterior spiracle,embryonic/larval tracheal system,faint ubiquitous	FALSE	TRUE	NA	1.78777776162	NA	NA	NA	1.78777776162	0	0	1	0	0	0	0	1	1	1	0	1	1	0	0	1	1	0	1	1	1	1	1	1	1	1
chr2L:5239948-5240248	FALSE	non-DA	-0.284840934799518	1	distal	TRUE	MesoCRM-5479	TRUE	muscle_specific	FALSE	.	NA	FBgn0003716	0	atrium,embryonic dorsal apodeme,embryonic dorsal epidermis,embryonic epipharynx,embryonic foregut,embryonic head epidermis,embryonic hindgut,embryonic hypopharynx,embryonic midgut,embryonic midgut chamber,embryonic rectum,embryonic ventral apodeme,embryonic ventral epidermis,embryonic/larval dorsal trunk,embryonic/larval posterior spiracle,embryonic/larval tracheal system,faint ubiquitous	FALSE	TRUE	NA	1.95000001788	NA	NA	NA	1.95000001788	0	0	1	0	0	0	0	0	0	0	0	1	0	0	0	0	0	0	1	1	0	0	1	0	1	1
chr2L:5240541-5240935	FALSE	non-DA	-0.262968109458121	1	proximal	TRUE	MesoCRM-5480	TRUE	muscle_others	FALSE	.	NA	FBgn0003716	0	atrium,embryonic dorsal apodeme,embryonic dorsal epidermis,embryonic epipharynx,embryonic foregut,embryonic head epidermis,embryonic hindgut,embryonic hypopharynx,embryonic midgut,embryonic midgut chamber,embryonic rectum,embryonic ventral apodeme,embryonic ventral epidermis,embryonic/larval dorsal trunk,embryonic/larval posterior spiracle,embryonic/larval tracheal system,faint ubiquitous	FALSE	TRUE	NA	NA	1.45454543829	1.23636362939	1.75485249126	1.48192051964667	0	0	0	1	1	1	0	0	0	0	0	0	0	0	0	0	0	0	0	0	0	0	0	0	0	0
chr2L:5245429-5246074	FALSE	non-DA	0.215010601216889	1	distal	TRUE	MesoCRM-5481	TRUE	muscle_others	TRUE	FBbt:00005073,somatic muscle; FBbt:00005070,visceral muscle	TRUE	FBgn0003716	0	atrium,embryonic dorsal apodeme,embryonic dorsal epidermis,embryonic epipharynx,embryonic foregut,embryonic head epidermis,embryonic hindgut,embryonic hypopharynx,embryonic midgut,embryonic midgut chamber,embryonic rectum,embryonic ventral apodeme,embryonic ventral epidermis,embryonic/larval dorsal trunk,embryonic/larval posterior spiracle,embryonic/larval tracheal system,faint ubiquitous	FALSE	TRUE	NA	0.388823529815	0.919999991379	NA	1.08671148148	0.798511667558	0	0	1	1	0	1	1	1	1	1	0	0	0	0	0	0	0	0	0	0	1	0	0	1	0	0
chr2L:5247792-5248108	FALSE	non-DA	0.413284283647077	1	distal	TRUE	MesoCRM-5482	TRUE	muscle_others	FALSE	.	NA	FBgn0003716	0	atrium,embryonic dorsal apodeme,embryonic dorsal epidermis,embryonic epipharynx,embryonic foregut,embryonic head epidermis,embryonic hindgut,embryonic hypopharynx,embryonic midgut,embryonic midgut chamber,embryonic rectum,embryonic ventral apodeme,embryonic ventral epidermis,embryonic/larval dorsal trunk,embryonic/larval posterior spiracle,embryonic/larval tracheal system,faint ubiquitous	FALSE	TRUE	NA	NA	NA	NA	1.61000001431	1.61000001431	0	0	0	0	0	1	0	0	0	0	0	0	0	0	0	0	0	0	0	0	0	0	0	0	0	0
chr2L:5270048-5271258	FALSE	non-DA	-0.229230707995045	1	proximal	TRUE	MesoCRM-5485	TRUE	muscle_others	FALSE	.	NA	FBgn0003716	0	atrium,embryonic dorsal apodeme,embryonic dorsal epidermis,embryonic epipharynx,embryonic foregut,embryonic head epidermis,embryonic hindgut,embryonic hypopharynx,embryonic midgut,embryonic midgut chamber,embryonic rectum,embryonic ventral apodeme,embryonic ventral epidermis,embryonic/larval dorsal trunk,embryonic/larval posterior spiracle,embryonic/larval tracheal system,faint ubiquitous	FALSE	TRUE	NA	NA	1.17454545968	NA	NA	1.17454545968	1	0	0	1	0	0	0	0	0	1	0	0	0	0	0	0	0	1	1	0	0	0	0	1	0	0
chr2L:5278392-5278731	FALSE	non-DA	-0.104874651976255	1	proximal	TRUE	MesoCRM-5487	TRUE	muscle_others	FALSE	.	NA	FBgn0000228	0	dorsal prothoracic pharyngeal muscle,embryonic/larval muscle system,embryonic/larval somatic muscle,germ cell	TRUE	TRUE	NA	NA	1.18222220573	NA	NA	1.18222220573	0	0	0	1	0	0	0	0	0	0	0	0	0	0	1	0	0	1	1	0	1	0	0	0	0	0
chr2L:5305278-5305664	FALSE	non-DA	0.125440160528335	1	proximal	TRUE	MesoCRM-5488	TRUE	muscle_others	TRUE	FBbt:00005630,embryonic hindgut; FBbt:00005752,proventriculus; FBbt:00000155,embryonic head	FALSE	FBgn0016076	0	atrium,embryonic dorsal epidermis,embryonic esophagus,embryonic head epidermis,embryonic hindgut,embryonic ventral epidermis,embryonic/larval posterior spiracle	FALSE	FALSE	NA	NA	NA	NA	NA	NA	0	0	0	0	0	0	0	0	0	1	0	0	0	0	0	0	0	0	1	0	0	0	0	0	0	0
chr2L:5306482-5306817	FALSE	non-DA	0.725289239416674	1	distal	TRUE	MesoCRM-5489	TRUE	muscle_others	FALSE	.	NA	FBgn0016076	0	atrium,embryonic dorsal epidermis,embryonic esophagus,embryonic head epidermis,embryonic hindgut,embryonic ventral epidermis,embryonic/larval posterior spiracle	FALSE	FALSE	NA	NA	NA	NA	NA	NA	0	0	0	0	0	0	0	1	0	1	0	0	0	0	0	0	0	0	0	1	0	0	0	0	0	0
chr2L:5325348-5325705	FALSE	non-DA	-0.166165957737582	1	distal	TRUE	MesoCRM-5490	TRUE	muscle_others	FALSE	.	NA	FBgn0031702	4766	yolk nuclei	FALSE	FALSE	NA	NA	NA	NA	NA	NA	0	0	0	0	0	0	0	1	0	0	0	0	0	1	1	0	1	0	0	0	1	0	0	0	0	0
chr2L:5403478-5403902	FALSE	non-DA	-0.0136259407278612	1	distal	TRUE	MesoCRM-5496	TRUE	muscle_others	FALSE	.	NA	FBgn0016660	379	atrium,embryonic head epidermis,embryonic/larval dorsal vessel	TRUE	TRUE	1.24727273529	1.97999998656	1.73727271774	1.44545453787	NA	1.602499994365	0	1	1	1	1	0	1	1	0	1	0	0	0	1	0	0	0	0	0	1	1	1	1	1	1	1
chr2L:5437604-5437917	FALSE	non-DA	-0.98879630595744	1	proximal	TRUE	MesoCRM-5502	TRUE	muscle_specific	FALSE	.	NA	FBgn0016660	21012	atrium,embryonic head epidermis,embryonic/larval dorsal vessel	TRUE	TRUE	NA	NA	NA	NA	1.28250000253	1.28250000253	1	0	0	0	0	1	0	0	0	0	0	0	0	0	0	0	0	0	0	0	0	0	0	0	0	0
chr2L:5461174-5461627	FALSE	non-DA	-0.2291960283099	1	proximal	TRUE	MesoCRM-5506	TRUE	muscle_others	FALSE	.	NA	FBgn0016660	44582	atrium,embryonic head epidermis,embryonic/larval dorsal vessel	TRUE	TRUE	NA	1.16666666667	NA	0.780833344286	1.26311267307	1.07020422800867	0	0	1	0	1	1	0	0	0	0	1	1	0	1	1	1	1	1	0	1	1	0	1	1	0	1
chr2L:5468597-5469073	FALSE	non-DA	-0.137406388016412	1	distal	TRUE	MesoCRM-5508	TRUE	muscle_others	FALSE	.	NA	FBgn0000318	51063	embryonic hindgut,embryonic midgut,embryonic midgut chamber,embryonic proventriculus,embryonic proventriculus inner layer	FALSE	TRUE	NA	NA	NA	0.978571428119	NA	0.978571428119	0	0	0	0	1	0	0	0	0	0	1	0	0	0	0	0	0	0	0	0	1	0	0	0	0	0
chr2L:5527906-5528273	FALSE	non-DA	-0.846031588646629	0.616187292350067	proximal	TRUE	MesoCRM-5514	TRUE	muscle_others	FALSE	.	NA	FBgn0051989	0	ubiquitous	FALSE	TRUE	NA	NA	1.61363636905	0.807272728194	NA	1.210454548622	0	0	0	1	1	0	0	0	0	0	0	0	0	0	0	0	1	1	1	0	0	0	0	0	0	1
chr2L:5542881-5543249	FALSE	non-DA	-0.156407128418778	1	proximal	TRUE	MesoCRM-5516	TRUE	muscle_others	FALSE	.	NA	FBgn0002525	0	ubiquitous	FALSE	TRUE	NA	1.47300000489	1.41699999869	1.25900000855	2.02893069405	1.544482676545	0	0	1	1	1	1	0	0	0	0	0	0	0	0	0	0	0	0	0	0	0	0	1	1	0	1
chr2L:5546881-5547357	FALSE	non-DA	0.0202689539384497	1	proximal	TRUE	MesoCRM-5517	TRUE	muscle_others	FALSE	.	NA	FBgn0031717	0	yolk nuclei	FALSE	TRUE	0.994615388604	2.09153847969	2.42615386156	2.13461539379	2.51277498701	2.0319396221308	1	1	1	1	1	1	0	0	0	0	1	1	0	0	0	0	0	1	1	0	0	0	0	0	0	0
chr2L:5559920-5560399	FALSE	non-DA	-1.41110405671335	0.217742306162816	distal	TRUE	MesoCRM-5518	TRUE	muscle_specific	FALSE	.	NA	FBgn0004620	927	dorsal prothoracic pharyngeal muscle,embryonic/larval muscle system,embryonic/larval somatic muscle	TRUE	TRUE	NA	NA	NA	0.999230763087	1.6266666049	1.3129486839935	0	0	0	0	1	1	0	0	1	1	0	0	0	0	0	0	0	0	0	0	0	0	0	0	0	0
chr2L:5799550-5799859	FALSE	non-DA	0.265363002052859	1	distal	TRUE	MesoCRM-5522	TRUE	muscle_others	FALSE	.	NA	FBgn0031738	0	embryonic/larval posterior spiracle,plasmatocytes	FALSE	FALSE	NA	NA	NA	NA	NA	NA	0	0	0	0	0	0	0	0	0	0	0	1	0	1	1	1	0	0	0	0	1	0	0	0	0	1
chr2L:5874319-5874701	TRUE	loss	-1.51757230809102	1.24065107076223e-08	distal	TRUE	MesoCRM-5524	TRUE	muscle_others	FALSE	.	NA	FBgn0031745	0	dorsal/lateral sensory complexes,embryonic antennal sense organ,embryonic brain,embryonic dorsal epidermis,embryonic epipharynx,embryonic esophageal ganglion,embryonic esophagus,embryonic foregut,embryonic frontal ganglion,embryonic hindgut,embryonic hypocerebral ganglion,embryonic hypopharynx,embryonic maxillary sensory complex,embryonic stomatogastric nervous system,embryonic ventral epidermis,…	TRUE	TRUE	NA	NA	NA	1.57099999785	2.15200004578	1.861500021815	1	0	0	0	1	1	0	0	0	0	0	0	0	0	0	0	0	0	0	0	0	0	0	0	0	0
chr2L:5902881-5903354	FALSE	non-DA	-0.579975056870373	1	distal	TRUE	MesoCRM-5525	TRUE	muscle_others	FALSE	.	NA	FBgn0031751	19523	embryonic stomatogastric nervous system	FALSE	TRUE	NA	1.90285713332	1.87357144271	1.26357142201	NA	1.67999999934667	1	0	1	1	1	0	1	1	1	1	0	1	0	1	1	1	1	0	0	1	1	1	1	1	0	1
chr2L:5907276-5907607	FALSE	non-DA	0.20804383652358	1	proximal	TRUE	MesoCRM-5526	TRUE	muscle_others	FALSE	.	NA	FBgn0031751	15270	embryonic stomatogastric nervous system	FALSE	TRUE	NA	1.00555553701	NA	NA	NA	1.00555553701	0	0	1	0	0	0	0	1	0	1	1	1	1	1	0	0	1	0	0	1	1	0	0	0	0	0
chr2L:5944314-5944828	TRUE	loss	-0.796252444518988	0.041662795375588	distal	TRUE	MesoCRM-5528	TRUE	muscle_others	FALSE	.	NA	FBgn0001128	0	amnioserosa,dorsal prothoracic pharyngeal muscle,embryonic/larval muscle system,gonadal sheath,ubiquitous	TRUE	TRUE	NA	0.94999999686	1.5292857119	NA	NA	1.23964285438	1	0	1	1	0	0	0	0	0	0	0	0	0	0	0	0	0	0	0	0	0	0	0	0	0	0
chr2L:5971953-5972846	TRUE	loss	-0.647651866342149	0.0492146983650004	distal	TRUE	MesoCRM-5531	TRUE	muscle_specific	FALSE	.	NA	FBgn0000308	0	embryonic brain,ubiquitous	FALSE	TRUE	NA	NA	0.774615383492	0.730384619333	NA	0.7525000014125	1	0	0	1	1	0	1	1	0	0	0	0	0	0	0	0	0	0	0	0	0	0	0	1	0	0
chr2L:5977606-5977906	FALSE	non-DA	-0.0637568231152033	1	distal	TRUE	MesoCRM-5533	TRUE	others	FALSE	.	NA	FBgn0000308	0	embryonic brain,ubiquitous	FALSE	TRUE	NA	0.718749994412	NA	NA	NA	0.718749994412	0	0	1	0	0	0	0	0	0	0	0	1	0	0	0	0	1	0	0	0	0	0	0	0	0	0
chr2L:5978677-5979357	FALSE	non-DA	-0.0199581606487707	1	distal	TRUE	MesoCRM-5535	TRUE	muscle_others	FALSE	.	NA	FBgn0000308	0	embryonic brain,ubiquitous	FALSE	TRUE	NA	1.18736842598	1.12842105094	0.799999997608	NA	1.03859649150933	0	0	1	1	1	0	0	0	0	0	0	1	0	1	1	1	1	1	1	0	0	0	0	1	0	0
chr2L:5980038-5980490	FALSE	non-DA	0.0832795949277259	1	distal	TRUE	MesoCRM-5536	TRUE	muscle_others	FALSE	.	NA	FBgn0000308	0	embryonic brain,ubiquitous	FALSE	TRUE	NA	1.6523076869	1.51384617732	1.01153844366	1.34420256313	1.3804737177525	0	0	1	1	1	1	1	0	0	0	1	1	1	1	1	0	1	0	0	0	0	0	1	1	0	0
chr2L:5981341-5981641	FALSE	non-DA	-0.200693042840212	1	proximal	TRUE	MesoCRM-5538	TRUE	others	FALSE	.	NA	FBgn0001942	124	ubiquitous	FALSE	FALSE	NA	NA	NA	NA	NA	NA	0	0	0	0	0	0	0	0	0	0	0	0	0	0	1	0	0	1	1	0	0	0	0	0	0	1
chr2L:5981919-5982256	FALSE	non-DA	0.234554302967728	1	proximal	TRUE	MesoCRM-5539	TRUE	muscle_others	FALSE	.	NA	FBgn0001942	0	ubiquitous	FALSE	TRUE	NA	NA	1.08222223653	NA	NA	1.08222223653	0	0	0	1	0	0	0	0	0	0	0	1	0	0	0	0	0	0	0	0	0	0	0	0	0	0
chr2L:5982360-5982725	FALSE	non-DA	0.0736373359742171	1	distal	TRUE	MesoCRM-5539	TRUE	muscle_others	FALSE	.	NA	FBgn0001942	0	ubiquitous	FALSE	TRUE	NA	1.53090910478	1.26727272164	NA	NA	1.39909091321	0	0	1	1	0	0	0	0	0	0	0	0	0	0	0	1	1	0	0	0	1	0	1	0	0	0
chr2L:6019805-6020190	FALSE	non-DA	0.32982743646347	1	proximal	TRUE	MesoCRM-5544	TRUE	muscle_others	FALSE	.	NA	FBgn0001170	404	embryonic dorsal epidermis,embryonic ventral epidermis,embryonic/larval muscle system,embryonic/larval visceral muscle	TRUE	TRUE	NA	1.09090910716	1.06454546343	NA	NA	1.077727285295	0	0	1	1	0	0	1	1	1	1	0	0	0	0	0	0	0	0	0	1	1	1	1	1	1	1
chr2L:6024100-6024734	FALSE	non-DA	0.15703960211435	1	proximal	TRUE	MesoCRM-5545	TRUE	muscle_others	FALSE	.	NA	FBgn0001170	4699	embryonic dorsal epidermis,embryonic ventral epidermis,embryonic/larval muscle system,embryonic/larval visceral muscle	TRUE	FALSE	NA	NA	NA	NA	NA	NA	0	0	0	0	0	0	0	0	0	1	0	0	0	0	0	0	0	1	1	1	0	0	0	0	0	0
chr2L:6074346-6074713	FALSE	non-DA	0.218833415013195	1	proximal	TRUE	MesoCRM-5546	TRUE	muscle_others	TRUE	FBbt:00001102,ventral nerve cord; FBbt:00005741,embryonic head epidermis; FBbt:01005747,embryonic ventral trunk epidermis; FBbt:00001882,embryonic/larval midgut; FBbt:00005384,hindgut; FBbt:00005073,somatic muscle; FBbt:00005786,Malpighian tubule; FBbt:00005069,muscle system; FBbt:00005662,embryonic central brain	TRUE	FBgn0031776	4509	embryonic brain,embryonic central nervous system,embryonic midgut,embryonic/larval muscle system,ventral nerve cord	TRUE	TRUE	NA	NA	NA	0.893636366183	NA	0.893636366183	0	0	0	0	1	0	0	0	0	0	0	0	0	0	0	0	0	0	0	0	0	0	0	0	0	0
chr2L:6075354-6075871	FALSE	non-DA	-0.0175045906179569	1	distal	TRUE	MesoCRM-5547	TRUE	muscle_others	TRUE	FBbt:00001102,ventral nerve cord; FBbt:00005741,embryonic head epidermis; FBbt:01005747,embryonic ventral trunk epidermis; FBbt:00001882,embryonic/larval midgut; FBbt:00005384,hindgut; FBbt:00005073,somatic muscle; FBbt:00005786,Malpighian tubule; FBbt:00005069,muscle system; FBbt:00005662,embryonic central brain	TRUE	FBgn0031776	5517	embryonic brain,embryonic central nervous system,embryonic midgut,embryonic/larval muscle system,ventral nerve cord	TRUE	TRUE	NA	NA	NA	1.55307690971	2.12326750882	1.838172209265	0	0	0	0	1	1	0	0	0	0	0	0	0	0	1	0	0	0	0	0	0	0	0	0	0	0
chr2L:6076083-6076443	FALSE	non-DA	0.232318671663075	1	distal	TRUE	MesoCRM-5548	TRUE	muscle_others	TRUE	FBbt:00001102,ventral nerve cord; FBbt:00005741,embryonic head epidermis; FBbt:01005747,embryonic ventral trunk epidermis; FBbt:00001882,embryonic/larval midgut; FBbt:00005384,hindgut; FBbt:00005073,somatic muscle; FBbt:00005786,Malpighian tubule; FBbt:00005069,muscle system; FBbt:00005662,embryonic central brain	TRUE	FBgn0031776	6246	embryonic brain,embryonic central nervous system,embryonic midgut,embryonic/larval muscle system,ventral nerve cord	TRUE	TRUE	NA	NA	NA	NA	1.18935798815	1.18935798815	0	0	0	0	0	1	0	0	0	1	0	0	0	0	0	0	0	0	0	0	0	0	0	0	0	0
chr2L:6078853-6079208	FALSE	non-DA	-0.181082078138543	1	proximal	TRUE	MesoCRM-5550	TRUE	muscle_others	FALSE	.	NA	FBgn0031776	9016	embryonic brain,embryonic central nervous system,embryonic midgut,embryonic/larval muscle system,ventral nerve cord	TRUE	TRUE	NA	1.65499999523	1.73899999112	1.84999999702	NA	1.74799999445667	0	0	1	1	1	0	1	0	0	0	1	1	1	1	0	1	1	0	0	0	0	0	0	1	1	1
chr2L:6083111-6083423	FALSE	non-DA	-0.711499633103077	1	distal	TRUE	MesoCRM-5551	TRUE	muscle_others	FALSE	.	NA	FBgn0031776	13274	embryonic brain,embryonic central nervous system,embryonic midgut,embryonic/larval muscle system,ventral nerve cord	TRUE	FALSE	NA	NA	NA	NA	NA	NA	0	0	0	0	0	0	0	0	0	1	0	0	0	0	0	0	0	0	0	0	0	0	0	0	0	0
chr2L:6088228-6088635	FALSE	non-DA	-0.1189123150794	1	distal	TRUE	MesoCRM-5552	TRUE	muscle_others	FALSE	.	NA	FBgn0031779	8064	embryonic hindgut,embryonic midgut,embryonic proventriculus,embryonic salivary gland,embryonic salivary gland body,ventral nerve cord	FALSE	TRUE	NA	NA	1.70416666071	1.15249998309	NA	1.4283333219	0	0	0	1	1	0	0	0	0	0	0	1	0	1	0	1	1	0	1	0	0	0	0	0	1	1
chr2L:6090290-6090902	FALSE	non-DA	0.276175024736313	1	distal	TRUE	MesoCRM-5553	TRUE	muscle_others	FALSE	.	NA	FBgn0031779	5797	embryonic hindgut,embryonic midgut,embryonic proventriculus,embryonic salivary gland,embryonic salivary gland body,ventral nerve cord	FALSE	TRUE	NA	NA	1.00437499909	1.7925000228	NA	1.398437510945	1	0	0	1	1	0	0	0	0	1	0	0	0	0	0	0	0	0	0	0	0	0	0	0	0	0
chr2L:6091186-6091590	FALSE	non-DA	0.0554705918725702	1	proximal	TRUE	MesoCRM-5554	TRUE	muscle_others	FALSE	.	NA	FBgn0031779	5109	embryonic hindgut,embryonic midgut,embryonic proventriculus,embryonic salivary gland,embryonic salivary gland body,ventral nerve cord	FALSE	TRUE	NA	NA	1.36444445451	NA	NA	1.36444445451	0	0	0	1	0	0	0	0	0	0	0	0	0	0	0	0	0	0	0	0	0	0	0	0	0	0
chr2L:6098837-6099179	FALSE	non-DA	-0.0302800175228164	1	proximal	TRUE	MesoCRM-5555	TRUE	muscle_others	FALSE	.	NA	FBgn0031779	0	embryonic hindgut,embryonic midgut,embryonic proventriculus,embryonic salivary gland,embryonic salivary gland body,ventral nerve cord	FALSE	TRUE	NA	NA	1.18111110313	NA	NA	1.18111110313	0	0	0	1	0	0	0	0	0	0	0	1	0	0	0	0	0	1	1	0	0	0	0	0	0	0
chr2L:6204713-6205248	FALSE	non-DA	-0.0886939292686302	1	distal	TRUE	MesoCRM-5560	TRUE	muscle_others	FALSE	.	NA	FBgn0051639	49573	embryonic brain,embryonic central brain glia,embryonic central brain neuron,embryonic central nervous system,embryonic midgut,germ cell,gonad,ventral nerve cord	FALSE	TRUE	NA	NA	1.11733332475	NA	0.905766645273	1.0115499850115	1	0	0	1	0	1	1	0	0	0	0	0	0	0	1	0	0	0	0	1	0	1	1	1	1	1
chr2L:6323566-6324153	FALSE	non-DA	-0.234834737358785	1	proximal	TRUE	MesoCRM-5571	TRUE	muscle_others	FALSE	.	NA	FBgn0015623	14684	amnioserosa,embryonic Malpighian tubule,embryonic dorsal epidermis,embryonic hindgut,embryonic midgut,embryonic/larval oenocyte,faint ubiquitous	FALSE	FALSE	NA	NA	NA	NA	NA	NA	1	0	0	0	0	0	0	0	0	0	0	0	0	1	1	0	1	1	1	1	1	0	0	0	0	0
chr2L:6338600-6338957	FALSE	non-DA	0.104747856542564	1	proximal	TRUE	MesoCRM-5572	TRUE	muscle_others	FALSE	.	NA	FBgn0015623	0	amnioserosa,embryonic Malpighian tubule,embryonic dorsal epidermis,embryonic hindgut,embryonic midgut,embryonic/larval oenocyte,faint ubiquitous	FALSE	FALSE	NA	NA	NA	NA	NA	NA	0	0	0	0	0	0	0	0	0	0	0	0	0	0	0	0	0	1	1	0	0	0	0	0	0	0
chr2L:6356940-6357430	FALSE	non-DA	-0.729621055263468	1	distal	TRUE	MesoCRM-5573	TRUE	muscle_others	FALSE	.	NA	FBgn0015623	10661	amnioserosa,embryonic Malpighian tubule,embryonic dorsal epidermis,embryonic hindgut,embryonic midgut,embryonic/larval oenocyte,faint ubiquitous	FALSE	TRUE	NA	NA	1.44615385853	NA	NA	1.44615385853	0	0	0	1	0	0	0	0	0	0	0	0	0	0	0	0	0	0	0	0	0	0	0	0	0	0
chr2L:6411184-6411600	FALSE	non-DA	-0.270484049963866	1	proximal	TRUE	MesoCRM-5576	TRUE	muscle_others	FALSE	.	NA	FBgn0011722	3580	embryonic/larval fat body	FALSE	TRUE	NA	NA	NA	NA	1.09711588785	1.09711588785	0	0	0	0	0	1	0	0	0	0	0	0	0	0	0	0	1	0	0	0	0	0	0	0	0	0
chr2L:6423065-6423605	TRUE	loss	-1.55415944686948	2.11835199287385e-08	proximal	TRUE	MesoCRM-5577	TRUE	muscle_others	FALSE	.	NA	FBgn0011722	0	embryonic/larval fat body	FALSE	TRUE	NA	NA	NA	NA	1.58050660037	1.58050660037	0	0	0	0	0	1	0	0	1	0	0	0	0	0	0	0	0	0	0	0	0	0	0	0	0	0
chr2L:6455085-6455385	FALSE	non-DA	-0.188396188923309	1	distal	TRUE	MesoCRM-5580	TRUE	muscle_others	FALSE	.	NA	FBgn0031815	668	germ cell,gonad,lateral cord glia,lateral cord neuron	FALSE	TRUE	NA	NA	0.734999998473	NA	NA	0.734999998473	0	0	0	1	0	0	0	0	0	0	0	0	0	1	0	0	0	0	0	1	1	0	0	0	0	0
chr2L:6473277-6474065	FALSE	non-DA	-0.33152802004388	1	proximal	TRUE	MesoCRM-5581	TRUE	muscle_others	FALSE	.	NA	FBgn0031817	5580	embryonic hindgut	FALSE	TRUE	NA	1.03263156851	1.61947368007	1.29368421651	1.91510149607	1.46522274029	0	0	1	1	1	1	0	1	0	1	0	0	0	1	0	0	1	1	1	1	1	0	0	0	0	0
chr2L:6480735-6481039	FALSE	non-DA	-0.222027107639724	1	proximal	TRUE	MesoCRM-5582	TRUE	muscle_others	FALSE	.	NA	FBgn0027496	8052	embryonic salivary gland,embryonic salivary gland body,ubiquitous	FALSE	FALSE	NA	NA	NA	NA	NA	NA	0	0	0	0	0	0	0	0	0	0	1	1	0	0	0	0	0	1	1	0	0	0	0	0	0	0
chr2L:6481239-6481657	FALSE	non-DA	-0.129991503007554	1	proximal	TRUE	MesoCRM-5583	TRUE	muscle_others	FALSE	.	NA	FBgn0027496	7434	embryonic salivary gland,embryonic salivary gland body,ubiquitous	FALSE	TRUE	NA	NA	NA	1.09500001123	NA	1.09500001123	0	0	0	0	1	0	0	0	0	1	0	0	0	1	0	0	1	0	0	0	0	0	0	1	0	0
chr2L:6536051-6536461	FALSE	non-DA	-0.403915209646408	1	proximal	TRUE	MesoCRM-5588	TRUE	muscle_others	FALSE	.	NA	FBgn0000320	0	dorsal prothoracic pharyngeal muscle,embryonic dorsal apodeme,embryonic dorsal epidermis,embryonic foregut sensory structure,embryonic head epidermis,embryonic optic lobe,embryonic ventral apodeme,embryonic ventral epidermis,sensory nervous system primordium,ventral sensory complex primordium	TRUE	TRUE	NA	1.37636362694	NA	NA	NA	1.37636362694	0	0	1	0	0	0	0	0	0	0	0	0	0	0	0	0	0	0	0	0	0	0	1	0	0	0
chr2L:6610781-6611175	FALSE	non-DA	-0.538085703080189	1	proximal	TRUE	MesoCRM-5591	TRUE	muscle_others	FALSE	.	NA	FBgn0051634	13964	embryonic brain,embryonic central nervous system,ventral midline,ventral nerve cord	FALSE	FALSE	NA	NA	NA	NA	NA	NA	0	0	0	0	0	0	0	0	0	1	0	0	0	0	0	0	0	1	1	0	0	0	0	0	0	0
chr2L:6611436-6611736	FALSE	non-DA	-0.366158191354182	1	proximal	TRUE	MesoCRM-5592	TRUE	muscle_others	FALSE	.	NA	FBgn0051634	13403	embryonic brain,embryonic central nervous system,ventral midline,ventral nerve cord	FALSE	TRUE	NA	1.35624998808	NA	NA	NA	1.35624998808	0	0	1	0	0	0	0	0	0	1	0	0	0	1	0	0	0	0	0	0	0	0	0	0	1	0
chr2L:6612382-6612682	FALSE	non-DA	-0.32422379803589	1	distal	TRUE	MesoCRM-5593	TRUE	muscle_others	FALSE	.	NA	FBgn0051634	12457	embryonic brain,embryonic central nervous system,ventral midline,ventral nerve cord	FALSE	FALSE	NA	NA	NA	NA	NA	NA	0	0	0	0	0	0	0	0	0	0	0	0	0	0	0	0	0	0	1	0	0	0	0	0	1	0
chr2L:6646896-6647545	FALSE	non-DA	0.00707295877122949	1	distal	TRUE	MesoCRM-5596	TRUE	muscle_others	FALSE	.	NA	FBgn0028467	10973	embryonic esophagus,embryonic hypopharynx,embryonic/larval visceral muscle,visceral muscle of esophagus	TRUE	FALSE	NA	NA	NA	NA	NA	NA	0	0	0	0	0	0	0	0	0	0	0	1	0	1	0	0	0	0	0	1	1	0	0	0	1	0
chr2L:6647879-6648300	FALSE	non-DA	0.0114579204820187	1	distal	TRUE	MesoCRM-5597	TRUE	muscle_others	FALSE	.	NA	FBgn0028467	10218	embryonic esophagus,embryonic hypopharynx,embryonic/larval visceral muscle,visceral muscle of esophagus	TRUE	TRUE	1.16583333661	2.76499997576	2.26583332817	2.18916666508	2.89466018301	2.256098697726	0	1	1	1	1	1	0	0	0	0	0	0	0	0	0	0	0	1	1	0	0	0	0	0	0	0
chr2L:6648943-6649539	FALSE	non-DA	0.0411365121232468	1	proximal	TRUE	MesoCRM-5598	TRUE	muscle_others	FALSE	.	NA	FBgn0028467	8979	embryonic esophagus,embryonic hypopharynx,embryonic/larval visceral muscle,visceral muscle of esophagus	TRUE	TRUE	NA	NA	1.08764705807	0.793529414079	NA	0.9405882360745	0	0	0	1	1	0	0	0	0	0	0	1	0	0	0	0	0	1	1	0	0	0	0	0	0	0
chr2L:6771929-6772290	TRUE	loss	-2.24283857085601	8.8640446425844e-11	proximal	TRUE	MesoCRM-5603	TRUE	muscle_specific	FALSE	.	NA	FBgn0031857	0	dorsal prothoracic pharyngeal muscle,embryonic/larval somatic muscle	TRUE	TRUE	NA	NA	NA	NA	1.48208972246	1.48208972246	1	0	0	0	0	1	0	0	0	0	0	0	0	0	0	0	0	0	0	0	0	0	0	0	0	0
chr2L:6793826-6794429	FALSE	non-DA	0.0394000401098715	1	distal	TRUE	MesoCRM-5605	TRUE	muscle_others	FALSE	.	NA	FBgn0015777	0	embryonic brain,embryonic central brain glia,embryonic central brain surface glia,embryonic central nervous system,embryonic dorsal epidermis,embryonic foregut,embryonic hindgut,lateral cord glia,lateral cord surface glia,sensory nervous system primordium,ventral nerve cord	FALSE	TRUE	NA	0.924666652456	NA	NA	NA	0.924666652456	0	0	1	0	0	0	0	0	0	0	0	0	0	0	0	0	0	0	0	1	1	0	0	0	1	1
chr2L:6820233-6820628	FALSE	non-DA	0.38685562614306	1	distal	TRUE	MesoCRM-5608	TRUE	muscle_specific	FALSE	.	NA	FBgn0051632	1307	embryonic midgut,embryonic midgut chamber	FALSE	FALSE	NA	NA	NA	NA	NA	NA	0	0	0	0	0	0	0	0	0	0	0	0	0	0	0	0	0	0	0	0	1	0	0	0	0	0
chr2L:6833703-6834110	FALSE	non-DA	-0.471492041506648	1	distal	TRUE	MesoCRM-5610	TRUE	muscle_others	FALSE	.	NA	FBgn0051632	0	embryonic midgut,embryonic midgut chamber	FALSE	TRUE	NA	NA	1.06916666838	NA	NA	1.06916666838	0	0	0	1	0	0	0	0	0	0	0	0	0	1	0	0	1	1	0	0	0	1	1	0	0	0
chr2L:6853955-6854261	FALSE	non-DA	-0.276610655084665	1	proximal	TRUE	MesoCRM-5613	TRUE	muscle_others	FALSE	.	NA	FBgn0017551	90	embryonic brain,embryonic central nervous system,ventral nerve cord	FALSE	FALSE	NA	NA	NA	NA	NA	NA	0	0	0	0	0	0	0	0	0	0	0	0	0	0	0	0	0	1	1	0	0	0	0	0	0	0
chr2L:6914015-6914336	FALSE	non-DA	-0.120722178683044	1	proximal	TRUE	MesoCRM-5614	TRUE	muscle_others	FALSE	.	NA	FBgn0028554	0	embryonic brain,embryonic central nervous system,embryonic midgut,ventral nerve cord	FALSE	FALSE	NA	NA	NA	NA	NA	NA	1	0	0	0	0	0	0	0	0	0	0	0	0	0	0	0	0	1	1	0	0	0	0	0	0	1
chr2L:6918642-6918975	FALSE	non-DA	0.183756314090634	1	proximal	TRUE	MesoCRM-5615	TRUE	muscle_others	FALSE	.	NA	FBgn0028554	0	embryonic brain,embryonic central nervous system,embryonic midgut,ventral nerve cord	FALSE	FALSE	NA	NA	NA	NA	NA	NA	0	0	0	0	0	0	0	0	0	0	0	0	1	1	0	0	0	0	1	0	0	0	0	0	0	1
chr2L:6920523-6921410	FALSE	non-DA	-0.161860804123636	1	proximal	TRUE	MesoCRM-5616	TRUE	muscle_others	FALSE	.	NA	FBgn0004838	0	ubiquitous	FALSE	TRUE	NA	0.780399986207	NA	NA	NA	0.780399986207	1	0	1	0	0	0	0	0	0	0	0	1	0	0	0	0	0	0	0	0	0	0	0	0	0	0
chr2L:6921581-6921881	FALSE	non-DA	-0.0317437256630955	1	proximal	TRUE	MesoCRM-5617	TRUE	muscle_others	FALSE	.	NA	FBgn0004838	0	ubiquitous	FALSE	FALSE	NA	NA	NA	NA	NA	NA	0	0	0	0	0	0	0	0	0	0	0	0	0	0	0	0	0	0	0	0	0	0	0	0	0	0
chr2L:6921933-6922318	FALSE	non-DA	0.178090577059063	1	distal	TRUE	MesoCRM-5617	TRUE	muscle_others	FALSE	.	NA	FBgn0004838	0	ubiquitous	FALSE	TRUE	NA	0.998000007868	NA	NA	NA	0.998000007868	0	0	1	0	0	0	0	0	0	0	0	0	0	0	0	0	0	0	1	1	1	0	0	0	1	1
chr2L:7042106-7042504	FALSE	non-DA	-0.203781748656431	1	distal	TRUE	MesoCRM-5619	TRUE	muscle_others	FALSE	.	NA	FBgn0031882	9501	ubiquitous	FALSE	FALSE	NA	NA	NA	NA	NA	NA	0	0	0	0	0	0	0	0	0	0	0	0	0	0	0	0	0	1	1	0	0	0	0	0	1	1
chr2L:7042704-7043078	TRUE	loss	-1.21493480803044	0.000122186135557171	distal	TRUE	MesoCRM-5621	TRUE	muscle_others	FALSE	.	NA	FBgn0031882	10099	ubiquitous	FALSE	TRUE	NA	NA	NA	1.09888889061	NA	1.09888889061	1	0	0	0	1	0	0	0	0	0	0	0	0	0	0	0	0	0	0	0	0	0	0	0	0	0
chr2L:7133892-7134299	FALSE	non-DA	-0.0488469922179569	1	distal	TRUE	MesoCRM-5630	TRUE	muscle_others	FALSE	.	NA	FBgn0085407	0	clypeolabrum,embryonic Malpighian tubule,embryonic hindgut,embryonic optic lobe,ventral midline	FALSE	TRUE	NA	1.58416665594	3.13833331068	1.4266666621	1.46585442576	1.90375526362	0	0	1	1	1	1	0	0	0	0	0	0	0	0	0	0	0	0	0	0	1	0	0	0	0	0
chr2L:7157560-7157900	FALSE	non-DA	-0.0781468204907849	1	proximal	TRUE	MesoCRM-5633	TRUE	muscle_others	FALSE	.	NA	FBgn0085407	0	clypeolabrum,embryonic Malpighian tubule,embryonic hindgut,embryonic optic lobe,ventral midline	FALSE	TRUE	NA	1.60555556748	3.25333338314	1.64444443915	NA	2.16777779659	0	0	1	1	1	0	0	0	0	1	0	0	0	0	0	0	0	0	0	0	0	0	0	0	0	0
chr2L:7188650-7189036	FALSE	non-DA	0.0399347112423047	1	distal	TRUE	MesoCRM-5634	TRUE	muscle_others	FALSE	.	NA	FBgn0031893	3122	embryonic midgut,ubiquitous	FALSE	TRUE	NA	NA	NA	NA	1.37764700301	1.37764700301	1	0	0	0	0	1	0	0	0	0	0	0	0	0	0	0	1	0	0	0	0	0	0	0	0	0
chr2L:7204126-7204471	FALSE	non-DA	0.0814205545007622	1	proximal	TRUE	MesoCRM-5636	TRUE	muscle_others	FALSE	.	NA	FBgn0031896	0	embryonic brain,embryonic central nervous system,germ cell,gonad,ventral nerve cord	FALSE	TRUE	NA	NA	1.32399999797	NA	NA	1.32399999797	0	0	0	1	0	0	0	0	0	0	1	0	0	0	0	0	1	1	1	0	0	0	0	0	0	0
chr2L:7219842-7220265	FALSE	non-DA	-0.551269208427859	1	proximal	TRUE	MesoCRM-5637	TRUE	muscle_others	FALSE	.	NA	FBgn0031896	15579	embryonic brain,embryonic central nervous system,germ cell,gonad,ventral nerve cord	FALSE	TRUE	NA	1.23333333681	1.29416666677	NA	NA	1.26375000179	0	0	1	1	0	0	0	0	0	0	0	0	0	0	0	0	0	1	1	0	1	0	0	0	0	0
chr2L:7276993-7277405	FALSE	non-DA	-0.270659362965238	1	proximal	TRUE	MesoCRM-5639	TRUE	muscle_others	FALSE	.	NA	FBgn0010453	0	embryonic anal pad,embryonic brain,embryonic central brain neuron,embryonic central nervous system,embryonic epipharynx,embryonic esophagus,embryonic foregut,embryonic gastric caecum,embryonic head epidermis,embryonic hindgut,embryonic inner optic lobe,embryonic large intestine,embryonic midgut,embryonic optic lobe,embryonic proventriculus,embryonic rectum,embryonic small intestine,lateral cord g…	FALSE	TRUE	NA	NA	2.03416668375	0.903333336115	NA	1.4687500099325	0	0	0	1	1	0	0	0	0	0	0	0	0	0	0	0	0	0	0	0	0	0	0	0	0	0
chr2L:7281475-7281817	FALSE	non-DA	-0.115202261347323	1	distal	TRUE	MesoCRM-5640	TRUE	muscle_others	FALSE	.	NA	FBgn0010453	4305	embryonic anal pad,embryonic brain,embryonic central brain neuron,embryonic central nervous system,embryonic epipharynx,embryonic esophagus,embryonic foregut,embryonic gastric caecum,embryonic head epidermis,embryonic hindgut,embryonic inner optic lobe,embryonic large intestine,embryonic midgut,embryonic optic lobe,embryonic proventriculus,embryonic rectum,embryonic small intestine,lateral cord g…	FALSE	TRUE	NA	NA	1.67699998021	NA	NA	1.67699998021	0	0	0	1	0	0	0	0	0	0	0	0	0	0	0	0	0	0	0	0	0	0	0	0	0	0
chr2L:7306801-7307184	FALSE	non-DA	0.280692358933241	1	proximal	TRUE	MesoCRM-5645	TRUE	muscle_others	FALSE	.	NA	FBgn0010453	29631	embryonic anal pad,embryonic brain,embryonic central brain neuron,embryonic central nervous system,embryonic epipharynx,embryonic esophagus,embryonic foregut,embryonic gastric caecum,embryonic head epidermis,embryonic hindgut,embryonic inner optic lobe,embryonic large intestine,embryonic midgut,embryonic optic lobe,embryonic proventriculus,embryonic rectum,embryonic small intestine,lateral cord g…	FALSE	TRUE	NA	1.46181816405	1.57999999957	NA	NA	1.52090908181	0	0	1	1	0	0	0	0	0	0	0	1	1	1	0	0	1	0	0	0	1	0	1	0	0	0
chr2L:7340158-7340953	FALSE	non-DA	0.377919248871727	1	distal	TRUE	MesoCRM-5649	TRUE	muscle_others	FALSE	.	NA	FBgn0002938	36750	embryonic head epidermis,sensory system head	FALSE	TRUE	NA	NA	0.912857137975	0.987619049492	1.18525499621	1.02857706122567	0	0	0	1	1	1	0	0	1	0	0	0	1	1	0	0	0	0	0	0	0	0	0	0	0	0
chr2L:7405035-7405360	TRUE	loss	-1.97706927334976	9.48014807181319e-10	proximal	TRUE	MesoCRM-5656	TRUE	muscle_specific	FALSE	.	NA	FBgn0031908	0	embryonic/larval muscle system,embryonic/larval somatic muscle	TRUE	TRUE	NA	NA	NA	NA	1.53828064274	1.53828064274	0	0	0	0	0	1	0	0	0	0	0	0	0	0	0	0	0	0	0	0	0	0	0	0	0	0
chr2L:7407403-7408132	TRUE	loss	-1.13480423963611	2.38448202363817e-05	distal	TRUE	MesoCRM-5657	TRUE	muscle_specific	FALSE	.	NA	FBgn0031908	0	embryonic/larval muscle system,embryonic/larval somatic muscle	TRUE	TRUE	NA	NA	NA	0.836000002176	1.39599995793	1.115999980053	1	0	0	0	1	1	0	0	0	1	0	0	0	0	0	0	0	0	0	0	0	0	0	0	0	0
chr2L:7496134-7496486	FALSE	non-DA	-0.219521957780718	1	proximal	TRUE	MesoCRM-5661	TRUE	muscle_others	FALSE	.	NA	FBgn0011283	306	embryonic antennal sense organ,labral sensory complex	FALSE	FALSE	NA	NA	NA	NA	NA	NA	0	0	0	0	0	0	0	0	0	0	0	0	0	0	0	0	0	1	1	0	0	0	0	0	0	1
chr2L:7522323-7523004	FALSE	non-DA	0.677389566155195	0.352539889944834	distal	TRUE	MesoCRM-5667	TRUE	muscle_others	FALSE	.	NA	FBgn0011283	24959	embryonic antennal sense organ,labral sensory complex	FALSE	FALSE	NA	NA	NA	NA	NA	NA	0	0	0	0	0	0	0	0	0	0	0	0	0	0	0	0	0	0	0	0	0	0	0	0	0	1
chr2L:7526985-7527561	FALSE	non-DA	0.862923096134097	1	distal	TRUE	MesoCRM-5669	TRUE	muscle_others	FALSE	.	NA	FBgn0011283	29621	embryonic antennal sense organ,labral sensory complex	FALSE	TRUE	NA	1.60749998316	NA	0.748749993858	NA	1.178124988509	0	0	1	0	1	0	1	1	0	0	1	0	0	1	1	1	0	1	0	1	0	1	1	1	1	1
chr2L:7530398-7530733	FALSE	non-DA	-0.338845670185384	1	distal	TRUE	MesoCRM-5670	TRUE	muscle_others	FALSE	.	NA	FBgn0011283	33034	embryonic antennal sense organ,labral sensory complex	FALSE	TRUE	NA	NA	1.26000000834	0.83200000003	NA	1.046000004185	1	0	0	1	1	0	0	0	0	1	0	0	0	1	1	0	0	0	0	0	0	0	0	0	0	0
chr2L:7532425-7532798	FALSE	non-DA	0.353387061749718	1	distal	TRUE	MesoCRM-5671	TRUE	muscle_others	FALSE	.	NA	FBgn0011283	35061	embryonic antennal sense organ,labral sensory complex	FALSE	TRUE	NA	1.46555554205	NA	NA	NA	1.46555554205	0	0	1	0	0	0	0	0	0	0	0	0	0	0	0	0	0	0	0	0	0	0	0	1	0	0
chr2L:7576852-7577152	FALSE	non-DA	0.0154525552938214	1	distal	TRUE	MesoCRM-5674	TRUE	muscle_others	FALSE	.	NA	FBgn0031926	31238	atrium,embryonic dorsal epidermis,embryonic epipharynx,embryonic head epidermis,embryonic hypopharynx,ring gland	FALSE	TRUE	NA	NA	NA	0.748888877324	0.474444437358	0.611666657341	0	0	0	0	1	1	0	1	1	1	0	0	1	1	0	0	0	0	0	1	1	0	0	0	0	0
chr2L:7597088-7597630	FALSE	non-DA	0.452696692452379	1	distal	TRUE	MesoCRM-5679	TRUE	muscle_others	FALSE	.	NA	FBgn0031926	10760	atrium,embryonic dorsal epidermis,embryonic epipharynx,embryonic head epidermis,embryonic hypopharynx,ring gland	FALSE	FALSE	NA	NA	NA	NA	NA	NA	0	0	0	0	0	0	0	0	0	0	0	0	0	0	0	0	0	0	0	0	0	0	0	1	0	0
chr2L:7628276-7628861	FALSE	non-DA	-0.462276871787501	1	distal	TRUE	MesoCRM-5681	TRUE	muscle_others	FALSE	.	NA	FBgn0031926	11744	atrium,embryonic dorsal epidermis,embryonic epipharynx,embryonic head epidermis,embryonic hypopharynx,ring gland	FALSE	TRUE	NA	NA	1.71312499233	1.84500000253	2.34217506068	1.96676668518	1	0	0	1	1	1	0	0	0	1	0	0	0	0	0	0	0	0	0	0	0	0	0	0	0	0
chr2L:7711262-7711592	TRUE	loss	-2.5202021699952	5.09894162041426e-12	proximal	TRUE	MesoCRM-5685	TRUE	muscle_others	FALSE	.	NA	FBgn0041181	573	atrium,labral sensory complex	FALSE	TRUE	NA	NA	NA	NA	1.63896927427	1.63896927427	1	0	0	0	0	1	0	0	0	0	0	0	0	0	0	0	0	0	0	0	0	0	0	0	0	0
chr2L:7808876-7809363	FALSE	non-DA	-0.141247090111888	1	distal	TRUE	MesoCRM-5689	TRUE	muscle_others	FALSE	.	NA	FBgn0031952	0	embryonic midgut,ubiquitous,ventral nerve cord	FALSE	TRUE	NA	NA	NA	NA	1.74931188023	1.74931188023	1	0	0	0	0	1	0	0	0	0	0	0	0	0	0	0	0	0	0	0	0	0	0	0	0	0
chr2L:7809591-7810076	FALSE	non-DA	-0.0926330482530062	1	distal	TRUE	MesoCRM-5690	TRUE	muscle_others	FALSE	.	NA	FBgn0031952	0	embryonic midgut,ubiquitous,ventral nerve cord	FALSE	TRUE	NA	NA	1.01999999796	1.50571428133	2.06947170114	1.53172866014333	0	0	0	1	1	1	0	0	0	0	0	0	0	0	0	0	0	0	0	0	0	0	0	0	0	0
chr2L:7811274-7811737	FALSE	non-DA	0.141218682522883	1	proximal	TRUE	MesoCRM-5692	TRUE	muscle_others	FALSE	.	NA	FBgn0031952	572	embryonic midgut,ubiquitous,ventral nerve cord	FALSE	TRUE	NA	0.879999998527	1.56999999657	0.994615395338	1.67247925224	1.27927366066875	0	0	1	1	1	1	0	1	0	1	1	0	0	0	1	0	0	0	0	0	0	0	0	0	0	0
chr2L:7811794-7812094	FALSE	non-DA	0.065040006983307	1	proximal	TRUE	MesoCRM-5692	TRUE	muscle_others	FALSE	.	NA	FBgn0031952	1092	embryonic midgut,ubiquitous,ventral nerve cord	FALSE	TRUE	NA	1.98124998063	1.73375002295	1.32374998182	NA	1.67958332846667	0	0	1	1	1	0	0	1	0	1	0	0	0	0	1	0	0	0	0	0	0	0	0	0	0	0
chr2L:7828201-7828569	FALSE	non-DA	-0.116133364633818	1	distal	TRUE	MesoCRM-5695	TRUE	muscle_others	FALSE	.	NA	FBgn0004177	0	embryonic brain,embryonic central nervous system,embryonic midgut,ventral nerve cord	FALSE	FALSE	NA	NA	NA	NA	NA	NA	0	0	0	0	0	0	0	0	0	0	1	0	1	1	0	0	0	0	0	0	0	0	0	0	0	1
chr2L:7828786-7829148	FALSE	non-DA	-0.273071365387926	1	distal	TRUE	MesoCRM-5696	TRUE	muscle_others	FALSE	.	NA	FBgn0004177	0	embryonic brain,embryonic central nervous system,embryonic midgut,ventral nerve cord	FALSE	TRUE	NA	1.06777777937	NA	1.21888889207	NA	1.14333333572	0	0	1	0	1	0	0	0	0	0	0	1	0	0	0	1	1	1	1	0	1	0	0	0	0	0
chr2L:7912697-7913032	FALSE	non-DA	0.0680566752533407	1	distal	TRUE	MesoCRM-5698	TRUE	muscle_specific	FALSE	.	NA	FBgn0085450	0	embryonic Bolwig's organ,embryonic brain,ubiquitous,ventral nerve cord	FALSE	TRUE	NA	NA	NA	1.47599999607	2.65917232908	2.067586162575	1	0	0	0	1	1	0	0	0	0	0	0	0	0	0	0	0	0	0	0	0	0	0	0	0	0
chr2L:7915011-7915410	FALSE	non-DA	-0.232930035144042	1	distal	TRUE	MesoCRM-5699	TRUE	muscle_others	FALSE	.	NA	FBgn0085450	0	embryonic Bolwig's organ,embryonic brain,ubiquitous,ventral nerve cord	FALSE	TRUE	NA	NA	3.08999997919	1.59363638813	NA	2.34181818366	0	0	0	1	1	0	0	0	0	0	0	0	0	0	0	0	0	0	0	0	0	0	0	0	0	0
chr2L:7993989-7994325	FALSE	non-DA	0.100521134432585	1	proximal	TRUE	MesoCRM-5700	TRUE	muscle_others	FALSE	.	NA	FBgn0031969	0	ubiquitous	FALSE	TRUE	NA	NA	1.71099997759	NA	NA	1.71099997759	0	0	0	1	0	0	0	0	0	0	0	0	0	1	0	0	0	0	0	0	0	0	0	0	0	0
chr2L:7994383-7994683	FALSE	non-DA	0.182894991530887	1	proximal	TRUE	MesoCRM-5700	TRUE	muscle_others	FALSE	.	NA	FBgn0031970	0	embryonic midgut,embryonic midgut chamber,embryonic/larval fat body,lymph gland	FALSE	TRUE	NA	1.49499998987	2.43499997258	1.34749999642	1.99250002205	1.81749999523	0	0	1	1	1	1	0	1	0	1	0	1	0	1	0	0	1	1	1	0	1	0	0	1	0	0
chr2L:7998695-7999085	FALSE	non-DA	0.103390093888204	1	proximal	TRUE	MesoCRM-5701	TRUE	muscle_others	FALSE	.	NA	FBgn0031971	0	crystal cell,dorsal prothoracic pharyngeal muscle,embryonic central brain pars intercerebralis,embryonic central nervous system,embryonic/larval fat body,ring gland	TRUE	FALSE	NA	NA	NA	NA	NA	NA	0	0	0	0	0	0	0	0	0	0	0	0	0	0	0	0	0	0	0	0	0	0	0	0	0	0
chr2L:8001398-8001827	FALSE	non-DA	-0.119465580301831	1	distal	TRUE	MesoCRM-5702	TRUE	muscle_others	FALSE	.	NA	FBgn0031971	1723	crystal cell,dorsal prothoracic pharyngeal muscle,embryonic central brain pars intercerebralis,embryonic central nervous system,embryonic/larval fat body,ring gland	TRUE	TRUE	NA	NA	NA	NA	0.86371134962	0.86371134962	0	0	0	0	0	1	0	0	0	0	0	0	0	0	0	0	0	0	0	0	0	0	0	0	0	0
chr2L:8001957-8002410	FALSE	non-DA	-0.182710123394967	1	distal	TRUE	MesoCRM-5703	TRUE	muscle_specific	FALSE	.	NA	FBgn0031971	2282	crystal cell,dorsal prothoracic pharyngeal muscle,embryonic central brain pars intercerebralis,embryonic central nervous system,embryonic/larval fat body,ring gland	TRUE	TRUE	NA	NA	1.60666666428	NA	1.3890474015	1.49785703289	0	0	0	1	0	1	0	1	0	0	0	0	0	0	1	0	0	0	0	0	0	0	0	0	0	0
chr2L:8030870-8031235	FALSE	non-DA	0.0278607400701931	1	proximal	TRUE	MesoCRM-5704	TRUE	muscle_others	FALSE	.	NA	FBgn0031976	0	embryonic/larval tracheal system,ring gland	FALSE	TRUE	NA	NA	NA	0.39300000295	NA	0.39300000295	0	0	0	0	1	0	0	0	0	0	0	0	0	0	1	0	1	1	1	0	1	0	0	0	0	0
chr2L:8043224-8043540	FALSE	non-DA	-0.154836479391514	1	proximal	TRUE	MesoCRM-5706	TRUE	muscle_others	FALSE	.	NA	FBgn0031979	1346	faint ubiquitous	FALSE	FALSE	NA	NA	NA	NA	NA	NA	0	0	0	0	0	0	0	0	0	0	0	0	0	0	0	0	0	1	1	0	0	0	0	0	0	0
chr2L:8080917-8081217	TRUE	loss	-1.46561280885625	8.50401230818962e-05	distal	TRUE	MesoCRM-5707	TRUE	muscle_specific	FALSE	.	NA	FBgn0031985	35749	faint ubiquitous	FALSE	TRUE	NA	NA	NA	1.31571429116	NA	1.31571429116	0	0	0	0	1	0	0	0	0	0	0	0	0	0	0	0	0	0	0	0	0	0	0	0	0	0
chr2L:8083575-8083885	FALSE	non-DA	-0.099945239693108	1	proximal	TRUE	MesoCRM-5709	TRUE	muscle_others	FALSE	.	NA	FBgn0031985	33081	faint ubiquitous	FALSE	FALSE	NA	NA	NA	NA	NA	NA	0	0	0	0	0	0	0	0	0	0	0	0	0	1	0	0	0	0	0	0	0	1	0	1	0	0
chr2L:8162293-8162595	FALSE	non-DA	-0.142034660692018	1	proximal	TRUE	MesoCRM-5716	TRUE	muscle_others	FALSE	.	NA	FBgn0031992	0	embryonic Malpighian tubule,embryonic hindgut,embryonic midgut,embryonic/larval muscle system,faint ubiquitous	TRUE	TRUE	NA	NA	1.50857143743	NA	NA	1.50857143743	0	0	0	1	0	0	0	0	0	0	0	0	0	0	0	0	0	1	1	0	0	1	1	0	0	0
chr2L:8204914-8205685	FALSE	non-DA	-0.564191614244177	1	proximal	TRUE	MesoCRM-5718	TRUE	muscle_others	FALSE	.	NA	FBgn0003607	3942	embryonic brain,embryonic central brain glia,embryonic central brain neuron,embryonic central nervous system,embryonic midgut,embryonic/larval muscle system,gonad,lateral cord glia,lateral cord neuron,ventral nerve cord	TRUE	FALSE	NA	NA	NA	NA	NA	NA	0	0	0	0	0	0	0	0	0	1	0	0	0	0	0	0	0	0	0	0	0	0	0	0	0	0
chr2L:8277538-8278181	FALSE	non-DA	-0.0224450392528102	1	distal	TRUE	MesoCRM-5725	TRUE	muscle_others	FALSE	.	NA	FBgn0003502	0	embryonic brain,embryonic central nervous system,embryonic dorsal epidermis,embryonic foregut,embryonic head epidermis,embryonic hindgut,embryonic/larval dorsal vessel,embryonic/larval posterior spiracle,embryonic/larval somatic muscle,embryonic/larval tracheal system,lateral cord,ventral nerve cord	TRUE	TRUE	NA	NA	1.42588234244	0.728823529885	NA	1.0773529361625	0	0	0	1	1	0	1	0	0	0	0	1	0	1	1	0	1	0	0	0	0	0	1	1	0	0
chr2L:8289557-8290166	FALSE	non-DA	-0.0712349220916586	1	distal	TRUE	MesoCRM-5732	TRUE	muscle_others	FALSE	.	NA	FBgn0003502	0	embryonic brain,embryonic central nervous system,embryonic dorsal epidermis,embryonic foregut,embryonic head epidermis,embryonic hindgut,embryonic/larval dorsal vessel,embryonic/larval posterior spiracle,embryonic/larval somatic muscle,embryonic/larval tracheal system,lateral cord,ventral nerve cord	TRUE	TRUE	NA	1.58437499823	2.1706249807	1.91562500596	2.12370697596	1.9485829902125	1	0	1	1	1	1	0	1	1	1	0	1	0	0	1	0	0	0	0	1	1	0	1	1	0	1
chr2L:8361766-8362069	FALSE	non-DA	-0.299224344368088	1	proximal	TRUE	MesoCRM-5735	TRUE	muscle_others	FALSE	.	NA	FBgn0010265	1409	ubiquitous	FALSE	TRUE	NA	NA	NA	NA	1.71000001828	1.71000001828	1	0	0	0	0	1	0	0	0	0	0	0	0	0	0	0	0	0	0	0	0	0	0	0	0	0
chr2L:8382680-8382998	FALSE	non-DA	-0.041195984323271	1	proximal	TRUE	MesoCRM-5738	TRUE	muscle_others	FALSE	.	NA	FBgn0027094	917	embryonic dorsal epidermis,embryonic head epidermis,embryonic midgut,embryonic ventral epidermis,embryonic/larval tracheal system,lymph gland,ubiquitous	FALSE	FALSE	NA	NA	NA	NA	NA	NA	0	0	0	0	0	0	0	0	0	0	0	0	0	0	0	0	0	1	1	0	0	0	0	0	1	0
chr2L:8403341-8403695	FALSE	non-DA	-0.1180931089135	1	proximal	TRUE	MesoCRM-5740	TRUE	muscle_others	FALSE	.	NA	FBgn0032042	8450	embryonic midgut	FALSE	TRUE	NA	NA	1.78375000507	NA	NA	1.78375000507	0	0	0	1	0	0	0	0	0	0	1	1	0	0	0	0	1	1	1	0	0	0	0	0	0	0
chr2L:8415522-8415901	FALSE	non-DA	-0.118215636678267	1	proximal	TRUE	MesoCRM-5741	TRUE	muscle_others	TRUE	FBbt:00001102,ventral nerve cord; FBbt:00005662,embryonic central brain	FALSE	FBgn0027932	0	embryonic dorsal epidermis,embryonic head epidermis	FALSE	TRUE	NA	1.38333331421	NA	NA	NA	1.38333331421	0	0	1	0	0	0	0	0	0	0	0	0	0	0	0	0	0	0	0	0	0	0	0	0	0	0
chr2L:8416292-8416595	FALSE	non-DA	-0.403197556426698	1	distal	TRUE	MesoCRM-5742	TRUE	muscle_others	TRUE	FBbt:00001102,ventral nerve cord; FBbt:00005662,embryonic central brain	FALSE	FBgn0027932	0	embryonic dorsal epidermis,embryonic head epidermis	FALSE	TRUE	NA	1.09624999017	NA	NA	NA	1.09624999017	0	0	1	0	0	0	0	0	0	0	1	0	0	0	0	0	1	0	0	1	0	0	0	0	0	0
chr2L:8423502-8424505	FALSE	non-DA	-0.425028679482413	1	distal	TRUE	MesoCRM-5747	TRUE	muscle_others	TRUE	FBbt:00001102,ventral nerve cord; FBbt:00001686,macrophage; FBbt:00005662,embryonic central brain; FBbt:00005063,hemocyte; FBbt:00000155,embryonic head; FBbt:00005619,embryonic labial sensory complex	FALSE	FBgn0027932	0	embryonic dorsal epidermis,embryonic head epidermis	FALSE	TRUE	NA	NA	0.829655175836	0.711034486327	1.27471385944	0.938467840534333	1	0	0	1	1	1	0	0	0	0	0	0	0	0	0	0	0	0	0	0	0	0	0	0	0	0
chr2L:8481654-8481967	FALSE	non-DA	-0.0174597748417575	1	proximal	TRUE	MesoCRM-5748	TRUE	muscle_others	FALSE	.	NA	FBgn0262029	0	embryonic dorsal epidermis,embryonic foregut,embryonic head epidermis,embryonic hindgut,embryonic ventral epidermis,faint ubiquitous	FALSE	TRUE	NA	NA	NA	2.06624995917	2.79624998569	2.43124997243	0	0	0	0	1	1	0	0	0	0	0	0	0	0	0	0	0	0	0	0	0	0	0	0	0	0
chr2L:8481988-8482371	FALSE	non-DA	0.234102775798402	1	proximal	TRUE	MesoCRM-5749	TRUE	muscle_others	FALSE	.	NA	FBgn0262029	0	embryonic dorsal epidermis,embryonic foregut,embryonic head epidermis,embryonic hindgut,embryonic ventral epidermis,faint ubiquitous	FALSE	TRUE	2.18333333234	2.60333334241	2.50333336575	2.15222221613	2.7984238552	2.448129222366	1	1	1	1	1	1	0	0	0	0	0	0	0	0	0	0	0	0	0	0	0	0	0	0	0	0
chr2L:8511752-8512113	FALSE	non-DA	-0.424055044018337	1	proximal	TRUE	MesoCRM-5750	TRUE	muscle_others	FALSE	.	NA	FBgn0032050	0	dorsal prothoracic pharyngeal muscle,embryonic anal pad,embryonic brain,embryonic/larval somatic muscle,embryonic/larval visceral muscle,ubiquitous	TRUE	TRUE	NA	NA	1.51888888164	NA	NA	1.51888888164	1	0	0	1	0	0	0	0	0	0	0	0	0	0	0	0	0	1	1	0	0	0	0	0	1	0
chr2L:8541451-8541812	FALSE	non-DA	-0.570916810463885	1	proximal	TRUE	MesoCRM-5751	TRUE	muscle_others	TRUE	FBbt:00001102,ventral nerve cord; FBbt:00005662,embryonic central brain	FALSE	FBgn0028394	13	embryonic Malpighian tubule,embryonic anal pad,embryonic hindgut,embryonic midgut	FALSE	TRUE	NA	2.0587500073	NA	1.17499998957	1.39021057545	1.54132019077333	0	0	1	0	1	1	0	0	0	0	0	0	0	0	0	1	1	0	0	0	0	0	0	0	0	0
chr2L:8542218-8542571	FALSE	non-DA	-0.23311430951727	1	proximal	TRUE	MesoCRM-5752	TRUE	muscle_others	TRUE	FBbt:00001102,ventral nerve cord; FBbt:00005662,embryonic central brain	FALSE	FBgn0011259	0	embryonic brain,embryonic midgut,faint ubiquitous,ventral nerve cord	FALSE	TRUE	NA	NA	0.955555554893	0.992222211427	1.44787397723	1.13188391451667	1	0	0	1	1	1	0	0	0	0	0	0	0	0	0	0	0	0	0	1	1	0	0	0	0	0
chr2L:8543954-8544381	FALSE	non-DA	-0.328612906567871	1	distal	TRUE	MesoCRM-5753	TRUE	muscle_others	FALSE	.	NA	FBgn0011259	0	embryonic brain,embryonic midgut,faint ubiquitous,ventral nerve cord	FALSE	TRUE	NA	1.51833330343	NA	0.749166669945	NA	1.1337499866875	0	0	1	0	1	0	0	0	0	0	1	1	1	0	1	0	0	0	0	0	0	0	0	0	0	1
chr2L:8574757-8575137	FALSE	non-DA	-0.425421343927688	1	distal	TRUE	MesoCRM-5758	TRUE	muscle_others	FALSE	.	NA	FBgn0011259	0	embryonic brain,embryonic midgut,faint ubiquitous,ventral nerve cord	FALSE	TRUE	NA	1.31499997862	NA	1.4120000124	NA	1.36349999551	0	0	1	0	1	0	0	0	0	0	0	0	0	0	0	0	0	0	0	0	0	0	0	0	0	0
chr2L:8581675-8582121	FALSE	non-DA	-0.0179985826961557	1	distal	TRUE	MesoCRM-5759	TRUE	muscle_others	TRUE	FBbt:0000632,embryonic lateral epidermis; FBbt:00005662,embryonic central brain; FBbt:00005069,muscle system; FBbt:00001102,ventral nerve cord; FBbt:00005619,embryonic labial sensory complex; FBbt:00005070,visceral muscle; FBbt:00105220,lateral head epidermis; FBbt:00000093,ventral midline; FBbt:00000155,embryonic head	TRUE	FBgn0011259	0	embryonic brain,embryonic midgut,faint ubiquitous,ventral nerve cord	FALSE	FALSE	NA	NA	NA	NA	NA	NA	0	0	0	0	0	0	0	1	1	1	0	0	0	0	0	0	0	0	0	1	1	0	0	0	0	0
chr2L:8683699-8684248	FALSE	non-DA	-0.166232860240308	1	proximal	TRUE	MesoCRM-5760	TRUE	muscle_others	FALSE	.	NA	FBgn0032059	576	dorsal prothoracic pharyngeal muscle,embryonic/larval muscle system	TRUE	TRUE	NA	0.869333341469	NA	NA	NA	0.869333341469	0	0	1	0	0	0	0	0	0	0	0	0	0	0	0	0	0	0	0	0	0	0	0	0	0	0
chr2L:8740186-8740833	FALSE	non-DA	0.205725531372911	1	distal	TRUE	MesoCRM-5764	TRUE	muscle_others	FALSE	.	NA	FBgn0032066	24441	embryonic midgut	FALSE	TRUE	NA	NA	NA	NA	1.26058057535	1.26058057535	0	0	0	0	0	1	0	0	1	0	0	0	0	1	0	0	0	0	1	1	1	0	0	0	0	0
chr2L:8825247-8825715	FALSE	non-DA	0.127183606559863	1	proximal	TRUE	MesoCRM-5767	TRUE	muscle_others	FALSE	.	NA	FBgn0029123	0	embryonic brain,embryonic dorsal epidermis,embryonic optic lobe,embryonic ventral epidermis,ventral nerve cord	FALSE	TRUE	NA	1.2107692315	1.11769231466	NA	NA	1.16423077308	0	0	1	1	0	0	0	1	0	0	1	1	0	1	0	1	1	0	0	1	1	0	1	1	1	1
chr2L:8949216-8950344	FALSE	non-DA	0.100647149538953	1	distal	TRUE	MesoCRM-5773	TRUE	muscle_others	FALSE	.	NA	FBgn0032078	0	amnioserosa,crystal cell,embryonic brain,ventral nerve cord	FALSE	TRUE	-0.0681818199316	0.61030303241	NA	0.529090906465	NA	0.357070706314467	1	1	1	0	1	0	1	0	0	0	1	1	0	1	1	0	0	0	0	0	1	0	1	1	0	1
chr2L:9175251-9175558	FALSE	non-DA	-0.00513054900678434	1	distal	TRUE	MesoCRM-5785	TRUE	muscle_others	FALSE	.	NA	FBgn0041092	0	ubiquitous	FALSE	TRUE	NA	NA	NA	NA	1.96250000596	1.96250000596	0	0	0	0	0	1	0	0	0	0	0	0	0	0	0	0	0	0	0	0	0	0	0	0	0	0
chr2L:9190118-9190808	FALSE	non-DA	0.421677456773103	1	distal	TRUE	MesoCRM-5787	TRUE	muscle_others	FALSE	.	NA	FBgn0041092	0	ubiquitous	FALSE	FALSE	NA	NA	NA	NA	NA	NA	0	0	0	0	0	0	1	1	1	1	0	0	0	0	0	0	0	0	1	0	1	0	0	1	0	0
chr2L:9205061-9205556	FALSE	non-DA	-0.0294635468268876	1	distal	TRUE	MesoCRM-5788	TRUE	muscle_others	FALSE	.	NA	FBgn0041092	0	ubiquitous	FALSE	FALSE	NA	NA	NA	NA	NA	NA	0	0	0	0	0	0	1	0	0	0	0	0	0	0	0	0	0	0	0	0	0	0	0	0	0	0
chr2L:9449187-9449550	FALSE	non-DA	1.07819664102053	0.178250697454161	distal	TRUE	MesoCRM-5791	TRUE	muscle_others	FALSE	.	NA	FBgn0002973	0	embryonic Malpighian tubule,embryonic dorsal epidermis,embryonic hindgut,embryonic/larval anterior spiracle,ventral nerve cord	FALSE	FALSE	NA	NA	NA	NA	NA	NA	0	0	0	0	0	0	0	1	0	0	1	1	0	1	0	0	1	1	1	1	1	0	0	0	0	0
chr2L:9495947-9496706	FALSE	non-DA	-0.465350621502706	1	proximal	TRUE	MesoCRM-5794	TRUE	muscle_others	FALSE	.	NA	FBgn0004868	1072	embryonic Bolwig's organ,embryonic antennal sense organ,embryonic brain,embryonic central brain glia,embryonic central brain neuron,embryonic central nervous system,embryonic dorsal epidermis,embryonic epipharynx,embryonic esophagus,embryonic foregut,embryonic head epidermis,embryonic hindgut,embryonic hypopharynx,embryonic labial sensory complex,embryonic maxillary sensory complex,embryonic midg…	FALSE	FALSE	NA	NA	NA	NA	NA	NA	1	0	0	0	0	0	0	0	0	0	0	0	0	1	1	0	0	0	0	1	0	0	0	0	0	1
chr2L:9520761-9521083	FALSE	non-DA	0.00582921076459098	1	distal	TRUE	MesoCRM-5795	TRUE	muscle_others	FALSE	.	NA	FBgn0004868	25886	embryonic Bolwig's organ,embryonic antennal sense organ,embryonic brain,embryonic central brain glia,embryonic central brain neuron,embryonic central nervous system,embryonic dorsal epidermis,embryonic epipharynx,embryonic esophagus,embryonic foregut,embryonic head epidermis,embryonic hindgut,embryonic hypopharynx,embryonic labial sensory complex,embryonic maxillary sensory complex,embryonic midg…	FALSE	TRUE	NA	NA	1.49444444726	NA	NA	1.49444444726	0	0	0	1	0	0	0	0	0	0	0	0	0	0	0	0	0	1	1	0	0	0	0	0	0	0
chr2L:9521095-9521407	FALSE	non-DA	-0.0379974255779425	1	distal	TRUE	MesoCRM-5795	TRUE	muscle_others	FALSE	.	NA	FBgn0004868	26220	embryonic Bolwig's organ,embryonic antennal sense organ,embryonic brain,embryonic central brain glia,embryonic central brain neuron,embryonic central nervous system,embryonic dorsal epidermis,embryonic epipharynx,embryonic esophagus,embryonic foregut,embryonic head epidermis,embryonic hindgut,embryonic hypopharynx,embryonic labial sensory complex,embryonic maxillary sensory complex,embryonic midg…	FALSE	TRUE	NA	NA	1.30374997854	NA	NA	1.30374997854	0	0	0	1	0	0	0	0	0	0	0	0	0	0	0	0	1	1	1	0	0	0	0	0	0	0
chr2L:9521479-9521789	FALSE	non-DA	-0.0178638115309919	1	distal	TRUE	MesoCRM-5796	TRUE	muscle_others	FALSE	.	NA	FBgn0032129	25932	embryonic/larval muscle system,embryonic/larval somatic muscle	TRUE	FALSE	NA	NA	NA	NA	NA	NA	0	0	0	0	0	0	0	0	0	0	1	1	1	1	0	0	1	0	0	1	1	0	0	0	1	1
chr2L:9525544-9525983	TRUE	loss	-1.25036208240128	0.00609223643869118	distal	TRUE	MesoCRM-5798	TRUE	muscle_others	FALSE	.	NA	FBgn0032129	21738	embryonic/larval muscle system,embryonic/larval somatic muscle	TRUE	TRUE	NA	NA	NA	1.41333333651	1.49863632183	1.45598482917	0	0	0	0	1	1	0	1	1	1	0	0	0	0	0	0	0	0	0	0	1	0	0	0	0	0
chr2L:9551096-9551528	TRUE	loss	-3.22975592999499	1.20389659097973e-34	proximal	TRUE	MesoCRM-5799	TRUE	muscle_specific	FALSE	.	NA	FBgn0032129	0	embryonic/larval muscle system,embryonic/larval somatic muscle	TRUE	TRUE	NA	NA	NA	NA	1.56572600848	1.56572600848	1	0	0	0	0	1	0	0	0	0	0	0	0	0	0	0	0	0	0	0	0	0	0	0	0	0
chr2L:9557542-9558255	TRUE	loss	-2.45168808137249	1.99492710830345e-17	distal	TRUE	MesoCRM-5800	TRUE	muscle_specific	FALSE	.	NA	FBgn0032129	0	embryonic/larval muscle system,embryonic/larval somatic muscle	TRUE	TRUE	NA	NA	NA	NA	1.04294481277	1.04294481277	0	0	0	0	0	1	0	0	0	1	0	0	0	0	0	0	0	0	0	0	0	0	0	0	0	0
chr2L:9568382-9568710	FALSE	non-DA	-0.0728605270438996	1	proximal	TRUE	MesoCRM-5802	TRUE	muscle_others	FALSE	.	NA	FBgn0032130	181	embryonic Bolwig's organ,embryonic midgut,embryonic proventriculus,germ cell,gonad,sensory system head,ventral nerve cord	FALSE	TRUE	NA	NA	NA	NA	1.374912742	1.374912742	0	0	0	0	0	1	0	0	0	0	0	0	0	1	1	0	0	0	0	1	1	0	0	0	0	0
chr2L:9568719-9569046	FALSE	non-DA	0.093385043536907	1	proximal	TRUE	MesoCRM-5803	TRUE	muscle_others	FALSE	.	NA	FBgn0032130	0	embryonic Bolwig's organ,embryonic midgut,embryonic proventriculus,germ cell,gonad,sensory system head,ventral nerve cord	FALSE	TRUE	NA	NA	NA	0.787777768448	NA	0.787777768448	0	0	0	0	1	0	0	0	0	0	0	0	0	0	0	0	0	0	0	0	0	0	0	0	1	0
chr2L:9569676-9570002	FALSE	non-DA	0.285906051542363	1	distal	TRUE	MesoCRM-5805	TRUE	muscle_others	FALSE	.	NA	FBgn0032130	0	embryonic Bolwig's organ,embryonic midgut,embryonic proventriculus,germ cell,gonad,sensory system head,ventral nerve cord	FALSE	TRUE	NA	NA	1.21555555529	NA	NA	1.21555555529	0	0	0	1	0	0	0	0	0	0	0	0	0	0	0	0	0	0	0	1	0	0	0	0	0	0
chr2L:9613264-9613675	FALSE	non-DA	-0.00938392108949415	1	proximal	TRUE	MesoCRM-5806	TRUE	muscle_others	FALSE	.	NA	FBgn0040070	0	embryonic epipharynx,embryonic hypopharynx,embryonic midgut	FALSE	TRUE	NA	1.24000001202	1.52166668574	1.19583333035	NA	1.31916667603667	0	0	1	1	1	0	0	0	0	0	0	0	0	0	0	0	0	1	0	0	0	0	0	1	0	1
chr2L:9616658-9617013	FALSE	non-DA	-0.108266257032079	1	proximal	TRUE	MesoCRM-5807	TRUE	muscle_others	FALSE	.	NA	FBgn0040070	255	embryonic epipharynx,embryonic hypopharynx,embryonic midgut	FALSE	TRUE	NA	NA	1.59700002074	NA	NA	1.59700002074	0	0	0	1	0	0	0	0	0	0	0	0	0	0	0	0	0	1	1	0	0	0	0	0	0	0
chr2L:9699145-9699505	FALSE	non-DA	0.172971386780739	1	proximal	TRUE	MesoCRM-5809	TRUE	muscle_others	FALSE	.	NA	FBgn0015393	287	dorsal prothoracic pharyngeal muscle,embryonic midgut,embryonic/larval visceral muscle,gonad	TRUE	FALSE	NA	NA	NA	NA	NA	NA	0	0	0	0	0	0	0	0	0	0	0	0	0	0	0	0	0	1	1	0	0	0	0	0	0	0
chr2L:9706945-9707251	TRUE	loss	-1.55804427662109	0.0027029457772345	distal	TRUE	MesoCRM-5810	TRUE	muscle_specific	FALSE	.	NA	FBgn0032138	1671	embryonic/larval somatic muscle,ubiquitous	TRUE	TRUE	NA	NA	1.74888890319	2.08222223653	2.80666667885	2.21259260619	1	0	0	1	1	1	0	0	0	0	0	0	0	0	0	0	0	0	0	0	0	0	0	0	0	0
chr2L:9710827-9711482	FALSE	non-DA	0.847772309708811	1	proximal	TRUE	MesoCRM-5811	TRUE	muscle_others	FALSE	.	NA	FBgn0032138	0	embryonic/larval somatic muscle,ubiquitous	TRUE	TRUE	NA	NA	1.1610526369	NA	NA	1.1610526369	0	0	0	1	0	0	0	0	0	0	0	0	0	0	0	0	0	1	1	0	0	0	0	0	0	0
chr2L:9790341-9790983	FALSE	non-DA	0.0772184362174162	1	proximal	TRUE	MesoCRM-5812	TRUE	muscle_others	FALSE	.	NA	FBgn0032150	979	faint ubiquitous	FALSE	TRUE	NA	0.91999999351	1.21166666276	1.14944444266	NA	1.09370369964333	1	0	1	1	1	0	0	0	0	0	0	0	0	0	0	0	0	1	1	0	0	0	0	0	0	0
chr2L:9894543-9895152	FALSE	non-DA	-0.298567594485959	1	proximal	TRUE	MesoCRM-5814	TRUE	muscle_others	FALSE	.	NA	FBgn0004867	1114	ubiquitous	FALSE	FALSE	NA	NA	NA	NA	NA	NA	0	0	0	0	0	0	0	0	0	0	0	0	0	0	1	0	0	1	1	0	0	0	0	0	0	0
chr2L:9895155-9895508	FALSE	non-DA	-0.720451876545059	1	proximal	TRUE	MesoCRM-5814	TRUE	muscle_others	FALSE	.	NA	FBgn0004867	758	ubiquitous	FALSE	FALSE	NA	NA	NA	NA	NA	NA	0	0	0	0	0	0	0	0	0	0	0	0	0	0	1	0	0	1	1	0	0	0	0	0	0	0
chr2L:9907276-9907658	FALSE	non-DA	-0.659958648989712	0.322740570527185	distal	TRUE	MesoCRM-5815	TRUE	muscle_others	FALSE	.	NA	FBgn0032156	0	dorsal prothoracic pharyngeal muscle,embryonic/larval muscle system,embryonic/larval somatic muscle	TRUE	TRUE	NA	1.37599998266	1.38700000048	1.58900001943	1.79499998093	1.536749995875	1	0	1	1	1	1	0	0	0	0	0	0	0	0	0	0	0	0	0	0	0	0	0	0	1	0
chr2L:9907800-9908100	FALSE	non-DA	-0.896315414490676	1	distal	TRUE	MesoCRM-5816	FALSE	not_DHS	FALSE	.	NA	FBgn0032156	0	dorsal prothoracic pharyngeal muscle,embryonic/larval muscle system,embryonic/larval somatic muscle	TRUE	TRUE	NA	NA	NA	1.22666663594	1.69111109773	1.458888866835	0	0	0	0	1	1	0	0	0	0	0	0	0	0	0	0	0	0	0	0	0	0	0	0	0	0
chr2L:9912725-9913081	FALSE	non-DA	0.182067991343802	1	proximal	TRUE	MesoCRM-5817	TRUE	muscle_others	FALSE	.	NA	FBgn0024285	0	embryonic brain,ubiquitous,ventral nerve cord	FALSE	FALSE	NA	NA	NA	NA	NA	NA	0	0	0	0	0	0	0	0	0	0	0	0	0	1	0	0	0	1	1	0	0	0	0	0	1	0
chr2L:9986938-9987407	FALSE	non-DA	0.0848760785520168	1	distal	TRUE	MesoCRM-5818	TRUE	muscle_others	FALSE	.	NA	FBgn0000180	0	embryonic brain,embryonic central brain neuron,embryonic central brain pars intercerebralis,embryonic optic lobe,embryonic stomatogastric nervous system,embryonic/larval tracheal system	FALSE	FALSE	NA	NA	NA	NA	NA	NA	0	0	0	0	0	0	0	0	0	0	0	0	0	0	0	0	0	0	0	0	0	0	0	0	0	0
chr2L:10226179-10226543	FALSE	non-DA	0.437517216763753	1	proximal	TRUE	MesoCRM-5824	TRUE	muscle_others	FALSE	.	NA	FBgn0032196	0	embryonic midgut,faint ubiquitous	FALSE	TRUE	NA	0.918000000715	NA	NA	NA	0.918000000715	1	0	1	0	0	0	0	0	0	0	0	0	0	0	0	0	0	0	0	0	0	0	0	0	0	0
chr2L:10237764-10238543	FALSE	non-DA	0.0410017171130974	1	proximal	TRUE	MesoCRM-5828	TRUE	muscle_others	FALSE	.	NA	FBgn0032198	3315	dorsal prothoracic pharyngeal muscle,embryonic Malpighian tubule,embryonic anal pad,embryonic foregut,embryonic hindgut,embryonic large intestine,embryonic midgut,embryonic salivary gland,embryonic/larval fat body,embryonic/larval muscle system,ubiquitous	TRUE	TRUE	NA	NA	NA	NA	0.941033425571	0.941033425571	0	0	0	0	0	1	0	0	0	0	0	1	0	0	0	0	0	0	0	0	0	0	0	0	0	0
chr2L:10246951-10247254	FALSE	non-DA	0.0169076773736698	1	proximal	TRUE	MesoCRM-5829	TRUE	muscle_others	FALSE	.	NA	FBgn0024248	0	ubiquitous	FALSE	FALSE	NA	NA	NA	NA	NA	NA	0	0	0	0	0	0	0	0	0	0	0	0	0	0	0	0	0	1	1	0	0	0	0	0	0	1
chr2L:10259991-10260357	FALSE	non-DA	0.362741569983065	1	distal	TRUE	MesoCRM-5830	TRUE	muscle_others	FALSE	.	NA	FBgn0026379	0	embryonic salivary gland,embryonic salivary gland body	FALSE	FALSE	NA	NA	NA	NA	NA	NA	0	0	0	0	0	0	0	0	0	0	0	0	0	0	0	0	0	0	0	0	0	0	0	0	0	1
chr2L:10298326-10298710	FALSE	non-DA	-0.355394426992534	1	distal	TRUE	MesoCRM-5835	TRUE	muscle_others	FALSE	.	NA	FBgn0032210	0	faint ubiquitous	FALSE	TRUE	NA	NA	1.15999999101	NA	1.82190473647	1.49095236374	1	0	0	1	0	1	0	0	0	0	0	0	0	0	0	0	0	0	0	0	0	0	0	0	0	0
chr2L:10311969-10312300	FALSE	non-DA	0.211102967946344	1	proximal	TRUE	MesoCRM-5836	TRUE	muscle_others	FALSE	.	NA	FBgn0032216	0	embryonic brain,ubiquitous	FALSE	FALSE	NA	NA	NA	NA	NA	NA	0	0	0	0	0	0	0	0	0	0	0	0	0	0	0	0	0	0	1	0	0	0	0	0	0	1
chr2L:10333177-10333867	FALSE	non-DA	-0.0762520537581786	1	proximal	TRUE	MesoCRM-5837	TRUE	muscle_others	FALSE	.	NA	FBgn0032223	0	ubiquitous	FALSE	TRUE	NA	NA	1.23666666614	NA	NA	1.23666666614	0	0	0	1	0	0	0	0	0	0	0	0	0	0	1	0	1	1	1	0	0	0	0	0	0	0
chr2L:10375972-10376701	FALSE	non-DA	-0.322860203832881	1	proximal	TRUE	MesoCRM-5838	TRUE	muscle_others	FALSE	.	NA	FBgn0032231	8027	ubiquitous	FALSE	TRUE	NA	NA	1.09611112045	1.20166667385	NA	1.14888889715	1	0	0	1	1	0	0	0	0	0	0	0	0	0	0	0	0	0	1	0	0	0	0	0	0	0
chr2L:10376984-10377351	FALSE	non-DA	-0.315391215626353	1	distal	TRUE	MesoCRM-5839	TRUE	muscle_others	FALSE	.	NA	FBgn0004106	7389	embryonic brain,embryonic central brain glia,embryonic central brain neuron,embryonic central brain surface glia,embryonic central nervous system,gonad,lateral cord glia,lateral cord neuron,ventral nerve cord	FALSE	TRUE	NA	1.59099999443	1.62799999863	1.04000002146	NA	1.41966667150667	0	0	1	1	1	0	0	0	0	0	0	0	0	0	0	0	0	0	1	1	0	0	1	1	0	1
chr2L:10388402-10388702	FALSE	non-DA	-0.13097840335549	1	proximal	TRUE	MesoCRM-5840	TRUE	muscle_others	TRUE	FBbt:0000607,ubiquitous; FBbt:00005662,embryonic central brain; FBbt:00001102,ventral nerve cord	FALSE	FBgn0032236	751	dorsal prothoracic pharyngeal muscle,embryonic midgut,embryonic midgut chamber,embryonic/larval visceral muscle,strong ubiquitous	TRUE	FALSE	NA	NA	NA	NA	NA	NA	0	0	0	0	0	0	0	0	0	0	0	0	0	1	0	0	0	0	0	0	0	0	0	0	0	1
chr2L:10413740-10414055	FALSE	non-DA	-0.114049948274783	1	proximal	TRUE	MesoCRM-5842	TRUE	muscle_others	FALSE	.	NA	FBgn0032242	278	embryonic brain,gonad,ubiquitous,ventral nerve cord	FALSE	FALSE	NA	NA	NA	NA	NA	NA	0	0	0	0	0	0	0	0	0	0	0	0	0	0	0	0	0	1	1	0	0	0	0	0	0	1
chr2L:10430783-10431116	FALSE	non-DA	-0.032142912399884	1	proximal	TRUE	MesoCRM-5843	TRUE	muscle_others	FALSE	.	NA	FBgn0032248	0	dorsal/lateral sensory complexes,faint ubiquitous,sensory nervous system primordium,sensory system head,ubiquitous,ventral sensory complex primordium	FALSE	FALSE	NA	NA	NA	NA	NA	NA	1	0	0	0	0	0	0	1	0	0	0	0	0	0	0	0	0	1	1	1	1	0	0	0	0	0
chr2L:10467072-10467630	FALSE	non-DA	0.0873184525491082	1	distal	TRUE	MesoCRM-5845	TRUE	muscle_specific	FALSE	.	NA	FBgn0027611	4601	embryonic midgut,yolk nuclei	FALSE	TRUE	NA	NA	NA	0.583749996033	NA	0.583749996033	0	0	0	0	1	0	0	0	0	1	0	0	0	0	0	0	0	0	0	0	0	0	0	0	0	0
chr2L:10506595-10506997	FALSE	non-DA	-0.106832637434732	1	proximal	TRUE	MesoCRM-5852	TRUE	muscle_others	FALSE	.	NA	FBgn0032261	85	dorsal prothoracic pharyngeal muscle,embryonic midgut,embryonic/larval visceral muscle	TRUE	TRUE	NA	NA	1.36750001212	NA	NA	1.36750001212	0	0	0	1	0	0	0	0	0	0	0	0	0	0	0	0	0	1	1	0	0	0	0	0	0	0
chr2L:10553637-10554233	FALSE	non-DA	0.248161600497676	1	distal	TRUE	MesoCRM-5853	TRUE	muscle_others	FALSE	.	NA	FBgn0051721	0	embryonic brain,embryonic central nervous system,embryonic midgut,lateral cord neuron,sensory nervous system primordium,ventral nerve cord,ventral sensory complex primordium	FALSE	FALSE	NA	NA	NA	NA	NA	NA	0	0	0	0	0	0	0	0	0	0	0	0	0	0	0	0	0	0	0	0	0	0	0	0	0	0
chr2L:10608595-10609349	FALSE	non-DA	0.557276037004555	1	distal	TRUE	MesoCRM-5856	TRUE	muscle_others	FALSE	.	NA	FBgn0051721	0	embryonic brain,embryonic central nervous system,embryonic midgut,lateral cord neuron,sensory nervous system primordium,ventral nerve cord,ventral sensory complex primordium	FALSE	TRUE	NA	0.882499993593	NA	NA	NA	0.882499993593	0	0	1	0	0	0	0	0	0	1	0	0	0	0	0	0	0	0	0	0	1	0	1	0	1	1
chr2L:10616613-10616943	FALSE	non-DA	-1.2319791800476	1	distal	TRUE	MesoCRM-5858	TRUE	muscle_others	FALSE	.	NA	FBgn0051721	0	embryonic brain,embryonic central nervous system,embryonic midgut,lateral cord neuron,sensory nervous system primordium,ventral nerve cord,ventral sensory complex primordium	FALSE	TRUE	NA	NA	1.38700000644	NA	NA	1.38700000644	1	0	0	1	0	0	0	0	0	0	0	0	0	0	0	0	0	0	0	0	0	0	0	0	0	0
chr2L:10732247-10732864	FALSE	non-DA	-0.0517852390375095	1	proximal	TRUE	MesoCRM-5862	TRUE	muscle_others	FALSE	.	NA	FBgn0032293	0	faint ubiquitous	FALSE	TRUE	NA	NA	1.34000000182	NA	NA	1.34000000182	0	0	0	1	0	0	0	0	0	0	0	0	0	0	0	0	0	1	1	0	0	0	0	0	0	0
chr2L:10751771-10752499	FALSE	non-DA	-0.0740292631823367	1	proximal	TRUE	MesoCRM-5863	TRUE	muscle_others	FALSE	.	NA	FBgn0032297	0	dorsal/lateral sensory complexes,embryonic brain,embryonic central brain neuron,embryonic central nervous system,embryonic foregut,embryonic foregut sensory structure,embryonic hindgut,embryonic/larval posterior spiracle,embryonic/larval somatic muscle,embryonic/larval visceral muscle,longitudinal visceral muscle fibers,ring gland,sensory system head,ventral sensory complex primordium,visceral mu…	TRUE	TRUE	NA	NA	1.49150000513	1.12399999462	NA	1.307749999875	1	0	0	1	1	0	1	1	1	1	0	1	0	1	1	0	0	0	0	0	1	0	0	0	0	0
chr2L:10756071-10756459	FALSE	non-DA	0.016894408512079	1	proximal	TRUE	MesoCRM-5864	TRUE	muscle_others	FALSE	.	NA	FBgn0032297	0	dorsal/lateral sensory complexes,embryonic brain,embryonic central brain neuron,embryonic central nervous system,embryonic foregut,embryonic foregut sensory structure,embryonic hindgut,embryonic/larval posterior spiracle,embryonic/larval somatic muscle,embryonic/larval visceral muscle,longitudinal visceral muscle fibers,ring gland,sensory system head,ventral sensory complex primordium,visceral mu…	TRUE	FALSE	NA	NA	NA	NA	NA	NA	0	0	0	0	0	0	0	0	0	1	0	0	0	0	0	0	0	0	0	0	0	0	0	0	0	0
chr2L:10850701-10851015	FALSE	non-DA	-0.195707612952653	1	proximal	TRUE	MesoCRM-5866	TRUE	muscle_others	FALSE	.	NA	FBgn0004363	0	embryonic brain,embryonic foregut,embryonic midgut,embryonic/larval muscle system,embryonic/larval visceral muscle,ventral nerve cord	TRUE	TRUE	NA	NA	NA	NA	1.27999999374	1.27999999374	0	0	0	0	0	1	0	0	0	0	0	0	0	0	0	0	0	1	1	0	0	0	0	0	0	0
chr2L:10969802-10970592	FALSE	non-DA	-0.15762428402255	1	proximal	TRUE	MesoCRM-5867	TRUE	muscle_others	FALSE	.	NA	FBgn0053129	0	embryonic dorsal epidermis,embryonic epipharynx,embryonic foregut,embryonic head epidermis,embryonic hindgut,embryonic hypopharynx,embryonic salivary gland,embryonic ventral epidermis,embryonic/larval tracheal system,ubiquitous	FALSE	FALSE	NA	NA	NA	NA	NA	NA	0	0	0	0	0	0	0	1	0	0	0	0	0	0	0	0	0	1	1	1	1	0	0	0	0	0
chr2L:11045130-11045813	FALSE	non-DA	-0.614482302421706	1	distal	TRUE	MesoCRM-5870	TRUE	muscle_others	FALSE	.	NA	FBgn0032336	30353	embryonic brain,embryonic central brain neuron,embryonic midgut,embryonic midgut chamber	FALSE	TRUE	NA	NA	NA	0.817368423076	NA	0.817368423076	0	0	0	0	1	0	0	0	0	0	0	0	0	0	0	0	0	0	0	0	0	0	0	0	0	0
chr2L:11061225-11061585	FALSE	non-DA	-0.198850787847967	1	distal	TRUE	MesoCRM-5871	TRUE	muscle_others	FALSE	.	NA	FBgn0032336	14581	embryonic brain,embryonic central brain neuron,embryonic midgut,embryonic midgut chamber	FALSE	TRUE	NA	NA	NA	0.881111120184	1.57931936973	1.230215244957	0	0	0	0	1	1	0	0	0	0	0	0	0	0	0	0	0	0	0	0	0	0	0	0	0	0
chr2L:11167825-11168353	FALSE	non-DA	-0.121299573529305	1	proximal	TRUE	MesoCRM-5874	TRUE	muscle_others	TRUE	FBbt:00001102,ventral nerve cord; FBbt:00005662,embryonic central brain	FALSE	FBgn0040211	29261	dorsal imaginal precursor,embryonic dorsal epidermis,embryonic ventral epidermis	FALSE	TRUE	NA	NA	NA	1.26999998518	1.33147840012	1.30073919265	0	0	0	0	1	1	0	0	0	0	0	0	0	0	0	0	0	0	0	0	0	0	0	0	0	0
chr2L:11168650-11169075	FALSE	non-DA	-0.0748383711449003	1	distal	TRUE	MesoCRM-5876	TRUE	muscle_others	TRUE	FBbt:00001102,ventral nerve cord; FBbt:00005662,embryonic central brain	FALSE	FBgn0040211	30086	dorsal imaginal precursor,embryonic dorsal epidermis,embryonic ventral epidermis	FALSE	FALSE	NA	NA	NA	NA	NA	NA	0	0	0	0	0	0	0	0	0	1	0	0	0	0	0	0	0	0	0	0	0	0	0	0	0	0
chr2L:11188565-11189119	FALSE	non-DA	-0.0857201176622393	1	distal	TRUE	MesoCRM-5877	TRUE	muscle_others	FALSE	.	NA	FBgn0040211	50001	dorsal imaginal precursor,embryonic dorsal epidermis,embryonic ventral epidermis	FALSE	TRUE	NA	NA	1.14999998808	1.84999999789	2.41279841481	1.80426613359333	0	0	0	1	1	1	0	0	0	0	0	0	0	0	0	0	0	0	0	1	1	0	0	0	0	0
chr2L:11209178-11209671	FALSE	non-DA	-0.236461205501869	1	distal	TRUE	MesoCRM-5878	TRUE	muscle_specific	FALSE	.	NA	FBgn0040211	70614	dorsal imaginal precursor,embryonic dorsal epidermis,embryonic ventral epidermis	FALSE	TRUE	NA	NA	NA	1.11923077015	1.61824149216	1.368736131155	0	0	0	0	1	1	0	0	0	0	0	0	0	0	0	0	0	0	0	0	0	0	0	0	0	0
chr2L:11210313-11210746	FALSE	non-DA	0.0834465869382788	1	proximal	TRUE	MesoCRM-5879	TRUE	muscle_others	FALSE	.	NA	FBgn0032358	69553	embryonic brain,ventral nerve cord	FALSE	FALSE	NA	NA	NA	NA	NA	NA	0	0	0	0	0	0	0	0	0	1	0	0	0	0	0	0	0	0	1	0	0	0	0	0	0	0
chr2L:11226547-11227098	FALSE	non-DA	-0.205154819572378	1	distal	TRUE	MesoCRM-5880	TRUE	muscle_others	FALSE	.	NA	FBgn0032358	53201	embryonic brain,ventral nerve cord	FALSE	TRUE	NA	NA	0.902142862124	1.54071430223	NA	1.221428582177	0	0	0	1	1	0	0	0	0	0	0	0	0	0	1	0	0	0	0	0	0	0	0	0	0	0
chr2L:11228078-11228453	FALSE	non-DA	0.349894833652868	1	distal	TRUE	MesoCRM-5881	TRUE	muscle_specific	FALSE	.	NA	FBgn0032358	51846	embryonic brain,ventral nerve cord	FALSE	TRUE	NA	NA	1.1266666717	1.3455555439	NA	1.2361111078	0	0	0	1	1	0	0	0	0	0	0	0	0	0	1	0	0	0	0	0	0	0	0	0	0	0
chr2L:11268895-11269241	FALSE	non-DA	0.0322455685293459	1	proximal	TRUE	MesoCRM-5882	TRUE	muscle_others	FALSE	.	NA	FBgn0032358	11058	embryonic brain,ventral nerve cord	FALSE	TRUE	NA	NA	1.67777778043	NA	NA	1.67777778043	1	0	0	1	0	0	0	1	0	0	0	0	0	0	0	0	0	1	0	0	0	0	0	0	0	0
chr2L:11269380-11269922	FALSE	non-DA	-0.402277139442026	1	proximal	TRUE	MesoCRM-5883	TRUE	muscle_others	FALSE	.	NA	FBgn0032358	10377	embryonic brain,ventral nerve cord	FALSE	TRUE	NA	NA	NA	NA	1.11074785901	1.11074785901	0	0	0	0	0	1	0	0	0	0	0	1	0	0	0	0	0	0	1	0	0	0	0	0	0	0
chr2L:11272404-11272704	TRUE	loss	-1.76188837207742	5.97425901115381e-05	distal	TRUE	MesoCRM-5884	TRUE	muscle_specific	FALSE	.	NA	FBgn0032358	7595	embryonic brain,ventral nerve cord	FALSE	TRUE	NA	NA	1.21124999225	2.07249997556	2.63875001669	1.9741666615	1	0	0	1	1	1	0	0	0	1	0	0	0	0	0	0	0	0	0	0	0	0	0	0	0	0
chr2L:11344859-11345344	FALSE	non-DA	0.0467133046679429	1	distal	TRUE	MesoCRM-5885	TRUE	muscle_others	FALSE	.	NA	FBgn0000287	13530	embryonic brain,embryonic central brain glia,embryonic central brain neuron,embryonic central nervous system,embryonic dorsal epidermis,embryonic/larval dorsal trunk,embryonic/larval oenocyte,embryonic/larval posterior spiracle,embryonic/larval visceral branch,lateral cord glia,lateral cord neuron,ventral nerve cord	TRUE	TRUE	NA	NA	NA	1.339166676	1.49772026044	1.41844346822	0	0	0	0	1	1	1	0	0	0	0	0	0	0	0	0	0	0	0	0	0	0	0	0	0	0
chr2L:11347140-11347474	FALSE	non-DA	-0.389046926924602	1	distal	TRUE	MesoCRM-5886	TRUE	muscle_others	FALSE	.	NA	FBgn0000287	11400	embryonic brain,embryonic central brain glia,embryonic central brain neuron,embryonic central nervous system,embryonic dorsal epidermis,embryonic/larval dorsal trunk,embryonic/larval oenocyte,embryonic/larval posterior spiracle,embryonic/larval visceral branch,lateral cord glia,lateral cord neuron,ventral nerve cord	TRUE	TRUE	NA	1.49555554655	1.95111110475	NA	1.58764060214	1.67810241781333	0	0	1	1	0	1	0	0	0	0	0	0	0	1	0	0	0	0	0	0	0	0	0	0	0	0
chr2L:11376552-11377163	FALSE	non-DA	0.262379260855182	1	distal	TRUE	MesoCRM-5888	TRUE	muscle_others	FALSE	.	NA	FBgn0000287	2917	embryonic brain,embryonic central brain glia,embryonic central brain neuron,embryonic central nervous system,embryonic dorsal epidermis,embryonic/larval dorsal trunk,embryonic/larval oenocyte,embryonic/larval posterior spiracle,embryonic/larval visceral branch,lateral cord glia,lateral cord neuron,ventral nerve cord	TRUE	TRUE	NA	NA	NA	0.984705873162	NA	0.984705873162	0	0	0	0	1	0	0	0	0	0	0	0	0	0	0	0	0	0	0	0	0	0	0	0	0	0
chr2L:11445547-11446070	FALSE	non-DA	0.0948535625652944	1	proximal	TRUE	MesoCRM-5893	TRUE	muscle_others	FALSE	.	NA	FBgn0003313	38638	adult eye primordium,atrium,clypeolabrum,embryonic dorsal epidermis,embryonic head epidermis,embryonic ventral epidermis,embryonic/larval tracheal system,head epidermis dorsal	FALSE	FALSE	NA	NA	NA	NA	NA	NA	0	0	0	0	0	0	1	0	0	0	0	1	0	0	1	0	1	0	0	0	0	0	1	0	0	0
chr2L:11447631-11448071	FALSE	non-DA	0.0799772841329114	1	distal	TRUE	MesoCRM-5894	TRUE	muscle_others	FALSE	.	NA	FBgn0003313	36637	adult eye primordium,atrium,clypeolabrum,embryonic dorsal epidermis,embryonic head epidermis,embryonic ventral epidermis,embryonic/larval tracheal system,head epidermis dorsal	FALSE	TRUE	0.97499999404	2.08333333333	1.51166665554	1.30333332221	NA	1.46833332628	0	1	1	1	1	0	1	0	0	0	1	1	0	1	0	1	1	1	1	1	1	0	1	1	0	1
chr2L:11452579-11453487	FALSE	non-DA	-0.255789733194406	1	distal	TRUE	MesoCRM-5896	TRUE	muscle_others	FALSE	.	NA	FBgn0003313	31221	adult eye primordium,atrium,clypeolabrum,embryonic dorsal epidermis,embryonic head epidermis,embryonic ventral epidermis,embryonic/larval tracheal system,head epidermis dorsal	FALSE	FALSE	NA	NA	NA	NA	NA	NA	0	0	0	0	0	0	0	1	1	1	0	0	0	0	0	0	0	0	0	1	1	0	0	0	1	0
chr2L:11458201-11458796	FALSE	non-DA	-0.465094742139677	1	distal	TRUE	MesoCRM-5900	TRUE	muscle_others	FALSE	.	NA	FBgn0003313	25912	adult eye primordium,atrium,clypeolabrum,embryonic dorsal epidermis,embryonic head epidermis,embryonic ventral epidermis,embryonic/larval tracheal system,head epidermis dorsal	FALSE	TRUE	NA	1.26399999186	1.53866665264	1.37333333368	2.00769363484	1.545923403255	1	0	1	1	1	1	1	1	0	0	0	0	0	0	0	0	0	0	0	0	1	0	1	0	0	0
chr2L:11516627-11516957	FALSE	non-DA	0.387607511778459	1	proximal	TRUE	MesoCRM-5902	TRUE	muscle_others	FALSE	.	NA	FBgn0028490	6065	yolk nuclei	FALSE	TRUE	NA	NA	NA	NA	1.45547266957	1.45547266957	0	0	0	0	0	1	0	0	0	0	0	0	0	1	0	0	0	0	0	0	0	0	0	0	0	0
chr2L:11581791-11582159	FALSE	non-DA	-0.363902754269251	1	proximal	TRUE	MesoCRM-5903	TRUE	muscle_others	FALSE	.	NA	FBgn0028490	53587	yolk nuclei	FALSE	TRUE	NA	NA	NA	NA	1.12747582618	1.12747582618	0	0	0	0	0	1	0	0	0	0	0	0	0	0	0	0	0	0	0	0	0	0	0	0	0	0
chr2L:11607023-11607478	FALSE	non-DA	-0.537548903737314	1	distal	TRUE	MesoCRM-5905	TRUE	muscle_specific	FALSE	.	NA	FBgn0028490	78819	yolk nuclei	FALSE	TRUE	NA	NA	NA	1.22076922197	1.87093773221	1.54585347709	0	0	0	0	1	1	0	0	0	0	0	0	0	0	0	0	0	0	0	0	0	0	0	0	0	0
chr2L:11806691-11807214	FALSE	non-DA	0.0955109366300331	1	distal	TRUE	MesoCRM-5906	TRUE	muscle_others	TRUE	FBbt:0000607,ubiquitous; FBbt:00005662,embryonic central brain; FBbt:00001102,ventral nerve cord	FALSE	FBgn0020309	0	embryonic brain,embryonic midgut,ubiquitous,ventral nerve cord	FALSE	TRUE	NA	NA	1.49000000102	1.87500000851	1.97442918415	1.77980973122667	0	0	0	1	1	1	0	0	0	0	1	1	0	0	1	0	0	0	0	0	0	0	0	0	0	0
chr2L:11808758-11809070	FALSE	non-DA	0.352690278951648	1	proximal	TRUE	MesoCRM-5907	TRUE	muscle_others	TRUE	FBbt:0000607,ubiquitous; FBbt:00005662,embryonic central brain; FBbt:00001102,ventral nerve cord	FALSE	FBgn0020309	0	embryonic brain,embryonic midgut,ubiquitous,ventral nerve cord	FALSE	TRUE	NA	NA	1.06999999574	NA	NA	1.06999999574	0	0	0	1	0	0	0	0	0	0	0	0	0	1	0	0	0	0	0	0	0	0	0	0	0	0
chr2L:12002964-12003405	FALSE	non-DA	-0.250395466835843	1	distal	TRUE	MesoCRM-5910	TRUE	muscle_others	FALSE	.	NA	FBgn0032394	699	embryonic dorsal epidermis,embryonic esophagus,embryonic foregut,embryonic head epidermis,embryonic hindgut,embryonic hypopharynx,embryonic proventriculus,embryonic ventral epidermis,embryonic/larval tracheal system	FALSE	FALSE	NA	NA	NA	NA	NA	NA	0	0	0	0	0	0	0	0	0	0	1	1	0	0	0	0	0	0	0	0	0	0	0	0	0	0
chr2L:12003621-12003928	FALSE	non-DA	0.0557792520536378	1	distal	TRUE	MesoCRM-5911	TRUE	muscle_others	FALSE	.	NA	FBgn0032394	1356	embryonic dorsal epidermis,embryonic esophagus,embryonic foregut,embryonic head epidermis,embryonic hindgut,embryonic hypopharynx,embryonic proventriculus,embryonic ventral epidermis,embryonic/larval tracheal system	FALSE	TRUE	NA	1.59875002503	1.37250000238	0.863749999553	1.47000000626	1.32625000830575	0	0	1	1	1	1	0	0	0	0	0	0	0	1	0	1	1	1	0	0	0	0	0	0	0	0
chr2L:12003971-12004459	FALSE	non-DA	0.313047373040043	1	distal	TRUE	MesoCRM-5912	TRUE	muscle_others	FALSE	.	NA	FBgn0032394	1706	embryonic dorsal epidermis,embryonic esophagus,embryonic foregut,embryonic head epidermis,embryonic hindgut,embryonic hypopharynx,embryonic proventriculus,embryonic ventral epidermis,embryonic/larval tracheal system	FALSE	TRUE	NA	NA	NA	0.624285705388	1.39229078755	1.008288246469	0	0	0	0	1	1	0	0	1	0	1	1	1	1	0	0	1	0	1	1	1	0	0	0	0	0
chr2L:12006391-12006718	FALSE	non-DA	-0.0850215733299207	1	distal	TRUE	MesoCRM-5914	FALSE	not_DHS	FALSE	.	NA	FBgn0032394	4126	embryonic dorsal epidermis,embryonic esophagus,embryonic foregut,embryonic head epidermis,embryonic hindgut,embryonic hypopharynx,embryonic proventriculus,embryonic ventral epidermis,embryonic/larval tracheal system	FALSE	TRUE	NA	NA	NA	0.675555557013	NA	0.675555557013	0	0	0	0	1	0	0	0	0	0	0	0	0	0	0	0	0	0	0	0	0	0	0	0	0	0
chr2L:12006849-12007187	FALSE	non-DA	-0.0147162236410949	1	distal	TRUE	MesoCRM-5915	TRUE	muscle_others	FALSE	.	NA	FBgn0032394	4584	embryonic dorsal epidermis,embryonic esophagus,embryonic foregut,embryonic head epidermis,embryonic hindgut,embryonic hypopharynx,embryonic proventriculus,embryonic ventral epidermis,embryonic/larval tracheal system	FALSE	TRUE	NA	NA	1.87571430206	1.17571428844	NA	1.52571429525	0	0	0	1	1	0	0	1	0	0	0	0	1	1	0	0	0	0	0	1	1	0	0	0	0	1
chr2L:12007268-12007715	FALSE	non-DA	0.03330376601021	1	proximal	TRUE	MesoCRM-5915	TRUE	muscle_others	FALSE	.	NA	FBgn0032394	5003	embryonic dorsal epidermis,embryonic esophagus,embryonic foregut,embryonic head epidermis,embryonic hindgut,embryonic hypopharynx,embryonic proventriculus,embryonic ventral epidermis,embryonic/larval tracheal system	FALSE	TRUE	NA	1.60749999682	1.94833332797	1.01000000226	NA	1.52194444235	0	0	1	1	1	0	0	0	0	0	1	0	0	0	0	1	1	0	0	0	1	0	0	0	0	1
chr2L:12010252-12010643	FALSE	non-DA	-0.0962425379212837	1	distal	TRUE	MesoCRM-5918	TRUE	muscle_others	FALSE	.	NA	FBgn0032394	7987	embryonic dorsal epidermis,embryonic esophagus,embryonic foregut,embryonic head epidermis,embryonic hindgut,embryonic hypopharynx,embryonic proventriculus,embryonic ventral epidermis,embryonic/larval tracheal system	FALSE	TRUE	0.728181809187	NA	2.23181818832	NA	NA	1.4799999987535	0	1	0	1	0	0	1	0	0	0	1	0	1	1	1	1	1	1	1	1	1	0	0	1	1	1
chr2L:12011327-12011650	FALSE	non-DA	0.146800027976136	1	distal	TRUE	MesoCRM-5919	TRUE	muscle_others	FALSE	.	NA	FBgn0032394	9062	embryonic dorsal epidermis,embryonic esophagus,embryonic foregut,embryonic head epidermis,embryonic hindgut,embryonic hypopharynx,embryonic proventriculus,embryonic ventral epidermis,embryonic/larval tracheal system	FALSE	FALSE	NA	NA	NA	NA	NA	NA	0	0	0	0	0	0	0	0	0	0	0	0	0	0	0	0	0	0	0	0	0	0	0	0	1	1
chr2L:12011889-12012383	FALSE	non-DA	0.000450339427882085	1	distal	TRUE	MesoCRM-5919	TRUE	muscle_others	FALSE	.	NA	FBgn0032394	9624	embryonic dorsal epidermis,embryonic esophagus,embryonic foregut,embryonic head epidermis,embryonic hindgut,embryonic hypopharynx,embryonic proventriculus,embryonic ventral epidermis,embryonic/larval tracheal system	FALSE	TRUE	NA	1.53307690987	1.57076922288	0.995384606031	1.59335079967	1.42314538461275	0	0	1	1	1	1	1	1	0	1	1	1	1	1	0	1	1	0	1	1	1	1	1	1	0	0
chr2L:12040559-12040887	FALSE	non-DA	-0.101368983629872	1	proximal	TRUE	MesoCRM-5921	TRUE	muscle_others	FALSE	.	NA	FBgn0032398	0	dorsal prothoracic pharyngeal muscle,embryonic brain,embryonic midgut,embryonic/larval muscle system,ubiquitous,ventral nerve cord	TRUE	FALSE	NA	NA	NA	NA	NA	NA	0	0	0	0	0	0	0	0	0	0	0	0	0	0	0	0	0	1	1	0	0	0	0	0	0	1
chr2L:12044647-12044964	FALSE	non-DA	0.0133796852536889	1	proximal	TRUE	MesoCRM-5922	TRUE	muscle_others	FALSE	.	NA	FBgn0032398	3959	dorsal prothoracic pharyngeal muscle,embryonic brain,embryonic midgut,embryonic/larval muscle system,ubiquitous,ventral nerve cord	TRUE	TRUE	NA	NA	NA	1.57749998569	2.12999999523	1.85374999046	1	0	0	0	1	1	0	0	0	0	0	0	0	0	0	0	0	0	0	0	0	0	0	0	0	0
chr2L:12055819-12056457	FALSE	non-DA	0.177821144485474	1	proximal	TRUE	MesoCRM-5924	TRUE	muscle_others	FALSE	.	NA	FBgn0085193	0	embryonic midgut	FALSE	FALSE	NA	NA	NA	NA	NA	NA	0	0	0	0	0	0	0	0	0	0	0	1	0	0	1	0	0	1	1	0	0	0	0	1	0	0
chr2L:12103562-12104062	FALSE	non-DA	0.312792827421495	1	proximal	TRUE	MesoCRM-5927	TRUE	muscle_others	FALSE	.	NA	FBgn0027081	0	embryonic hindgut,embryonic midgut,embryonic proventriculus,embryonic salivary gland,embryonic salivary gland body,embryonic salivary gland duct,embryonic/larval muscle system,embryonic/larval somatic muscle,embryonic/larval visceral muscle,ubiquitous	TRUE	FALSE	NA	NA	NA	NA	NA	NA	0	0	0	0	0	0	0	0	0	0	0	0	0	0	0	0	1	1	1	0	0	0	0	0	0	0
chr2L:12366022-12366440	FALSE	non-DA	0.124618054713556	1	distal	TRUE	MesoCRM-5930	TRUE	muscle_others	FALSE	.	NA	FBgn0043841	36831	embryonic brain,embryonic central brain,embryonic central brain glia,embryonic central nervous system,embryonic/larval oenocyte,embryonic/larval posterior spiracle,embryonic/larval tracheal system,lateral cord glia,ventral midline,ventral midline glia,ventral midline neuron,ventral nerve cord	FALSE	FALSE	NA	NA	NA	NA	NA	NA	0	0	0	0	0	0	0	1	0	0	0	1	0	0	0	0	0	0	0	0	1	0	0	1	0	0
chr2L:12424277-12424946	FALSE	non-DA	-0.447181149006911	1	proximal	TRUE	MesoCRM-5931	TRUE	muscle_others	FALSE	.	NA	FBgn0043841	839	embryonic brain,embryonic central brain,embryonic central brain glia,embryonic central nervous system,embryonic/larval oenocyte,embryonic/larval posterior spiracle,embryonic/larval tracheal system,lateral cord glia,ventral midline,ventral midline glia,ventral midline neuron,ventral nerve cord	FALSE	TRUE	NA	NA	1.24166666178	1.27444443169	2.31748783132	1.61119964159667	0	0	0	1	1	1	0	0	0	0	0	0	0	0	0	0	0	0	1	0	0	0	0	0	0	0
chr2L:12435407-12435944	FALSE	non-DA	0.00919266284884657	1	distal	TRUE	MesoCRM-5932	TRUE	muscle_others	FALSE	.	NA	FBgn0020443	0	atrium,embryonic epipharynx,embryonic foregut,embryonic hindgut,embryonic hypopharynx,embryonic midgut,embryonic salivary gland,embryonic/larval muscle system,ubiquitous	TRUE	FALSE	NA	NA	NA	NA	NA	NA	0	0	0	0	0	0	0	0	0	0	0	0	0	1	1	0	1	1	0	1	1	0	0	0	1	0
chr2L:12457173-12457704	FALSE	non-DA	0.394877693864983	1	distal	TRUE	MesoCRM-5934	TRUE	muscle_others	FALSE	.	NA	FBgn0032435	5127	atrium,embryonic Malpighian tubule,embryonic epipharynx,embryonic head epidermis,embryonic hypopharynx,embryonic midgut,embryonic proventriculus,embryonic proventriculus inner layer,embryonic proventriculus intermediate layer,embryonic proventriculus outer layer,embryonic ventral epidermis,gonad,gonadal sheath	FALSE	FALSE	NA	NA	NA	NA	NA	NA	0	0	0	0	0	0	0	0	0	1	0	0	0	0	0	0	0	0	0	0	0	0	0	0	0	0
chr2L:12482972-12483283	FALSE	non-DA	0.00943054953777978	1	distal	TRUE	MesoCRM-5938	TRUE	muscle_others	FALSE	.	NA	FBgn0262353	24657	embryonic midgut,embryonic midgut chamber	FALSE	TRUE	NA	NA	1.8287499994	1.27499999106	NA	1.55187499523	0	0	0	1	1	0	0	0	0	0	0	1	0	0	0	0	0	0	0	0	1	0	0	0	0	0
chr2L:12484174-12484608	FALSE	non-DA	0.371292602447422	1	distal	TRUE	MesoCRM-5939	TRUE	muscle_others	FALSE	.	NA	FBgn0262353	23332	embryonic midgut,embryonic midgut chamber	FALSE	TRUE	NA	NA	NA	0.79166666915	NA	0.79166666915	0	0	0	0	1	0	0	1	1	1	0	0	0	0	0	0	0	0	0	0	1	0	0	0	0	0
chr2L:12529700-12530071	FALSE	non-DA	-0.0171924193880537	1	distal	TRUE	MesoCRM-5945	TRUE	muscle_others	TRUE	FBbt:00001882,embryonic/larval midgut; FBbt:0000607,ubiquitous; FBbt:00005380,pharynx; FBbt:0000632,embryonic lateral epidermis	FALSE	FBgn0262353	21197	embryonic midgut,embryonic midgut chamber	FALSE	TRUE	NA	1.52600001171	1.60499999672	0.949999988079	NA	1.36033333216967	1	0	1	1	1	0	0	0	0	0	0	1	0	0	0	0	1	0	1	1	1	0	0	0	0	0
chr2L:12546197-12546500	FALSE	non-DA	-0.322060159492525	1	proximal	TRUE	MesoCRM-5949	TRUE	muscle_others	TRUE	FBbt:00001102,ventral nerve cord; FBbt:00005662,embryonic central brain	FALSE	FBgn0262353	37694	embryonic midgut,embryonic midgut chamber	FALSE	TRUE	NA	NA	0.66125000082	NA	NA	0.66125000082	0	0	0	1	0	0	0	0	0	0	0	0	0	1	0	0	0	0	0	0	0	0	0	0	0	0
chr2L:12546542-12546878	FALSE	non-DA	-0.443363404734452	1	proximal	TRUE	MesoCRM-5949	TRUE	muscle_others	TRUE	FBbt:00001102,ventral nerve cord; FBbt:00005662,embryonic central brain	FALSE	FBgn0262353	38039	embryonic midgut,embryonic midgut chamber	FALSE	TRUE	NA	NA	0.979999985546	NA	NA	0.979999985546	0	0	0	1	0	0	0	0	0	0	1	0	0	0	0	0	0	1	1	0	0	0	0	0	0	0
chr2L:12586833-12587328	FALSE	non-DA	0.331296969197558	1	distal	TRUE	MesoCRM-5951	TRUE	muscle_others	FALSE	.	NA	FBgn0004394	69838	dorsal/lateral sensory complexes,embryonic brain,embryonic central nervous system,embryonic foregut sensory structure,embryonic midgut,embryonic proventriculus,sensory nervous system primordium,sensory system head,ventral nerve cord,ventral sensory complex primordium	FALSE	TRUE	NA	NA	NA	1.08571427848	NA	1.08571427848	0	0	0	0	1	0	0	0	0	0	0	0	0	0	0	0	0	0	0	0	0	0	0	0	0	0
chr2L:12617893-12618307	FALSE	non-DA	-0.0370144633432323	1	proximal	TRUE	MesoCRM-5953	TRUE	muscle_others	FALSE	.	NA	FBgn0004394	38859	dorsal/lateral sensory complexes,embryonic brain,embryonic central nervous system,embryonic foregut sensory structure,embryonic midgut,embryonic proventriculus,sensory nervous system primordium,sensory system head,ventral nerve cord,ventral sensory complex primordium	FALSE	TRUE	NA	NA	1.58750000596	1.8224999706	1.90958244722	1.77319414126	0	0	0	1	1	1	0	0	0	0	0	0	0	0	0	0	0	0	0	0	0	0	0	0	0	0
chr2L:12678312-12678645	FALSE	non-DA	0.109280078065204	1	proximal	TRUE	MesoCRM-5959	TRUE	muscle_others	TRUE	FBbt:0000607,ubiquitous	FALSE	FBgn0004394	0	dorsal/lateral sensory complexes,embryonic brain,embryonic central nervous system,embryonic foregut sensory structure,embryonic midgut,embryonic proventriculus,sensory nervous system primordium,sensory system head,ventral nerve cord,ventral sensory complex primordium	FALSE	TRUE	NA	1.52444442113	1.65777777301	NA	NA	1.59111109707	0	0	1	1	0	0	0	0	0	0	0	1	0	1	0	0	0	1	0	0	1	0	0	0	1	0
chr2L:13060116-13060615	FALSE	non-DA	-0.112538431109442	1	proximal	TRUE	MesoCRM-5965	TRUE	muscle_others	FALSE	.	NA	FBgn0028965	38805	ubiquitous	FALSE	TRUE	NA	NA	NA	0.849999998625	NA	0.849999998625	0	0	0	0	1	0	0	0	0	0	0	0	0	0	0	0	0	0	0	0	0	0	0	0	0	0
chr2L:13203606-13204076	FALSE	non-DA	-0.281875178378836	1	proximal	TRUE	MesoCRM-5967	TRUE	muscle_others	FALSE	.	NA	FBgn0032482	0	amnioserosa,embryonic/larval dorsal vessel,embryonic/larval fat body,faint ubiquitous	TRUE	TRUE	NA	NA	NA	NA	1.49808350605	1.49808350605	0	0	0	0	0	1	0	1	0	0	0	0	0	0	0	0	0	1	1	1	1	0	0	0	0	0
chr2L:13205269-13205590	FALSE	non-DA	0.337808836393672	1	distal	TRUE	MesoCRM-5968	TRUE	muscle_others	FALSE	.	NA	FBgn0032482	0	amnioserosa,embryonic/larval dorsal vessel,embryonic/larval fat body,faint ubiquitous	TRUE	TRUE	NA	1.14666665759	NA	NA	1.28483378662	1.215750222105	0	0	1	0	0	1	1	1	0	0	0	0	0	1	0	0	0	0	0	0	1	0	0	0	0	1
chr2L:13215640-13215954	FALSE	non-DA	0.199894076322127	1	proximal	TRUE	MesoCRM-5970	TRUE	muscle_others	FALSE	.	NA	FBgn0032485	337	embryonic/larval muscle system,embryonic/larval somatic muscle	TRUE	TRUE	NA	0.981428567852	NA	0.521428576538	NA	0.751428572195	0	0	1	0	1	0	0	0	0	0	0	0	1	1	0	0	0	0	1	0	0	0	0	0	1	1
chr2L:13219512-13220102	FALSE	non-DA	0.246184623918735	1	proximal	TRUE	MesoCRM-5971	TRUE	muscle_others	FALSE	.	NA	FBgn0032485	0	embryonic/larval muscle system,embryonic/larval somatic muscle	TRUE	TRUE	NA	NA	1.34000001152	NA	NA	1.34000001152	0	0	0	1	0	0	0	0	0	0	1	0	0	0	0	0	1	1	1	0	1	0	0	0	0	0
chr2L:13244346-13245164	FALSE	non-DA	0.134677338783366	1	proximal	TRUE	MesoCRM-5979	TRUE	muscle_others	FALSE	.	NA	FBgn0032495	1069	embryonic hindgut,embryonic large intestine,embryonic salivary gland common duct,embryonic/larval dorsal branch,embryonic/larval dorsal trunk,embryonic/larval posterior spiracle,embryonic/larval tracheal system	FALSE	TRUE	NA	NA	NA	0.465652176381	0.854151705051	0.659901940716	0	0	0	0	1	1	0	0	0	0	0	0	1	0	0	0	1	1	1	0	0	0	1	0	1	1
chr2L:13365990-13366340	FALSE	non-DA	-0.167241807994209	1	proximal	TRUE	MesoCRM-5983	TRUE	muscle_others	FALSE	.	NA	FBgn0032509	108	ubiquitous	FALSE	FALSE	NA	NA	NA	NA	NA	NA	0	0	0	0	0	0	0	0	0	0	0	0	0	0	0	0	0	1	1	0	0	0	0	0	0	1
chr2L:13445501-13445852	FALSE	non-DA	-0.30009471335701	1	proximal	TRUE	MesoCRM-5984	TRUE	muscle_others	FALSE	.	NA	FBgn0032524	0	embryonic brain,embryonic midgut,ventral nerve cord	FALSE	TRUE	NA	2.08899999857	2.11099998951	1.35000000075	2.22899075617	1.94474768625	0	0	1	1	1	1	0	1	0	0	0	0	0	0	0	0	0	1	1	0	0	0	0	0	0	0
chr2L:13549111-13549451	FALSE	non-DA	0.010684879444212	1	proximal	TRUE	MesoCRM-5987	TRUE	muscle_others	FALSE	.	NA	FBgn0028546	89997	embryonic/larval muscle system,embryonic/larval somatic muscle,ring gland	TRUE	FALSE	NA	NA	NA	NA	NA	NA	0	0	0	0	0	0	0	0	0	0	1	0	1	1	0	0	0	0	0	0	0	0	0	0	0	1
chr2L:13549941-13550346	FALSE	non-DA	-0.133219259975139	1	proximal	TRUE	MesoCRM-5988	TRUE	muscle_others	FALSE	.	NA	FBgn0028546	89102	embryonic/larval muscle system,embryonic/larval somatic muscle,ring gland	TRUE	TRUE	NA	NA	1.38454545763	0.439090908251	NA	0.9118181829405	0	0	0	1	1	0	0	0	0	0	0	0	0	0	1	0	0	0	0	0	0	0	0	0	0	1
chr2L:13570097-13571089	TRUE	gain	2.29395289056183	1.57744735200215e-19	distal	TRUE	MesoCRM-5990	TRUE	muscle_others	FALSE	.	NA	FBgn0028546	68359	embryonic/larval muscle system,embryonic/larval somatic muscle,ring gland	TRUE	FALSE	NA	NA	NA	NA	NA	NA	0	0	0	0	0	0	0	0	0	0	0	0	0	0	0	0	0	0	0	0	0	0	0	0	0	1
chr2L:13780477-13780789	FALSE	non-DA	0.180520859773769	1	proximal	TRUE	MesoCRM-5993	TRUE	muscle_others	FALSE	.	NA	FBgn0024846	0	dorsal prothoracic pharyngeal muscle,embryonic gastric caecum,embryonic hindgut,embryonic midgut,embryonic midgut chamber,embryonic/larval muscle system,embryonic/larval visceral muscle,faint ubiquitous	TRUE	TRUE	NA	NA	1.437142866	NA	NA	1.437142866	0	0	0	1	0	0	0	0	0	0	0	0	0	0	0	0	0	1	1	0	0	0	0	0	0	0
chr2L:13904019-13904914	FALSE	non-DA	0.156888679628428	1	proximal	TRUE	MesoCRM-6004	TRUE	muscle_others	FALSE	.	NA	FBgn0019890	0	embryonic brain,embryonic central nervous system,faint ubiquitous,ventral nerve cord	FALSE	FALSE	NA	NA	NA	NA	NA	NA	0	0	0	0	0	0	0	0	0	0	0	0	0	0	0	0	0	1	1	1	1	0	0	0	1	0
chr2L:14021535-14021946	FALSE	non-DA	0.58958022780431	1	proximal	TRUE	MesoCRM-6006	TRUE	muscle_others	FALSE	.	NA	FBgn0027348	2208	embryonic/larval fat body	FALSE	TRUE	NA	NA	NA	NA	1.06545834299	1.06545834299	0	0	0	0	0	1	0	0	0	0	0	0	0	1	0	0	0	0	0	0	0	0	0	0	0	0
chr2L:14023834-14024692	FALSE	non-DA	0.0974888071605688	1	proximal	TRUE	MesoCRM-6008	TRUE	muscle_others	FALSE	.	NA	FBgn0027348	4507	embryonic/larval fat body	FALSE	FALSE	NA	NA	NA	NA	NA	NA	0	0	0	0	0	0	0	1	1	1	0	0	0	1	0	0	0	0	0	0	1	0	0	0	1	1
chr2L:14234559-14234903	FALSE	non-DA	0.411708027878361	1	proximal	TRUE	MesoCRM-6018	TRUE	muscle_others	FALSE	.	NA	FBgn0016930	434	embryonic central brain neuron,embryonic head epidermis,embryonic/larval fat body,embryonic/larval muscle system,faint ubiquitous,prothoracic gland,sensory system head	TRUE	TRUE	NA	1.74111111297	NA	NA	NA	1.74111111297	0	0	1	0	0	0	0	1	0	0	1	0	0	0	1	0	0	0	1	0	0	0	0	0	0	0
chr2L:14262869-14263225	FALSE	non-DA	0.258901015918407	1	proximal	TRUE	MesoCRM-6026	TRUE	muscle_others	FALSE	.	NA	FBgn0016930	28744	embryonic central brain neuron,embryonic head epidermis,embryonic/larval fat body,embryonic/larval muscle system,faint ubiquitous,prothoracic gland,sensory system head	TRUE	TRUE	NA	NA	1.05100000687	NA	NA	1.05100000687	0	0	0	1	0	0	0	0	0	0	0	0	0	0	0	0	0	0	0	0	0	0	0	0	0	0
chr2L:14300783-14301111	FALSE	non-DA	0.201684292660298	1	distal	TRUE	MesoCRM-6032	TRUE	muscle_others	FALSE	.	NA	FBgn0028916	33048	dorsal prothoracic pharyngeal muscle,embryonic/larval somatic muscle,embryonic/larval visceral muscle	TRUE	TRUE	NA	NA	1.64500000756	NA	NA	1.64500000756	0	0	0	1	0	0	0	0	0	0	0	0	0	0	0	0	0	0	0	0	0	0	0	0	0	0
chr2L:14354942-14355280	FALSE	non-DA	-0.109186663578043	1	proximal	TRUE	MesoCRM-6037	TRUE	muscle_others	FALSE	.	NA	FBgn0028916	9148	dorsal prothoracic pharyngeal muscle,embryonic/larval somatic muscle,embryonic/larval visceral muscle	TRUE	FALSE	NA	NA	NA	NA	NA	NA	0	0	0	0	0	0	0	0	0	0	0	0	0	0	1	0	0	1	1	0	1	0	0	0	1	0
chr2L:14410253-14410658	FALSE	non-DA	-0.277658874096378	1	proximal	TRUE	MesoCRM-6038	TRUE	muscle_others	FALSE	.	NA	FBgn0004858	705	dorsal prothoracic pharyngeal muscle,embryonic brain,embryonic dorsal epidermis,embryonic foregut,embryonic hindgut,embryonic midgut,embryonic/larval posterior spiracle,embryonic/larval tracheal system,embryonic/larval visceral muscle	TRUE	TRUE	NA	NA	NA	1.01666666071	1.34148253161	1.17907459616	0	0	0	0	1	1	0	0	0	0	0	0	0	0	0	0	0	0	0	0	0	0	0	0	0	0
chr2L:14442321-14442821	FALSE	non-DA	0.890627518223202	1	distal	TRUE	MesoCRM-6049	TRUE	muscle_others	TRUE	FBbt:0000632,embryonic lateral epidermis; FBbt:00000155,embryonic head; FBbt:00005807,dorsal pouch	FALSE	FBgn0004858	32773	dorsal prothoracic pharyngeal muscle,embryonic brain,embryonic dorsal epidermis,embryonic foregut,embryonic hindgut,embryonic midgut,embryonic/larval posterior spiracle,embryonic/larval tracheal system,embryonic/larval visceral muscle	TRUE	FALSE	NA	NA	NA	NA	NA	NA	0	0	0	0	0	0	0	0	0	0	0	0	0	1	0	0	1	0	0	1	0	0	0	0	0	1
chr2L:14444850-14445347	FALSE	non-DA	-0.757788484530233	1	distal	TRUE	MesoCRM-6051	TRUE	muscle_others	TRUE	FBbt:00005073,somatic muscle	TRUE	FBgn0004858	35302	dorsal prothoracic pharyngeal muscle,embryonic brain,embryonic dorsal epidermis,embryonic foregut,embryonic hindgut,embryonic midgut,embryonic/larval posterior spiracle,embryonic/larval tracheal system,embryonic/larval visceral muscle	TRUE	TRUE	0.928571438816	2.01714287698	1.73357143719	1.6057142924	2.21458321834	1.6999166527452	1	1	1	1	1	1	0	0	0	0	0	0	0	0	0	0	1	0	0	0	0	0	0	0	0	0
chr2L:14449897-14450552	FALSE	non-DA	-0.304222518524037	1	proximal	TRUE	MesoCRM-6057	TRUE	muscle_others	FALSE	.	NA	FBgn0005771	40308	embryonic head epidermis,embryonic hindgut,embryonic midgut,embryonic midgut interstitial cell,embryonic optic lobe,embryonic/larval fat body,embryonic/larval visceral muscle	TRUE	TRUE	NA	NA	NA	0.692631583073	1.19005044943	0.9413410162515	0	0	0	0	1	1	0	0	0	0	0	0	0	0	0	0	1	1	0	1	1	0	0	1	0	0
chr2L:14453419-14453844	FALSE	non-DA	0.196000689373149	1	distal	TRUE	MesoCRM-6058	TRUE	muscle_others	FALSE	.	NA	FBgn0005771	37016	embryonic head epidermis,embryonic hindgut,embryonic midgut,embryonic midgut interstitial cell,embryonic optic lobe,embryonic/larval fat body,embryonic/larval visceral muscle	TRUE	TRUE	NA	NA	NA	0.776666664829	1.53315794593	1.1549123053795	0	0	0	0	1	1	1	1	0	1	1	0	1	0	0	0	1	0	0	0	1	0	0	1	0	0
chr2L:14456385-14457168	TRUE	gain	0.570760207496277	0.00267005121946569	proximal	TRUE	MesoCRM-6061	TRUE	muscle_others	FALSE	.	NA	FBgn0005771	33692	embryonic head epidermis,embryonic hindgut,embryonic midgut,embryonic midgut interstitial cell,embryonic optic lobe,embryonic/larval fat body,embryonic/larval visceral muscle	TRUE	FALSE	NA	NA	NA	NA	NA	NA	0	0	0	0	0	0	0	0	0	0	0	1	0	0	0	0	0	0	0	0	1	0	0	1	0	0
chr2L:14482726-14483937	FALSE	non-DA	-0.113373212811609	1	distal	TRUE	MesoCRM-6070	TRUE	muscle_others	FALSE	.	NA	FBgn0005771	6923	embryonic head epidermis,embryonic hindgut,embryonic midgut,embryonic midgut interstitial cell,embryonic optic lobe,embryonic/larval fat body,embryonic/larval visceral muscle	TRUE	TRUE	NA	1.22411764676	NA	NA	NA	1.22411764676	0	0	1	0	0	0	1	0	0	0	1	0	1	1	0	1	1	1	1	1	1	1	1	1	0	1
chr2L:14490329-14490874	FALSE	non-DA	0.033938612446315	1	proximal	TRUE	MesoCRM-6075	TRUE	muscle_others	FALSE	.	NA	FBgn0005771	0	embryonic head epidermis,embryonic hindgut,embryonic midgut,embryonic midgut interstitial cell,embryonic optic lobe,embryonic/larval fat body,embryonic/larval visceral muscle	TRUE	TRUE	NA	1.72499999497	1.46250000515	1.15312499367	NA	1.44687499793	0	0	1	1	1	0	1	0	0	0	1	1	1	1	1	0	1	0	0	0	1	1	1	0	1	1
chr2L:14495660-14496020	FALSE	non-DA	-1.01278538564531	1	proximal	TRUE	MesoCRM-6077	TRUE	muscle_others	FALSE	.	NA	FBgn0005771	1642	embryonic head epidermis,embryonic hindgut,embryonic midgut,embryonic midgut interstitial cell,embryonic optic lobe,embryonic/larval fat body,embryonic/larval visceral muscle	TRUE	TRUE	NA	NA	NA	1.18111110727	NA	1.18111110727	1	0	0	0	1	0	0	0	0	0	0	0	0	0	0	0	0	0	0	0	0	0	0	0	0	0
chr2L:14497522-14498103	FALSE	non-DA	0.0360314387450131	1	proximal	TRUE	MesoCRM-6079	TRUE	muscle_others	FALSE	.	NA	FBgn0005771	3504	embryonic head epidermis,embryonic hindgut,embryonic midgut,embryonic midgut interstitial cell,embryonic optic lobe,embryonic/larval fat body,embryonic/larval visceral muscle	TRUE	TRUE	NA	1.49687500857	1.39374999562	1.05062498036	1.16820121665	1.2773628003	0	0	1	1	1	1	1	1	0	0	0	0	0	1	1	0	0	0	0	1	1	1	1	1	1	1
chr2L:14513048-14513650	FALSE	non-DA	0.0818921489805788	1	distal	TRUE	MesoCRM-6081	TRUE	muscle_others	FALSE	.	NA	FBgn0005771	19030	embryonic head epidermis,embryonic hindgut,embryonic midgut,embryonic midgut interstitial cell,embryonic optic lobe,embryonic/larval fat body,embryonic/larval visceral muscle	TRUE	TRUE	NA	0.875000006054	NA	NA	NA	0.875000006054	0	0	1	0	0	0	1	1	0	0	0	0	0	1	1	0	1	0	0	0	1	0	0	0	0	1
chr2L:14527363-14527930	FALSE	non-DA	0.25285427949078	1	distal	TRUE	MesoCRM-6087	TRUE	muscle_others	FALSE	.	NA	FBgn0005771	33345	embryonic head epidermis,embryonic hindgut,embryonic midgut,embryonic midgut interstitial cell,embryonic optic lobe,embryonic/larval fat body,embryonic/larval visceral muscle	TRUE	TRUE	NA	NA	NA	NA	1.02440747366	1.02440747366	0	0	0	0	0	1	1	1	1	1	0	0	0	1	0	0	0	0	0	0	1	0	0	1	0	0
chr2L:14537047-14537450	FALSE	non-DA	0.160390439253336	1	distal	TRUE	MesoCRM-6091	TRUE	muscle_others	FALSE	.	NA	FBgn0005771	43029	embryonic head epidermis,embryonic hindgut,embryonic midgut,embryonic midgut interstitial cell,embryonic optic lobe,embryonic/larval fat body,embryonic/larval visceral muscle	TRUE	TRUE	NA	NA	1.51909090172	1.66727271947	1.77191840386	1.65276067501667	0	0	0	1	1	1	0	0	0	0	0	0	0	0	1	0	0	0	0	0	1	0	0	0	0	0
chr2L:14537779-14538249	FALSE	non-DA	-0.0762208025227098	1	distal	TRUE	MesoCRM-6093	TRUE	muscle_others	FALSE	.	NA	FBgn0005771	43761	embryonic head epidermis,embryonic hindgut,embryonic midgut,embryonic midgut interstitial cell,embryonic optic lobe,embryonic/larval fat body,embryonic/larval visceral muscle	TRUE	TRUE	NA	NA	NA	NA	2.08151295546	2.08151295546	0	0	0	0	0	1	0	0	0	0	0	0	0	0	0	0	0	0	0	0	0	0	0	0	0	0
chr2L:14546667-14547029	FALSE	non-DA	-0.0872271227769241	1	distal	TRUE	MesoCRM-6097	TRUE	muscle_others	FALSE	.	NA	FBgn0003016	52168	embryonic foregut,embryonic hypopharynx,embryonic salivary gland,embryonic salivary gland body	FALSE	TRUE	NA	NA	NA	NA	2.1992587312	2.1992587312	0	0	0	0	0	1	1	1	0	0	0	0	0	0	1	0	0	0	0	0	0	0	0	1	0	0
chr2L:14547104-14547458	FALSE	non-DA	-0.173871498262482	1	distal	TRUE	MesoCRM-6098	TRUE	muscle_others	FALSE	.	NA	FBgn0003016	51739	embryonic foregut,embryonic hypopharynx,embryonic salivary gland,embryonic salivary gland body	FALSE	TRUE	NA	1.24399998784	1.93099999428	1.62700000405	NA	1.60066666205667	0	0	1	1	1	0	1	0	0	0	0	0	0	0	0	0	0	0	0	0	1	0	0	0	0	0
chr2L:14554351-14554812	FALSE	non-DA	0.361913761732173	1	distal	TRUE	MesoCRM-6100	TRUE	muscle_others	FALSE	.	NA	FBgn0003016	44385	embryonic foregut,embryonic hypopharynx,embryonic salivary gland,embryonic salivary gland body	FALSE	TRUE	NA	1.10749999434	NA	NA	NA	1.10749999434	0	0	1	0	0	0	0	1	0	0	1	0	1	1	1	0	0	1	1	1	1	0	1	1	0	0
chr2L:14560484-14561132	FALSE	non-DA	0.634235113023927	1	proximal	TRUE	MesoCRM-6101	TRUE	muscle_others	FALSE	.	NA	FBgn0003016	38065	embryonic foregut,embryonic hypopharynx,embryonic salivary gland,embryonic salivary gland body	FALSE	FALSE	NA	NA	NA	NA	NA	NA	0	0	0	0	0	0	0	1	0	0	0	0	0	0	1	0	0	0	0	0	1	0	0	0	0	0
chr2L:14577231-14577867	FALSE	non-DA	0.207439077626756	1	distal	TRUE	MesoCRM-6102	TRUE	muscle_others	FALSE	.	NA	FBgn0003016	21330	embryonic foregut,embryonic hypopharynx,embryonic salivary gland,embryonic salivary gland body	FALSE	TRUE	NA	0.825789470422	NA	NA	NA	0.825789470422	0	0	1	0	0	0	0	0	0	0	0	0	1	0	1	0	0	1	0	1	0	1	0	0	0	1
chr2L:14588905-14589281	FALSE	non-DA	-0.432402770721343	1	distal	TRUE	MesoCRM-6105	TRUE	muscle_others	FALSE	.	NA	FBgn0003016	9916	embryonic foregut,embryonic hypopharynx,embryonic salivary gland,embryonic salivary gland body	FALSE	TRUE	NA	NA	1.47818184678	NA	NA	1.47818184678	0	0	0	1	0	0	0	0	0	0	0	0	0	0	0	0	0	0	0	0	0	0	0	0	0	0
chr2L:14598653-14599009	FALSE	non-DA	-0.159991361060336	1	proximal	TRUE	MesoCRM-6106	TRUE	muscle_others	FALSE	.	NA	FBgn0003016	188	embryonic foregut,embryonic hypopharynx,embryonic salivary gland,embryonic salivary gland body	FALSE	TRUE	NA	1.66333335638	1.46444443696	1.56111108388	2.7662341676	1.863780761205	0	0	1	1	1	1	0	0	0	1	0	0	0	0	0	0	0	1	0	0	0	0	0	0	0	0
chr2L:14599432-14599834	FALSE	non-DA	0.25514390724173	1	proximal	TRUE	MesoCRM-6108	TRUE	muscle_others	FALSE	.	NA	FBgn0003016	0	embryonic foregut,embryonic hypopharynx,embryonic salivary gland,embryonic salivary gland body	FALSE	TRUE	NA	NA	NA	NA	1.71558963212	1.71558963212	0	0	0	0	0	1	0	0	0	0	0	0	0	0	0	0	1	0	0	0	0	0	0	0	0	0
chr2L:14674431-14674833	FALSE	non-DA	-0.267064620998341	1	distal	TRUE	MesoCRM-6112	TRUE	muscle_others	FALSE	.	NA	FBgn0003016	0	embryonic foregut,embryonic hypopharynx,embryonic salivary gland,embryonic salivary gland body	FALSE	FALSE	NA	NA	NA	NA	NA	NA	0	0	0	0	0	0	1	0	0	0	0	1	0	0	0	0	0	0	0	1	1	1	1	0	0	0
chr2L:14685078-14685537	TRUE	loss	-1.42930824123316	1.65614437282901e-13	distal	TRUE	MesoCRM-6113	TRUE	muscle_specific	FALSE	.	NA	FBgn0003016	0	embryonic foregut,embryonic hypopharynx,embryonic salivary gland,embryonic salivary gland body	FALSE	TRUE	NA	1.57923075328	2.54461537416	1.98923076116	2.00613598314	2.029803217935	1	0	1	1	1	1	0	0	0	0	0	0	0	1	0	0	0	0	0	0	0	0	0	0	0	0
chr2L:14685676-14685987	FALSE	non-DA	-0.375072177415021	1	distal	TRUE	MesoCRM-6114	TRUE	muscle_specific	FALSE	.	NA	FBgn0003016	0	embryonic foregut,embryonic hypopharynx,embryonic salivary gland,embryonic salivary gland body	FALSE	FALSE	NA	NA	NA	NA	NA	NA	1	0	0	0	0	0	1	1	0	0	0	1	0	0	1	0	0	0	0	0	1	0	0	1	0	0
chr2L:14688016-14688316	FALSE	non-DA	-0.471653108281139	1	distal	TRUE	MesoCRM-6115	TRUE	muscle_specific	FALSE	.	NA	FBgn0003016	0	embryonic foregut,embryonic hypopharynx,embryonic salivary gland,embryonic salivary gland body	FALSE	TRUE	NA	NA	1.30250000954	1.18000000715	NA	1.241250008345	0	0	0	1	1	0	0	0	0	0	0	0	0	0	0	0	0	0	0	0	0	0	0	0	0	0
chr2L:14690170-14690510	FALSE	non-DA	-0.0641010404046005	1	distal	TRUE	MesoCRM-6116	TRUE	muscle_others	FALSE	.	NA	FBgn0003016	831	embryonic foregut,embryonic hypopharynx,embryonic salivary gland,embryonic salivary gland body	FALSE	TRUE	NA	NA	2.28300000951	0.887000001967	NA	1.5850000057385	0	0	0	1	1	0	0	0	0	0	0	0	0	0	0	0	0	0	0	0	0	0	0	0	0	0
chr2L:14995543-14995951	FALSE	non-DA	0.105614807848642	1	distal	TRUE	MesoCRM-6119	TRUE	muscle_others	FALSE	.	NA	FBgn0028926	11863	embryonic brain,embryonic dorsal epidermis,embryonic epipharynx,embryonic head epidermis,embryonic hypopharynx,embryonic rectum,embryonic ventral epidermis,gonad,ventral nerve cord	FALSE	FALSE	NA	NA	NA	NA	NA	NA	0	0	0	0	0	0	0	0	0	1	0	0	0	0	0	0	0	0	0	0	0	0	0	0	0	0
chr2L:15060554-15060927	FALSE	non-DA	-0.128558951828567	1	proximal	TRUE	MesoCRM-6121	TRUE	muscle_others	FALSE	.	NA	FBgn0010422	0	embryonic brain,embryonic central nervous system,embryonic midgut,ubiquitous,ventral nerve cord	FALSE	TRUE	NA	NA	0.985000029206	NA	NA	0.985000029206	0	0	0	1	0	0	0	0	0	0	0	0	0	0	0	0	0	1	1	1	1	0	0	0	0	0
chr2L:15065655-15065986	TRUE	loss	-1.04815513945829	5.16803686121712e-06	distal	TRUE	MesoCRM-6122	TRUE	muscle_others	FALSE	.	NA	FBgn0024183	0	circular visceral muscle fibers,dorsal prothoracic pharyngeal muscle,embryonic hindgut,embryonic midgut,embryonic/larval muscle system,embryonic/larval somatic muscle,embryonic/larval visceral muscle,longitudinal visceral muscle fibers	TRUE	TRUE	NA	NA	1.13299998045	1.25199999213	1.314130878	1.23304361686	1	0	0	1	1	1	0	0	0	0	0	0	0	0	1	0	0	0	0	0	0	0	0	0	0	0
chr2L:15066013-15066313	FALSE	non-DA	-0.705400861102352	1	distal	TRUE	MesoCRM-6122	FALSE	not_DHS	FALSE	.	NA	FBgn0024183	0	circular visceral muscle fibers,dorsal prothoracic pharyngeal muscle,embryonic hindgut,embryonic midgut,embryonic/larval muscle system,embryonic/larval somatic muscle,embryonic/larval visceral muscle,longitudinal visceral muscle fibers	TRUE	TRUE	NA	NA	1.08124998957	1.30625000247	1.87500002515	1.42083333906333	0	0	0	1	1	1	0	0	0	0	0	0	0	0	0	0	0	0	0	0	0	0	0	0	0	0
chr2L:15067841-15068275	FALSE	non-DA	0.0126452976923899	1	distal	TRUE	MesoCRM-6123	TRUE	muscle_others	FALSE	.	NA	FBgn0024183	0	circular visceral muscle fibers,dorsal prothoracic pharyngeal muscle,embryonic hindgut,embryonic midgut,embryonic/larval muscle system,embryonic/larval somatic muscle,embryonic/larval visceral muscle,longitudinal visceral muscle fibers	TRUE	FALSE	NA	NA	NA	NA	NA	NA	0	0	0	0	0	0	0	0	0	0	0	0	0	1	0	0	0	1	1	0	0	0	0	0	1	1
chr2L:15333511-15333940	FALSE	non-DA	-0.109948689595863	1	proximal	TRUE	MesoCRM-6128	TRUE	muscle_others	FALSE	.	NA	FBgn0001981	0	adult clypeo-labral primordium,adult eye primordium,atrium,dorsal imaginal precursor,embryonic head epidermis,ventral imaginal precursor	FALSE	TRUE	NA	NA	1.38636363907	1.05272725766	NA	1.219545448365	0	0	0	1	1	0	0	1	1	1	1	1	0	1	0	0	0	0	0	1	1	0	0	0	1	0
chr2L:15478167-15478605	FALSE	non-DA	-0.048814354505998	1	proximal	TRUE	MesoCRM-6136	TRUE	muscle_others	FALSE	.	NA	FBgn0003448	0	adult eye primordium,dorsal mesothoracic disc,dorsal metathoracic disc,embryonic brain,embryonic central nervous system,embryonic ventral epidermis,sensory nervous system primordium,sensory system head,ventral imaginal precursor,ventral midline,ventral nerve cord,ventral sensory complex primordium	FALSE	FALSE	NA	NA	NA	NA	NA	NA	0	0	0	0	0	0	0	0	0	0	1	0	0	1	1	0	0	0	0	0	1	0	0	0	0	0
chr2L:15498823-15499233	FALSE	non-DA	-0.0966371063666385	1	proximal	TRUE	MesoCRM-6140	TRUE	muscle_others	FALSE	.	NA	FBgn0002524	0	embryonic midgut,embryonic midgut chamber	FALSE	TRUE	NA	NA	1.36818181723	NA	1.17362505414	1.270903435685	0	0	0	1	0	1	0	0	0	0	0	0	0	1	0	0	0	1	1	0	0	0	0	0	0	1
chr2L:15745460-15745888	FALSE	non-DA	-0.064301066660283	1	proximal	TRUE	MesoCRM-6150	TRUE	muscle_others	FALSE	.	NA	FBgn0010382	0	embryonic central brain glia,embryonic central brain neuron,embryonic central brain surface glia,lateral cord glia,lateral cord neuron,lateral cord surface glia,ventral midline,ventral nerve cord	FALSE	TRUE	NA	NA	NA	0.892499993555	NA	0.892499993555	0	0	0	0	1	0	0	0	0	0	0	1	1	0	0	0	0	0	0	1	0	0	0	0	0	0
chr2L:15747505-15747808	FALSE	non-DA	0.554857868636785	1	proximal	TRUE	MesoCRM-6151	TRUE	muscle_others	FALSE	.	NA	FBgn0010382	0	embryonic central brain glia,embryonic central brain neuron,embryonic central brain surface glia,lateral cord glia,lateral cord neuron,lateral cord surface glia,ventral midline,ventral nerve cord	FALSE	TRUE	NA	NA	NA	NA	0.766250012442	0.766250012442	0	0	0	0	0	1	0	0	0	0	1	1	0	0	0	0	0	1	0	0	1	0	0	0	0	0
chr2L:15747926-15748380	FALSE	non-DA	0.152261877792577	1	proximal	TRUE	MesoCRM-6152	TRUE	muscle_others	FALSE	.	NA	FBgn0010382	0	embryonic central brain glia,embryonic central brain neuron,embryonic central brain surface glia,lateral cord glia,lateral cord neuron,lateral cord surface glia,ventral midline,ventral nerve cord	FALSE	TRUE	NA	NA	NA	NA	0.959538475596	0.959538475596	0	0	0	0	0	1	0	0	0	0	0	0	0	0	0	0	0	1	1	0	1	0	0	0	0	0
chr2L:15908740-15909389	FALSE	non-DA	0.545511862384272	1	distal	TRUE	MesoCRM-6155	TRUE	muscle_others	FALSE	.	NA	FBgn0051823	8217	embryonic midgut	FALSE	TRUE	NA	NA	NA	0.955333336194	1.58603672136	1.270685028777	1	0	0	0	1	1	0	0	0	0	0	0	0	0	0	0	0	0	0	0	0	0	0	0	0	0
chr2L:15911382-15911765	FALSE	non-DA	-0.0204142785406871	1	proximal	TRUE	MesoCRM-6156	TRUE	muscle_others	FALSE	.	NA	FBgn0051823	10859	embryonic midgut	FALSE	TRUE	NA	NA	NA	1.12599998713	NA	1.12599998713	0	0	0	0	1	0	0	0	0	0	0	0	0	1	0	0	0	0	0	0	0	0	0	1	0	0
chr2L:15911801-15912113	FALSE	non-DA	0.0612064795238201	1	proximal	TRUE	MesoCRM-6156	TRUE	muscle_others	FALSE	.	NA	FBgn0051823	11278	embryonic midgut	FALSE	TRUE	NA	NA	NA	0.867777778043	NA	0.867777778043	0	0	0	0	1	0	0	0	0	0	0	0	0	1	0	0	0	0	0	0	0	0	0	1	0	0
chr2L:15912461-15912862	FALSE	non-DA	0.401589775862684	1	proximal	TRUE	MesoCRM-6158	TRUE	muscle_others	FALSE	.	NA	FBgn0051823	11938	embryonic midgut	FALSE	FALSE	NA	NA	NA	NA	NA	NA	0	0	0	0	0	0	0	0	0	0	0	0	0	0	0	0	0	0	0	0	0	0	0	1	0	0
chr2L:15913242-15913795	FALSE	non-DA	0.389978299699297	1	distal	TRUE	MesoCRM-6159	TRUE	muscle_others	FALSE	.	NA	FBgn0051823	12719	embryonic midgut	FALSE	TRUE	NA	NA	NA	NA	1.50546610994	1.50546610994	0	0	0	0	0	1	0	0	0	0	0	0	0	0	0	0	0	0	0	0	0	0	0	0	0	0
chr2L:16231212-16231722	TRUE	loss	-2.78816826187515	1.38689714335915e-21	proximal	TRUE	MesoCRM-6164	TRUE	muscle_others	FALSE	.	NA	FBgn0028515	25967	embryonic midgut,ubiquitous	FALSE	TRUE	NA	1.36066665649	1.63533333354	1.01933333178	1.81013908177	1.456368100895	1	0	1	1	1	1	0	1	1	1	0	0	0	0	0	0	0	0	0	1	1	0	0	0	0	0
chr2L:16267995-16268545	FALSE	non-DA	-0.255136511089394	1	distal	TRUE	MesoCRM-6166	TRUE	muscle_others	FALSE	.	NA	FBgn0001994	0	embryonic brain,faint ubiquitous,gonad,ventral nerve cord	FALSE	TRUE	NA	1.85133334609	1.93933334748	2.01466662486	2.09613601744	1.9753673339675	0	0	1	1	1	1	1	1	1	1	1	1	0	0	0	0	1	1	1	1	1	0	0	0	1	1
chr2L:16269123-16270060	FALSE	non-DA	-0.195022237073406	1	distal	TRUE	MesoCRM-6167	TRUE	muscle_others	FALSE	.	NA	FBgn0001994	0	embryonic brain,faint ubiquitous,gonad,ventral nerve cord	FALSE	TRUE	0.792962961451	1.19037036377	1.77888888562	1.59222221871	2.32145304254	1.5351794944182	0	1	1	1	1	1	0	1	1	1	0	1	0	1	0	0	1	1	1	1	1	0	0	1	0	1
chr2L:16271442-16271771	FALSE	non-DA	-0.504390506057375	1	distal	TRUE	MesoCRM-6169	TRUE	muscle_others	FALSE	.	NA	FBgn0001994	0	embryonic brain,faint ubiquitous,gonad,ventral nerve cord	FALSE	TRUE	NA	NA	1.63800001144	1.04199999571	NA	1.340000003575	0	0	0	1	1	0	0	0	0	0	0	1	0	0	0	0	0	0	0	0	0	0	0	1	1	0
chr2L:16279885-16280258	FALSE	non-DA	-0.0356988410314667	1	distal	TRUE	MesoCRM-6171	TRUE	muscle_others	FALSE	.	NA	FBgn0001994	0	embryonic brain,faint ubiquitous,gonad,ventral nerve cord	FALSE	FALSE	NA	NA	NA	NA	NA	NA	0	0	0	0	0	0	0	0	0	0	0	0	0	0	1	0	0	0	0	0	0	0	0	0	1	1
chr2L:16284606-16284932	FALSE	non-DA	-0.178242884227213	1	distal	TRUE	MesoCRM-6174	TRUE	muscle_others	FALSE	.	NA	FBgn0001994	0	embryonic brain,faint ubiquitous,gonad,ventral nerve cord	FALSE	TRUE	NA	NA	NA	NA	1.62981697033	1.62981697033	0	0	0	0	0	1	0	0	0	0	0	0	0	0	0	0	0	0	0	0	0	0	0	1	1	1
chr2L:16286545-16287027	FALSE	non-DA	0.33086872251483	1	distal	TRUE	MesoCRM-6176	TRUE	muscle_others	FALSE	.	NA	FBgn0001994	0	embryonic brain,faint ubiquitous,gonad,ventral nerve cord	FALSE	TRUE	NA	2.17071427618	1.95785711493	1.62142860038	2.35651202686	2.0266280045875	0	0	1	1	1	1	0	0	0	0	1	1	1	1	0	1	1	0	0	1	1	0	1	1	1	1
chr2L:16287271-16287891	FALSE	non-DA	0.112234347809214	1	proximal	TRUE	MesoCRM-6177	TRUE	muscle_others	FALSE	.	NA	FBgn0001994	0	embryonic brain,faint ubiquitous,gonad,ventral nerve cord	FALSE	FALSE	NA	NA	NA	NA	NA	NA	1	0	0	0	0	0	0	1	0	1	1	0	0	0	1	0	0	1	1	0	0	0	0	0	0	0
chr2L:16324941-16325241	FALSE	non-DA	0.279225864671944	1	distal	TRUE	MesoCRM-6182	TRUE	muscle_others	FALSE	.	NA	FBgn0040984	4685	embryonic brain,embryonic dorsal epidermis,embryonic epipharynx,embryonic head epidermis,embryonic hindgut,embryonic large intestine,embryonic ventral epidermis,ventral nerve cord,yolk nuclei	FALSE	FALSE	NA	NA	NA	NA	NA	NA	0	0	0	0	0	0	0	0	0	0	0	0	1	1	0	0	0	0	0	0	0	0	0	1	0	0
chr2L:16325446-16325766	FALSE	non-DA	0.297431881116247	1	proximal	TRUE	MesoCRM-6183	TRUE	muscle_others	FALSE	.	NA	FBgn0040984	4160	embryonic brain,embryonic dorsal epidermis,embryonic epipharynx,embryonic head epidermis,embryonic hindgut,embryonic large intestine,embryonic ventral epidermis,ventral nerve cord,yolk nuclei	FALSE	FALSE	NA	NA	NA	NA	NA	NA	0	0	0	0	0	0	0	0	0	0	0	0	0	0	1	0	1	0	0	0	0	0	0	0	0	1
chr2L:16325767-16326098	TRUE	gain	1.43571056681627	4.22715453300833e-12	proximal	TRUE	MesoCRM-6183	TRUE	muscle_others	FALSE	.	NA	FBgn0040984	3828	embryonic brain,embryonic dorsal epidermis,embryonic epipharynx,embryonic head epidermis,embryonic hindgut,embryonic large intestine,embryonic ventral epidermis,ventral nerve cord,yolk nuclei	FALSE	TRUE	NA	1.47999998596	1.82999999656	0.936666667461	NA	1.41555554999367	0	0	1	1	1	0	0	1	0	1	1	0	0	0	0	0	1	1	1	0	0	0	0	0	1	1
chr2L:16351899-16352427	FALSE	non-DA	0.157858043901752	1	proximal	TRUE	MesoCRM-6184	TRUE	muscle_others	FALSE	.	NA	FBgn0000307	0	embryonic brain,embryonic midgut,faint ubiquitous,ubiquitous,ventral nerve cord	FALSE	FALSE	NA	NA	NA	NA	NA	NA	0	0	0	0	0	0	0	0	0	0	0	1	1	0	1	0	0	0	0	1	1	0	0	1	0	0
chr2L:16364870-16365177	TRUE	loss	-2.32257194063934	4.3668184985853e-07	distal	TRUE	MesoCRM-6185	TRUE	muscle_specific	FALSE	.	NA	FBgn0025678	8136	embryonic anal pad,embryonic dorsal epidermis,embryonic hindgut,embryonic midgut,embryonic ventral epidermis,embryonic/larval fat body,embryonic/larval garland cell,plasmatocytes,ubiquitous	FALSE	TRUE	NA	1.5437499769	2.30375000089	2.39500002563	NA	2.08083333447333	1	0	1	1	1	0	1	0	0	0	0	0	0	0	0	0	0	0	0	0	0	0	0	0	0	0
chr2L:16422702-16423066	FALSE	non-DA	0.0844092720506504	1	distal	TRUE	MesoCRM-6187	TRUE	muscle_others	FALSE	.	NA	FBgn0028523	0	yolk nuclei	FALSE	TRUE	NA	NA	NA	NA	1.46416558346	1.46416558346	0	0	0	0	0	1	0	0	0	0	1	1	0	1	1	0	0	0	0	0	0	0	0	0	0	0
chr2L:16486143-16486679	FALSE	non-DA	0.174605463148191	1	proximal	TRUE	MesoCRM-6190	TRUE	muscle_others	TRUE	FBbt:10005369,esophageal visceral muscle; FBbt:00001035,embryonic/larval visceral muscle; FBbt:00005070,visceral muscle	TRUE	FBgn0005677	146	embryonic brain,embryonic central brain glia,embryonic central brain neuron,embryonic central nervous system,embryonic hindgut,embryonic large intestine,labral sensory complex,lateral cord glia,lateral cord neuron,ventral nerve cord	FALSE	TRUE	0.47600000004	NA	1.34733331899	0.975999995073	1.30187726616	1.02530264506575	0	1	0	1	1	1	0	1	1	1	1	1	0	1	1	0	1	0	0	1	1	0	1	0	1	0
chr2L:16521192-16521791	FALSE	non-DA	-0.0911967368048092	1	distal	TRUE	MesoCRM-6193	TRUE	muscle_others	TRUE	FBbt:00001882,embryonic/larval midgut; FBbt:00005070,visceral muscle	TRUE	FBgn0032587	0	amnioserosa,embryonic midgut,embryonic salivary gland,gonad	FALSE	TRUE	NA	NA	NA	1.04466665387	NA	1.04466665387	0	0	0	0	1	0	1	1	1	1	0	1	0	1	0	0	1	0	0	1	1	0	0	0	0	0
chr2L:16526006-16526556	FALSE	non-DA	0.0433506329251161	1	distal	TRUE	MesoCRM-6194	TRUE	muscle_others	FALSE	.	NA	FBgn0032587	0	amnioserosa,embryonic midgut,embryonic salivary gland,gonad	FALSE	TRUE	NA	NA	1.11375000258	1.08062500879	1.37695278996	1.19044260044333	0	0	0	1	1	1	0	0	0	0	0	0	0	0	0	0	1	0	0	0	1	0	0	0	0	0
chr2L:16532821-16533240	FALSE	non-DA	0.103948829845042	1	proximal	TRUE	MesoCRM-6196	TRUE	muscle_others	TRUE	FBbt:00005059,garland cell; FBbt:00005382,salivary gland	FALSE	FBgn0032587	0	amnioserosa,embryonic midgut,embryonic salivary gland,gonad	FALSE	TRUE	NA	1.24833332002	0.955833333234	1.15166667352	1.45162260724	1.2018639835035	0	0	1	1	1	1	0	0	0	1	0	1	0	0	0	0	0	0	0	1	1	0	0	0	0	0
chr2L:16534172-16534565	FALSE	non-DA	-0.168529292600796	1	proximal	TRUE	MesoCRM-6198	TRUE	muscle_others	FALSE	.	NA	FBgn0032587	1296	amnioserosa,embryonic midgut,embryonic salivary gland,gonad	FALSE	TRUE	NA	NA	0.852727263827	1.06181817976	1.64589998927	1.18681514428567	0	0	0	1	1	1	0	0	0	0	0	0	0	0	0	0	0	0	0	1	1	0	0	0	0	0
chr2L:16587885-16588194	FALSE	non-DA	0.492229268432656	1	distal	TRUE	MesoCRM-6201	TRUE	muscle_others	TRUE	FBbt:0000607,ubiquitous; FBbt:00005379,foregut	FALSE	FBgn0032587	55009	amnioserosa,embryonic midgut,embryonic salivary gland,gonad	FALSE	TRUE	NA	NA	NA	0.534999994561	NA	0.534999994561	0	0	0	0	1	0	0	0	0	0	0	1	0	0	0	0	0	0	0	0	0	0	0	0	0	0
chr2L:16588590-16589239	FALSE	non-DA	-0.0661094294266142	1	distal	TRUE	MesoCRM-6202	TRUE	muscle_others	TRUE	FBbt:00005384,hindgut; FBbt:00005381,esophagus; FBbt:00005750,epipharynx; FBbt:00005751,hypopharynx; FBbt:00000197,posterior spiracle primordium; FBbt:00005379,foregut; FBbt:00005613,embryonic hypopharynx; FBbt:00000155,embryonic head; FBbt:00005619,embryonic labial sensory complex	FALSE	FBgn0032587	55714	amnioserosa,embryonic midgut,embryonic salivary gland,gonad	FALSE	TRUE	NA	NA	NA	0.886875002878	NA	0.886875002878	0	0	0	0	1	0	1	0	0	0	0	0	0	0	0	0	0	0	0	1	1	0	0	0	0	0
chr2L:16601403-16602109	FALSE	non-DA	0.196782245954806	1	proximal	TRUE	MesoCRM-6203	TRUE	muscle_others	FALSE	.	NA	FBgn0032587	68527	amnioserosa,embryonic midgut,embryonic salivary gland,gonad	FALSE	TRUE	0.454999998957	1.29199999608	1.41599999014	NA	NA	1.05433332839233	0	1	1	1	0	0	0	0	0	0	0	0	0	1	0	0	0	0	0	0	0	1	1	1	1	1
chr2L:16602390-16602754	FALSE	non-DA	-0.0235641103166957	1	distal	TRUE	MesoCRM-6204	TRUE	muscle_others	TRUE	FBbt:00001102,ventral nerve cord; FBbt:00005828,embryonic head sensory system; FBbt:00000155,embryonic head; FBbt:00005070,visceral muscle	TRUE	FBgn0032587	69514	amnioserosa,embryonic midgut,embryonic salivary gland,gonad	FALSE	FALSE	NA	NA	NA	NA	NA	NA	0	0	0	0	0	0	0	1	1	1	0	1	0	0	0	0	0	0	1	1	1	0	0	0	0	0
chr2L:16680323-16680657	FALSE	non-DA	0.284504203203464	1	proximal	TRUE	MesoCRM-6206	TRUE	muscle_others	FALSE	.	NA	FBgn0001185	633	embryonic brain,embryonic midgut,ventral nerve cord	FALSE	FALSE	NA	NA	NA	NA	NA	NA	0	0	0	0	0	0	0	1	0	0	0	0	0	0	0	0	0	0	0	0	0	0	0	0	0	0
chr2L:16719534-16720099	FALSE	non-DA	0.094552088827629	1	distal	TRUE	MesoCRM-6207	TRUE	muscle_others	FALSE	.	NA	FBgn0027779	2785	adult midgut precursor,embryonic gastric caecum,embryonic midgut,embryonic proventriculus,embryonic/larval garland cell,embryonic/larval muscle system,embryonic/larval visceral muscle,ring gland	TRUE	FALSE	NA	NA	NA	NA	NA	NA	0	0	0	0	0	0	0	0	0	0	0	0	0	0	0	0	0	1	1	0	0	0	0	0	1	0
chr2L:16742974-16743846	FALSE	non-DA	-0.500764357536742	1	proximal	TRUE	MesoCRM-6209	TRUE	muscle_others	FALSE	.	NA	FBgn0032600	0	ubiquitous	FALSE	FALSE	NA	NA	NA	NA	NA	NA	0	0	0	0	0	0	0	0	0	0	0	0	0	0	0	0	0	1	1	0	0	0	0	0	0	1
chr2L:16761010-16761310	TRUE	loss	-2.41077107723521	8.50951324857675e-15	proximal	TRUE	MesoCRM-6210	TRUE	muscle_specific	FALSE	.	NA	FBgn0032601	2728	embryonic Bolwig's organ,embryonic dorsal epidermis,embryonic epipharynx,embryonic foregut,embryonic head epidermis,embryonic leading edge cell,embryonic ventral epidermis,embryonic/larval anterior spiracle,head epidermis dorsal,sensory system head	FALSE	FALSE	NA	NA	NA	NA	NA	NA	1	0	0	0	0	0	0	0	0	1	0	0	0	0	0	0	0	0	0	0	0	0	0	0	0	0
chr2L:16761344-16761720	TRUE	loss	-2.13416645301053	3.02666235668051e-17	distal	TRUE	MesoCRM-6211	TRUE	muscle_specific	FALSE	.	NA	FBgn0032601	3062	embryonic Bolwig's organ,embryonic dorsal epidermis,embryonic epipharynx,embryonic foregut,embryonic head epidermis,embryonic leading edge cell,embryonic ventral epidermis,embryonic/larval anterior spiracle,head epidermis dorsal,sensory system head	FALSE	TRUE	NA	NA	NA	1.13900000751	2.2149908421	1.676995424805	0	0	0	0	1	1	0	0	0	0	0	0	0	0	0	0	0	0	0	0	0	0	0	0	0	0
chr2L:16761983-16762422	TRUE	loss	-1.89639681374621	4.97016309419104e-08	distal	TRUE	MesoCRM-6212	FALSE	not_DHS	FALSE	.	NA	FBgn0032601	3701	embryonic Bolwig's organ,embryonic dorsal epidermis,embryonic epipharynx,embryonic foregut,embryonic head epidermis,embryonic leading edge cell,embryonic ventral epidermis,embryonic/larval anterior spiracle,head epidermis dorsal,sensory system head	FALSE	FALSE	NA	NA	NA	NA	NA	NA	0	0	0	0	0	0	0	0	0	1	0	0	0	0	0	0	0	0	0	0	0	0	0	0	0	0
chr2L:16766377-16766942	TRUE	loss	-1.98999263285863	1.70847919460699e-21	proximal	TRUE	MesoCRM-6213	TRUE	muscle_specific	TRUE	FBbt:00000464,embryonic/larval somatic muscle; FBbt:00000489,dorsal pharyngeal muscle; FBbt:00000462,embryonic/larval muscle system; FBbt:00001035,embryonic/larval visceral muscle; FBbt:00005073,somatic muscle; FBbt:00005070,visceral muscle	TRUE	FBgn0032601	8095	embryonic Bolwig's organ,embryonic dorsal epidermis,embryonic epipharynx,embryonic foregut,embryonic head epidermis,embryonic leading edge cell,embryonic ventral epidermis,embryonic/larval anterior spiracle,head epidermis dorsal,sensory system head	FALSE	TRUE	NA	NA	NA	NA	1.77054957082	1.77054957082	0	0	0	0	0	1	0	0	0	0	0	0	0	0	0	0	0	0	0	0	0	0	0	0	0	0
chr2L:16767566-16767866	TRUE	loss	-3.40702610818547	2.73799823967692e-18	distal	TRUE	MesoCRM-6214	TRUE	muscle_specific	TRUE	FBbt:00000464,embryonic/larval somatic muscle; FBbt:00000489,dorsal pharyngeal muscle; FBbt:00000462,embryonic/larval muscle system; FBbt:00001035,embryonic/larval visceral muscle; FBbt:00005073,somatic muscle; FBbt:00005070,visceral muscle	TRUE	FBgn0032601	9284	embryonic Bolwig's organ,embryonic dorsal epidermis,embryonic epipharynx,embryonic foregut,embryonic head epidermis,embryonic leading edge cell,embryonic ventral epidermis,embryonic/larval anterior spiracle,head epidermis dorsal,sensory system head	FALSE	TRUE	NA	NA	NA	1.12749999762	2.03250002861	1.580000013115	1	0	0	0	1	1	0	0	0	0	0	0	0	0	0	0	0	0	0	0	0	0	0	0	0	0
chr2L:16768257-16768557	TRUE	loss	-2.44339671082771	5.61792298810592e-16	distal	TRUE	MesoCRM-6215	TRUE	muscle_specific	TRUE	FBbt:00000464,embryonic/larval somatic muscle; FBbt:00000489,dorsal pharyngeal muscle; FBbt:00000462,embryonic/larval muscle system; FBbt:00001035,embryonic/larval visceral muscle; FBbt:00005073,somatic muscle; FBbt:00005070,visceral muscle	TRUE	FBgn0032601	9975	embryonic Bolwig's organ,embryonic dorsal epidermis,embryonic epipharynx,embryonic foregut,embryonic head epidermis,embryonic leading edge cell,embryonic ventral epidermis,embryonic/larval anterior spiracle,head epidermis dorsal,sensory system head	FALSE	TRUE	NA	NA	NA	1.38333331876	2.26444447041	1.823888894585	1	0	0	0	1	1	0	0	0	1	0	0	0	0	0	0	0	0	0	0	0	0	0	0	0	0
chr2L:16815974-16816853	FALSE	non-DA	-0.219708334774975	1	proximal	TRUE	MesoCRM-6219	TRUE	muscle_others	FALSE	.	NA	FBgn0086673	0	embryonic esophagus,embryonic/larval fat body,embryonic/larval tracheal system	FALSE	FALSE	NA	NA	NA	NA	NA	NA	0	0	0	0	0	0	0	1	0	0	0	0	0	0	0	0	0	1	1	0	0	0	0	0	0	0
chr2L:16874923-16875379	TRUE	loss	-2.1733625775052	1.87256342184107e-13	distal	TRUE	MesoCRM-6221	TRUE	muscle_specific	FALSE	.	NA	FBgn0051781	0	embryonic/larval somatic muscle	TRUE	TRUE	NA	NA	NA	1.1123077004	1.89228898193	1.502298341165	0	0	0	0	1	1	0	0	0	0	0	0	0	0	0	0	0	0	0	0	0	0	0	0	0	0
chr2L:17227061-17227524	FALSE	non-DA	-0.516023953406119	1	distal	TRUE	MesoCRM-6226	TRUE	muscle_others	TRUE	FBbt:00005380,pharynx; FBbt:00005750,epipharynx; FBbt:01005747,embryonic ventral trunk epidermis	FALSE	FBgn0032629	0	apoptotic amnioserosa,embryonic brain,embryonic central brain neuron,embryonic midgut,embryonic/larval dorsal vessel,embryonic/larval fat body,lateral cord neuron,ventral nerve cord	TRUE	TRUE	NA	NA	1.43642858097	1.20214284318	NA	1.319285712075	0	0	0	1	1	0	1	1	0	1	0	0	0	0	0	0	1	0	0	1	1	0	1	1	0	0
chr2L:17227624-17227976	FALSE	non-DA	-0.0524694532710868	1	distal	TRUE	MesoCRM-6228	TRUE	muscle_others	TRUE	FBbt:00005380,pharynx; FBbt:00005750,epipharynx; FBbt:01005747,embryonic ventral trunk epidermis	FALSE	FBgn0032629	0	apoptotic amnioserosa,embryonic brain,embryonic central brain neuron,embryonic midgut,embryonic/larval dorsal vessel,embryonic/larval fat body,lateral cord neuron,ventral nerve cord	TRUE	TRUE	NA	NA	NA	0.98900000155	NA	0.98900000155	0	0	0	0	1	0	0	0	0	0	0	0	0	0	0	0	0	0	0	0	0	0	0	0	0	0
chr2L:17383935-17384286	FALSE	non-DA	0.0681492455489972	1	proximal	TRUE	MesoCRM-6240	TRUE	muscle_others	FALSE	.	NA	FBgn0032633	0	embryonic brain,embryonic central brain glia,embryonic central brain neuron,embryonic central nervous system,embryonic ventral epidermis,embryonic/larval dorsal vessel,embryonic/larval pericardial cell,gonad,lateral cord neuron,lymph gland,ventral midline,ventral nerve cord	TRUE	TRUE	NA	1.45999998152	1.47600000799	NA	NA	1.467999994755	0	0	1	1	0	0	0	0	0	0	1	0	0	0	1	0	0	1	0	1	1	0	1	0	1	1
chr2L:17466058-17466450	TRUE	loss	-1.8786862462682	3.24290392719219e-06	distal	TRUE	MesoCRM-6243	TRUE	muscle_others	FALSE	.	NA	FBgn0000183	0	embryonic antennal sense organ,embryonic dorsal epidermis,embryonic epipharynx,embryonic esophagus,embryonic foregut,embryonic head epidermis,embryonic hindgut,embryonic hypopharynx,embryonic proventriculus,embryonic ventral epidermis,embryonic/larval anterior spiracle,embryonic/larval dorsal trunk,embryonic/larval dorsal vessel,embryonic/larval posterior spiracle,embryonic/larval tracheal system…	TRUE	FALSE	NA	NA	NA	NA	NA	NA	0	0	0	0	0	0	0	0	0	0	0	0	0	0	0	0	0	0	0	0	0	0	0	0	0	0
chr2L:17466492-17467114	TRUE	loss	-1.97687810529463	2.17028163017038e-08	distal	TRUE	MesoCRM-6243	TRUE	muscle_specific	FALSE	.	NA	FBgn0000183	0	embryonic antennal sense organ,embryonic dorsal epidermis,embryonic epipharynx,embryonic esophagus,embryonic foregut,embryonic head epidermis,embryonic hindgut,embryonic hypopharynx,embryonic proventriculus,embryonic ventral epidermis,embryonic/larval anterior spiracle,embryonic/larval dorsal trunk,embryonic/larval dorsal vessel,embryonic/larval posterior spiracle,embryonic/larval tracheal system…	TRUE	FALSE	NA	NA	NA	NA	NA	NA	1	0	0	0	0	0	0	0	1	0	0	0	0	0	0	0	0	0	0	0	0	0	0	0	0	0
chr2L:17735421-17736020	FALSE	non-DA	0.390091459763222	1	distal	TRUE	MesoCRM-6246	TRUE	muscle_others	FALSE	.	NA	FBgn0032652	143123	embryonic/larval fat body,yolk nuclei	FALSE	TRUE	NA	1.2268750146	NA	NA	NA	1.2268750146	0	0	1	0	0	0	0	0	0	0	1	1	0	0	0	0	0	0	0	0	0	1	0	0	0	1
chr2L:17777448-17777842	FALSE	non-DA	-0.899624842829811	0.47331149659871	proximal	TRUE	MesoCRM-6256	TRUE	muscle_specific	FALSE	.	NA	FBgn0032652	185150	embryonic/larval fat body,yolk nuclei	FALSE	TRUE	NA	2.31000000901	2.47222222222	2.43444442749	2.63952310259	2.4640474403275	0	0	1	1	1	1	1	0	0	1	0	0	0	0	1	0	0	0	0	0	0	0	0	0	0	0
chr2L:17778168-17778588	FALSE	non-DA	-0.404962399276166	1	proximal	TRUE	MesoCRM-6257	TRUE	muscle_others	FALSE	.	NA	FBgn0032652	185870	embryonic/larval fat body,yolk nuclei	FALSE	FALSE	NA	NA	NA	NA	NA	NA	0	0	0	0	0	0	0	0	0	1	0	0	0	0	1	0	0	0	0	0	0	0	0	0	0	0
chr2L:17963148-17963720	FALSE	non-DA	-0.292631239865452	1	proximal	TRUE	MesoCRM-6259	TRUE	muscle_others	FALSE	.	NA	FBgn0002939	117909	yolk nuclei	FALSE	TRUE	NA	NA	1.39062499441	NA	NA	1.39062499441	0	0	0	1	0	0	0	0	0	0	0	0	0	0	0	0	0	1	1	0	0	0	0	0	0	0
chr2L:18143132-18143652	FALSE	non-DA	-0.793209313109626	0.178254904911672	distal	TRUE	MesoCRM-6263	TRUE	muscle_specific	FALSE	.	NA	FBgn0041184	0	embryonic epipharynx	FALSE	TRUE	NA	NA	NA	0.651333328336	NA	0.651333328336	1	0	0	0	1	0	0	1	0	0	0	0	0	0	0	0	0	0	0	0	0	0	0	0	0	0
chr2L:18150466-18150861	FALSE	non-DA	-0.15178625440686	1	distal	TRUE	MesoCRM-6265	TRUE	others	FALSE	.	NA	FBgn0041184	0	embryonic epipharynx	FALSE	FALSE	NA	NA	NA	NA	NA	NA	0	0	0	0	0	0	0	0	0	0	0	0	0	1	0	1	0	0	0	0	0	0	0	0	1	0
chr2L:18151412-18151837	FALSE	non-DA	0.248227285614052	1	distal	TRUE	MesoCRM-6266	TRUE	muscle_others	FALSE	.	NA	FBgn0041184	0	embryonic epipharynx	FALSE	TRUE	NA	1.91090908918	1.25818181038	NA	NA	1.58454544978	0	0	1	1	0	0	0	0	0	0	1	1	0	0	1	0	1	0	1	1	1	1	1	1	1	1
chr2L:18152233-18152760	FALSE	non-DA	0.237831889417816	1	proximal	TRUE	MesoCRM-6268	TRUE	muscle_others	FALSE	.	NA	FBgn0041184	0	embryonic epipharynx	FALSE	TRUE	NA	NA	1.44066667557	NA	NA	1.44066667557	0	0	0	1	0	0	0	0	0	0	0	0	0	0	0	0	0	1	1	0	0	0	1	0	0	0
chr2L:18158521-18158857	FALSE	non-DA	-0.25278902529553	1	proximal	TRUE	MesoCRM-6269	TRUE	muscle_others	FALSE	.	NA	FBgn0041184	6105	embryonic epipharynx	FALSE	FALSE	NA	NA	NA	NA	NA	NA	0	0	0	0	0	0	0	0	0	0	0	0	0	0	0	0	0	1	1	0	0	0	0	0	0	0
chr2L:18184607-18184950	FALSE	non-DA	-0.709470213263647	1	proximal	TRUE	MesoCRM-6270	TRUE	muscle_others	FALSE	.	NA	FBgn0041184	32191	embryonic epipharynx	FALSE	TRUE	NA	NA	NA	0.681999999285	NA	0.681999999285	1	0	0	0	1	0	0	0	0	0	0	0	0	0	0	0	0	0	0	0	0	0	0	0	0	0
chr2L:18314116-18314755	FALSE	non-DA	0.207060565693847	1	proximal	TRUE	MesoCRM-6273	TRUE	muscle_others	FALSE	.	NA	FBgn0000636	5348	clypeolabrum,embryonic brain,embryonic central brain neuron,embryonic dorsal epidermis,embryonic foregut,embryonic head epidermis,embryonic hindgut,embryonic leading edge cell,embryonic optic lobe,embryonic ventral epidermis,embryonic/larval dorsal vessel,embryonic/larval tracheal system,embryonic/larval visceral muscle,ventral midline,ventral nerve cord,visceral muscle of esophagus	TRUE	TRUE	NA	NA	2.02588234228	0.772941165439	NA	1.3994117538595	0	0	0	1	1	0	0	0	0	0	0	0	0	0	0	0	0	0	0	0	0	0	0	0	0	0
chr2L:18319763-18320298	FALSE	non-DA	0.304206145522824	1	proximal	TRUE	MesoCRM-6275	TRUE	muscle_others	FALSE	.	NA	FBgn0000636	0	clypeolabrum,embryonic brain,embryonic central brain neuron,embryonic dorsal epidermis,embryonic foregut,embryonic head epidermis,embryonic hindgut,embryonic leading edge cell,embryonic optic lobe,embryonic ventral epidermis,embryonic/larval dorsal vessel,embryonic/larval tracheal system,embryonic/larval visceral muscle,ventral midline,ventral nerve cord,visceral muscle of esophagus	TRUE	TRUE	NA	1.22933332523	2.63599995375	0.889333321651	NA	1.584888866877	1	0	1	1	1	0	0	0	0	1	0	0	0	0	0	0	0	0	0	0	0	0	0	0	0	0
chr2L:18335578-18336211	FALSE	non-DA	-0.617050927400978	1	distal	TRUE	MesoCRM-6278	TRUE	muscle_others	FALSE	.	NA	FBgn0000636	0	clypeolabrum,embryonic brain,embryonic central brain neuron,embryonic dorsal epidermis,embryonic foregut,embryonic head epidermis,embryonic hindgut,embryonic leading edge cell,embryonic optic lobe,embryonic ventral epidermis,embryonic/larval dorsal vessel,embryonic/larval tracheal system,embryonic/larval visceral muscle,ventral midline,ventral nerve cord,visceral muscle of esophagus	TRUE	TRUE	NA	NA	0.910000003046	0.833333332609	NA	0.8716666678275	1	0	0	1	1	0	1	1	0	1	0	0	0	0	0	0	0	0	0	0	0	0	0	0	0	0
chr2L:18459821-18460251	FALSE	non-DA	-0.465073906507906	1	distal	TRUE	MesoCRM-6285	TRUE	muscle_others	FALSE	.	NA	FBgn0032682	25167	embryonic epipharynx,embryonic foregut,embryonic hindgut,embryonic hypopharynx	FALSE	TRUE	NA	NA	NA	0.851818182252	NA	0.851818182252	0	0	0	0	1	0	0	0	0	0	0	0	0	0	0	0	0	0	0	0	0	0	0	0	0	0
chr2L:18480449-18480975	FALSE	non-DA	-0.444239312666543	1	distal	TRUE	MesoCRM-6286	TRUE	muscle_others	FALSE	.	NA	FBgn0032682	4443	embryonic epipharynx,embryonic foregut,embryonic hindgut,embryonic hypopharynx	FALSE	TRUE	NA	1.04066666762	1.30333332618	1.65599998633	1.92575863476	1.4814396537225	1	0	1	1	1	1	1	1	1	0	0	0	0	0	0	0	0	0	0	0	0	0	0	0	0	0
chr2L:18482552-18482990	FALSE	non-DA	0.388505370048139	1	distal	TRUE	MesoCRM-6287	TRUE	muscle_specific	FALSE	.	NA	FBgn0032682	2428	embryonic epipharynx,embryonic foregut,embryonic hindgut,embryonic hypopharynx	FALSE	FALSE	NA	NA	NA	NA	NA	NA	0	0	0	0	0	0	0	0	0	1	0	0	0	0	0	0	0	0	0	0	0	0	0	0	0	0
chr2L:18497698-18498097	FALSE	non-DA	-0.172356534854726	1	distal	TRUE	MesoCRM-6291	TRUE	muscle_specific	FALSE	.	NA	FBgn0032683	0	dorsal prothoracic pharyngeal muscle,embryonic stomatogastric nervous system,embryonic/larval dorsal vessel,embryonic/larval fat body,embryonic/larval muscle system,embryonic/larval somatic muscle,embryonic/larval visceral muscle,gonad	TRUE	FALSE	NA	NA	NA	NA	NA	NA	0	0	0	0	0	0	0	0	1	0	0	0	0	0	0	0	0	0	0	0	0	0	0	0	0	0
chr2L:18503803-18504261	FALSE	non-DA	-0.191055792833954	1	proximal	TRUE	MesoCRM-6294	TRUE	muscle_others	FALSE	.	NA	FBgn0032683	0	dorsal prothoracic pharyngeal muscle,embryonic stomatogastric nervous system,embryonic/larval dorsal vessel,embryonic/larval fat body,embryonic/larval muscle system,embryonic/larval somatic muscle,embryonic/larval visceral muscle,gonad	TRUE	TRUE	NA	NA	1.24083333711	0.822500005364	NA	1.031666671237	0	0	0	1	1	0	0	0	0	0	0	0	0	0	0	0	0	0	0	0	0	0	0	0	0	0
chr2L:18563107-18563440	FALSE	non-DA	-0.0544069886663765	1	distal	TRUE	MesoCRM-6299	TRUE	muscle_others	FALSE	.	NA	FBgn0032685	31141	atrium,clypeolabrum,embryonic anal pad,embryonic dorsal epidermis,embryonic epipharynx,embryonic esophagus,embryonic head epidermis,embryonic hypopharynx,embryonic proventriculus,embryonic ventral epidermis	FALSE	TRUE	NA	1.53555557463	1.2633333438	1.38999997907	1.6702631111	1.46478800215	0	0	1	1	1	1	0	1	0	1	0	0	0	0	0	0	0	0	0	0	1	0	0	0	0	0
chr2L:18572096-18572498	FALSE	non-DA	-0.428765953007989	1	distal	TRUE	MesoCRM-6300	TRUE	muscle_others	FALSE	.	NA	FBgn0032689	27258	atrium,embryonic epipharynx,embryonic hypopharynx,embryonic/larval garland cell,lateral cord glia,plasmatocytes,sensory system head,ventral nerve cord	FALSE	TRUE	NA	NA	NA	1.03999999315	NA	1.03999999315	0	0	0	0	1	0	0	0	0	0	0	0	0	0	0	0	0	0	0	0	0	0	0	0	0	0
chr2L:18590697-18591030	FALSE	non-DA	0.0946357292658258	1	proximal	TRUE	MesoCRM-6301	TRUE	muscle_others	FALSE	.	NA	FBgn0032689	8726	atrium,embryonic epipharynx,embryonic hypopharynx,embryonic/larval garland cell,lateral cord glia,plasmatocytes,sensory system head,ventral nerve cord	FALSE	TRUE	NA	NA	1.48374999501	NA	NA	1.48374999501	0	0	0	1	0	0	0	0	0	0	1	1	0	0	0	0	1	1	1	0	0	0	0	0	1	0
chr2L:18665818-18666298	FALSE	non-DA	0.407030829439873	1	distal	TRUE	MesoCRM-6307	TRUE	muscle_others	FALSE	.	NA	FBgn0032694	4043	crystal cell,embryonic Malpighian tubule,embryonic midgut,embryonic midgut interstitial cell,embryonic/larval posterior spiracle,embryonic/larval tracheal system,embryonic/larval visceral muscle,faint ubiquitous	TRUE	TRUE	NA	NA	1.09384614458	NA	NA	1.09384614458	0	0	0	1	0	0	0	0	0	0	0	0	0	0	0	0	0	0	0	0	0	0	0	0	0	0
chr2L:18695278-18695619	FALSE	non-DA	-0.0824493971712528	1	proximal	TRUE	MesoCRM-6308	TRUE	muscle_others	FALSE	.	NA	FBgn0032699	0	faint ubiquitous	FALSE	FALSE	NA	NA	NA	NA	NA	NA	0	0	0	0	0	0	0	0	0	0	1	1	0	0	0	0	0	1	1	0	0	0	0	1	1	1
chr2L:18737194-18737509	FALSE	non-DA	-0.436273963840223	1	distal	TRUE	MesoCRM-6309	TRUE	muscle_others	FALSE	.	NA	FBgn0032707	4671	dorsal ridge,embryonic head epidermis,embryonic/larval posterior spiracle	FALSE	TRUE	NA	2.0588888824	2.03666663832	1.68999998437	2.48333332274	2.0672222069575	0	0	1	1	1	1	0	0	0	0	0	0	0	0	0	0	0	0	0	0	0	0	0	0	1	0
chr2L:18782819-18783647	FALSE	non-DA	-0.206566088196936	1	distal	TRUE	MesoCRM-6310	TRUE	muscle_others	FALSE	.	NA	FBgn0045852	0	dorsal/lateral sensory complexes,embryonic midgut,embryonic/larval visceral muscle,ventral sensory complex primordium	TRUE	TRUE	NA	1.48913042183	1.43608695787	NA	NA	1.46260868985	0	0	1	1	0	0	1	1	0	0	1	1	0	0	0	0	0	1	1	1	1	1	1	1	1	1
chr2L:18839604-18839951	FALSE	non-DA	-0.0494973169974111	1	proximal	TRUE	MesoCRM-6317	TRUE	muscle_others	FALSE	.	NA	FBgn0032719	5234	atrium,embryonic brain,embryonic central nervous system,embryonic dorsal epidermis,embryonic epipharynx,embryonic hypopharynx,ventral nerve cord	FALSE	FALSE	NA	NA	NA	NA	NA	NA	0	0	0	0	0	0	0	0	0	0	0	0	0	1	0	0	0	1	1	0	0	0	0	0	0	0
chr2L:18881118-18881593	FALSE	non-DA	-0.181909631039384	1	proximal	TRUE	MesoCRM-6320	TRUE	muscle_others	FALSE	.	NA	FBgn0003896	0	clypeolabrum,embryonic brain,embryonic central brain neuron,embryonic central nervous system,embryonic dorsal epidermis,embryonic esophageal ganglion,embryonic esophagus,embryonic foregut,embryonic frontal ganglion,embryonic head epidermis,embryonic hypocerebral ganglion,embryonic proventricular ganglion,embryonic stomatogastric nervous system,embryonic/larval dorsal vessel,lateral cord glia,late…	TRUE	TRUE	NA	1.41363636607	1.47454544919	0.939999992197	NA	1.27606060248567	0	0	1	1	1	0	0	0	0	0	1	0	0	1	1	0	1	1	0	0	0	0	1	0	0	1
chr2L:18899551-18899957	TRUE	loss	-0.852946857035281	0.0381193923485286	distal	TRUE	MesoCRM-6325	TRUE	muscle_others	TRUE	FBbt:00005744,embryonic dorsal epidermis; FBbt:00005381,esophagus; FBbt:00000095,amnioserosa	FALSE	FBgn0003896	18291	clypeolabrum,embryonic brain,embryonic central brain neuron,embryonic central nervous system,embryonic dorsal epidermis,embryonic esophageal ganglion,embryonic esophagus,embryonic foregut,embryonic frontal ganglion,embryonic head epidermis,embryonic hypocerebral ganglion,embryonic proventricular ganglion,embryonic stomatogastric nervous system,embryonic/larval dorsal vessel,lateral cord glia,late…	TRUE	TRUE	NA	NA	1.29909091375	1.22727271914	1.65778203283	1.39471522190667	1	0	0	1	1	1	0	0	0	0	0	0	0	0	1	0	0	0	0	0	0	0	0	0	0	0
chr2L:18906352-18907496	FALSE	non-DA	0.589510812073002	1	proximal	TRUE	MesoCRM-6326	TRUE	muscle_specific	TRUE	FBbt:00005744,embryonic dorsal epidermis; FBbt:00001673,embryonic/larval dorsal vessel; FBbt:00005063,hemocyte	TRUE	FBgn0003896	25092	clypeolabrum,embryonic brain,embryonic central brain neuron,embryonic central nervous system,embryonic dorsal epidermis,embryonic esophageal ganglion,embryonic esophagus,embryonic foregut,embryonic frontal ganglion,embryonic head epidermis,embryonic hypocerebral ganglion,embryonic proventricular ganglion,embryonic stomatogastric nervous system,embryonic/larval dorsal vessel,lateral cord glia,late…	TRUE	FALSE	NA	NA	NA	NA	NA	NA	0	0	0	0	0	0	0	0	0	0	0	0	0	0	0	0	0	0	0	0	0	0	1	1	0	0
chr2L:18944188-18944499	FALSE	non-DA	0.0782648970996487	1	proximal	TRUE	MesoCRM-6332	TRUE	muscle_others	FALSE	.	NA	FBgn0032724	4386	dorsal prothoracic pharyngeal muscle,embryonic/larval somatic muscle,embryonic/larval visceral muscle	TRUE	TRUE	NA	1.41125000268	NA	NA	1.41999999434	1.41562499851	0	0	1	0	0	1	0	0	0	0	0	1	0	1	0	0	1	0	1	0	0	0	0	0	0	0
chr2L:18944709-18945029	FALSE	non-DA	0.196023649856495	1	distal	TRUE	MesoCRM-6333	TRUE	muscle_others	FALSE	.	NA	FBgn0032724	3856	dorsal prothoracic pharyngeal muscle,embryonic/larval somatic muscle,embryonic/larval visceral muscle	TRUE	TRUE	NA	NA	1.19875000417	0.727499995381	NA	0.9631249997755	0	0	0	1	1	0	0	0	0	0	0	0	0	0	0	0	0	0	0	0	0	0	1	1	0	0
chr2L:18947429-18947859	FALSE	non-DA	-0.309421257686616	1	distal	TRUE	MesoCRM-6335	TRUE	muscle_others	FALSE	.	NA	FBgn0032724	1026	dorsal prothoracic pharyngeal muscle,embryonic/larval somatic muscle,embryonic/larval visceral muscle	TRUE	TRUE	NA	1.5258333236	2.0883333087	1.23583332449	NA	1.61666665226333	0	0	1	1	1	0	0	0	0	0	1	1	0	1	0	0	1	0	0	0	0	0	0	0	0	1
chr2L:18948319-18948667	FALSE	non-DA	-0.466277157981627	1	proximal	TRUE	MesoCRM-6336	TRUE	muscle_specific	FALSE	.	NA	FBgn0032724	218	dorsal prothoracic pharyngeal muscle,embryonic/larval somatic muscle,embryonic/larval visceral muscle	TRUE	TRUE	NA	NA	NA	NA	2.10595158035	2.10595158035	1	0	0	0	0	1	0	0	0	0	0	0	0	0	0	0	0	0	0	0	0	0	0	0	0	0
chr2L:18968562-18969185	FALSE	non-DA	0.133045927206177	1	proximal	TRUE	MesoCRM-6339	TRUE	muscle_others	FALSE	.	NA	FBgn0015772	0	embryonic/larval garland cell	FALSE	FALSE	NA	NA	NA	NA	NA	NA	0	0	0	0	0	0	0	1	1	1	0	0	0	0	0	0	0	1	1	1	1	0	0	0	0	0
chr2L:18980619-18981001	FALSE	non-DA	-0.444671351947888	1	distal	TRUE	MesoCRM-6341	TRUE	muscle_others	FALSE	.	NA	FBgn0032731	0	dorsal prothoracic pharyngeal muscle,embryonic/larval muscle system,embryonic/larval somatic muscle,embryonic/larval visceral muscle	TRUE	FALSE	NA	NA	NA	NA	NA	NA	0	0	0	0	0	0	0	0	0	1	0	0	0	0	0	0	0	0	0	0	0	0	0	0	0	0
chr2L:18981870-18982305	FALSE	non-DA	-0.0246184461850989	1	distal	TRUE	MesoCRM-6343	TRUE	muscle_others	FALSE	.	NA	FBgn0032731	0	dorsal prothoracic pharyngeal muscle,embryonic/larval muscle system,embryonic/larval somatic muscle,embryonic/larval visceral muscle	TRUE	TRUE	NA	1.12916666642	1.99166667461	1.42666665713	1.64667039783	1.5485425989975	0	0	1	1	1	1	0	0	0	0	0	0	0	0	1	0	0	0	0	0	0	0	0	0	0	0
chr2L:19009104-19009546	FALSE	non-DA	-0.022281756197609	1	proximal	TRUE	MesoCRM-6345	TRUE	muscle_others	FALSE	.	NA	FBgn0046302	13171	embryonic midgut,embryonic midgut chamber,embryonic proventriculus outer layer	FALSE	TRUE	NA	NA	1.48250001172	NA	NA	1.48250001172	1	0	0	1	0	0	0	0	0	0	0	0	0	0	0	0	0	1	1	0	0	0	0	0	0	1
chr2L:19034467-19034799	FALSE	non-DA	0.00371546782520316	1	proximal	TRUE	MesoCRM-6346	TRUE	muscle_others	FALSE	.	NA	FBgn0051800	0	ubiquitous	FALSE	TRUE	NA	1.71111115151	1.5088888742	1.18999999513	2.01222207811	1.6055555247375	1	0	1	1	1	1	0	0	0	0	0	0	0	0	0	0	0	1	1	0	0	0	0	0	0	0
chr2L:19036270-19036827	TRUE	loss	-1.39370385509974	1.46559199895161e-05	distal	TRUE	MesoCRM-6348	TRUE	muscle_specific	FALSE	.	NA	FBgn0051800	1695	ubiquitous	FALSE	TRUE	NA	1.28500001132	NA	NA	NA	1.28500001132	1	0	1	0	0	0	1	0	0	0	0	0	0	0	0	0	0	0	0	0	0	0	0	0	0	0
chr2L:19037131-19037436	TRUE	loss	-2.20179748321777	7.3213274198772e-21	distal	TRUE	MesoCRM-6349	TRUE	muscle_specific	FALSE	.	NA	FBgn0051800	2556	ubiquitous	FALSE	TRUE	1.07555555635	2.24333332645	3.01555554072	2.68333331744	3.03555557463	2.410666663118	1	1	1	1	1	1	0	0	0	1	0	0	0	0	0	0	0	0	0	0	0	0	0	1	0	0
chr2L:19079776-19080330	FALSE	non-DA	-0.332400239874786	1	distal	TRUE	MesoCRM-6352	TRUE	muscle_others	FALSE	.	NA	FBgn0002023	0	embryonic brain,embryonic central brain glia,embryonic central brain neuron,embryonic gastric caecum,embryonic proventriculus,lateral cord glia,ventral nerve cord	FALSE	TRUE	NA	NA	1.92062499782	0.848749993835	NA	1.3846874958275	0	0	0	1	1	0	0	0	0	0	0	0	0	0	0	0	0	0	0	0	0	0	0	0	0	0
chr2L:19108460-19108948	FALSE	non-DA	-0.589388760623443	1	proximal	TRUE	MesoCRM-6353	TRUE	muscle_others	FALSE	.	NA	FBgn0002023	34	embryonic brain,embryonic central brain glia,embryonic central brain neuron,embryonic gastric caecum,embryonic proventriculus,lateral cord glia,ventral nerve cord	FALSE	TRUE	NA	NA	NA	1.27285713596	1.93750113012	1.60517913304	0	0	0	0	1	1	0	0	0	0	0	0	0	0	0	0	0	0	0	0	0	0	0	0	0	0
chr2L:19133339-19133968	FALSE	non-DA	-0.189449597541758	1	proximal	TRUE	MesoCRM-6354	TRUE	muscle_others	FALSE	.	NA	FBgn0010300	0	embryonic brain,embryonic central nervous system,ventral nerve cord	FALSE	FALSE	NA	NA	NA	NA	NA	NA	0	0	0	0	0	0	0	1	0	0	0	1	0	0	1	0	1	1	1	0	1	0	0	0	0	1
chr2L:19134956-19135292	FALSE	non-DA	0.0396854437276533	1	distal	TRUE	MesoCRM-6355	TRUE	muscle_others	FALSE	.	NA	FBgn0010300	0	embryonic brain,embryonic central nervous system,ventral nerve cord	FALSE	TRUE	NA	1.59333330393	1.42444444365	0.936666660839	1.29719182955	1.31290905949225	0	0	1	1	1	1	0	0	0	0	1	0	0	0	0	1	1	0	1	0	0	0	1	1	1	1
chr2L:19154793-19155367	FALSE	non-DA	0.0836906333568148	1	distal	TRUE	MesoCRM-6358	TRUE	muscle_others	FALSE	.	NA	FBgn0010300	0	embryonic brain,embryonic central nervous system,ventral nerve cord	FALSE	TRUE	NA	1.10562501103	NA	NA	NA	1.10562501103	0	0	1	0	0	0	0	0	0	0	1	1	0	1	0	0	1	0	0	1	1	1	0	0	1	1
chr2L:19156879-19157249	FALSE	non-DA	0.361377277233039	1	distal	TRUE	MesoCRM-6359	TRUE	muscle_others	FALSE	.	NA	FBgn0010300	0	embryonic brain,embryonic central nervous system,ventral nerve cord	FALSE	TRUE	NA	NA	0.735000005364	NA	NA	0.735000005364	0	0	0	1	0	0	0	0	0	0	0	0	0	1	0	0	1	0	0	0	1	0	0	0	0	0
chr2L:19158171-19158744	FALSE	non-DA	-0.157305853455928	1	distal	TRUE	MesoCRM-6360	TRUE	muscle_others	FALSE	.	NA	FBgn0010300	0	embryonic brain,embryonic central nervous system,ventral nerve cord	FALSE	TRUE	0.892777772413	1.84444442888	1.55388887641	1.31277778745	NA	1.40097221628825	0	1	1	1	1	0	1	1	0	0	1	1	0	0	0	1	0	0	1	0	0	1	1	1	1	1
chr2L:19158833-19159149	FALSE	non-DA	0.175704721692705	1	proximal	TRUE	MesoCRM-6362	TRUE	muscle_others	FALSE	.	NA	FBgn0010300	0	embryonic brain,embryonic central nervous system,ventral nerve cord	FALSE	FALSE	NA	NA	NA	NA	NA	NA	0	0	0	0	0	0	0	0	0	0	0	1	1	1	1	1	1	0	1	1	1	0	0	0	0	1
chr2L:19163533-19164102	FALSE	non-DA	-0.116660949681861	1	distal	TRUE	MesoCRM-6365	TRUE	muscle_others	FALSE	.	NA	FBgn0010300	0	embryonic brain,embryonic central nervous system,ventral nerve cord	FALSE	TRUE	NA	NA	NA	0.671250003623	0.908089695386	0.7896698495045	1	0	0	0	1	1	0	0	0	0	0	0	0	0	0	0	0	0	0	0	0	0	0	0	0	0
chr2L:19164820-19165133	FALSE	non-DA	-0.0789848765766861	1	distal	TRUE	MesoCRM-6366	TRUE	muscle_others	FALSE	.	NA	FBgn0010300	0	embryonic brain,embryonic central nervous system,ventral nerve cord	FALSE	TRUE	NA	0.95799998343	NA	NA	1.85599998236	1.406999982895	0	0	1	0	0	1	0	0	0	0	0	0	0	0	0	0	0	0	0	0	0	0	0	0	0	0
chr2L:19165989-19166370	FALSE	non-DA	0.24968281745577	1	proximal	TRUE	MesoCRM-6368	TRUE	muscle_others	FALSE	.	NA	FBgn0010300	0	embryonic brain,embryonic central nervous system,ventral nerve cord	FALSE	TRUE	NA	NA	NA	NA	0.825558042263	0.825558042263	0	0	0	0	0	1	0	0	0	0	0	0	0	0	0	0	1	0	0	1	1	0	0	0	0	0
chr2L:19190130-19190519	FALSE	non-DA	-0.0517668774125219	1	proximal	TRUE	MesoCRM-6369	TRUE	muscle_others	TRUE	FBbt:00001882,embryonic/larval midgut; FBbt:00005628,embryonic midgut chamber	FALSE	FBgn0015380	0	embryonic brain,embryonic central nervous system,embryonic dorsal epidermis,embryonic head epidermis,embryonic midgut,embryonic midgut interstitial cell,embryonic stomatogastric nervous system,embryonic ventral epidermis,embryonic/larval dorsal vessel,embryonic/larval muscle system,embryonic/larval somatic muscle,ventral nerve cord	TRUE	FALSE	NA	NA	NA	NA	NA	NA	0	0	0	0	0	0	0	1	0	0	0	0	0	0	0	0	0	0	0	0	0	0	0	0	0	0
chr2L:19273555-19274395	FALSE	non-DA	0.257197713642078	1	distal	TRUE	MesoCRM-6373	TRUE	muscle_others	FALSE	.	NA	FBgn0032768	23951	dorsal/lateral sensory complexes,embryonic labial sensory complex,embryonic maxillary sensory complex,labral sensory complex	FALSE	FALSE	NA	NA	NA	NA	NA	NA	0	0	0	0	0	0	0	0	0	0	0	0	0	0	1	0	0	0	0	0	0	0	0	0	0	0
chr2L:19313419-19313846	FALSE	non-DA	0.471999130234854	1	distal	TRUE	MesoCRM-6375	TRUE	muscle_others	FALSE	.	NA	FBgn0032768	13487	dorsal/lateral sensory complexes,embryonic labial sensory complex,embryonic maxillary sensory complex,labral sensory complex	FALSE	FALSE	NA	NA	NA	NA	NA	NA	0	0	0	0	0	0	0	0	0	0	0	0	0	0	0	0	0	0	0	0	0	0	0	0	0	0
chr2L:19316508-19316868	FALSE	non-DA	0.35911958914576	1	distal	TRUE	MesoCRM-6376	TRUE	muscle_specific	FALSE	.	NA	FBgn0032768	16576	dorsal/lateral sensory complexes,embryonic labial sensory complex,embryonic maxillary sensory complex,labral sensory complex	FALSE	TRUE	NA	NA	NA	0.800000018017	NA	0.800000018017	0	0	0	0	1	0	0	0	0	0	0	0	0	0	1	0	0	0	0	0	0	0	0	0	0	0
chr2L:19319761-19320400	FALSE	non-DA	0.131417859287947	1	distal	TRUE	MesoCRM-6380	TRUE	muscle_specific	FALSE	.	NA	FBgn0024245	18270	embryonic dorsal epidermis,embryonic epipharynx,embryonic optic lobe,embryonic ventral epidermis,embryonic/larval tracheal system	FALSE	FALSE	NA	NA	NA	NA	NA	NA	1	0	0	0	0	0	0	0	0	1	0	0	0	0	0	0	0	0	0	0	0	0	0	0	0	0
chr2L:19320685-19321628	TRUE	gain	0.898765923474212	0.000563155192023522	distal	TRUE	MesoCRM-6381	TRUE	muscle_others	FALSE	.	NA	FBgn0024245	17042	embryonic dorsal epidermis,embryonic epipharynx,embryonic optic lobe,embryonic ventral epidermis,embryonic/larval tracheal system	FALSE	FALSE	NA	NA	NA	NA	NA	NA	0	0	0	0	0	0	0	0	0	1	0	0	0	0	0	0	0	0	1	0	1	0	0	0	0	0
chr2L:19336681-19337074	FALSE	non-DA	0.29644695720393	1	distal	TRUE	MesoCRM-6386	TRUE	muscle_specific	FALSE	.	NA	FBgn0024245	1596	embryonic dorsal epidermis,embryonic epipharynx,embryonic optic lobe,embryonic ventral epidermis,embryonic/larval tracheal system	FALSE	FALSE	NA	NA	NA	NA	NA	NA	0	0	0	0	0	0	0	0	1	0	0	0	0	0	0	0	0	0	0	0	0	0	0	0	0	0
chr2L:19341060-19341447	FALSE	non-DA	-0.719151376799568	1	distal	TRUE	MesoCRM-6388	TRUE	muscle_others	FALSE	.	NA	FBgn0024245	0	embryonic dorsal epidermis,embryonic epipharynx,embryonic optic lobe,embryonic ventral epidermis,embryonic/larval tracheal system	FALSE	TRUE	0.664545457472	NA	NA	NA	NA	0.664545457472	0	1	0	0	0	0	1	1	1	1	0	0	0	1	0	0	0	1	1	1	1	0	0	1	1	0
chr2L:19363092-19363403	FALSE	non-DA	-0.125603725586542	1	proximal	TRUE	MesoCRM-6390	TRUE	muscle_others	FALSE	.	NA	FBgn0024245	0	embryonic dorsal epidermis,embryonic epipharynx,embryonic optic lobe,embryonic ventral epidermis,embryonic/larval tracheal system	FALSE	FALSE	NA	NA	NA	NA	NA	NA	0	0	0	0	0	0	0	0	0	1	0	0	0	0	0	0	0	0	0	0	0	0	0	0	0	0
chr2L:19363602-19363986	FALSE	non-DA	-0.236982100938308	1	proximal	TRUE	MesoCRM-6391	TRUE	muscle_others	FALSE	.	NA	FBgn0024245	376	embryonic dorsal epidermis,embryonic epipharynx,embryonic optic lobe,embryonic ventral epidermis,embryonic/larval tracheal system	FALSE	TRUE	NA	NA	1.40299999863	NA	NA	1.40299999863	1	0	0	1	0	0	0	1	0	0	0	0	0	0	0	0	0	0	1	1	1	0	0	0	0	1
chr2L:19416684-19417254	FALSE	non-DA	-0.123314619851215	1	proximal	TRUE	MesoCRM-6392	TRUE	muscle_others	TRUE	FBbt:00001882,embryonic/larval midgut; FBbt:00005384,hindgut; FBbt:00000155,embryonic head; FBbt:00005382,salivary gland	FALSE	FBgn0041789	0	dorsal prothoracic pharyngeal muscle,embryonic/larval circulatory system,embryonic/larval muscle system,embryonic/larval pericardial cell,faint ubiquitous	TRUE	TRUE	NA	1.59187500784	2.08749999851	1.7618750073	2.18578127474	1.9067578220975	0	0	1	1	1	1	1	1	1	1	0	0	0	0	0	0	0	0	0	0	0	0	0	1	0	0
chr2L:19426469-19426788	FALSE	non-DA	-0.0648846660459377	1	proximal	TRUE	MesoCRM-6394	TRUE	muscle_others	FALSE	.	NA	FBgn0041789	0	dorsal prothoracic pharyngeal muscle,embryonic/larval circulatory system,embryonic/larval muscle system,embryonic/larval pericardial cell,faint ubiquitous	TRUE	TRUE	0.716250009835	NA	NA	NA	NA	0.716250009835	1	1	0	0	0	0	0	0	0	0	0	1	0	1	0	0	0	1	1	0	0	0	0	0	0	0
chr2L:19444581-19445188	FALSE	non-DA	-0.120333285425763	1	proximal	TRUE	MesoCRM-6395	TRUE	muscle_others	FALSE	.	NA	FBgn0003346	0	embryonic brain,embryonic central brain glia,embryonic central brain neuron,embryonic central brain surface glia,embryonic central nervous system,gonad,ventral nerve cord	FALSE	FALSE	NA	NA	NA	NA	NA	NA	0	0	0	0	0	0	0	0	0	0	0	0	0	0	0	0	0	1	1	0	0	0	0	0	0	1
chr2L:19493108-19493695	FALSE	non-DA	-0.0779660135139002	1	proximal	TRUE	MesoCRM-6396	TRUE	muscle_others	FALSE	.	NA	FBgn0032798	25130	embryonic brain,embryonic central nervous system,embryonic/larval muscle system,sensory nervous system primordium,ventral nerve cord,ventral sensory complex primordium	TRUE	TRUE	NA	NA	1.32714285595	NA	NA	1.32714285595	1	0	0	1	0	0	0	0	0	0	1	1	0	0	1	0	1	1	1	0	0	0	0	0	0	0
chr2L:19497936-19498327	FALSE	non-DA	0.28547446970907	1	proximal	TRUE	MesoCRM-6397	TRUE	muscle_others	FALSE	.	NA	FBgn0032798	20498	embryonic brain,embryonic central nervous system,embryonic/larval muscle system,sensory nervous system primordium,ventral nerve cord,ventral sensory complex primordium	TRUE	TRUE	NA	NA	1.46699999571	1.35499998927	NA	1.41099999249	1	0	0	1	1	0	0	0	0	0	0	0	0	0	0	0	0	1	0	0	0	0	0	0	0	0
chr2L:19571865-19572192	FALSE	non-DA	-0.105138794923653	1	distal	TRUE	MesoCRM-6399	TRUE	muscle_others	FALSE	.	NA	FBgn0005672	0	dorsal/lateral sensory complexes,embryonic dorsal epidermis,embryonic foregut,embryonic head epidermis,embryonic hindgut,embryonic ventral epidermis,embryonic/larval visceral muscle,sensory system head,ubiquitous,ventral sensory complex primordium	TRUE	TRUE	NA	0.99800000228	NA	NA	NA	0.99800000228	0	0	1	0	0	0	0	0	0	0	1	0	1	0	0	0	0	0	0	1	1	0	0	0	0	0
chr2L:19575139-19575761	FALSE	non-DA	-0.227844770694112	1	distal	TRUE	MesoCRM-6401	TRUE	muscle_others	FALSE	.	NA	FBgn0005672	0	dorsal/lateral sensory complexes,embryonic dorsal epidermis,embryonic foregut,embryonic head epidermis,embryonic hindgut,embryonic ventral epidermis,embryonic/larval visceral muscle,sensory system head,ubiquitous,ventral sensory complex primordium	TRUE	TRUE	NA	1.37444444415	1.54999997881	1.15055555602	1.10060071896	1.293900174485	0	0	1	1	1	1	1	0	0	0	0	0	0	1	0	0	0	0	0	0	1	0	0	1	0	1
chr2L:19575839-19576398	FALSE	non-DA	-0.216432431413701	1	distal	TRUE	MesoCRM-6402	TRUE	muscle_others	FALSE	.	NA	FBgn0005672	0	dorsal/lateral sensory complexes,embryonic dorsal epidermis,embryonic foregut,embryonic head epidermis,embryonic hindgut,embryonic ventral epidermis,embryonic/larval visceral muscle,sensory system head,ubiquitous,ventral sensory complex primordium	TRUE	TRUE	0.473333333433	1.50266666015	NA	0.966666650275	NA	0.980888881286	1	1	1	0	1	0	0	1	1	1	1	0	1	1	0	1	1	1	1	1	1	0	1	0	0	0
chr2L:19576459-19577045	FALSE	non-DA	-0.00676792014567695	1	proximal	TRUE	MesoCRM-6402	TRUE	muscle_others	FALSE	.	NA	FBgn0005672	0	dorsal/lateral sensory complexes,embryonic dorsal epidermis,embryonic foregut,embryonic head epidermis,embryonic hindgut,embryonic ventral epidermis,embryonic/larval visceral muscle,sensory system head,ubiquitous,ventral sensory complex primordium	TRUE	TRUE	NA	1.35999999382	1.34437500685	1.09874999127	1.20057703171	1.2509255059125	0	0	1	1	1	1	1	0	0	0	1	1	0	0	0	0	0	0	0	0	0	0	0	0	1	1
chr2L:19755013-19755427	FALSE	non-DA	0.34963980905241	1	distal	TRUE	MesoCRM-6406	TRUE	muscle_others	FALSE	.	NA	FBgn0032817	0	embryonic gastric caecum,faint ubiquitous	FALSE	FALSE	NA	NA	NA	NA	NA	NA	0	0	0	0	0	0	0	0	0	0	0	0	0	0	0	0	0	0	0	0	0	0	0	0	1	0
chr2L:19763965-19764363	FALSE	non-DA	-0.121306703079899	1	proximal	TRUE	MesoCRM-6408	TRUE	muscle_others	FALSE	.	NA	FBgn0032820	0	crystal cell,embryonic/larval fat body,embryonic/larval somatic muscle,embryonic/larval visceral muscle	TRUE	TRUE	NA	NA	0.850909086114	1.14545453137	NA	0.998181808742	1	0	0	1	1	0	0	0	0	0	0	0	0	0	0	0	0	0	0	0	0	0	0	0	0	0
chr2L:19764533-19764922	FALSE	non-DA	0.0720767785873448	1	proximal	TRUE	MesoCRM-6409	TRUE	muscle_others	FALSE	.	NA	FBgn0032820	398	crystal cell,embryonic/larval fat body,embryonic/larval somatic muscle,embryonic/larval visceral muscle	TRUE	TRUE	NA	NA	NA	1.04909090833	2.17000000898	1.609545458655	0	0	0	0	1	1	0	0	0	0	0	0	0	0	0	0	0	0	0	0	0	0	0	0	0	0
chr2L:19790975-19791344	FALSE	non-DA	-0.510329635731534	1	distal	TRUE	MesoCRM-6410	TRUE	muscle_others	FALSE	.	NA	FBgn0000529	21909	embryonic brain	FALSE	FALSE	NA	NA	NA	NA	NA	NA	0	0	0	0	0	0	0	0	0	0	0	1	0	0	0	1	1	0	0	0	0	0	0	0	1	1
chr2L:19791695-19792063	FALSE	non-DA	-0.180362874178015	1	proximal	TRUE	MesoCRM-6411	TRUE	muscle_others	FALSE	.	NA	FBgn0000529	22629	embryonic brain	FALSE	TRUE	NA	NA	1.21199999154	NA	NA	1.21199999154	0	0	0	1	0	0	0	0	0	0	0	0	0	1	0	0	0	1	1	0	0	0	0	0	0	0
chr2L:19817139-19817582	FALSE	non-DA	0.012453750630586	1	distal	TRUE	MesoCRM-6414	TRUE	muscle_others	FALSE	.	NA	FBgn0000529	48073	embryonic brain	FALSE	TRUE	NA	NA	1.67272727869	NA	NA	1.67272727869	0	0	0	1	0	0	0	0	0	0	0	0	0	0	0	0	0	0	0	0	0	0	0	0	0	0
chr2L:19847088-19847542	TRUE	loss	-2.29725964854357	2.64224648880306e-09	distal	TRUE	MesoCRM-6416	TRUE	muscle_specific	FALSE	.	NA	FBgn0000529	78022	embryonic brain	FALSE	TRUE	NA	NA	NA	1.08461539562	1.89413611382	1.48937575472	1	0	0	0	1	1	0	0	0	0	0	0	0	0	0	0	0	0	0	0	0	0	0	0	0	0
chr2L:19847591-19848140	TRUE	loss	-2.00840036402456	4.22308285492926e-09	distal	TRUE	MesoCRM-6417	TRUE	muscle_specific	FALSE	.	NA	FBgn0000529	78525	embryonic brain	FALSE	TRUE	NA	NA	0.894375000615	0.862500003539	NA	0.878437502077	1	0	0	1	1	0	1	1	1	1	0	0	0	0	0	0	0	0	0	0	1	0	0	0	0	0
chr2L:19849457-19850119	TRUE	loss	-1.77131525235236	1.08419357571277e-16	distal	TRUE	MesoCRM-6419	TRUE	muscle_others	TRUE	FBbt:00005073,somatic muscle; FBbt:00005070,visceral muscle	TRUE	FBgn0000529	80391	embryonic brain	FALSE	TRUE	NA	1.10368420105	1.9815789367	2.66894735161	2.90944720988	2.16591442481	1	0	1	1	1	1	0	0	0	0	0	0	0	0	0	0	0	0	0	0	0	0	0	0	0	0
chr2L:19864129-19864429	TRUE	loss	-2.2120723731141	1.99405615711592e-08	distal	TRUE	MesoCRM-6420	TRUE	muscle_specific	FALSE	.	NA	FBgn0032833	94285	dorsal prothoracic pharyngeal muscle,embryonic midgut,embryonic/larval muscle system,faint ubiquitous,ubiquitous	TRUE	TRUE	NA	NA	NA	0.846250016242	1.82500001788	1.335625017061	0	0	0	0	1	1	0	0	0	0	0	0	0	0	0	0	0	0	0	0	0	0	0	0	0	0
chr2L:19865167-19865959	FALSE	non-DA	0.00664372627284404	1	proximal	TRUE	MesoCRM-6421	TRUE	muscle_others	FALSE	.	NA	FBgn0032833	92755	dorsal prothoracic pharyngeal muscle,embryonic midgut,embryonic/larval muscle system,faint ubiquitous,ubiquitous	TRUE	TRUE	NA	NA	2.50523809308	1.34047618437	1.31292082208	1.71954503317667	1	0	0	1	1	1	0	1	0	0	0	0	0	0	0	1	1	0	0	0	0	0	0	0	1	1
chr2L:19895280-19895635	FALSE	non-DA	0.160693604604316	1	distal	TRUE	MesoCRM-6424	TRUE	muscle_others	FALSE	.	NA	FBgn0032833	63079	dorsal prothoracic pharyngeal muscle,embryonic midgut,embryonic/larval muscle system,faint ubiquitous,ubiquitous	TRUE	TRUE	NA	NA	NA	0.886999992281	NA	0.886999992281	0	0	0	0	1	0	0	0	0	0	0	0	0	0	0	0	0	0	0	0	0	0	0	0	0	0
chr2L:19898856-19899158	TRUE	loss	-1.38964436158091	1.77445489042188e-07	distal	TRUE	MesoCRM-6425	TRUE	muscle_specific	FALSE	.	NA	FBgn0032833	59556	dorsal prothoracic pharyngeal muscle,embryonic midgut,embryonic/larval muscle system,faint ubiquitous,ubiquitous	TRUE	TRUE	NA	NA	NA	1.04374998063	NA	1.04374998063	0	0	0	0	1	0	0	0	0	0	0	0	0	0	0	0	0	0	0	0	0	0	0	0	0	0
chr2L:19944253-19944654	FALSE	non-DA	0.252974211099083	1	distal	TRUE	MesoCRM-6429	TRUE	muscle_specific	FALSE	.	NA	FBgn0032833	14060	dorsal prothoracic pharyngeal muscle,embryonic midgut,embryonic/larval muscle system,faint ubiquitous,ubiquitous	TRUE	FALSE	NA	NA	NA	NA	NA	NA	0	0	0	0	0	0	0	0	0	0	0	0	0	0	0	0	0	0	0	0	0	0	1	1	0	1
chr2L:20066174-20066501	FALSE	non-DA	-0.117057712512885	1	proximal	TRUE	MesoCRM-6433	TRUE	muscle_others	FALSE	.	NA	FBgn0045064	0	embryonic midgut,embryonic midgut chamber,embryonic/larval dorsal vessel,embryonic/larval fat body,longitudinal visceral muscle fibers,plasmatocytes	TRUE	TRUE	NA	NA	1.36000000768	NA	NA	1.36000000768	0	0	0	1	0	0	0	0	0	0	0	0	0	0	0	0	0	0	0	0	0	0	0	0	0	0
chr2L:20084903-20085498	FALSE	non-DA	0.0839065147180014	1	distal	TRUE	MesoCRM-6434	TRUE	muscle_others	TRUE	FBbt:00000095,amnioserosa	FALSE	FBgn0032845	4139	embryonic midgut	FALSE	FALSE	NA	NA	NA	NA	NA	NA	0	0	0	0	0	0	0	1	1	1	0	0	0	0	0	0	0	0	0	0	1	0	0	0	0	0
chr2L:20091063-20091383	FALSE	non-DA	0.143219868279769	1	proximal	TRUE	MesoCRM-6435	TRUE	muscle_others	FALSE	.	NA	FBgn0032845	0	embryonic midgut	FALSE	TRUE	NA	NA	1.38000003	NA	NA	1.38000003	1	0	0	1	0	0	0	0	0	0	0	0	0	0	0	0	0	1	1	0	0	0	0	0	0	0
chr2L:20093701-20094307	FALSE	non-DA	-0.0567802454062178	1	proximal	TRUE	MesoCRM-6436	TRUE	muscle_others	FALSE	.	NA	FBgn0032847	0	embryonic dorsal epidermis,embryonic ventral epidermis,ubiquitous	FALSE	TRUE	NA	NA	1.07933331877	NA	NA	1.07933331877	0	0	0	1	0	0	0	0	0	0	0	0	0	0	0	0	0	1	1	0	0	0	0	0	0	0
chr2L:20120927-20121371	FALSE	non-DA	-0.240226358739265	1	distal	TRUE	MesoCRM-6437	TRUE	muscle_others	FALSE	.	NA	FBgn0032850	17553	embryonic antennal sense organ	FALSE	TRUE	0.978333334439	1.27500001341	2.91833331436	1.19166666766	NA	1.59083333246725	0	1	1	1	1	0	0	0	0	0	0	0	1	1	0	0	0	0	0	0	0	0	0	0	0	0
chr2L:20204817-20205491	FALSE	non-DA	0.196973192983817	1	distal	TRUE	MesoCRM-6439	TRUE	others	FALSE	.	NA	FBgn0032850	101443	embryonic antennal sense organ	FALSE	FALSE	NA	NA	NA	NA	NA	NA	0	0	0	0	0	0	0	0	0	0	0	0	0	0	0	0	0	0	0	0	0	1	0	0	1	0
chr2L:20311029-20311370	FALSE	non-DA	0.318324291657021	1	distal	TRUE	MesoCRM-6440	TRUE	muscle_others	FALSE	.	NA	FBgn0003475	0	atrium,embryonic epipharynx,embryonic foregut,embryonic foregut sensory structure,embryonic hindgut,embryonic hypopharynx,embryonic midgut,embryonic midgut chamber,embryonic proventriculus,embryonic rectum,germ cell,gonad,gonadal sheath,sensory nervous system primordium,sensory system head,ventral imaginal precursor	FALSE	TRUE	NA	NA	2.82111112277	NA	NA	2.82111112277	0	0	0	1	0	0	0	0	0	0	0	0	0	0	0	0	0	0	0	0	0	0	0	0	0	0
chr2L:20349850-20350195	FALSE	non-DA	-0.153644180033305	1	proximal	TRUE	MesoCRM-6442	TRUE	muscle_others	FALSE	.	NA	FBgn0011638	0	dorsal prothoracic pharyngeal muscle,embryonic Malpighian tubule,embryonic brain,embryonic central brain,embryonic central brain mushroom body,embryonic central nervous system,embryonic gastric caecum,embryonic hindgut,embryonic large intestine,embryonic midgut,embryonic small intestine,embryonic/larval fat body,embryonic/larval muscle system,embryonic/larval visceral muscle,gonad,ring gland	TRUE	FALSE	NA	NA	NA	NA	NA	NA	0	0	0	0	0	0	0	0	0	0	0	0	0	0	0	0	0	1	0	0	0	0	0	0	1	1
chr2L:20350278-20350608	FALSE	non-DA	-0.312153720379991	1	proximal	TRUE	MesoCRM-6443	TRUE	muscle_others	FALSE	.	NA	FBgn0015803	0	ubiquitous	FALSE	TRUE	NA	2.14111110899	2.29777777195	1.57777777645	1.85796480488	1.9686578655675	1	0	1	1	1	1	0	0	0	0	0	0	0	0	0	0	0	1	1	0	0	0	0	0	0	0
chr2L:20352280-20352701	TRUE	loss	-1.07214909855163	0.000155665488254179	distal	TRUE	MesoCRM-6444	TRUE	muscle_others	FALSE	.	NA	FBgn0015803	0	ubiquitous	FALSE	TRUE	NA	NA	1.3308333382	1.11166665548	1.95463952527	1.46571317298333	0	0	0	1	1	1	1	1	1	1	0	0	0	0	0	0	0	0	0	0	0	1	1	1	0	0
chr2L:20416943-20417576	FALSE	non-DA	-0.272105729696615	1	proximal	TRUE	MesoCRM-6446	TRUE	muscle_others	FALSE	.	NA	FBgn0032859	0	embryonic midgut,ubiquitous	FALSE	TRUE	NA	NA	1.10562500055	NA	NA	1.10562500055	0	0	0	1	0	0	0	0	0	0	0	0	1	1	0	0	0	1	1	0	0	0	0	0	0	0
chr2L:20476864-20477530	FALSE	non-DA	-0.0315217829727681	1	distal	TRUE	MesoCRM-6447	TRUE	muscle_specific	TRUE	FBbt:00005073,somatic muscle; FBbt:00000464,embryonic/larval somatic muscle; FBbt:00000489,dorsal pharyngeal muscle; FBbt:00005070,visceral muscle	TRUE	FBgn0032864	13421	gonad	FALSE	TRUE	NA	2.65842103331	2.37631576312	1.82052631127	1.79202664355	2.1618224378125	1	0	1	1	1	1	1	0	0	0	0	1	0	1	1	0	0	0	0	0	0	1	1	1	1	1
chr2L:20477563-20477863	FALSE	non-DA	-0.252191692009666	1	distal	TRUE	MesoCRM-6448	FALSE	not_DHS	TRUE	FBbt:00005073,somatic muscle; FBbt:00000464,embryonic/larval somatic muscle; FBbt:00000489,dorsal pharyngeal muscle; FBbt:00005070,visceral muscle	TRUE	FBgn0032864	14120	gonad	FALSE	TRUE	NA	NA	NA	NA	0.68714286041	0.68714286041	0	0	0	0	0	1	0	0	0	0	0	0	0	0	0	0	0	0	0	0	0	0	0	0	0	0
chr2L:20481088-20481538	FALSE	non-DA	-0.491670864442217	1	distal	TRUE	MesoCRM-6449	TRUE	muscle_specific	TRUE	FBbt:00000489,dorsal pharyngeal muscle	TRUE	FBgn0032864	17645	gonad	FALSE	TRUE	NA	2.11999999483	NA	NA	NA	2.11999999483	0	0	1	0	0	0	0	0	0	0	0	0	0	1	0	0	0	0	0	0	0	1	1	1	1	1
chr2L:20484460-20484760	TRUE	loss	-1.64112109740593	4.53051938810588e-13	proximal	TRUE	MesoCRM-6451	TRUE	muscle_specific	FALSE	.	NA	FBgn0032864	21017	gonad	FALSE	TRUE	1.27875000983	2.44124996662	1.89249999821	2.06750001013	2.66249999404	2.068499995766	0	1	1	1	1	1	0	0	0	0	0	0	0	0	0	0	0	0	0	0	0	0	0	0	0	0
chr2L:20486283-20486791	FALSE	non-DA	0.415245458777792	1	distal	TRUE	MesoCRM-6453	TRUE	muscle_specific	FALSE	.	NA	FBgn0032864	22840	gonad	FALSE	TRUE	0.624285720422	2.01785715563	1.34142856513	NA	NA	1.32785714706067	0	1	1	1	0	0	0	1	1	0	0	0	0	0	1	0	1	0	0	1	1	1	1	0	1	1
chr2L:20487914-20488455	FALSE	non-DA	0.128512351625025	1	proximal	TRUE	MesoCRM-6454	TRUE	muscle_specific	FALSE	.	NA	FBgn0032864	24471	gonad	FALSE	TRUE	NA	1.68187497556	1.50750001706	0.980625002412	0.967083512596	1.284270876907	1	0	1	1	1	1	1	1	0	1	0	0	0	0	0	0	0	0	0	1	1	0	1	0	1	1
chr2L:20489237-20489603	FALSE	non-DA	0.123808887115969	1	proximal	TRUE	MesoCRM-6455	TRUE	muscle_specific	FALSE	.	NA	FBgn0032864	25794	gonad	FALSE	FALSE	NA	NA	NA	NA	NA	NA	0	0	0	0	0	0	0	0	0	1	0	0	0	0	0	0	0	0	0	0	0	0	0	0	0	0
chr2L:20494348-20494788	FALSE	non-DA	-0.149219052018272	1	proximal	TRUE	MesoCRM-6456	TRUE	muscle_others	FALSE	.	NA	FBgn0032864	30905	gonad	FALSE	TRUE	NA	NA	1.38166666155	0.927500000379	1.83496195878	1.381376206903	0	0	0	1	1	1	0	0	0	0	0	0	0	0	0	0	0	0	0	0	0	0	0	0	0	0
chr2L:20647311-20647930	FALSE	non-DA	-0.137969223690621	1	proximal	TRUE	MesoCRM-6459	TRUE	muscle_others	FALSE	.	NA	FBgn0016054	1521	embryonic midgut,gonad,ubiquitous	FALSE	TRUE	NA	NA	NA	NA	0.892699461557	0.892699461557	0	0	0	0	0	1	0	0	0	0	0	0	0	0	0	0	0	1	1	0	0	1	1	1	0	0
chr2L:20735386-20735761	FALSE	non-DA	-0.137219810219882	1	distal	TRUE	MesoCRM-6462	TRUE	muscle_others	FALSE	.	NA	FBgn0032880	1078	embryonic dorsal epidermis,embryonic head epidermis,embryonic hindgut,embryonic midgut,embryonic proventriculus,embryonic salivary gland,embryonic salivary gland body,embryonic ventral epidermis	FALSE	FALSE	NA	NA	NA	NA	NA	NA	0	0	0	0	0	0	0	0	0	0	0	0	0	0	0	0	0	0	0	0	0	0	0	0	0	1
chr2L:20757963-20758323	FALSE	non-DA	-0.0477177736498264	1	proximal	TRUE	MesoCRM-6464	TRUE	muscle_others	FALSE	.	NA	FBgn0032883	0	ubiquitous	FALSE	TRUE	NA	NA	NA	NA	0.775517666037	0.775517666037	1	0	0	0	0	1	0	0	0	0	0	0	0	0	0	0	0	1	1	0	0	0	0	0	0	0
chr2L:20758663-20759069	FALSE	non-DA	0.0108442541790374	1	distal	TRUE	MesoCRM-6465	TRUE	muscle_others	FALSE	.	NA	FBgn0032883	679	ubiquitous	FALSE	FALSE	NA	NA	NA	NA	NA	NA	0	0	0	0	0	0	0	1	1	1	0	0	0	0	0	0	0	0	0	1	1	0	0	0	1	0
chr2L:20770364-20770780	FALSE	non-DA	0.423925934726683	1	proximal	TRUE	MesoCRM-6468	TRUE	muscle_others	FALSE	.	NA	FBgn0000251	0	embryonic Malpighian tubule,embryonic anal pad,embryonic hindgut,embryonic midgut,embryonic small intestine,yolk nuclei	FALSE	FALSE	NA	NA	NA	NA	NA	NA	0	0	0	0	0	0	0	1	0	0	1	1	0	1	0	0	0	1	1	0	1	1	1	1	0	0
chr2L:20787395-20787767	FALSE	non-DA	0.20637762255299	1	proximal	TRUE	MesoCRM-6471	TRUE	muscle_others	FALSE	.	NA	FBgn0000251	4261	embryonic Malpighian tubule,embryonic anal pad,embryonic hindgut,embryonic midgut,embryonic small intestine,yolk nuclei	FALSE	TRUE	NA	NA	1.99799998403	NA	NA	1.99799998403	0	0	0	1	0	0	0	0	0	0	0	0	0	1	0	0	0	1	1	0	0	0	0	0	0	0
chr2L:20806112-20806510	FALSE	non-DA	-0.0182616765114041	1	distal	TRUE	MesoCRM-6472	TRUE	muscle_others	FALSE	.	NA	FBgn0032889	16319	embryonic dorsal epidermis,embryonic head epidermis,embryonic midgut,ring gland,yolk nuclei	FALSE	FALSE	NA	NA	NA	NA	NA	NA	0	0	0	0	0	0	0	1	0	1	0	0	0	1	1	0	0	0	0	0	0	0	0	0	0	0
chr2L:20821605-20822162	FALSE	non-DA	-0.0583905003437284	1	distal	TRUE	MesoCRM-6473	TRUE	muscle_others	FALSE	.	NA	FBgn0032889	667	embryonic dorsal epidermis,embryonic head epidermis,embryonic midgut,ring gland,yolk nuclei	FALSE	FALSE	NA	NA	NA	NA	NA	NA	0	0	0	0	0	0	0	0	0	0	0	1	0	1	0	0	0	0	0	0	0	0	0	0	0	0
chr2L:20822647-20823248	FALSE	non-DA	-0.0143710449630063	1	proximal	TRUE	MesoCRM-6475	TRUE	muscle_others	FALSE	.	NA	FBgn0032889	0	embryonic dorsal epidermis,embryonic head epidermis,embryonic midgut,ring gland,yolk nuclei	FALSE	FALSE	NA	NA	NA	NA	NA	NA	0	0	0	0	0	0	0	0	0	0	0	1	0	0	0	1	1	0	0	0	0	0	0	0	0	0
chr2L:20858438-20858813	FALSE	non-DA	-0.0245695440289673	1	proximal	TRUE	MesoCRM-6477	TRUE	muscle_others	FALSE	.	NA	FBgn0032897	0	dorsal/lateral sensory complexes,embryonic Bolwig's organ,embryonic head epidermis,embryonic/larval circulatory system,embryonic/larval dorsal vessel,embryonic/larval tracheal system,gonad,sensory system head,ventral midline,ventral sensory complex primordium	TRUE	TRUE	NA	NA	1.04000000358	1.22699999809	1.85981360578	1.37560453581667	0	0	0	1	1	1	0	0	0	0	0	0	0	0	0	0	0	0	0	0	0	0	0	0	0	0
chr2L:20885855-20886335	FALSE	non-DA	-0.761811150006784	0.578049999458381	distal	TRUE	MesoCRM-6478	TRUE	muscle_others	FALSE	.	NA	FBgn0051675	16206	dorsal/lateral sensory complexes,embryonic dorsal epidermis	FALSE	TRUE	NA	NA	NA	0.758461548732	1.85415678636	1.306309167546	1	0	0	0	1	1	0	0	0	0	0	0	0	0	0	0	0	0	0	0	0	0	0	0	0	0
chr2L:20944722-20945435	FALSE	non-DA	0.518833290936841	1	distal	TRUE	MesoCRM-6480	TRUE	muscle_others	FALSE	.	NA	FBgn0032906	18576	embryonic brain,embryonic central nervous system,embryonic hindgut,embryonic midgut,lateral cord neuron,lymph gland,ventral nerve cord	FALSE	TRUE	NA	NA	0.842999994382	1.0599999994	NA	0.951499996891	0	0	0	1	1	0	0	0	0	0	0	0	0	0	0	0	0	0	0	0	0	0	0	0	0	0
chr2L:20994777-20995087	FALSE	non-DA	0.00245585819828253	1	distal	TRUE	MesoCRM-6483	TRUE	muscle_others	FALSE	.	NA	FBgn0010395	57947	embryonic midgut	FALSE	TRUE	NA	NA	0.742857148073	NA	NA	0.742857148073	0	0	0	1	0	0	0	0	0	0	0	0	0	0	0	0	0	0	0	1	1	0	0	0	0	0
chr2L:20995124-20995461	FALSE	non-DA	-0.176618789304417	1	distal	TRUE	MesoCRM-6483	TRUE	muscle_others	FALSE	.	NA	FBgn0010395	57573	embryonic midgut	FALSE	TRUE	NA	NA	1.00333333512	NA	NA	1.00333333512	0	0	0	1	0	0	0	0	0	0	0	0	0	0	0	0	0	0	0	1	1	0	0	0	0	0
chr2L:20995744-20996309	FALSE	non-DA	0.187143163997	1	distal	TRUE	MesoCRM-6484	TRUE	muscle_others	FALSE	.	NA	FBgn0010395	56725	embryonic midgut	FALSE	TRUE	NA	NA	0.913333323846	NA	NA	0.913333323846	0	0	0	1	0	0	0	0	0	0	0	0	0	0	0	0	0	0	0	0	0	0	0	0	0	0
chr2L:21001974-21002275	FALSE	non-DA	-0.283893746155799	1	distal	TRUE	MesoCRM-6489	TRUE	muscle_others	FALSE	.	NA	FBgn0010395	50759	embryonic midgut	FALSE	TRUE	NA	NA	1.76374998689	1.92999996245	2.68999999762	2.12791664898667	1	0	0	1	1	1	0	1	0	0	0	0	0	0	0	0	0	0	0	0	0	0	0	0	0	0
chr2L:21002392-21002692	FALSE	non-DA	-0.10140165493554	1	distal	TRUE	MesoCRM-6489	TRUE	others	FALSE	.	NA	FBgn0010395	50342	embryonic midgut	FALSE	FALSE	NA	NA	NA	NA	NA	NA	0	0	0	0	0	0	0	1	0	0	0	0	0	0	0	0	0	0	0	0	0	0	0	0	0	0
chr2L:21051859-21052296	FALSE	non-DA	-0.391264539896433	1	proximal	TRUE	MesoCRM-6498	TRUE	muscle_others	FALSE	.	NA	FBgn0010395	738	embryonic midgut	FALSE	TRUE	NA	1.15636362271	1.14545452798	NA	NA	1.150909075345	0	0	1	1	0	0	0	0	0	0	0	0	0	0	0	0	0	1	1	0	0	0	1	0	0	0
chr2L:21052398-21052704	FALSE	non-DA	-0.286325349477702	1	proximal	TRUE	MesoCRM-6498	TRUE	muscle_others	FALSE	.	NA	FBgn0010395	330	embryonic midgut	FALSE	TRUE	NA	NA	1.22625000216	NA	NA	1.22625000216	0	0	0	1	0	0	0	0	0	0	0	0	0	0	0	0	0	0	0	0	0	0	0	0	0	0
chr2L:21108255-21108885	FALSE	non-DA	-0.541656964759198	1	distal	TRUE	MesoCRM-6501	TRUE	muscle_others	FALSE	.	NA	FBgn0040297	0	crystal cell,dorsal prothoracic pharyngeal muscle,embryonic dorsal epidermis,embryonic foregut,embryonic midgut,embryonic salivary gland,embryonic/larval dorsal vessel,embryonic/larval fat body,embryonic/larval garland cell,embryonic/larval muscle system,embryonic/larval oenocyte,embryonic/larval somatic muscle,gonad,gonadal sheath,plasmatocytes,ventral nerve cord	TRUE	TRUE	NA	1.59625000786	NA	NA	1.36900354714	1.4826267775	1	0	1	0	0	1	1	0	0	0	0	1	0	0	0	0	0	0	0	0	0	0	0	0	0	1
chr2L:21142972-21143378	FALSE	non-DA	-0.185494455536646	1	proximal	TRUE	MesoCRM-6503	TRUE	muscle_others	FALSE	.	NA	FBgn0032919	0	dorsal prothoracic pharyngeal muscle,embryonic anal pad,embryonic foregut,embryonic hindgut,embryonic midgut,embryonic/larval muscle system,embryonic/larval somatic muscle,embryonic/larval visceral muscle,faint ubiquitous,gonad,lymph gland	TRUE	TRUE	NA	1.78749997293	1.7574999854	1.57499999801	2.19815062932	1.829537646415	0	0	1	1	1	1	0	0	0	0	0	0	0	0	0	0	1	1	1	0	0	0	0	0	0	0
chr2L:21218405-21218726	FALSE	non-DA	-0.268611823156552	1	proximal	TRUE	MesoCRM-6504	TRUE	muscle_others	FALSE	.	NA	FBgn0026577	2587	ubiquitous	FALSE	FALSE	NA	NA	NA	NA	NA	NA	0	0	0	0	0	0	0	0	0	0	0	0	0	0	0	0	0	1	1	0	0	0	0	0	0	1
chr2L:21237013-21237960	FALSE	non-DA	-0.0726711101822026	1	proximal	TRUE	MesoCRM-6505	TRUE	muscle_others	FALSE	.	NA	FBgn0051626	281	embryonic dorsal epidermis,embryonic esophagus,embryonic foregut,embryonic head epidermis,embryonic ventral epidermis	FALSE	TRUE	NA	0.905769228935	1.28730768882	0.679615379526	0.823192269165	0.9239711416115	0	0	1	1	1	1	0	1	1	0	1	1	0	1	0	0	0	1	1	0	1	0	1	0	1	0
chr2L:21250676-21251130	FALSE	non-DA	0.0980360256687147	1	distal	TRUE	MesoCRM-6507	TRUE	muscle_others	FALSE	.	NA	FBgn0032938	11827	faint ubiquitous,ubiquitous	FALSE	TRUE	NA	NA	NA	1.7858333389	2.07949374332	1.93266354111	0	0	0	0	1	1	0	0	0	0	0	0	0	0	0	0	0	0	0	0	1	0	0	0	0	0
chr2L:21309912-21310228	FALSE	non-DA	-0.080848397584135	1	proximal	TRUE	MesoCRM-6508	TRUE	muscle_others	FALSE	.	NA	FBgn0032940	0	amnioserosa,embryonic midgut,faint ubiquitous,yolk nuclei	FALSE	TRUE	NA	NA	NA	0.723333336413	NA	0.723333336413	0	0	0	0	1	0	0	0	0	1	0	0	0	0	0	0	0	1	0	0	0	0	0	0	0	0
chr2L:21618632-21618984	FALSE	non-DA	0.118833756728079	1	distal	TRUE	MesoCRM-6509	TRUE	muscle_others	FALSE	.	NA	FBgn0032955	0	embryonic dorsal apodeme,embryonic epipharynx,embryonic hindgut,embryonic hypopharynx,embryonic midgut,embryonic/larval anterior spiracle,embryonic/larval posterior spiracle	FALSE	FALSE	NA	NA	NA	NA	NA	NA	0	0	0	0	0	0	0	0	0	0	1	0	0	1	0	0	0	0	0	1	1	0	1	0	1	1
chr2L:21629122-21629541	FALSE	non-DA	-0.290139257825605	1	proximal	TRUE	MesoCRM-6510	TRUE	muscle_others	TRUE	FBbt:00001102,ventral nerve cord; FBbt:00005662,embryonic central brain	FALSE	FBgn0022893	0	embryonic brain,embryonic central nervous system,sensory nervous system primordium,ubiquitous,ventral nerve cord	FALSE	TRUE	NA	1.50454545563	1.59999999133	NA	NA	1.55227272348	0	0	1	1	0	0	0	0	0	0	1	1	1	1	0	1	1	0	0	0	1	1	0	1	1	1
chr2L:21681610-21682315	FALSE	non-DA	-0.27429270466235	1	proximal	TRUE	MesoCRM-6513	TRUE	muscle_others	FALSE	.	NA	FBgn0000559	0	ubiquitous	FALSE	TRUE	NA	NA	NA	0.376315789787	NA	0.376315789787	0	0	0	0	1	0	0	0	0	0	0	0	0	0	0	0	0	1	1	1	1	0	0	0	0	0
chr2L:21683189-21683497	FALSE	non-DA	-0.0105922183483056	1	distal	TRUE	MesoCRM-6514	TRUE	muscle_others	FALSE	.	NA	FBgn0051619	610	atrium,embryonic brain,embryonic central brain glia,embryonic dorsal apodeme,embryonic dorsal epidermis,embryonic esophagus,embryonic foregut,embryonic head epidermis,embryonic proventriculus,embryonic ventral apodeme,embryonic ventral epidermis,labral sensory complex,lateral cord glia,ventral nerve cord	FALSE	FALSE	NA	NA	NA	NA	NA	NA	0	0	0	0	0	0	0	0	0	1	0	0	0	0	0	0	0	0	0	0	0	0	0	0	0	0
chr2L:21683682-21684081	FALSE	non-DA	0.0803382600911897	1	proximal	TRUE	MesoCRM-6515	TRUE	muscle_others	FALSE	.	NA	FBgn0051619	26	atrium,embryonic brain,embryonic central brain glia,embryonic dorsal apodeme,embryonic dorsal epidermis,embryonic esophagus,embryonic foregut,embryonic head epidermis,embryonic proventriculus,embryonic ventral apodeme,embryonic ventral epidermis,labral sensory complex,lateral cord glia,ventral nerve cord	FALSE	TRUE	1.48454544219	NA	2.65727277236	1.24363637648	1.66075704919	1.761552910055	0	1	0	1	1	1	0	0	0	0	0	0	0	0	0	0	0	0	0	0	0	0	0	0	0	0
chr2L:21757297-21757631	FALSE	non-DA	-0.631237834742437	1	proximal	TRUE	MesoCRM-6518	TRUE	muscle_others	FALSE	.	NA	FBgn0032961	380	embryonic hindgut,embryonic midgut,embryonic/larval muscle system	TRUE	FALSE	NA	NA	NA	NA	NA	NA	0	0	0	0	0	0	0	1	1	0	0	0	0	0	1	0	0	1	1	1	1	0	0	0	0	0
chr2L:21757858-21758179	FALSE	non-DA	-0.232768370224898	1	proximal	TRUE	MesoCRM-6519	TRUE	muscle_others	FALSE	.	NA	FBgn0032961	0	embryonic hindgut,embryonic midgut,embryonic/larval muscle system	TRUE	FALSE	NA	NA	NA	NA	NA	NA	0	0	0	0	0	0	0	0	0	0	0	1	0	0	0	0	1	0	0	0	0	0	0	0	1	1
chr2L:21819411-21819984	FALSE	non-DA	-0.820795632573351	1	proximal	TRUE	MesoCRM-6523	TRUE	muscle_specific	TRUE	FBbt:00015246,dorsal head epidermis; FBbt:00001882,embryonic/larval midgut; FBbt:00005783,midgut interstitial cell; FBbt:00005628,embryonic midgut chamber; FBbt:00000155,embryonic head; FBbt:00000095,amnioserosa	FALSE	FBgn0003866	8610	embryonic central nervous system,embryonic dorsal epidermis,embryonic midgut,embryonic midgut chamber,embryonic ventral epidermis,ventral nerve cord	FALSE	FALSE	NA	NA	NA	NA	NA	NA	0	0	0	0	0	0	1	1	0	1	0	0	0	0	0	0	0	0	0	0	0	0	0	1	0	0
chr2L:21828086-21828667	FALSE	non-DA	0.339124306217212	1	proximal	TRUE	MesoCRM-6524	TRUE	muscle_others	FALSE	.	NA	FBgn0003866	0	embryonic central nervous system,embryonic dorsal epidermis,embryonic midgut,embryonic midgut chamber,embryonic ventral epidermis,ventral nerve cord	FALSE	TRUE	NA	0.954374994966	1.2506249994	1.17375000007	NA	1.12624999814533	0	0	1	1	1	0	0	0	0	0	1	1	0	0	0	0	0	0	0	0	0	0	0	0	0	1
chr2L:21843772-21844103	FALSE	non-DA	0.79768276814041	1	distal	TRUE	MesoCRM-6525	TRUE	muscle_others	TRUE	FBbt:0000632,embryonic lateral epidermis	FALSE	FBgn0003866	6762	embryonic central nervous system,embryonic dorsal epidermis,embryonic midgut,embryonic midgut chamber,embryonic ventral epidermis,ventral nerve cord	FALSE	TRUE	0.776249981951	NA	1.63500000536	1.00124999881	NA	1.13749999537367	0	1	0	1	1	0	1	0	0	0	1	1	1	1	0	1	1	0	0	1	1	1	1	1	1	1
chr2L:21868716-21869073	FALSE	non-DA	-0.202416379676981	1	distal	TRUE	MesoCRM-6533	TRUE	muscle_others	TRUE	FBbt:01005747,embryonic ventral trunk epidermis	FALSE	FBgn0003866	31706	embryonic central nervous system,embryonic dorsal epidermis,embryonic midgut,embryonic midgut chamber,embryonic ventral epidermis,ventral nerve cord	FALSE	FALSE	NA	NA	NA	NA	NA	NA	0	0	0	0	0	0	0	0	0	0	0	0	0	1	0	0	0	1	0	0	1	0	1	0	1	0
chr2L:21899208-21899688	FALSE	non-DA	0.151234427713095	1	distal	TRUE	MesoCRM-6536	TRUE	muscle_others	FALSE	.	NA	FBgn0003866	62198	embryonic central nervous system,embryonic dorsal epidermis,embryonic midgut,embryonic midgut chamber,embryonic ventral epidermis,ventral nerve cord	FALSE	TRUE	NA	NA	0.924166682487	NA	NA	0.924166682487	0	0	0	1	0	0	0	1	0	0	1	1	0	1	0	1	1	0	0	1	1	0	0	0	1	0
chr2L:22018835-22019232	FALSE	non-DA	0.463734478281582	1	proximal	TRUE	MesoCRM-6544	TRUE	muscle_others	FALSE	.	NA	FBgn0028979	0	atrium,clypeolabrum,embryonic Malpighian tubule,embryonic anal pad,embryonic central brain neuron,embryonic epipharynx,embryonic hindgut,embryonic rectum,ventral nerve cord	FALSE	TRUE	NA	NA	NA	0.710909092968	NA	0.710909092968	0	0	0	0	1	0	0	0	0	0	1	1	1	1	0	1	1	0	0	0	0	0	0	0	0	0
chr2L:22024235-22024816	FALSE	non-DA	0.262145794507743	1	distal	TRUE	MesoCRM-6545	TRUE	muscle_others	FALSE	.	NA	FBgn0028979	0	atrium,clypeolabrum,embryonic Malpighian tubule,embryonic anal pad,embryonic central brain neuron,embryonic epipharynx,embryonic hindgut,embryonic rectum,ventral nerve cord	FALSE	TRUE	NA	1.15874999389	1.24312499538	0.816250000149	NA	1.07270832980633	0	0	1	1	1	0	1	0	0	0	1	1	0	1	0	0	1	0	0	0	1	1	0	1	1	0
chr2L:22120752-22121284	FALSE	non-DA	0.18848089593217	1	distal	TRUE	MesoCRM-6547	TRUE	muscle_others	FALSE	.	NA	FBgn0025674	3002	faint ubiquitous	FALSE	FALSE	NA	NA	NA	NA	NA	NA	0	0	0	0	0	0	0	0	0	0	0	0	0	0	0	0	1	0	0	0	0	0	0	0	1	0
chr2L:22142680-22143126	TRUE	loss	-2.61214204300095	8.12491016704216e-31	distal	TRUE	MesoCRM-6549	TRUE	muscle_specific	FALSE	.	NA	FBgn0261802	0	embryonic brain,embryonic central brain glia,embryonic central brain neuron,embryonic central nervous system,embryonic dorsal epidermis,embryonic midgut,faint ubiquitous,lateral cord glia,lateral cord neuron,ventral nerve cord	FALSE	TRUE	NA	NA	NA	0.919999989215	NA	0.919999989215	1	0	0	0	1	0	0	0	0	0	0	0	0	0	0	0	0	0	0	0	0	0	0	0	0	0
chr2L:22144011-22144390	FALSE	non-DA	-0.169861848500722	1	distal	TRUE	MesoCRM-6550	TRUE	muscle_others	FALSE	.	NA	FBgn0261802	0	embryonic brain,embryonic central brain glia,embryonic central brain neuron,embryonic central nervous system,embryonic dorsal epidermis,embryonic midgut,faint ubiquitous,lateral cord glia,lateral cord neuron,ventral nerve cord	FALSE	FALSE	NA	NA	NA	NA	NA	NA	0	0	0	0	0	0	0	1	0	0	0	0	0	0	0	0	0	0	0	0	0	0	0	0	0	0
chr2L:22148699-22149115	FALSE	non-DA	-0.28698024081164	1	distal	TRUE	MesoCRM-6551	TRUE	muscle_others	FALSE	.	NA	FBgn0261802	0	embryonic brain,embryonic central brain glia,embryonic central brain neuron,embryonic central nervous system,embryonic dorsal epidermis,embryonic midgut,faint ubiquitous,lateral cord glia,lateral cord neuron,ventral nerve cord	FALSE	TRUE	NA	NA	1.22666665539	0.973333333619	1.49894821533	1.23298273477967	0	0	0	1	1	1	0	0	0	0	0	0	0	0	0	0	0	0	0	0	0	0	0	0	0	0
chr2R:5664243-5664678	FALSE	non-DA	-0.0178401824048526	1	proximal	TRUE	MesoCRM-5	TRUE	muscle_others	FALSE	.	NA	FBgn0033031	3706	embryonic brain,embryonic central nervous system,ventral nerve cord	FALSE	TRUE	NA	NA	NA	NA	1.62424025324	1.62424025324	0	0	0	0	0	1	0	0	0	0	0	0	0	0	0	0	0	0	0	0	0	0	0	0	0	0
chr2R:5693144-5693548	FALSE	non-DA	0.308368746635423	1	distal	TRUE	MesoCRM-7	TRUE	muscle_others	FALSE	.	NA	FBgn0033033	1422	embryonic dorsal epidermis,embryonic head epidermis,embryonic leading edge cell,embryonic ventral epidermis,embryonic/larval pericardial cell	FALSE	TRUE	NA	NA	1.54363637621	NA	NA	1.54363637621	0	0	0	1	0	0	0	0	0	0	0	0	0	0	0	0	0	0	1	0	0	0	0	0	0	0
chr2R:5701899-5702263	FALSE	non-DA	-0.144775701351032	1	proximal	TRUE	MesoCRM-8	TRUE	muscle_others	FALSE	.	NA	FBgn0033033	10177	embryonic dorsal epidermis,embryonic head epidermis,embryonic leading edge cell,embryonic ventral epidermis,embryonic/larval pericardial cell	FALSE	TRUE	NA	NA	NA	0.887000009418	NA	0.887000009418	0	0	0	0	1	0	0	0	0	0	0	0	0	0	0	0	0	1	1	0	0	0	0	0	0	0
chr2R:5709779-5710441	FALSE	non-DA	-0.0674845747894919	1	proximal	TRUE	MesoCRM-9	TRUE	muscle_others	TRUE	FBbt:00005073,somatic muscle	TRUE	FBgn0033033	18057	embryonic dorsal epidermis,embryonic head epidermis,embryonic leading edge cell,embryonic ventral epidermis,embryonic/larval pericardial cell	FALSE	TRUE	NA	1.72294117773	1.0164705848	NA	NA	1.369705881265	1	0	1	1	0	0	0	0	0	0	0	0	0	0	0	0	0	0	0	0	0	1	1	1	0	1
chr2R:5726814-5727167	FALSE	non-DA	-0.129092009069137	1	distal	TRUE	MesoCRM-12	TRUE	muscle_others	FALSE	.	NA	FBgn0022288	27351	dorsal prothoracic pharyngeal muscle,embryonic anal pad,embryonic hindgut,embryonic midgut,embryonic/larval fat body,embryonic/larval muscle system,embryonic/larval somatic muscle	TRUE	TRUE	NA	1.08333333002	NA	0.706666671774	NA	0.895000000897	0	0	1	0	1	0	0	0	0	0	0	1	0	1	0	0	0	0	0	0	0	0	0	0	0	0
chr2R:5782185-5782510	FALSE	non-DA	0.160417731200343	1	proximal	TRUE	MesoCRM-14	TRUE	muscle_others	FALSE	.	NA	FBgn0025693	0	embryonic central brain,embryonic hindgut,embryonic midgut,embryonic midgut chamber	FALSE	FALSE	NA	NA	NA	NA	NA	NA	0	0	0	0	0	0	0	0	0	0	0	0	0	0	0	0	0	0	0	0	0	0	0	0	0	0
chr2R:5782657-5783059	FALSE	non-DA	-0.055902120856814	1	proximal	TRUE	MesoCRM-15	TRUE	muscle_others	FALSE	.	NA	FBgn0025693	0	embryonic central brain,embryonic hindgut,embryonic midgut,embryonic midgut chamber	FALSE	TRUE	NA	NA	NA	NA	1.33736726457	1.33736726457	0	0	0	0	0	1	0	0	0	0	0	0	0	0	0	0	0	0	1	0	0	0	0	1	0	0
chr2R:5967654-5968143	FALSE	non-DA	0.252070738558687	1	proximal	TRUE	MesoCRM-19	TRUE	muscle_others	FALSE	.	NA	FBgn0033048	799	embryonic midgut,embryonic midgut chamber	FALSE	FALSE	NA	NA	NA	NA	NA	NA	0	0	0	0	0	0	0	1	0	1	0	0	0	0	0	0	0	1	1	1	1	0	0	0	0	0
chr2R:6007196-6007629	TRUE	loss	-1.60702206510133	8.02797029677967e-06	distal	TRUE	MesoCRM-21	TRUE	muscle_specific	FALSE	.	NA	FBgn0033050	10111	faint ubiquitous	FALSE	TRUE	NA	NA	NA	NA	1.65968339455	1.65968339455	1	0	0	0	0	1	0	0	0	0	0	0	0	0	0	0	0	0	0	0	0	0	0	0	0	0
chr2R:6015543-6015843	FALSE	non-DA	0.320500178569687	1	proximal	TRUE	MesoCRM-22	TRUE	muscle_others	FALSE	.	NA	FBgn0033050	1897	faint ubiquitous	FALSE	TRUE	NA	NA	0.685333336393	NA	NA	0.685333336393	0	0	0	1	0	0	0	0	0	0	0	0	0	0	0	0	0	1	1	0	0	0	0	0	0	0
chr2R:6015881-6016242	FALSE	non-DA	0.181579052417775	1	proximal	TRUE	MesoCRM-22	TRUE	muscle_others	FALSE	.	NA	FBgn0033050	1498	faint ubiquitous	FALSE	TRUE	NA	NA	1.18777778414	NA	NA	1.18777778414	0	0	0	1	0	0	0	0	0	0	0	0	0	0	0	0	0	1	1	0	0	0	0	0	0	0
chr2R:6120410-6120773	FALSE	non-DA	-0.204739411088609	1	distal	TRUE	MesoCRM-27	TRUE	muscle_others	FALSE	.	NA	FBgn0000546	0	ubiquitous	FALSE	FALSE	NA	NA	NA	NA	NA	NA	0	0	0	0	0	0	0	0	0	1	0	0	0	1	0	0	0	0	1	0	0	0	0	0	0	0
chr2R:6122189-6122585	FALSE	non-DA	0.139421675223605	1	distal	TRUE	MesoCRM-28	TRUE	muscle_others	FALSE	.	NA	FBgn0000546	0	ubiquitous	FALSE	TRUE	1.21818182143	2.21909088438	2.26181818138	1.20636362379	NA	1.726363627745	1	1	1	1	1	0	1	1	1	0	0	0	0	1	1	0	1	0	0	1	1	0	1	0	1	1
chr2R:6131858-6132232	FALSE	non-DA	-0.365121032820125	1	distal	TRUE	MesoCRM-29	TRUE	muscle_others	TRUE	FBbt:0000607,ubiquitous	FALSE	FBgn0000546	0	ubiquitous	FALSE	TRUE	1.27454546907	2.35636363246	2.13090910153	1.77454545281	2.09017954038	1.92530863925	0	1	1	1	1	1	1	0	0	0	0	1	0	1	0	0	0	0	1	0	0	1	1	1	1	1
chr2R:6133059-6133459	FALSE	non-DA	-0.0125112133090051	1	distal	TRUE	MesoCRM-30	TRUE	muscle_others	TRUE	FBbt:0000607,ubiquitous; FBbt:00005382,salivary gland; FBbt:00005662,embryonic central brain; FBbt:00005384,hindgut; FBbt:00001102,ventral nerve cord	FALSE	FBgn0000546	0	ubiquitous	FALSE	TRUE	NA	1.2900000052	1.55818179521	NA	1.48639357978	1.44485846006333	0	0	1	1	0	1	1	1	0	0	0	1	0	1	0	1	1	0	0	0	1	1	1	1	0	0
chr2R:6133499-6133809	FALSE	non-DA	0.309636451055798	1	distal	TRUE	MesoCRM-30	TRUE	muscle_others	TRUE	FBbt:0000607,ubiquitous; FBbt:00005382,salivary gland; FBbt:00005662,embryonic central brain; FBbt:00005384,hindgut; FBbt:00001102,ventral nerve cord	FALSE	FBgn0000546	0	ubiquitous	FALSE	FALSE	NA	NA	NA	NA	NA	NA	0	0	0	0	0	0	0	0	0	0	0	0	0	0	0	0	0	0	0	0	0	1	0	1	0	0
chr2R:6134109-6134413	FALSE	non-DA	0.761439385862235	1	distal	TRUE	MesoCRM-31	TRUE	muscle_others	TRUE	FBbt:00000093,ventral midline; FBbt:00005662,embryonic central brain; FBbt:00001102,ventral nerve cord	FALSE	FBgn0000546	0	ubiquitous	FALSE	TRUE	NA	1.32333334618	NA	NA	NA	1.32333334618	0	0	1	0	0	0	0	0	0	0	0	0	0	0	0	0	0	1	1	1	0	0	1	0	1	0
chr2R:6142281-6142625	FALSE	non-DA	0.038324101076566	1	proximal	TRUE	MesoCRM-32	TRUE	muscle_others	FALSE	.	NA	FBgn0000546	0	ubiquitous	FALSE	TRUE	NA	1.46666667196	1.27666665117	0.765555550655	1.56801400085	1.26922571865875	0	0	1	1	1	1	0	0	0	0	0	0	0	0	0	0	0	0	0	0	0	0	0	0	0	0
chr2R:6151076-6151563	FALSE	non-DA	0.0830680778804158	1	distal	TRUE	MesoCRM-35	TRUE	muscle_others	FALSE	.	NA	FBgn0000546	0	ubiquitous	FALSE	TRUE	NA	NA	1.42999999185	NA	NA	1.42999999185	0	0	0	1	0	0	0	0	0	0	0	0	1	1	0	0	0	0	0	0	0	0	0	0	0	0
chr2R:6153395-6153745	FALSE	non-DA	-0.0738993757322071	1	proximal	TRUE	MesoCRM-36	TRUE	muscle_others	FALSE	.	NA	FBgn0000546	0	ubiquitous	FALSE	TRUE	NA	NA	NA	NA	2.10750007629	2.10750007629	0	0	0	0	0	1	0	0	0	0	0	0	0	0	0	0	0	0	0	0	0	0	0	0	0	0
chr2R:6156279-6156876	FALSE	non-DA	0.148136226480171	1	distal	TRUE	MesoCRM-37	TRUE	muscle_others	FALSE	.	NA	FBgn0000546	0	ubiquitous	FALSE	FALSE	NA	NA	NA	NA	NA	NA	0	0	0	0	0	0	0	0	0	1	0	0	0	0	0	0	0	0	0	0	0	0	0	0	0	0
chr2R:6159664-6160042	FALSE	non-DA	-0.419063420880068	1	distal	TRUE	MesoCRM-38	TRUE	muscle_others	FALSE	.	NA	FBgn0000546	0	ubiquitous	FALSE	TRUE	NA	NA	NA	0.977999997139	1.94001785075	1.4590089239445	1	0	0	0	1	1	0	0	1	1	0	0	0	0	0	0	0	0	0	0	0	0	0	0	0	0
chr2R:6162353-6162662	FALSE	non-DA	0.0845346549165962	1	proximal	TRUE	MesoCRM-40	TRUE	muscle_others	FALSE	.	NA	FBgn0000546	0	ubiquitous	FALSE	TRUE	NA	NA	NA	0.519999998808	NA	0.519999998808	0	0	0	0	1	0	0	0	0	0	0	0	0	0	0	0	0	0	0	0	0	0	0	0	0	0
chr2R:6165858-6166159	FALSE	non-DA	-0.332354133733753	1	proximal	TRUE	MesoCRM-42	TRUE	muscle_others	FALSE	.	NA	FBgn0000546	0	ubiquitous	FALSE	TRUE	NA	1.19625000656	NA	0.91249999404	1.53999996185	1.21624998748333	0	0	1	0	1	1	0	0	0	0	0	0	0	0	0	0	0	0	0	0	0	0	0	0	0	0
chr2R:6168294-6169249	FALSE	non-DA	-0.0189342121362435	1	proximal	TRUE	MesoCRM-44	TRUE	muscle_others	FALSE	.	NA	FBgn0000546	0	ubiquitous	FALSE	TRUE	NA	NA	0.91653845975	NA	1.56245881244	1.239498636095	0	0	0	1	0	1	0	0	0	0	0	0	0	0	0	0	0	0	0	0	0	0	0	0	0	0
chr2R:6169415-6169738	FALSE	non-DA	0.15728712536291	1	proximal	TRUE	MesoCRM-45	TRUE	muscle_others	FALSE	.	NA	FBgn0000546	329	ubiquitous	FALSE	TRUE	NA	1.17777779367	1.05222222043	0.845555570184	1.39228570802	1.116960323076	0	0	1	1	1	1	0	0	0	0	0	0	0	0	0	0	0	0	0	0	0	0	0	0	0	0
chr2R:6171407-6171845	FALSE	non-DA	0.0552339013721754	1	proximal	TRUE	MesoCRM-46	TRUE	muscle_others	FALSE	.	NA	FBgn0000546	2321	ubiquitous	FALSE	TRUE	NA	1.4881817861	1.55727272142	1.24454544281	2.18738716875	1.61934677977	0	0	1	1	1	1	0	0	0	0	0	0	0	0	0	1	1	0	0	0	0	0	0	0	0	0
chr2R:6178462-6178827	FALSE	non-DA	-0.627827622250467	1	proximal	TRUE	MesoCRM-47	TRUE	muscle_others	FALSE	.	NA	FBgn0000546	9376	ubiquitous	FALSE	TRUE	NA	0.406666667097	0.394444439146	0.388888886819	NA	0.396666664354	0	0	1	1	1	0	0	0	0	0	0	0	0	0	0	0	0	0	0	0	0	0	0	0	0	0
chr2R:6190192-6190539	FALSE	non-DA	0.0888243934964192	1	proximal	TRUE	MesoCRM-49	TRUE	muscle_others	FALSE	.	NA	FBgn0050431	12187	embryonic/larval fat body,gonad,yolk nuclei	FALSE	TRUE	NA	1.72888888584	1.15333333611	NA	NA	1.441111110975	0	0	1	1	0	0	0	0	0	0	0	0	0	0	0	0	0	0	0	0	0	0	0	0	0	0
chr2R:6196136-6196550	FALSE	non-DA	0.574631418485379	1	proximal	TRUE	MesoCRM-50	TRUE	muscle_others	FALSE	.	NA	FBgn0050431	6176	embryonic/larval fat body,gonad,yolk nuclei	FALSE	FALSE	NA	NA	NA	NA	NA	NA	0	0	0	0	0	0	0	0	0	0	0	0	0	0	0	0	0	0	0	0	0	0	0	0	1	0
chr2R:6214007-6214391	FALSE	non-DA	-0.418856623356468	1	proximal	TRUE	MesoCRM-52	TRUE	muscle_others	FALSE	.	NA	FBgn0050431	8784	embryonic/larval fat body,gonad,yolk nuclei	FALSE	TRUE	NA	1.39499999434	NA	NA	NA	1.39499999434	0	0	1	0	0	0	0	0	0	0	0	0	0	0	0	0	0	1	1	0	0	0	0	0	1	1
chr2R:6220332-6220673	FALSE	non-DA	0.476929933085397	1	distal	TRUE	MesoCRM-53	TRUE	muscle_others	FALSE	.	NA	FBgn0050431	15109	embryonic/larval fat body,gonad,yolk nuclei	FALSE	FALSE	NA	NA	NA	NA	NA	NA	0	0	0	0	0	0	0	1	0	1	0	0	0	0	0	0	0	0	0	0	1	0	0	0	0	0
chr2R:6221305-6221605	FALSE	non-DA	-0.270099908139478	1	distal	TRUE	MesoCRM-54	TRUE	muscle_others	FALSE	.	NA	FBgn0050431	16082	embryonic/larval fat body,gonad,yolk nuclei	FALSE	FALSE	NA	NA	NA	NA	NA	NA	0	0	0	0	0	0	1	0	0	0	0	0	0	1	0	0	0	0	0	0	0	0	0	0	0	0
chr2R:6235714-6236127	FALSE	non-DA	-0.00912806886950079	1	distal	TRUE	MesoCRM-55	TRUE	muscle_others	FALSE	.	NA	FBgn0033075	5878	embryonic anal pad,embryonic epipharynx,embryonic hypopharynx,embryonic large intestine,embryonic proventriculus	FALSE	TRUE	NA	NA	0.914166669051	0.594166674651	NA	0.754166671851	0	0	0	1	1	0	0	0	0	0	0	1	0	0	1	0	0	0	0	0	0	0	0	0	0	0
chr2R:6501562-6502120	FALSE	non-DA	-0.0116768865061703	1	proximal	TRUE	MesoCRM-57	TRUE	muscle_others	FALSE	.	NA	FBgn0042085	134393	embryonic brain,embryonic midgut,faint ubiquitous,ventral nerve cord	FALSE	TRUE	NA	NA	NA	NA	1.00545810157	1.00545810157	0	0	0	0	0	1	0	0	0	0	0	0	0	0	0	0	0	0	0	0	0	0	0	0	0	0
chr2R:6523468-6524331	FALSE	non-DA	-0.115754297292204	1	distal	TRUE	MesoCRM-60	TRUE	muscle_others	FALSE	.	NA	FBgn0042085	112182	embryonic brain,embryonic midgut,faint ubiquitous,ventral nerve cord	FALSE	TRUE	0.42240000017	0.755599988699	1.32679999568	1.04520000339	NA	0.88749999698475	0	1	1	1	1	0	1	1	1	1	0	0	0	0	1	0	1	0	0	1	1	0	0	0	0	0
chr2R:6524445-6524941	TRUE	gain	1.47198039430534	2.31572415406078e-10	distal	TRUE	MesoCRM-61	TRUE	muscle_others	FALSE	.	NA	FBgn0042085	111572	embryonic brain,embryonic midgut,faint ubiquitous,ventral nerve cord	FALSE	TRUE	NA	NA	NA	0.811666679413	1.1654352504	0.9885509649065	0	0	0	0	1	1	1	1	1	1	0	0	0	0	0	0	0	0	0	1	1	0	0	1	0	0
chr2R:6529161-6529483	FALSE	non-DA	0.492524597544523	1	distal	TRUE	MesoCRM-62	TRUE	muscle_specific	FALSE	.	NA	FBgn0042085	107030	embryonic brain,embryonic midgut,faint ubiquitous,ventral nerve cord	FALSE	TRUE	NA	NA	0.723333328962	NA	NA	0.723333328962	0	0	0	1	0	0	0	1	0	0	0	0	0	0	0	0	0	0	0	0	0	0	0	0	0	0
chr2R:6574063-6574363	FALSE	non-DA	-0.0738778054442317	1	distal	TRUE	MesoCRM-67	FALSE	not_DHS	FALSE	.	NA	FBgn0042085	62150	embryonic brain,embryonic midgut,faint ubiquitous,ventral nerve cord	FALSE	FALSE	NA	NA	NA	NA	NA	NA	0	0	0	0	0	0	0	0	0	0	0	0	0	0	0	0	0	0	0	0	0	0	1	0	0	0
chr2R:6574935-6575326	FALSE	non-DA	0.27631404700896	1	distal	TRUE	MesoCRM-68	TRUE	muscle_others	FALSE	.	NA	FBgn0042085	61187	embryonic brain,embryonic midgut,faint ubiquitous,ventral nerve cord	FALSE	TRUE	NA	1.44500002265	1.19199998975	0.940000003576	NA	1.19233333865867	0	0	1	1	1	0	1	1	0	0	1	1	0	1	0	0	1	0	0	1	1	1	1	1	1	1
chr2R:6594906-6595303	FALSE	non-DA	0.219645113683347	1	distal	TRUE	MesoCRM-71	TRUE	muscle_others	TRUE	FBbt:00001102,ventral nerve cord; FBbt:00005662,embryonic central brain	FALSE	FBgn0042085	41210	embryonic brain,embryonic midgut,faint ubiquitous,ventral nerve cord	FALSE	FALSE	NA	NA	NA	NA	NA	NA	0	0	0	0	0	0	0	0	0	0	0	0	0	1	1	0	0	0	0	0	0	0	0	0	0	0
chr2R:6599527-6599981	FALSE	non-DA	0.126264577409863	1	distal	TRUE	MesoCRM-72	TRUE	muscle_others	TRUE	FBbt:00001102,ventral nerve cord; FBbt:00005750,epipharynx	FALSE	FBgn0042085	36532	embryonic brain,embryonic midgut,faint ubiquitous,ventral nerve cord	FALSE	TRUE	NA	NA	1.11750000964	NA	1.40220511742	1.25985256353	0	0	0	1	0	1	0	0	0	0	0	0	0	0	1	0	0	0	0	0	0	0	0	0	0	0
chr2R:6605833-6606244	FALSE	non-DA	-0.159703264008299	1	distal	TRUE	MesoCRM-73	TRUE	muscle_others	FALSE	.	NA	FBgn0042085	30269	embryonic brain,embryonic midgut,faint ubiquitous,ventral nerve cord	FALSE	TRUE	NA	NA	1.09416666316	NA	NA	1.09416666316	0	0	0	1	0	0	0	0	0	0	1	1	0	1	0	0	0	0	0	0	1	0	0	0	0	1
chr2R:6610220-6610663	FALSE	non-DA	0.0821959391630323	1	proximal	TRUE	MesoCRM-76	TRUE	muscle_others	FALSE	.	NA	FBgn0042085	25850	embryonic brain,embryonic midgut,faint ubiquitous,ventral nerve cord	FALSE	TRUE	NA	1.23181817884	NA	NA	NA	1.23181817884	0	0	1	0	0	0	0	0	0	0	0	0	0	1	0	0	1	1	0	0	1	0	0	0	0	0
chr2R:6612848-6613316	FALSE	non-DA	0.217709690322246	1	distal	TRUE	MesoCRM-77	TRUE	muscle_others	TRUE	FBbt:00001102,ventral nerve cord; FBbt:00005662,embryonic central brain; FBbt:00005786,Malpighian tubule	FALSE	FBgn0042085	23197	embryonic brain,embryonic midgut,faint ubiquitous,ventral nerve cord	FALSE	TRUE	NA	1.81615387935	1.65153844196	NA	0.979660026074	1.48245078246133	1	0	1	1	0	1	0	1	1	1	0	1	0	1	0	0	1	0	0	1	1	0	1	0	0	1
chr2R:6632345-6632678	FALSE	non-DA	0.05223817489372	1	proximal	TRUE	MesoCRM-81	TRUE	muscle_others	FALSE	.	NA	FBgn0042085	3835	embryonic brain,embryonic midgut,faint ubiquitous,ventral nerve cord	FALSE	TRUE	NA	1.31111109919	1.62555556165	1.08222221666	NA	1.33962962583333	0	0	1	1	1	0	0	0	0	0	1	1	1	1	0	0	0	0	0	0	1	0	1	1	1	1
chr2R:6635897-6636641	FALSE	non-DA	-0.410040628987719	1	proximal	TRUE	MesoCRM-82	TRUE	muscle_others	FALSE	.	NA	FBgn0042085	0	embryonic brain,embryonic midgut,faint ubiquitous,ventral nerve cord	FALSE	FALSE	NA	NA	NA	NA	NA	NA	0	0	0	0	0	0	0	0	0	0	0	0	0	0	1	0	0	1	1	0	0	0	0	0	0	1
chr2R:6656249-6656873	FALSE	non-DA	-0.331682949393835	1	proximal	TRUE	MesoCRM-85	TRUE	muscle_others	FALSE	.	NA	FBgn0033081	0	embryonic Malpighian tubule,embryonic brain,embryonic central brain mushroom body,embryonic central brain surface glia,embryonic hindgut,embryonic main segment of Malpighian tubule,embryonic midgut,gonad,lateral cord surface glia,lymph gland,sensory nervous system primordium,sensory system head,ventral nerve cord	FALSE	TRUE	NA	0.952941167442	NA	NA	NA	0.952941167442	1	0	1	0	0	0	0	0	0	0	0	0	0	0	0	0	0	1	1	0	0	0	0	0	0	0
chr2R:6661811-6662123	FALSE	non-DA	-0.156326787991689	1	proximal	TRUE	MesoCRM-86	TRUE	muscle_others	FALSE	.	NA	FBgn0013732	1188	germ cell	FALSE	TRUE	NA	NA	1.45111109151	NA	NA	1.45111109151	0	0	0	1	0	0	0	0	0	0	0	0	0	0	0	0	0	1	1	0	0	0	0	0	0	0
chr2R:6662130-6662430	FALSE	non-DA	0.117577056350836	1	proximal	TRUE	MesoCRM-86	TRUE	muscle_others	FALSE	.	NA	FBgn0013732	1507	germ cell	FALSE	TRUE	NA	1.15666665634	1.71333334181	NA	1.23777778943	1.36925926252667	0	0	1	1	0	1	0	0	0	0	0	0	0	0	0	1	0	1	1	0	1	0	0	0	0	0
chr2R:6662518-6662818	FALSE	non-DA	0.587123597711668	1	proximal	TRUE	MesoCRM-87	TRUE	muscle_others	FALSE	.	NA	FBgn0013732	1895	germ cell	FALSE	TRUE	NA	0.95625000447	NA	NA	0.699999997392	0.828125000931	0	0	1	0	0	1	0	0	0	0	0	0	0	0	0	0	1	0	0	0	0	0	0	0	0	0
chr2R:6663118-6663429	FALSE	non-DA	0.155273350245378	1	distal	TRUE	MesoCRM-88	TRUE	muscle_others	FALSE	.	NA	FBgn0013732	2495	germ cell	FALSE	TRUE	NA	2.33500000834	1.96374999732	1.45999997109	1.79124999046	1.8874999918025	0	0	1	1	1	1	0	1	0	0	0	0	0	1	1	1	0	0	0	0	1	0	0	0	0	0
chr2R:6673204-6673529	FALSE	non-DA	-0.246827415370077	1	proximal	TRUE	MesoCRM-89	TRUE	muscle_others	FALSE	.	NA	FBgn0033086	3129	dorsal prothoracic pharyngeal muscle,embryonic hindgut,embryonic midgut,embryonic/larval visceral muscle,faint ubiquitous	TRUE	FALSE	NA	NA	NA	NA	NA	NA	0	0	0	0	0	0	0	1	0	0	0	0	0	0	0	0	0	1	1	0	1	0	0	0	0	0
chr2R:6675658-6675980	FALSE	non-DA	-0.296872751131194	1	proximal	TRUE	MesoCRM-90	TRUE	muscle_others	FALSE	.	NA	FBgn0259977	1022	embryonic epipharynx,embryonic foregut,embryonic hindgut,embryonic hypopharynx	FALSE	FALSE	NA	NA	NA	NA	NA	NA	0	0	0	0	0	0	0	1	0	1	0	0	0	0	0	0	0	1	1	1	1	0	0	0	0	0
chr2R:6676053-6676404	FALSE	non-DA	-0.0231160419429983	1	proximal	TRUE	MesoCRM-90	TRUE	muscle_others	FALSE	.	NA	FBgn0259977	598	embryonic epipharynx,embryonic foregut,embryonic hindgut,embryonic hypopharynx	FALSE	FALSE	NA	NA	NA	NA	NA	NA	0	0	0	0	0	0	0	1	0	0	0	0	0	0	0	0	0	0	0	0	0	0	0	0	0	0
chr2R:6696517-6696892	FALSE	non-DA	0.107527147448752	1	proximal	TRUE	MesoCRM-91	TRUE	muscle_others	TRUE	FBbt:0000607,ubiquitous	FALSE	FBgn0014009	0	dorsal/lateral sensory complexes,embryonic brain,embryonic central brain glia,embryonic central brain neuron,embryonic central nervous system,labral sensory complex,lateral cord glia,lateral cord neuron,sensory system head,ubiquitous,ventral nerve cord,ventral sensory complex primordium	FALSE	TRUE	NA	NA	1.29500000477	NA	NA	1.29500000477	0	0	0	1	0	0	0	0	0	0	0	0	0	0	0	0	0	1	1	0	0	0	0	0	0	0
chr2R:6712184-6712593	FALSE	non-DA	-0.270840052414167	1	distal	TRUE	MesoCRM-92	TRUE	muscle_others	FALSE	.	NA	FBgn0033095	0	embryonic Malpighian tubule,embryonic anal pad,embryonic brain,embryonic central brain neuron,embryonic hindgut,embryonic large intestine,embryonic midgut,embryonic/larval fat body,ventral nerve cord,yolk nuclei	FALSE	TRUE	NA	1.30181817575	1.44363634695	0.944545455954	NA	1.22999999288467	0	0	1	1	1	0	0	0	0	0	0	0	0	0	0	0	0	0	0	0	0	0	0	0	0	0
chr2R:6740418-6740923	FALSE	non-DA	-0.668919453613283	0.119780754573947	proximal	TRUE	MesoCRM-95	TRUE	muscle_specific	FALSE	.	NA	FBgn0028579	977	embryonic dorsal epidermis,embryonic ventral epidermis,embryonic/larval dorsal vessel	TRUE	FALSE	NA	NA	NA	NA	NA	NA	1	0	0	0	0	0	0	0	0	1	0	0	0	0	0	0	0	0	0	0	0	0	0	0	0	0
chr2R:6741691-6742026	FALSE	non-DA	0.144497799498591	1	proximal	TRUE	MesoCRM-96	TRUE	muscle_others	FALSE	.	NA	FBgn0028579	0	embryonic dorsal epidermis,embryonic ventral epidermis,embryonic/larval dorsal vessel	TRUE	TRUE	NA	NA	1.76111112701	0.945555547873	NA	1.3533333374415	1	0	0	1	1	0	0	1	0	1	0	0	0	0	0	0	0	1	1	0	0	0	0	0	0	0
chr2R:6749733-6750033	FALSE	non-DA	-0.703540770519487	1	distal	TRUE	MesoCRM-97	TRUE	muscle_others	FALSE	.	NA	FBgn0027066	0	dorsal prothoracic pharyngeal muscle,embryonic/larval dorsal vessel,embryonic/larval muscle system,embryonic/larval somatic muscle,embryonic/larval visceral muscle,ubiquitous	TRUE	TRUE	1.00444446007	2.66111110316	2.24888890319	1.88000003497	NA	1.9486111253475	1	1	1	1	1	0	0	0	0	0	0	0	0	0	0	0	0	0	0	0	0	0	0	0	1	0
chr2R:6788796-6789288	FALSE	non-DA	0.553004424400514	1	distal	TRUE	MesoCRM-103	TRUE	muscle_others	FALSE	.	NA	FBgn0014028	18339	dorsal prothoracic pharyngeal muscle,embryonic hindgut,embryonic midgut,embryonic/larval muscle system,embryonic/larval somatic muscle,embryonic/larval visceral muscle	TRUE	TRUE	NA	0.867499994735	NA	0.672500004371	NA	0.769999999553	0	0	1	0	1	0	1	1	1	0	0	0	0	0	0	1	1	0	0	1	1	0	1	1	0	1
chr2R:6810833-6811143	FALSE	non-DA	-0.392809313769302	1	proximal	TRUE	MesoCRM-104	TRUE	muscle_others	FALSE	.	NA	FBgn0014028	1662	dorsal prothoracic pharyngeal muscle,embryonic hindgut,embryonic midgut,embryonic/larval muscle system,embryonic/larval somatic muscle,embryonic/larval visceral muscle	TRUE	TRUE	NA	NA	1.54333331684	NA	NA	1.54333331684	1	0	0	1	0	0	0	0	0	0	0	0	0	0	0	0	0	0	0	0	0	0	0	0	0	0
chr2R:6811236-6811536	FALSE	non-DA	0.0928380582081445	1	proximal	TRUE	MesoCRM-105	TRUE	muscle_others	FALSE	.	NA	FBgn0014028	2065	dorsal prothoracic pharyngeal muscle,embryonic hindgut,embryonic midgut,embryonic/larval muscle system,embryonic/larval somatic muscle,embryonic/larval visceral muscle	TRUE	TRUE	NA	0.991428562573	NA	NA	NA	0.991428562573	0	0	1	0	0	0	0	0	0	0	0	0	0	0	0	0	0	0	0	0	0	0	0	0	0	0
chr2R:6811580-6812160	FALSE	non-DA	-0.58880455770394	1	distal	TRUE	MesoCRM-106	TRUE	muscle_others	FALSE	.	NA	FBgn0014028	2409	dorsal prothoracic pharyngeal muscle,embryonic hindgut,embryonic midgut,embryonic/larval muscle system,embryonic/larval somatic muscle,embryonic/larval visceral muscle	TRUE	TRUE	NA	NA	1.4212500006	1.1637500003	NA	1.29250000045	1	0	0	1	1	0	0	1	1	1	0	0	0	0	0	0	0	0	0	0	0	0	0	0	0	0
chr2R:6869827-6870546	TRUE	loss	-0.659937985258312	1.11896238216377e-06	distal	TRUE	MesoCRM-109	TRUE	muscle_others	FALSE	.	NA	FBgn0033115	15007	embryonic dorsal epidermis,embryonic epipharynx,embryonic foregut,embryonic head epidermis,embryonic hypopharynx,embryonic ventral epidermis	FALSE	TRUE	NA	NA	NA	0.972222222222	NA	0.972222222222	0	0	0	0	1	0	0	0	0	0	0	0	0	0	0	0	0	0	0	0	0	0	0	0	0	0
chr2R:6872024-6872340	FALSE	non-DA	-0.0242836164535065	1	distal	TRUE	MesoCRM-110	TRUE	muscle_others	FALSE	.	NA	FBgn0033115	13213	embryonic dorsal epidermis,embryonic epipharynx,embryonic foregut,embryonic head epidermis,embryonic hypopharynx,embryonic ventral epidermis	FALSE	TRUE	NA	0.992857136897	NA	0.980000010559	NA	0.986428573728	0	0	1	0	1	0	0	0	0	0	1	1	1	1	0	0	0	0	0	0	0	0	0	0	0	1
chr2R:6961195-6961702	TRUE	loss	-1.14143397520404	0.000446674110118827	distal	TRUE	MesoCRM-114	TRUE	muscle_others	TRUE	FBbt:00005747,embryonic ventral epidermis; FBbt:01005747,embryonic ventral trunk epidermis; FBbt:00000155,embryonic head; FBbt:00005070,visceral muscle	TRUE	FBgn0053558	0	dorsal prothoracic pharyngeal muscle,faint ubiquitous	TRUE	TRUE	NA	NA	NA	1.00571427814	NA	1.00571427814	0	0	0	0	1	0	0	0	0	0	0	0	0	1	0	0	0	0	0	0	0	0	0	0	0	0
chr2R:6965795-6966176	FALSE	non-DA	-0.543702995458491	1	distal	TRUE	MesoCRM-115	TRUE	muscle_specific	FALSE	.	NA	FBgn0053558	0	dorsal prothoracic pharyngeal muscle,faint ubiquitous	TRUE	TRUE	NA	NA	NA	0.837272722613	NA	0.837272722613	1	0	0	0	1	0	0	0	0	0	0	0	0	0	0	0	0	0	0	0	0	0	0	0	0	0
chr2R:6984131-6984596	FALSE	non-DA	0.546968968328289	1	distal	TRUE	MesoCRM-117	TRUE	muscle_others	FALSE	.	NA	FBgn0022960	0	embryonic/larval somatic muscle,embryonic/larval visceral muscle,ventral nerve cord	TRUE	TRUE	NA	NA	1.76461540277	NA	NA	1.76461540277	0	0	0	1	0	0	0	1	1	1	0	0	0	0	1	0	0	0	0	0	1	0	0	0	0	0
chr2R:6984656-6984959	FALSE	non-DA	0.0696788744642074	1	distal	TRUE	MesoCRM-117	TRUE	muscle_others	FALSE	.	NA	FBgn0022960	0	embryonic/larval somatic muscle,embryonic/larval visceral muscle,ventral nerve cord	TRUE	TRUE	NA	NA	1.39374998212	NA	NA	1.39374998212	0	0	0	1	0	0	1	0	0	0	0	0	0	0	1	0	0	0	0	0	0	0	0	0	0	0
chr2R:6985570-6985936	FALSE	non-DA	0.164908795235253	1	proximal	TRUE	MesoCRM-119	TRUE	muscle_others	FALSE	.	NA	FBgn0022960	0	embryonic/larval somatic muscle,embryonic/larval visceral muscle,ventral nerve cord	TRUE	FALSE	NA	NA	NA	NA	NA	NA	0	0	0	0	0	0	0	1	0	0	0	0	0	0	0	0	0	1	1	0	0	0	0	0	0	0
chr2R:7070658-7070996	FALSE	non-DA	-0.156279835014492	1	proximal	TRUE	MesoCRM-124	TRUE	muscle_others	FALSE	.	NA	FBgn0027558	8927	embryonic/larval garland cell,embryonic/larval posterior spiracle	FALSE	TRUE	NA	NA	NA	0.951111117999	2.08494446164	1.5180277898195	1	0	0	0	1	1	0	0	0	0	0	0	0	0	0	0	0	0	0	0	0	0	0	0	0	0
chr2R:7071032-7071440	FALSE	non-DA	-0.729054689288161	1	proximal	TRUE	MesoCRM-124	TRUE	muscle_specific	FALSE	.	NA	FBgn0027558	9301	embryonic/larval garland cell,embryonic/larval posterior spiracle	FALSE	TRUE	NA	NA	NA	1.09090910175	2.05798344756	1.574446274655	0	0	0	0	1	1	0	0	0	0	0	0	0	0	0	0	0	0	0	0	0	0	0	0	0	0
chr2R:7146774-7147183	FALSE	non-DA	0.7357315130888	1	distal	TRUE	MesoCRM-125	TRUE	muscle_others	FALSE	.	NA	FBgn0024294	510	clypeolabrum,embryonic dorsal epidermis,embryonic salivary gland common duct,embryonic salivary gland duct,embryonic/larval tracheal system	FALSE	TRUE	NA	NA	1.00272727013	NA	NA	1.00272727013	0	0	0	1	0	0	0	1	0	1	0	0	0	0	0	0	0	0	0	0	1	0	0	0	0	0
chr2R:7150428-7150798	FALSE	non-DA	-0.152413061246083	1	proximal	TRUE	MesoCRM-126	TRUE	muscle_others	FALSE	.	NA	FBgn0024294	1140	clypeolabrum,embryonic dorsal epidermis,embryonic salivary gland common duct,embryonic salivary gland duct,embryonic/larval tracheal system	FALSE	TRUE	NA	NA	NA	1.13333333201	NA	1.13333333201	0	0	0	0	1	0	0	0	0	0	0	0	0	0	0	0	0	0	0	0	0	0	0	0	0	0
chr2R:7186760-7187394	FALSE	non-DA	-0.0178234622788214	1	distal	TRUE	MesoCRM-131	TRUE	muscle_others	FALSE	.	NA	FBgn0050384	1463	embryonic Malpighian tubule,embryonic midgut,embryonic/larval fat body	FALSE	FALSE	NA	NA	NA	NA	NA	NA	0	0	0	0	0	0	0	0	0	0	0	0	0	0	0	0	0	0	0	0	0	0	0	0	1	0
chr2R:7352361-7352766	FALSE	non-DA	-0.109587654220527	1	distal	TRUE	MesoCRM-134	TRUE	muscle_others	FALSE	.	NA	FBgn0033159	0	embryonic brain,embryonic central nervous system,ventral nerve cord	FALSE	TRUE	NA	1.08500000834	1.82199999094	1.32199999094	NA	1.40966666340667	0	0	1	1	1	0	0	1	1	1	0	1	0	0	0	0	1	0	0	0	1	0	0	0	0	0
chr2R:7374918-7375265	FALSE	non-DA	-0.677399450173981	1	distal	TRUE	MesoCRM-135	TRUE	muscle_others	FALSE	.	NA	FBgn0033159	0	embryonic brain,embryonic central nervous system,ventral nerve cord	FALSE	TRUE	NA	NA	NA	1.50666666196	NA	1.50666666196	0	0	0	0	1	0	0	0	0	0	0	0	0	0	0	0	0	0	0	0	0	0	0	0	0	0
chr2R:7381752-7382102	FALSE	non-DA	0.0346172814463577	1	proximal	TRUE	MesoCRM-139	TRUE	muscle_others	FALSE	.	NA	FBgn0033159	0	embryonic brain,embryonic central nervous system,ventral nerve cord	FALSE	TRUE	NA	1.61300001144	1.43899999391	NA	NA	1.526000002675	0	0	1	1	0	0	0	0	0	0	1	1	0	1	0	0	0	0	0	1	0	0	1	0	0	1
chr2R:7407668-7408031	FALSE	non-DA	0.256670455403994	1	proximal	TRUE	MesoCRM-141	TRUE	muscle_others	FALSE	.	NA	FBgn0033166	0	faint ubiquitous	FALSE	TRUE	NA	2.06399997473	1.61599998921	1.17200002447	NA	1.61733332947	0	0	1	1	1	0	0	0	0	0	0	0	0	0	0	0	0	1	1	0	0	0	0	0	0	0
chr2R:7418500-7418890	FALSE	non-DA	0.211597458962306	1	proximal	TRUE	MesoCRM-142	TRUE	muscle_others	FALSE	.	NA	FBgn0003460	461	embryonic dorsal epidermis,embryonic stomatogastric nervous system,sensory nervous system primordium	FALSE	FALSE	NA	NA	NA	NA	NA	NA	0	0	0	0	0	0	0	0	0	0	0	0	0	1	1	0	0	0	0	0	0	0	0	0	0	0
chr2R:7422455-7422755	FALSE	non-DA	0.0907397148300255	1	proximal	TRUE	MesoCRM-143	TRUE	muscle_others	TRUE	FBbt:00000197,posterior spiracle primordium; FBbt:0000632,embryonic lateral epidermis; FBbt:00105220,lateral head epidermis	FALSE	FBgn0003460	0	embryonic dorsal epidermis,embryonic stomatogastric nervous system,sensory nervous system primordium	FALSE	FALSE	NA	NA	NA	NA	NA	NA	0	0	0	0	0	0	0	0	0	0	0	0	0	0	0	0	0	0	0	0	0	0	0	1	0	0
chr2R:7422849-7423234	FALSE	non-DA	0.0753284301887831	1	proximal	TRUE	MesoCRM-143	TRUE	muscle_others	FALSE	.	NA	FBgn0003460	0	embryonic dorsal epidermis,embryonic stomatogastric nervous system,sensory nervous system primordium	FALSE	TRUE	NA	NA	1.40454544635	1.14909090779	1.58683761613	1.38015799009	0	0	0	1	1	1	0	1	1	1	0	0	0	0	1	0	0	0	0	0	0	0	0	0	0	0
chr2R:7423532-7423832	FALSE	non-DA	-0.407658390588577	1	distal	TRUE	MesoCRM-145	TRUE	others	FALSE	.	NA	FBgn0003460	0	embryonic dorsal epidermis,embryonic stomatogastric nervous system,sensory nervous system primordium	FALSE	FALSE	NA	NA	NA	NA	NA	NA	0	0	0	0	0	0	0	0	0	0	0	0	0	0	0	0	0	0	0	0	0	0	0	1	0	0
chr2R:7433045-7433718	FALSE	non-DA	-0.131540652311611	1	distal	TRUE	MesoCRM-147	TRUE	muscle_others	TRUE	FBbt:00001102,ventral nerve cord; FBbt:00005662,embryonic central brain	FALSE	FBgn0003460	0	embryonic dorsal epidermis,embryonic stomatogastric nervous system,sensory nervous system primordium	FALSE	TRUE	NA	1.96777777167	1.52444443934	1.17944444882	1.22876165907	1.475107079725	0	0	1	1	1	1	1	0	0	0	0	0	0	0	0	0	0	0	0	1	0	1	1	1	1	1
chr2R:7457448-7457990	FALSE	non-DA	-0.522759779682161	1	distal	TRUE	MesoCRM-148	TRUE	muscle_others	FALSE	.	NA	FBgn0025885	0	yolk nuclei	FALSE	TRUE	NA	NA	NA	NA	0.836091461152	0.836091461152	1	0	0	0	0	1	0	0	0	1	0	0	0	0	0	0	0	0	0	0	0	0	0	0	0	0
chr2R:7488780-7489145	FALSE	non-DA	0.0705918774111574	1	distal	TRUE	MesoCRM-154	TRUE	muscle_others	FALSE	.	NA	FBgn0033183	4662	embryonic brain,gonad	FALSE	TRUE	NA	1.65800002813	1.50499997139	1.10000000596	NA	1.42100000182667	0	0	1	1	1	0	0	1	0	1	1	1	1	0	0	0	0	0	0	0	1	0	1	1	0	1
chr2R:7489479-7490078	FALSE	non-DA	0.163343799797421	1	proximal	TRUE	MesoCRM-155	TRUE	muscle_others	FALSE	.	NA	FBgn0033183	3729	embryonic brain,gonad	FALSE	TRUE	NA	NA	1.04499999806	NA	NA	1.04499999806	1	0	0	1	0	0	0	0	0	1	0	1	0	0	0	1	1	1	1	0	0	0	0	0	0	0
chr2R:7490327-7490731	FALSE	non-DA	0.0893199704696874	1	distal	TRUE	MesoCRM-157	TRUE	muscle_others	FALSE	.	NA	FBgn0033183	3076	embryonic brain,gonad	FALSE	TRUE	NA	0.524545450102	NA	NA	NA	0.524545450102	0	0	1	0	0	0	0	0	0	0	1	0	0	0	0	0	0	0	0	0	1	0	0	0	1	0
chr2R:7525427-7525890	FALSE	non-DA	-0.563823178179556	1	proximal	TRUE	MesoCRM-158	TRUE	muscle_others	FALSE	.	NA	FBgn0033188	229	embryonic corpus allatum,ring gland,yolk nuclei	FALSE	FALSE	NA	NA	NA	NA	NA	NA	1	0	0	0	0	0	0	1	0	0	0	0	0	0	0	0	0	1	1	1	1	0	0	0	0	0
chr2R:7529127-7529436	FALSE	non-DA	0.0749668871331179	1	distal	TRUE	MesoCRM-159	TRUE	muscle_others	FALSE	.	NA	FBgn0033188	0	embryonic corpus allatum,ring gland,yolk nuclei	FALSE	TRUE	NA	0.876666656799	NA	NA	NA	0.876666656799	0	0	1	0	0	0	1	0	0	0	0	0	0	0	0	0	0	0	0	0	0	0	0	0	0	0
chr2R:7530179-7530485	FALSE	non-DA	0.19798986290543	1	distal	TRUE	MesoCRM-160	TRUE	muscle_specific	TRUE	FBbt:00005070,visceral muscle	TRUE	FBgn0033188	0	embryonic corpus allatum,ring gland,yolk nuclei	FALSE	TRUE	NA	NA	1.13874999434	NA	1.89624999464	1.51749999449	0	0	0	1	0	1	1	1	1	0	0	0	0	0	1	0	0	0	0	1	0	0	1	1	0	0
chr2R:7530737-7531199	FALSE	non-DA	0.111946920008699	1	distal	TRUE	MesoCRM-161	TRUE	muscle_others	FALSE	.	NA	FBgn0033188	0	embryonic corpus allatum,ring gland,yolk nuclei	FALSE	TRUE	NA	1.88214284607	1.93428571735	1.19999999872	1.73056434153	1.6867482259175	0	0	1	1	1	1	0	1	1	1	1	1	0	1	0	0	1	1	0	1	1	1	1	1	1	1
chr2R:7533353-7533662	FALSE	non-DA	-0.0417766274927445	1	proximal	TRUE	MesoCRM-162	TRUE	muscle_others	FALSE	.	NA	FBgn0033188	373	embryonic corpus allatum,ring gland,yolk nuclei	FALSE	FALSE	NA	NA	NA	NA	NA	NA	0	0	0	0	0	0	0	1	0	1	0	0	0	0	0	0	1	1	1	1	1	0	0	0	0	0
chr2R:7566607-7566917	FALSE	non-DA	0.00072115997503186	1	proximal	TRUE	MesoCRM-165	TRUE	muscle_others	FALSE	.	NA	FBgn0004132	0	ubiquitous	FALSE	TRUE	NA	NA	NA	NA	1.13111112515	1.13111112515	0	0	0	0	0	1	0	0	0	0	0	1	0	0	0	0	0	1	1	0	1	0	0	0	1	1
chr2R:7585349-7586149	FALSE	non-DA	-0.176057619611033	1	distal	TRUE	MesoCRM-167	TRUE	muscle_specific	TRUE	FBbt:00001035,embryonic/larval visceral muscle; FBbt:00000464,embryonic/larval somatic muscle; FBbt:00005073,somatic muscle; FBbt:00005070,visceral muscle	TRUE	FBgn0004133	0	adult muscle precursor primordium,dorsal prothoracic pharyngeal muscle,embryonic/larval muscle system,embryonic/larval somatic muscle,embryonic/larval visceral muscle	TRUE	TRUE	NA	0.744782611971	1.5526087012	0.930434782544	NA	1.075942031905	1	0	1	1	1	0	0	0	0	0	0	0	0	0	1	0	0	0	0	0	0	0	0	0	0	0
chr2R:7590003-7590345	FALSE	non-DA	0.291968083341626	1	proximal	TRUE	MesoCRM-168	TRUE	muscle_others	FALSE	.	NA	FBgn0004133	2925	adult muscle precursor primordium,dorsal prothoracic pharyngeal muscle,embryonic/larval muscle system,embryonic/larval somatic muscle,embryonic/larval visceral muscle	TRUE	FALSE	NA	NA	NA	NA	NA	NA	0	0	0	0	0	0	0	0	1	0	0	0	0	0	0	0	0	1	1	0	1	0	0	0	0	0
chr2R:7635163-7635776	FALSE	non-DA	-0.169042595698419	1	proximal	TRUE	MesoCRM-169	TRUE	muscle_others	FALSE	.	NA	FBgn0028687	16665	ubiquitous	FALSE	TRUE	NA	NA	2.68312501907	0.918750007637	NA	1.8009375133535	0	0	0	1	1	0	0	0	0	0	0	0	0	0	0	0	0	0	0	0	0	0	0	0	0	0
chr2R:7674122-7674561	FALSE	non-DA	0.283361754029133	1	proximal	TRUE	MesoCRM-170	TRUE	muscle_others	FALSE	.	NA	FBgn0033208	0	embryonic hindgut,embryonic midgut	FALSE	FALSE	NA	NA	NA	NA	NA	NA	1	0	0	0	0	0	0	0	0	0	0	0	0	0	0	0	0	1	1	0	0	0	1	1	0	0
chr2R:7722547-7722921	FALSE	non-DA	-0.193573162546033	1	distal	TRUE	MesoCRM-173	TRUE	muscle_others	FALSE	.	NA	FBgn0033216	5767	amnioserosa,yolk nuclei	FALSE	TRUE	NA	NA	NA	NA	1.36330093921	1.36330093921	0	0	0	0	0	1	0	0	0	0	0	0	0	0	0	0	0	0	0	0	0	0	0	0	0	0
chr2R:7776495-7776843	FALSE	non-DA	0.492180997080016	1	distal	TRUE	MesoCRM-179	TRUE	muscle_others	FALSE	.	NA	FBgn0050497	0	embryonic dorsal epidermis,embryonic head epidermis,embryonic salivary gland,embryonic ventral epidermis,embryonic/larval garland cell,embryonic/larval tracheal system,ring gland	FALSE	FALSE	NA	NA	NA	NA	NA	NA	0	0	0	0	0	0	0	0	1	1	0	0	0	0	0	0	0	0	0	0	0	0	0	0	0	0
chr2R:7791651-7792296	FALSE	non-DA	-0.291441538875731	1	distal	TRUE	MesoCRM-180	TRUE	muscle_specific	FALSE	.	NA	FBgn0001091	0	crystal cell,dorsal prothoracic pharyngeal muscle,embryonic midgut,embryonic ventral epidermis,embryonic/larval muscle system,embryonic/larval somatic muscle,germ cell,gonad,sensory system head,ventral sensory complex primordium	TRUE	TRUE	NA	NA	NA	1.32944444546	1.52181880698	1.42563162622	0	0	0	0	1	1	0	0	0	0	0	0	0	0	0	0	0	0	0	0	0	0	0	0	0	0
chr2R:7806257-7806609	FALSE	non-DA	-0.147748861752742	1	proximal	TRUE	MesoCRM-182	TRUE	muscle_others	FALSE	.	NA	FBgn0003317	0	dorsal prothoracic pharyngeal muscle,embryonic Malpighian tubule,embryonic hindgut,embryonic midgut,embryonic/larval muscle system,faint ubiquitous,gonad	TRUE	FALSE	NA	NA	NA	NA	NA	NA	0	0	0	0	0	0	1	0	0	0	0	0	0	0	0	0	0	1	1	0	0	0	0	0	1	0
chr2R:7806796-7807096	FALSE	non-DA	-0.451631543679659	1	proximal	TRUE	MesoCRM-183	TRUE	muscle_others	FALSE	.	NA	FBgn0003317	0	dorsal prothoracic pharyngeal muscle,embryonic Malpighian tubule,embryonic hindgut,embryonic midgut,embryonic/larval muscle system,faint ubiquitous,gonad	TRUE	FALSE	NA	NA	NA	NA	NA	NA	0	0	0	0	0	0	0	0	0	0	0	0	0	0	0	0	0	0	0	0	1	0	0	0	0	1
chr2R:7824763-7825659	FALSE	non-DA	-0.254967267243104	1	proximal	TRUE	MesoCRM-184	TRUE	muscle_others	FALSE	.	NA	FBgn0033226	9278	embryonic midgut,embryonic/larval fat body,embryonic/larval posterior spiracle,embryonic/larval tracheal system,ubiquitous	FALSE	TRUE	NA	NA	NA	NA	0.631736164169	0.631736164169	0	0	0	0	0	1	0	0	0	0	0	0	0	0	0	0	0	1	1	0	0	0	0	0	0	0
chr2R:7988991-7989362	FALSE	non-DA	0.126015025280802	1	distal	TRUE	MesoCRM-187	TRUE	muscle_others	FALSE	.	NA	FBgn0027788	6077	embryonic brain,ventral nerve cord	FALSE	FALSE	NA	NA	NA	NA	NA	NA	0	0	0	0	0	0	0	0	0	0	0	0	0	1	0	0	0	1	0	0	0	0	0	0	1	0
chr2R:7989630-7990003	FALSE	non-DA	0.0730481911230765	1	distal	TRUE	MesoCRM-188	TRUE	muscle_others	FALSE	.	NA	FBgn0027788	5436	embryonic brain,ventral nerve cord	FALSE	FALSE	NA	NA	NA	NA	NA	NA	0	0	0	0	0	0	0	1	0	1	0	1	0	0	0	0	0	1	1	0	1	0	0	0	0	0
chr2R:8018808-8019128	FALSE	non-DA	0.145909791154258	1	proximal	TRUE	MesoCRM-189	TRUE	muscle_others	FALSE	.	NA	FBgn0033250	5054	dorsal/lateral sensory complexes,embryonic brain,embryonic central nervous system,sensory nervous system primordium,sensory system head,ventral nerve cord,ventral sensory complex primordium	FALSE	TRUE	NA	NA	1.02125000395	NA	NA	1.02125000395	0	0	0	1	0	0	0	0	0	0	0	1	0	1	0	0	1	0	0	0	0	0	1	0	0	0
chr2R:8024388-8024719	FALSE	non-DA	-0.444744801074935	1	distal	TRUE	MesoCRM-190	TRUE	muscle_others	TRUE	FBbt:00000095,amnioserosa	FALSE	FBgn0025360	6565	clypeolabrum,embryonic brain,embryonic central brain pars intercerebralis,embryonic epipharynx,embryonic foregut,embryonic head epidermis,head epidermis dorsal,labral sensory complex,sensory system head	FALSE	FALSE	NA	NA	NA	NA	NA	NA	0	0	0	0	0	0	0	1	0	0	0	0	0	1	0	0	0	0	0	0	0	0	0	0	0	0
chr2R:8030807-8031295	FALSE	non-DA	-0.075891556197746	1	distal	TRUE	MesoCRM-191	TRUE	muscle_others	FALSE	.	NA	FBgn0025360	0	clypeolabrum,embryonic brain,embryonic central brain pars intercerebralis,embryonic epipharynx,embryonic foregut,embryonic head epidermis,head epidermis dorsal,labral sensory complex,sensory system head	FALSE	TRUE	NA	1.25687500834	1.31187499966	NA	NA	1.284375004	0	0	1	1	0	0	0	0	0	0	1	1	0	1	0	1	1	1	1	0	1	0	1	0	1	1
chr2R:8051199-8051575	FALSE	non-DA	0.0238789193083333	1	distal	TRUE	MesoCRM-192	TRUE	muscle_others	FALSE	.	NA	FBgn0025360	8671	clypeolabrum,embryonic brain,embryonic central brain pars intercerebralis,embryonic epipharynx,embryonic foregut,embryonic head epidermis,head epidermis dorsal,labral sensory complex,sensory system head	FALSE	TRUE	NA	1.60454544154	NA	NA	NA	1.60454544154	1	0	1	0	0	0	0	0	0	0	0	1	0	0	0	0	0	0	0	0	0	0	0	0	0	0
chr2R:8068115-8068599	FALSE	non-DA	-0.13825092726222	1	proximal	TRUE	MesoCRM-193	TRUE	muscle_others	FALSE	.	NA	FBgn0025469	11961	embryonic salivary gland body	FALSE	FALSE	NA	NA	NA	NA	NA	NA	0	0	0	0	0	0	0	0	0	0	0	1	0	1	0	1	1	0	0	0	0	0	0	0	0	1
chr2R:8098068-8098893	FALSE	non-DA	0.164856318368698	1	proximal	TRUE	MesoCRM-194	TRUE	muscle_others	FALSE	.	NA	FBgn0033258	0	embryonic brain,ventral nerve cord	FALSE	TRUE	NA	NA	NA	0.452173911683	NA	0.452173911683	0	0	0	0	1	0	0	0	0	0	0	0	0	0	0	0	0	1	1	0	0	0	0	0	0	0
chr2R:8164744-8165105	FALSE	non-DA	0.348728101912199	1	proximal	TRUE	MesoCRM-199	TRUE	muscle_others	FALSE	.	NA	FBgn0021995	0	dorsal prothoracic pharyngeal muscle,embryonic Malpighian tubule,embryonic hindgut,embryonic midgut,embryonic/larval muscle system	TRUE	FALSE	NA	NA	NA	NA	NA	NA	0	0	0	0	0	0	0	1	0	1	0	0	0	0	0	0	0	1	1	0	0	0	0	0	0	0
chr2R:8232267-8232680	FALSE	non-DA	0.0497561446629895	1	proximal	TRUE	MesoCRM-202	TRUE	muscle_others	FALSE	.	NA	FBgn0010109	0	embryonic brain,embryonic central brain glia,embryonic central brain neuron,embryonic central nervous system,lateral cord glia,lateral cord neuron,sensory nervous system primordium,sensory system head,ventral nerve cord	FALSE	TRUE	NA	1.57909090952	NA	NA	NA	1.57909090952	0	0	1	0	0	0	0	0	0	0	0	0	0	0	0	0	0	0	0	0	0	0	0	0	0	0
chr2R:8237576-8237954	FALSE	non-DA	-0.0748750137339771	1	proximal	TRUE	MesoCRM-204	TRUE	muscle_others	FALSE	.	NA	FBgn0010109	5247	embryonic brain,embryonic central brain glia,embryonic central brain neuron,embryonic central nervous system,lateral cord glia,lateral cord neuron,sensory nervous system primordium,sensory system head,ventral nerve cord	FALSE	TRUE	NA	2.52909089218	2.07454541596	1.22727273269	NA	1.94363634694333	1	0	1	1	1	0	1	0	0	0	0	0	0	1	0	0	0	1	1	0	0	1	1	1	1	1
chr2R:8241583-8242239	FALSE	non-DA	-0.448033006838328	1	proximal	TRUE	MesoCRM-206	TRUE	muscle_others	TRUE	FBbt:0000632,embryonic lateral epidermis; FBbt:00005746,embryonic leading edge cell; FBbt:00005752,proventriculus; FBbt:00005382,salivary gland; FBbt:00001882,embryonic/larval midgut; FBbt:00005069,muscle system; FBbt:00005744,embryonic dorsal epidermis; FBbt:00000155,embryonic head	TRUE	FBgn0010109	9254	embryonic brain,embryonic central brain glia,embryonic central brain neuron,embryonic central nervous system,lateral cord glia,lateral cord neuron,sensory nervous system primordium,sensory system head,ventral nerve cord	FALSE	FALSE	NA	NA	NA	NA	NA	NA	0	0	0	0	0	0	0	0	0	0	0	0	1	1	0	0	1	0	0	1	1	0	0	0	0	1
chr2R:8462658-8462958	TRUE	loss	-1.83099770608214	6.77238794149068e-07	proximal	TRUE	MesoCRM-214	FALSE	not_DHS	FALSE	.	NA	FBgn0050359	0	embryonic/larval fat body,gonad	FALSE	TRUE	NA	NA	NA	NA	1.75375001132	1.75375001132	0	0	0	0	0	1	0	0	0	0	0	0	0	0	0	0	0	0	0	0	0	0	0	0	0	0
chr2R:8599814-8600131	FALSE	non-DA	-0.445727963597486	1	proximal	TRUE	MesoCRM-215	TRUE	muscle_others	FALSE	.	NA	FBgn0033308	4814	atrium,head epidermis dorsal	FALSE	TRUE	NA	NA	1.28555554814	NA	NA	1.28555554814	0	0	0	1	0	0	0	0	0	0	0	0	0	0	0	0	0	1	1	0	0	0	0	0	0	0
chr2R:8601056-8601356	FALSE	non-DA	-0.262732366421128	1	distal	TRUE	MesoCRM-216	TRUE	muscle_specific	FALSE	.	NA	FBgn0033308	6056	atrium,head epidermis dorsal	FALSE	TRUE	NA	0.711249999702	NA	0.892500000075	NA	0.8018749998885	0	0	1	0	1	0	0	0	0	0	0	0	0	0	0	0	0	0	0	0	0	0	0	0	0	0
chr2R:8614973-8615302	FALSE	non-DA	-0.445010640128789	1	distal	TRUE	MesoCRM-223	TRUE	muscle_others	TRUE	FBbt:0000607,ubiquitous; FBbt:00000095,amnioserosa; FBbt:00005662,embryonic central brain; FBbt:00000093,ventral midline	FALSE	FBgn0022027	10150	ubiquitous	FALSE	TRUE	NA	1.24888888001	1.16111111848	NA	NA	1.204999999245	0	0	1	1	0	0	0	0	0	0	0	0	0	1	0	0	0	0	0	1	1	0	0	0	0	0
chr2R:8635973-8636458	FALSE	non-DA	0.577721115289457	1	distal	TRUE	MesoCRM-225	TRUE	muscle_others	FALSE	.	NA	FBgn0033317	4012	dorsal prothoracic pharyngeal muscle,embryonic Malpighian tubule,embryonic gastric caecum,embryonic hindgut,embryonic main segment of Malpighian tubule,embryonic midgut,embryonic midgut chamber,embryonic/larval muscle system,embryonic/larval somatic muscle,embryonic/larval visceral muscle	TRUE	FALSE	NA	NA	NA	NA	NA	NA	0	0	0	0	0	0	0	0	0	0	0	0	0	0	0	0	0	0	0	0	1	0	1	0	0	0
chr2R:8639681-8640125	FALSE	non-DA	0.747671409061236	1	distal	TRUE	MesoCRM-227	TRUE	muscle_others	TRUE	FBbt:00000197,posterior spiracle primordium; FBbt:00000155,embryonic head	FALSE	FBgn0033317	7720	dorsal prothoracic pharyngeal muscle,embryonic Malpighian tubule,embryonic gastric caecum,embryonic hindgut,embryonic main segment of Malpighian tubule,embryonic midgut,embryonic midgut chamber,embryonic/larval muscle system,embryonic/larval somatic muscle,embryonic/larval visceral muscle	TRUE	TRUE	NA	1.46307691702	NA	NA	NA	1.46307691702	0	0	1	0	0	0	0	0	0	0	0	0	0	0	0	0	0	0	0	1	1	0	0	0	1	1
chr2R:8642065-8642660	FALSE	non-DA	0.747234309872926	1	distal	TRUE	MesoCRM-228	TRUE	muscle_others	TRUE	FBbt:00005744,embryonic dorsal epidermis; FBbt:00015254,ventral head epidermis; FBbt:00015246,dorsal head epidermis; FBbt:00005747,embryonic ventral epidermis; FBbt:00005063,hemocyte; FBbt:00001686,macrophage; FBbt:00000093,ventral midline; FBbt:00005630,embryonic hindgut; FBbt:00105220,lateral head epidermis; FBbt:00000155,embryonic head; FBbt:00000095,amnioserosa	FALSE	FBgn0033317	10104	dorsal prothoracic pharyngeal muscle,embryonic Malpighian tubule,embryonic gastric caecum,embryonic hindgut,embryonic main segment of Malpighian tubule,embryonic midgut,embryonic midgut chamber,embryonic/larval muscle system,embryonic/larval somatic muscle,embryonic/larval visceral muscle	TRUE	FALSE	NA	NA	NA	NA	NA	NA	0	0	0	0	0	0	0	0	0	0	0	0	0	0	0	0	0	0	0	0	1	0	1	0	0	1
chr2R:8654526-8655055	FALSE	non-DA	0.281983309172867	1	distal	TRUE	MesoCRM-231	TRUE	muscle_others	TRUE	FBbt:00001102,ventral nerve cord; FBbt:00005662,embryonic central brain; FBbt:00005785,anal pad; FBbt:00005630,embryonic hindgut	FALSE	FBgn0033317	22565	dorsal prothoracic pharyngeal muscle,embryonic Malpighian tubule,embryonic gastric caecum,embryonic hindgut,embryonic main segment of Malpighian tubule,embryonic midgut,embryonic midgut chamber,embryonic/larval muscle system,embryonic/larval somatic muscle,embryonic/larval visceral muscle	TRUE	TRUE	NA	0.834285708943	1.01428571556	NA	NA	0.9242857122515	0	0	1	1	0	0	1	0	0	0	1	1	1	1	1	0	1	1	1	1	1	1	1	1	0	0
chr2R:8655187-8656002	TRUE	gain	0.848533196153095	0.000276513238944907	distal	TRUE	MesoCRM-232	TRUE	muscle_others	TRUE	FBbt:00005630,embryonic hindgut; FBbt:00005741,embryonic head epidermis; FBbt:00000155,embryonic head; FBbt:01005747,embryonic ventral trunk epidermis	FALSE	FBgn0033317	23226	dorsal prothoracic pharyngeal muscle,embryonic Malpighian tubule,embryonic gastric caecum,embryonic hindgut,embryonic main segment of Malpighian tubule,embryonic midgut,embryonic midgut chamber,embryonic/larval muscle system,embryonic/larval somatic muscle,embryonic/larval visceral muscle	TRUE	TRUE	NA	0.702857139831	0.813809517239	NA	NA	0.758333328535	0	0	1	1	0	0	0	0	0	0	1	1	1	1	1	1	1	0	1	1	1	0	0	0	1	0
chr2R:8656973-8657273	FALSE	non-DA	-0.051962291549267	1	distal	TRUE	MesoCRM-234	TRUE	muscle_specific	TRUE	FBbt:00005741,embryonic head epidermis; FBbt:00000155,embryonic head; FBbt:01005747,embryonic ventral trunk epidermis	FALSE	FBgn0033317	25012	dorsal prothoracic pharyngeal muscle,embryonic Malpighian tubule,embryonic gastric caecum,embryonic hindgut,embryonic main segment of Malpighian tubule,embryonic midgut,embryonic midgut chamber,embryonic/larval muscle system,embryonic/larval somatic muscle,embryonic/larval visceral muscle	TRUE	TRUE	NA	1.18625000119	1.31749998778	1.31875000894	2.23249997199	1.513749992475	1	0	1	1	1	1	0	0	0	0	0	0	0	0	0	0	0	0	0	0	0	0	0	0	0	0
chr2R:8667521-8667960	FALSE	non-DA	0.112368013866316	1	distal	TRUE	MesoCRM-236	TRUE	muscle_others	FALSE	.	NA	FBgn0033321	28469	embryonic/larval fat body	FALSE	TRUE	NA	NA	NA	NA	0.861446002184	0.861446002184	0	0	0	0	0	1	0	0	0	0	1	1	0	0	0	0	0	0	0	0	0	0	0	0	0	0
chr2R:8669348-8669701	FALSE	non-DA	-0.555190627649702	1	distal	TRUE	MesoCRM-238	TRUE	others	FALSE	.	NA	FBgn0033321	26728	embryonic/larval fat body	FALSE	TRUE	NA	NA	1.11666666054	1.08333332505	NA	1.099999992795	1	0	0	1	1	0	0	0	0	0	0	0	0	0	0	0	0	0	0	0	0	0	0	0	0	0
chr2R:8670329-8670760	FALSE	non-DA	-0.187697249098503	1	distal	TRUE	MesoCRM-239	TRUE	muscle_others	FALSE	.	NA	FBgn0033321	25669	embryonic/larval fat body	FALSE	TRUE	NA	1.91666665673	1.50500000517	1.45166667799	1.4871246853	1.5901145062975	0	0	1	1	1	1	0	0	0	0	1	0	0	0	0	0	0	1	1	0	0	0	0	0	0	1
chr2R:8724067-8724417	FALSE	non-DA	-0.124402941161592	1	proximal	TRUE	MesoCRM-240	TRUE	muscle_others	FALSE	.	NA	FBgn0005695	0	embryonic brain,embryonic dorsal epidermis,embryonic foregut,embryonic hindgut,embryonic midgut,embryonic stomatogastric nervous system,embryonic ventral epidermis,germ cell,ventral imaginal precursor,ventral nerve cord	FALSE	FALSE	NA	NA	NA	NA	NA	NA	1	0	0	0	0	0	0	0	0	1	0	1	0	0	0	0	0	1	1	0	1	0	0	0	0	0
chr2R:8724452-8724752	FALSE	non-DA	-0.903551735172146	0.286998137904301	proximal	TRUE	MesoCRM-240	TRUE	muscle_others	FALSE	.	NA	FBgn0005695	0	embryonic brain,embryonic dorsal epidermis,embryonic foregut,embryonic hindgut,embryonic midgut,embryonic stomatogastric nervous system,embryonic ventral epidermis,germ cell,ventral imaginal precursor,ventral nerve cord	FALSE	TRUE	0.758750004694	1.95500001311	2.12249997258	1.24500000104	NA	1.520312497856	1	1	1	1	1	0	0	0	0	1	0	1	0	0	0	0	1	0	0	0	1	0	0	0	0	0
chr2R:8798078-8798565	FALSE	non-DA	-0.200458274045621	1	proximal	TRUE	MesoCRM-242	TRUE	muscle_others	TRUE	FBbt:00000464,embryonic/larval somatic muscle; FBbt:00005073,somatic muscle; FBbt:00000462,embryonic/larval muscle system; FBbt:00005070,visceral muscle	TRUE	FBgn0027585	38489	adult foregut precursor,adult hindgut precursor,adult midgut precursor,embryonic esophagus,embryonic foregut,embryonic head epidermis,embryonic hindgut,embryonic midgut interstitial cell,embryonic ventral epidermis	FALSE	TRUE	NA	2.48583331704	2.11666668455	1.74666667481	1.86362717768	2.05319846352	1	0	1	1	1	1	1	1	0	0	0	0	0	0	1	0	0	0	0	0	1	0	1	1	0	1
chr2R:8802004-8802331	FALSE	non-DA	-0.180443409299916	1	distal	TRUE	MesoCRM-246	TRUE	muscle_specific	FALSE	.	NA	FBgn0027585	42415	adult foregut precursor,adult hindgut precursor,adult midgut precursor,embryonic esophagus,embryonic foregut,embryonic head epidermis,embryonic hindgut,embryonic midgut interstitial cell,embryonic ventral epidermis	FALSE	TRUE	0.978888895777	2.06777777274	2.22444445557	1.88000002172	NA	1.78777778645175	0	1	1	1	1	0	1	1	0	1	0	0	0	0	1	0	0	0	0	1	1	1	1	1	1	1
chr2R:8859483-8859873	FALSE	non-DA	-0.553906833415923	1	proximal	TRUE	MesoCRM-248	TRUE	muscle_others	FALSE	.	NA	FBgn0011286	492	embryonic/larval muscle system,embryonic/larval somatic muscle	TRUE	TRUE	NA	NA	NA	0.474545451728	NA	0.474545451728	0	0	0	0	1	0	0	0	0	0	0	0	0	0	0	0	0	0	0	0	0	0	0	0	0	0
chr2R:8860155-8860638	FALSE	non-DA	-0.304435972770344	1	proximal	TRUE	MesoCRM-249	TRUE	muscle_others	FALSE	.	NA	FBgn0011286	0	embryonic/larval muscle system,embryonic/larval somatic muscle	TRUE	TRUE	NA	0.840000017188	NA	NA	NA	0.840000017188	0	0	1	0	0	0	0	0	0	0	0	0	0	0	0	0	0	0	0	0	0	0	0	0	0	0
chr2R:8860833-8861133	FALSE	non-DA	-0.634838222575635	1	proximal	TRUE	MesoCRM-249	TRUE	muscle_specific	FALSE	.	NA	FBgn0011286	0	embryonic/larval muscle system,embryonic/larval somatic muscle	TRUE	TRUE	NA	1.63250002265	1.97999998182	1.87749999389	2.34124998748	1.95781249646	0	0	1	1	1	1	0	0	0	0	0	0	0	0	0	0	0	0	0	0	0	0	0	0	0	0
chr2R:8862494-8862934	FALSE	non-DA	-0.0143412908657794	1	distal	TRUE	MesoCRM-250	TRUE	muscle_others	FALSE	.	NA	FBgn0011286	0	embryonic/larval muscle system,embryonic/larval somatic muscle	TRUE	TRUE	NA	1.55333334953	2.17499998212	1.43416665991	2.01031742399	1.7932043538875	1	0	1	1	1	1	1	1	1	1	0	1	0	0	1	0	1	0	0	1	1	1	1	1	0	0
chr2R:9092889-9093210	FALSE	non-DA	0.768340974506218	1	proximal	TRUE	MesoCRM-254	TRUE	muscle_others	FALSE	.	NA	FBgn0033373	0	embryonic midgut	FALSE	TRUE	NA	1.73999995987	1.50444443607	0.986666666137	NA	1.41037035402567	0	0	1	1	1	0	0	0	0	0	0	1	0	0	0	0	0	1	1	0	0	0	0	0	0	0
chr2R:9137799-9138113	FALSE	non-DA	-0.408656123355926	1	proximal	TRUE	MesoCRM-256	TRUE	muscle_others	FALSE	.	NA	FBgn0028955	374	adult eye primordium,adult hindgut precursor,embryonic Malpighian tubule,embryonic dorsal epidermis,embryonic head epidermis,embryonic hindgut,embryonic midgut,embryonic ventral epidermis,embryonic/larval fat body,embryonic/larval muscle system,embryonic/larval visceral muscle,ring gland	TRUE	FALSE	NA	NA	NA	NA	NA	NA	0	0	0	0	0	0	0	1	0	1	0	0	0	0	0	0	0	1	1	0	1	0	0	0	0	0
chr2R:9138870-9139202	FALSE	non-DA	-0.265218426001018	1	proximal	TRUE	MesoCRM-257	TRUE	muscle_others	TRUE	FBbt:00005073,somatic muscle	TRUE	FBgn0028955	0	adult eye primordium,adult hindgut precursor,embryonic Malpighian tubule,embryonic dorsal epidermis,embryonic head epidermis,embryonic hindgut,embryonic midgut,embryonic ventral epidermis,embryonic/larval fat body,embryonic/larval muscle system,embryonic/larval visceral muscle,ring gland	TRUE	FALSE	NA	NA	NA	NA	NA	NA	0	0	0	0	0	0	1	1	0	0	1	1	0	1	0	0	0	0	0	0	0	1	1	0	0	0
chr2R:9191892-9192267	FALSE	non-DA	-0.0114857430095183	1	proximal	TRUE	MesoCRM-258	TRUE	muscle_others	FALSE	.	NA	FBgn0033391	0	embryonic/larval posterior spiracle	FALSE	FALSE	NA	NA	NA	NA	NA	NA	1	0	0	0	0	0	0	0	0	0	0	0	0	0	0	0	0	1	1	0	0	0	0	0	0	1
chr2R:9207125-9207699	FALSE	non-DA	-0.1140300300359	1	proximal	TRUE	MesoCRM-259	TRUE	muscle_others	FALSE	.	NA	FBgn0033392	2	ubiquitous	FALSE	TRUE	NA	NA	1.15941177046	NA	NA	1.15941177046	1	0	0	1	0	0	0	0	0	0	0	0	0	0	0	0	0	1	1	0	0	0	0	0	0	1
chr2R:9284100-9284407	FALSE	non-DA	0.0450979763939863	1	proximal	TRUE	MesoCRM-265	TRUE	muscle_others	FALSE	.	NA	FBgn0033401	2421	embryonic midgut,embryonic proventriculus,embryonic proventriculus inner layer,embryonic salivary gland,ubiquitous	FALSE	TRUE	NA	NA	NA	NA	1.43777778414	1.43777778414	0	0	0	0	0	1	0	0	0	0	0	0	0	0	0	0	0	0	0	0	1	0	0	0	0	0
chr2R:9292513-9292837	FALSE	non-DA	0.0808510022031914	1	distal	TRUE	MesoCRM-266	TRUE	muscle_others	FALSE	.	NA	FBgn0026326	949	embryonic brain,embryonic central nervous system,embryonic midgut,faint ubiquitous,ventral nerve cord	FALSE	TRUE	NA	0.951111108272	NA	NA	NA	0.951111108272	0	0	1	0	0	0	0	0	0	0	0	0	0	1	0	0	0	0	0	0	0	0	0	0	0	0
chr2R:9308295-9308948	FALSE	non-DA	-0.369253505668174	1	proximal	TRUE	MesoCRM-267	TRUE	muscle_others	FALSE	.	NA	FBgn0033402	0	embryonic anal pad,embryonic gastric caecum,embryonic midgut,embryonic midgut interstitial cell	FALSE	TRUE	NA	NA	NA	NA	1.47826931244	1.47826931244	0	0	0	0	0	1	0	0	1	1	0	0	0	0	0	0	0	0	0	0	0	0	0	0	0	0
chr2R:9398615-9398925	FALSE	non-DA	0.0517211188615461	1	proximal	TRUE	MesoCRM-268	TRUE	muscle_others	FALSE	.	NA	FBgn0028473	0	ubiquitous	FALSE	FALSE	NA	NA	NA	NA	NA	NA	0	0	0	0	0	0	0	0	0	0	0	0	0	0	0	0	0	1	1	0	0	0	0	0	0	0
chr2R:9404292-9404844	FALSE	non-DA	0.913651533401833	1	distal	TRUE	MesoCRM-269	TRUE	muscle_others	FALSE	.	NA	FBgn0016078	0	embryonic foregut,embryonic/larval visceral muscle	TRUE	FALSE	NA	NA	NA	NA	NA	NA	0	0	0	0	0	0	0	0	0	0	0	0	0	0	0	0	0	0	1	0	0	0	0	0	0	1
chr2R:9406920-9407401	FALSE	non-DA	0.0806270546973042	1	distal	TRUE	MesoCRM-271	TRUE	muscle_others	FALSE	.	NA	FBgn0016078	0	embryonic foregut,embryonic/larval visceral muscle	TRUE	TRUE	NA	0.416428571567	NA	NA	NA	0.416428571567	0	0	1	0	0	0	1	0	0	1	0	0	0	1	0	0	0	1	1	1	1	0	0	0	0	0
chr2R:9414158-9414548	FALSE	non-DA	-0.111694499434392	1	proximal	TRUE	MesoCRM-274	TRUE	muscle_others	FALSE	.	NA	FBgn0016078	696	embryonic foregut,embryonic/larval visceral muscle	TRUE	FALSE	NA	NA	NA	NA	NA	NA	0	0	0	0	0	0	0	0	0	0	0	0	0	1	0	0	0	0	0	0	1	0	0	0	0	0
chr2R:9423916-9424365	FALSE	non-DA	-0.216038755272026	1	proximal	TRUE	MesoCRM-277	TRUE	muscle_others	FALSE	.	NA	FBgn0033413	0	dorsal prothoracic pharyngeal muscle,embryonic hindgut,embryonic midgut,faint ubiquitous	TRUE	FALSE	NA	NA	NA	NA	NA	NA	0	0	0	0	0	0	0	0	0	0	0	0	0	0	0	0	0	1	1	0	0	0	0	0	0	0
chr2R:9543777-9544417	TRUE	gain	1.04969125162185	7.39575267750749e-05	distal	TRUE	MesoCRM-279	TRUE	muscle_others	FALSE	.	NA	FBgn0259246	2213	dorsal/lateral sensory complexes,embryonic brain,ventral nerve cord	FALSE	TRUE	NA	NA	NA	NA	1.70600000109	1.70600000109	0	0	0	0	0	1	0	0	0	1	0	0	0	0	0	0	0	0	0	0	0	0	0	0	0	0
chr2R:9546408-9546777	FALSE	non-DA	1.27184770138967	0.13246042806045	proximal	TRUE	MesoCRM-280	TRUE	muscle_others	FALSE	.	NA	FBgn0259246	4844	dorsal/lateral sensory complexes,embryonic brain,ventral nerve cord	FALSE	TRUE	NA	NA	0.942000003159	NA	NA	0.942000003159	0	0	0	1	0	0	0	1	1	0	0	0	0	0	1	0	0	0	0	1	1	0	0	0	0	0
chr2R:9546902-9547223	FALSE	non-DA	1.01827029408715	0.205167628474933	proximal	TRUE	MesoCRM-281	TRUE	muscle_others	FALSE	.	NA	FBgn0259246	5338	dorsal/lateral sensory complexes,embryonic brain,ventral nerve cord	FALSE	FALSE	NA	NA	NA	NA	NA	NA	0	0	0	0	0	0	0	0	0	0	0	0	0	0	0	1	1	0	0	0	0	0	0	0	1	1
chr2R:9548012-9548392	FALSE	non-DA	0.895159601856273	1	distal	TRUE	MesoCRM-283	TRUE	muscle_others	FALSE	.	NA	FBgn0259246	6448	dorsal/lateral sensory complexes,embryonic brain,ventral nerve cord	FALSE	TRUE	NA	NA	1.30111108886	NA	NA	1.30111108886	0	0	0	1	0	0	0	0	0	0	1	1	0	1	1	0	0	0	0	0	0	0	0	0	0	0
chr2R:9551616-9551916	FALSE	non-DA	0.572130793919107	1	distal	TRUE	MesoCRM-284	TRUE	muscle_specific	FALSE	.	NA	FBgn0033423	9723	embryonic midgut,embryonic midgut chamber	FALSE	FALSE	NA	NA	NA	NA	NA	NA	0	0	0	0	0	0	0	1	0	1	0	0	0	0	0	0	0	0	0	0	0	0	0	0	0	0
chr2R:9552522-9552988	FALSE	non-DA	-0.176566799414388	1	proximal	TRUE	MesoCRM-285	TRUE	muscle_others	FALSE	.	NA	FBgn0033423	8651	embryonic midgut,embryonic midgut chamber	FALSE	TRUE	NA	NA	1.33769230659	1.339230785	1.60859610026	1.42850639728333	0	0	0	1	1	1	0	0	0	1	0	0	0	1	0	0	0	0	0	0	0	0	0	0	0	0
chr2R:9553877-9554177	FALSE	non-DA	-0.115756228260991	1	proximal	TRUE	MesoCRM-286	TRUE	muscle_others	FALSE	.	NA	FBgn0033423	7462	embryonic midgut,embryonic midgut chamber	FALSE	TRUE	NA	NA	NA	0.788888874981	NA	0.788888874981	0	0	0	0	1	0	0	0	0	1	0	0	0	0	0	0	0	0	0	0	0	0	0	0	0	0
chr2R:9565114-9565493	FALSE	non-DA	0.0895986662464789	1	proximal	TRUE	MesoCRM-287	TRUE	muscle_others	FALSE	.	NA	FBgn0033423	1244	embryonic midgut,embryonic midgut chamber	FALSE	TRUE	NA	NA	NA	NA	1.92373657741	1.92373657741	0	0	0	0	0	1	0	0	0	0	0	0	0	0	0	0	0	0	0	0	0	0	0	0	0	0
chr2R:9565829-9566157	FALSE	non-DA	0.867689398192355	1	distal	TRUE	MesoCRM-288	TRUE	muscle_others	FALSE	.	NA	FBgn0033423	1959	embryonic midgut,embryonic midgut chamber	FALSE	TRUE	NA	NA	NA	NA	0.90633394558	0.90633394558	0	0	0	0	0	1	0	0	0	0	0	0	0	0	0	0	0	0	0	0	0	0	0	0	0	0
chr2R:9578564-9579214	FALSE	non-DA	0.021410243112169	1	proximal	TRUE	MesoCRM-289	TRUE	muscle_others	FALSE	.	NA	FBgn0033426	0	dorsal prothoracic pharyngeal muscle,embryonic/larval muscle system,embryonic/larval somatic muscle,embryonic/larval visceral muscle	TRUE	FALSE	NA	NA	NA	NA	NA	NA	0	0	0	0	0	0	0	0	0	0	0	1	0	1	0	0	0	1	1	0	0	0	0	1	0	0
chr2R:9680530-9680911	FALSE	non-DA	0.32854366829992	1	distal	TRUE	MesoCRM-293	TRUE	muscle_others	FALSE	.	NA	FBgn0023143	7379	embryonic brain,embryonic central nervous system,embryonic hindgut,embryonic midgut,gonad,ventral nerve cord	FALSE	TRUE	NA	NA	1.00666666859	NA	NA	1.00666666859	0	0	0	1	0	0	0	0	0	0	0	0	0	0	0	0	0	0	0	0	0	0	1	0	0	0
chr2R:9681587-9681939	FALSE	non-DA	0.202938359183285	1	distal	TRUE	MesoCRM-294	TRUE	muscle_others	TRUE	FBbt:00005073,somatic muscle	TRUE	FBgn0023143	6351	embryonic brain,embryonic central nervous system,embryonic hindgut,embryonic midgut,gonad,ventral nerve cord	FALSE	FALSE	NA	NA	NA	NA	NA	NA	0	0	0	0	0	0	0	0	0	0	0	0	0	0	0	0	0	0	0	0	0	0	0	0	0	0
chr2R:9683086-9683471	FALSE	non-DA	-0.0635340181233808	1	proximal	TRUE	MesoCRM-296	TRUE	muscle_others	TRUE	FBbt:00005073,somatic muscle	TRUE	FBgn0023143	4819	embryonic brain,embryonic central nervous system,embryonic hindgut,embryonic midgut,gonad,ventral nerve cord	FALSE	TRUE	NA	NA	0.967272728682	0.847272718495	NA	0.9072727235885	0	0	0	1	1	0	0	0	0	0	0	0	0	0	0	0	0	0	0	0	0	0	0	0	0	0
chr2R:9692527-9692950	FALSE	non-DA	0.029044110046943	1	proximal	TRUE	MesoCRM-297	TRUE	muscle_others	FALSE	.	NA	FBgn0023143	0	embryonic brain,embryonic central nervous system,embryonic hindgut,embryonic midgut,gonad,ventral nerve cord	FALSE	FALSE	NA	NA	NA	NA	NA	NA	0	0	0	0	0	0	0	0	0	0	0	0	1	1	0	1	1	0	0	0	0	0	0	0	0	0
chr2R:9693576-9693891	FALSE	non-DA	-0.0975605163096187	1	proximal	TRUE	MesoCRM-298	TRUE	muscle_others	FALSE	.	NA	FBgn0023143	249	embryonic brain,embryonic central nervous system,embryonic hindgut,embryonic midgut,gonad,ventral nerve cord	FALSE	FALSE	NA	NA	NA	NA	NA	NA	0	0	0	0	0	0	0	0	0	0	0	0	0	0	0	0	1	1	1	0	0	0	1	0	0	0
chr2R:9711326-9711859	FALSE	non-DA	0.0898469034319094	1	proximal	TRUE	MesoCRM-301	TRUE	muscle_others	FALSE	.	NA	FBgn0010316	463	dorsal/lateral sensory complexes,embryonic brain,embryonic midgut,sensory system head,ventral nerve cord,ventral sensory complex primordium	FALSE	TRUE	NA	NA	1.20999999295	NA	NA	1.20999999295	0	0	0	1	0	0	0	0	0	0	0	0	0	0	0	0	0	0	1	0	0	0	0	0	0	0
chr2R:9748029-9748523	TRUE	loss	-2.32351630656057	1.57315699080797e-16	proximal	TRUE	MesoCRM-304	TRUE	muscle_specific	FALSE	.	NA	FBgn0010316	31774	dorsal/lateral sensory complexes,embryonic brain,embryonic midgut,sensory system head,ventral nerve cord,ventral sensory complex primordium	FALSE	TRUE	NA	NA	NA	1.44357143555	2.1878329412	1.815702188375	0	0	0	0	1	1	0	0	0	0	0	0	0	0	0	0	0	0	0	0	0	0	0	0	0	1
chr2R:9749781-9750495	TRUE	loss	-1.11216186911381	0.00251835210818881	distal	TRUE	MesoCRM-306	TRUE	muscle_specific	FALSE	.	NA	FBgn0010316	33526	dorsal/lateral sensory complexes,embryonic brain,embryonic midgut,sensory system head,ventral nerve cord,ventral sensory complex primordium	FALSE	TRUE	NA	NA	NA	0.88578948006	1.50187881804	1.19383414905	0	0	0	0	1	1	0	1	1	1	0	0	0	0	0	0	0	0	0	0	0	0	0	0	0	0
chr2R:9819926-9820408	FALSE	non-DA	-0.169046949801875	1	proximal	TRUE	MesoCRM-307	TRUE	muscle_others	FALSE	.	NA	FBgn0033446	0	embryonic dorsal epidermis,embryonic head epidermis,embryonic ventral epidermis,embryonic/larval dorsal vessel,embryonic/larval muscle system,embryonic/larval somatic muscle,embryonic/larval visceral muscle	TRUE	TRUE	NA	NA	NA	0.89692307894	1.44687856476	1.17190082185	1	0	0	0	1	1	0	0	0	0	0	0	0	0	0	0	0	0	1	0	0	0	0	0	0	0
chr2R:9859928-9860261	TRUE	loss	-1.87322166302244	0.00252449304118579	distal	TRUE	MesoCRM-308	TRUE	muscle_specific	FALSE	.	NA	FBgn0033454	9287	embryonic Malpighian tubule,embryonic hindgut,embryonic midgut,embryonic/larval muscle system,embryonic/larval somatic muscle	TRUE	TRUE	NA	NA	1.37999999523	1.48375001177	NA	1.4318750035	1	0	0	1	1	0	0	0	0	0	0	0	0	0	0	0	0	0	0	0	0	0	0	0	0	0
chr2R:9861139-9861469	TRUE	loss	-1.26160285613854	0.00304966475311345	proximal	TRUE	MesoCRM-309	TRUE	muscle_others	FALSE	.	NA	FBgn0033458	10002	crystal cell,embryonic Malpighian tubule,embryonic midgut,embryonic proventriculus,embryonic proventriculus intermediate layer,embryonic/larval fat body,embryonic/larval pericardial cell,gonad,plasmatocytes	FALSE	TRUE	NA	NA	NA	NA	1.30271376921	1.30271376921	0	0	0	0	0	1	0	0	0	0	0	0	0	0	0	0	0	0	0	0	0	0	0	0	0	0
chr2R:9875038-9875418	FALSE	non-DA	0.133245516027722	1	proximal	TRUE	MesoCRM-315	TRUE	muscle_others	FALSE	.	NA	FBgn0033459	0	embryonic salivary gland,gonad	FALSE	FALSE	NA	NA	NA	NA	NA	NA	0	0	0	0	0	0	0	0	0	0	0	0	0	0	0	0	0	0	1	1	1	0	0	1	0	0
chr2R:9929515-9929915	FALSE	non-DA	-0.0510103773725943	1	distal	TRUE	MesoCRM-316	TRUE	muscle_others	FALSE	.	NA	FBgn0011656	0	circular visceral muscle fibers,dorsal prothoracic pharyngeal muscle,embryonic/larval dorsal vessel,embryonic/larval muscle system,embryonic/larval somatic muscle,embryonic/larval visceral muscle,longitudinal visceral muscle fibers	TRUE	TRUE	NA	NA	1.10363636911	0.756363629617	NA	0.9299999993635	0	0	0	1	1	0	0	0	0	0	0	0	0	1	0	0	0	0	0	0	0	0	0	0	0	0
chr2R:9931731-9932108	FALSE	non-DA	0.635864614300401	0.400036894416326	distal	TRUE	MesoCRM-318	TRUE	muscle_specific	TRUE	FBbt:00005073,somatic muscle	TRUE	FBgn0011656	0	circular visceral muscle fibers,dorsal prothoracic pharyngeal muscle,embryonic/larval dorsal vessel,embryonic/larval muscle system,embryonic/larval somatic muscle,embryonic/larval visceral muscle,longitudinal visceral muscle fibers	TRUE	TRUE	0.641111113959	1.92222224341	1.49111111297	NA	NA	1.351481490113	0	1	1	1	0	0	1	1	0	0	0	1	0	0	1	0	0	0	0	1	0	1	1	1	1	1
chr2R:9935974-9936327	FALSE	non-DA	-0.0352551880522345	1	distal	TRUE	MesoCRM-324	TRUE	muscle_specific	TRUE	FBbt:00005746,embryonic leading edge cell; FBbt:00005073,somatic muscle; FBbt:00000155,embryonic head; FBbt:00005070,visceral muscle	TRUE	FBgn0011656	0	circular visceral muscle fibers,dorsal prothoracic pharyngeal muscle,embryonic/larval dorsal vessel,embryonic/larval muscle system,embryonic/larval somatic muscle,embryonic/larval visceral muscle,longitudinal visceral muscle fibers	TRUE	TRUE	NA	NA	NA	0.918999998271	NA	0.918999998271	0	0	0	0	1	0	1	1	1	0	0	0	0	0	1	1	1	0	0	0	0	0	0	0	0	1
chr2R:9937657-9938070	FALSE	non-DA	0.109064250221827	1	distal	TRUE	MesoCRM-326	TRUE	muscle_specific	TRUE	FBbt:00000464,embryonic/larval somatic muscle; FBbt:00005073,somatic muscle	TRUE	FBgn0011656	0	circular visceral muscle fibers,dorsal prothoracic pharyngeal muscle,embryonic/larval dorsal vessel,embryonic/larval muscle system,embryonic/larval somatic muscle,embryonic/larval visceral muscle,longitudinal visceral muscle fibers	TRUE	TRUE	NA	1.43499999642	1.97599998713	1.37500001192	1.62461803974	1.6026545088025	1	0	1	1	1	1	1	0	0	0	0	0	0	0	1	0	0	0	0	0	0	0	0	0	0	0
chr2R:9938157-9938645	FALSE	non-DA	0.263283038170329	1	distal	TRUE	MesoCRM-326	TRUE	muscle_specific	TRUE	FBbt:00000464,embryonic/larval somatic muscle; FBbt:00005073,somatic muscle	TRUE	FBgn0011656	0	circular visceral muscle fibers,dorsal prothoracic pharyngeal muscle,embryonic/larval dorsal vessel,embryonic/larval muscle system,embryonic/larval somatic muscle,embryonic/larval visceral muscle,longitudinal visceral muscle fibers	TRUE	TRUE	NA	NA	NA	0.983076909414	NA	0.983076909414	0	0	0	0	1	0	0	1	1	1	0	0	0	0	0	0	0	0	0	0	0	0	0	0	0	1
chr2R:9939761-9940061	FALSE	non-DA	0.343531538383226	1	distal	TRUE	MesoCRM-328	TRUE	muscle_others	FALSE	.	NA	FBgn0011656	0	circular visceral muscle fibers,dorsal prothoracic pharyngeal muscle,embryonic/larval dorsal vessel,embryonic/larval muscle system,embryonic/larval somatic muscle,embryonic/larval visceral muscle,longitudinal visceral muscle fibers	TRUE	FALSE	NA	NA	NA	NA	NA	NA	0	0	0	0	0	0	0	0	1	0	0	0	0	0	0	0	0	0	0	0	0	0	0	0	0	0
chr2R:9942823-9943166	FALSE	non-DA	0.488751906643269	1	distal	TRUE	MesoCRM-330	TRUE	muscle_others	TRUE	FBbt:00005024,tracheal system; FBbt:00005662,embryonic central brain; FBbt:00000185,embryonic/larval tracheal system	FALSE	FBgn0011656	0	circular visceral muscle fibers,dorsal prothoracic pharyngeal muscle,embryonic/larval dorsal vessel,embryonic/larval muscle system,embryonic/larval somatic muscle,embryonic/larval visceral muscle,longitudinal visceral muscle fibers	TRUE	TRUE	NA	NA	2.79900000691	NA	NA	2.79900000691	0	0	0	1	0	0	0	0	0	0	0	0	0	1	0	0	0	0	0	0	0	0	0	0	0	0
chr2R:9959603-9960207	FALSE	non-DA	0.434415323826379	1	proximal	TRUE	MesoCRM-331	TRUE	muscle_others	FALSE	.	NA	FBgn0011656	746	circular visceral muscle fibers,dorsal prothoracic pharyngeal muscle,embryonic/larval dorsal vessel,embryonic/larval muscle system,embryonic/larval somatic muscle,embryonic/larval visceral muscle,longitudinal visceral muscle fibers	TRUE	TRUE	NA	1.4129412034	1.29941177456	NA	NA	1.35617648898	0	0	1	1	0	0	0	0	0	0	0	1	0	0	0	1	1	1	0	1	1	0	1	0	0	0
chr2R:10025914-10026230	FALSE	non-DA	0.157031525846343	1	proximal	TRUE	MesoCRM-337	TRUE	muscle_others	FALSE	.	NA	FBgn0022382	0	embryonic anal pad,embryonic esophagus,embryonic hindgut,embryonic midgut,embryonic/larval fat body,ventral midline	FALSE	TRUE	NA	NA	NA	1.02999997884	NA	1.02999997884	0	0	0	0	1	0	0	0	0	0	0	0	0	0	0	0	0	0	0	0	0	0	0	0	0	0
chr2R:10100776-10101117	FALSE	non-DA	-0.0269913359592762	1	distal	TRUE	MesoCRM-341	TRUE	muscle_others	TRUE	FBbt:0000607,ubiquitous	FALSE	FBgn0033485	1187	dorsal prothoracic pharyngeal muscle,embryonic midgut,embryonic/larval muscle system,embryonic/larval somatic muscle	TRUE	FALSE	NA	NA	NA	NA	NA	NA	0	0	0	0	0	0	0	0	0	0	0	0	0	0	0	0	0	0	1	0	0	0	0	0	0	1
chr2R:10101390-10101857	FALSE	non-DA	-0.293582025280902	1	distal	TRUE	MesoCRM-343	TRUE	muscle_others	TRUE	FBbt:00001882,embryonic/larval midgut; FBbt:0000607,ubiquitous; FBbt:00005662,embryonic central brain; FBbt:00001102,ventral nerve cord	FALSE	FBgn0033485	1801	dorsal prothoracic pharyngeal muscle,embryonic midgut,embryonic/larval muscle system,embryonic/larval somatic muscle	TRUE	TRUE	NA	NA	1.11666666965	0.972499988973	NA	1.0445833293115	0	0	0	1	1	0	0	0	0	0	0	0	0	1	1	0	0	0	0	0	0	0	0	0	0	0
chr2R:10103148-10103448	FALSE	non-DA	-0.957645489889865	0.114502045257367	distal	TRUE	MesoCRM-344	TRUE	muscle_specific	TRUE	FBbt:00001102,ventral nerve cord; FBbt:00005744,embryonic dorsal epidermis; FBbt:00005662,embryonic central brain; FBbt:00000095,amnioserosa	FALSE	FBgn0033485	3559	dorsal prothoracic pharyngeal muscle,embryonic midgut,embryonic/larval muscle system,embryonic/larval somatic muscle	TRUE	TRUE	NA	NA	0.978750004433	1.57249999791	2.02624997497	1.525833325771	0	0	0	1	1	1	0	0	0	0	0	0	0	0	0	0	0	0	0	0	0	0	0	0	0	0
chr2R:10117455-10117803	FALSE	non-DA	0.174393346570458	1	proximal	TRUE	MesoCRM-345	TRUE	muscle_others	FALSE	.	NA	FBgn0003071	0	dorsal prothoracic pharyngeal muscle,embryonic/larval muscle system,embryonic/larval somatic muscle	TRUE	TRUE	NA	NA	NA	NA	1.46849041015	1.46849041015	0	0	0	0	0	1	0	0	0	0	0	0	0	0	0	1	1	1	1	0	0	0	0	0	0	0
chr2R:10123999-10124371	FALSE	non-DA	0.0542600042868475	1	proximal	TRUE	MesoCRM-346	TRUE	muscle_others	FALSE	.	NA	FBgn0050011	0	atrium,embryonic anal pad,embryonic dorsal epidermis,embryonic head epidermis,embryonic hypopharynx,embryonic midgut,embryonic ventral epidermis,embryonic/larval fat body,yolk nuclei	FALSE	TRUE	NA	NA	NA	0.870909091085	1.44744768475	1.1591783879175	0	0	0	0	1	1	0	1	0	1	1	1	0	0	0	0	1	0	0	1	1	0	0	0	0	0
chr2R:10124669-10124977	FALSE	non-DA	-0.020770132367641	1	proximal	TRUE	MesoCRM-347	TRUE	muscle_others	FALSE	.	NA	FBgn0050011	0	atrium,embryonic anal pad,embryonic dorsal epidermis,embryonic head epidermis,embryonic hypopharynx,embryonic midgut,embryonic ventral epidermis,embryonic/larval fat body,yolk nuclei	FALSE	FALSE	NA	NA	NA	NA	NA	NA	0	0	0	0	0	0	0	0	0	0	0	0	0	0	0	0	0	1	1	0	0	0	0	0	0	1
chr2R:10158462-10158837	FALSE	non-DA	0.426272256816083	1	proximal	TRUE	MesoCRM-349	TRUE	muscle_others	FALSE	.	NA	FBgn0033491	12257	embryonic brain,ventral nerve cord	FALSE	TRUE	NA	NA	NA	1.10099998713	NA	1.10099998713	0	0	0	0	1	0	0	0	0	0	0	0	0	0	0	0	0	0	0	0	0	0	0	0	0	0
chr2R:10159957-10160401	FALSE	non-DA	0.462021051895296	1	distal	TRUE	MesoCRM-351	TRUE	muscle_others	FALSE	.	NA	FBgn0033491	13752	embryonic brain,ventral nerve cord	FALSE	FALSE	NA	NA	NA	NA	NA	NA	0	0	0	0	0	0	0	0	0	1	0	0	0	0	0	0	0	0	0	0	0	0	0	0	0	0
chr2R:10210867-10211534	FALSE	non-DA	0.196763505102567	1	proximal	TRUE	MesoCRM-352	TRUE	muscle_others	TRUE	FBbt:00000197,posterior spiracle primordium; FBbt:00000185,embryonic/larval tracheal system; FBbt:00005024,tracheal system; FBbt:00000095,amnioserosa	FALSE	FBgn0000448	0	embryonic dorsal epidermis,embryonic epipharynx,embryonic foregut,embryonic hindgut,embryonic hypopharynx,embryonic midgut,embryonic/larval posterior spiracle,faint ubiquitous,ubiquitous	FALSE	FALSE	NA	NA	NA	NA	NA	NA	0	0	0	0	0	0	0	0	0	0	0	1	0	1	0	0	0	0	0	0	1	0	0	0	0	0
chr2R:10216939-10217470	FALSE	non-DA	-0.48393849100552	1	distal	TRUE	MesoCRM-353	TRUE	muscle_others	TRUE	FBbt:00001690,crystal cell	FALSE	FBgn0000448	0	embryonic dorsal epidermis,embryonic epipharynx,embryonic foregut,embryonic hindgut,embryonic hypopharynx,embryonic midgut,embryonic/larval posterior spiracle,faint ubiquitous,ubiquitous	FALSE	FALSE	NA	NA	NA	NA	NA	NA	0	0	0	0	0	0	0	0	0	1	0	0	0	1	0	0	0	0	0	0	0	0	0	0	0	0
chr2R:10219638-10220053	FALSE	non-DA	0.20218411956095	1	distal	TRUE	MesoCRM-354	TRUE	muscle_others	TRUE	FBbt:00001882,embryonic/larval midgut; FBbt:00005384,hindgut; FBbt:01005747,embryonic ventral trunk epidermis; FBbt:00005741,embryonic head epidermis; FBbt:0000607,ubiquitous	FALSE	FBgn0000448	0	embryonic dorsal epidermis,embryonic epipharynx,embryonic foregut,embryonic hindgut,embryonic hypopharynx,embryonic midgut,embryonic/larval posterior spiracle,faint ubiquitous,ubiquitous	FALSE	TRUE	NA	NA	NA	1.24727272446	1.8953648354	1.57131877993	1	0	0	0	1	1	0	0	0	0	0	0	0	0	1	0	0	0	0	0	0	0	0	0	0	0
chr2R:10238061-10238535	FALSE	non-DA	0.314156448635216	1	proximal	TRUE	MesoCRM-356	TRUE	muscle_others	FALSE	.	NA	FBgn0000448	714	embryonic dorsal epidermis,embryonic epipharynx,embryonic foregut,embryonic hindgut,embryonic hypopharynx,embryonic midgut,embryonic/larval posterior spiracle,faint ubiquitous,ubiquitous	FALSE	TRUE	NA	NA	0.905833336214	0.864999995722	NA	0.885416665968	0	0	0	1	1	0	0	0	0	0	1	1	0	0	0	0	0	0	0	0	0	0	0	0	0	0
chr2R:10251795-10252095	FALSE	non-DA	-0.739971838741405	1	proximal	TRUE	MesoCRM-357	TRUE	muscle_others	FALSE	.	NA	FBgn0003660	0	ubiquitous	FALSE	FALSE	NA	NA	NA	NA	NA	NA	0	0	0	0	0	0	0	0	0	1	0	0	0	1	0	0	0	0	0	0	1	0	0	0	0	0
chr2R:10270947-10271394	FALSE	non-DA	0.587418456286311	0.374084297690591	distal	TRUE	MesoCRM-358	TRUE	muscle_others	FALSE	.	NA	FBgn0033504	0	amnioserosa,dorsal/lateral sensory complexes,embryonic head epidermis,embryonic/larval dorsal vessel,embryonic/larval garland cell,embryonic/larval visceral muscle,sensory nervous system primordium,ventral sensory complex primordium	TRUE	FALSE	NA	NA	NA	NA	NA	NA	0	0	0	0	0	0	0	0	0	0	0	0	1	0	0	0	1	0	0	0	0	0	0	0	0	0
chr2R:10277451-10278148	FALSE	non-DA	-0.570261964597634	1	distal	TRUE	MesoCRM-361	TRUE	muscle_specific	FALSE	.	NA	FBgn0033504	0	amnioserosa,dorsal/lateral sensory complexes,embryonic head epidermis,embryonic/larval dorsal vessel,embryonic/larval garland cell,embryonic/larval visceral muscle,sensory nervous system primordium,ventral sensory complex primordium	TRUE	TRUE	NA	NA	NA	NA	1.35802189477	1.35802189477	1	0	0	0	0	1	0	0	0	0	0	0	0	0	0	0	0	0	0	0	0	0	0	0	0	0
chr2R:10312439-10312753	FALSE	non-DA	-0.347736892889562	1	proximal	TRUE	MesoCRM-365	TRUE	muscle_specific	FALSE	.	NA	FBgn0033507	1297	dorsal prothoracic pharyngeal muscle,embryonic Malpighian tubule,embryonic hindgut,embryonic midgut,embryonic/larval muscle system,embryonic/larval somatic muscle	TRUE	TRUE	NA	NA	1.18555555493	1.35777778758	1.97222224209	1.50518519486667	0	0	0	1	1	1	0	0	0	0	0	0	0	0	0	0	0	0	0	0	0	0	0	0	0	0
chr2R:10313628-10314066	FALSE	non-DA	-0.161553077342792	1	proximal	TRUE	MesoCRM-366	TRUE	muscle_others	FALSE	.	NA	FBgn0033507	2486	dorsal prothoracic pharyngeal muscle,embryonic Malpighian tubule,embryonic hindgut,embryonic midgut,embryonic/larval muscle system,embryonic/larval somatic muscle	TRUE	TRUE	NA	NA	0.740000005811	NA	NA	0.740000005811	0	0	0	1	0	0	0	0	0	0	0	0	0	0	0	0	0	0	0	0	0	0	0	0	0	0
chr2R:10417935-10418439	FALSE	non-DA	0.193848863383873	1	proximal	TRUE	MesoCRM-371	TRUE	muscle_others	FALSE	.	NA	FBgn0033518	280	plasmatocytes,yolk nuclei	FALSE	TRUE	NA	1.12153847057	NA	NA	NA	1.12153847057	0	0	1	0	0	0	0	1	0	1	1	1	0	0	0	0	0	0	0	1	1	0	0	1	0	0
chr2R:10421382-10421749	FALSE	non-DA	0.296496418753016	1	proximal	TRUE	MesoCRM-373	TRUE	muscle_others	FALSE	.	NA	FBgn0033518	1622	plasmatocytes,yolk nuclei	FALSE	TRUE	NA	1.56272727793	1.32090908831	NA	1.56760971721	1.48374869448333	0	0	1	1	0	1	0	1	0	1	1	1	0	1	0	0	0	0	0	1	1	0	1	1	0	1
chr2R:10421903-10422214	FALSE	non-DA	-0.261219211332961	1	proximal	TRUE	MesoCRM-373	TRUE	muscle_others	FALSE	.	NA	FBgn0033518	2143	plasmatocytes,yolk nuclei	FALSE	FALSE	NA	NA	NA	NA	NA	NA	0	0	0	0	0	0	0	0	0	0	0	0	0	0	0	0	0	0	1	0	0	0	0	0	0	1
chr2R:10423188-10423498	FALSE	non-DA	0.00601034767359465	1	distal	TRUE	MesoCRM-374	TRUE	muscle_others	FALSE	.	NA	FBgn0033518	3428	plasmatocytes,yolk nuclei	FALSE	TRUE	NA	NA	1.15888889631	NA	NA	1.15888889631	0	0	0	1	0	0	0	1	1	1	0	0	0	0	0	0	0	0	1	1	1	0	1	1	0	0
chr2R:10423504-10423955	FALSE	non-DA	-0.606567695282923	1	proximal	TRUE	MesoCRM-374	TRUE	muscle_others	FALSE	.	NA	FBgn0033518	3744	plasmatocytes,yolk nuclei	FALSE	TRUE	NA	1.2324999844	1.18833333921	NA	NA	1.210416661805	0	0	1	1	0	0	0	1	0	1	0	0	0	0	0	0	0	0	1	1	1	1	1	1	0	0
chr2R:10428284-10428847	FALSE	non-DA	-0.183158554802485	1	proximal	TRUE	MesoCRM-375	TRUE	muscle_others	FALSE	.	NA	FBgn0033523	7752	embryonic midgut	FALSE	TRUE	NA	1.26866665495	NA	1.06933333476	NA	1.168999994855	0	0	1	0	1	0	0	1	1	1	1	1	0	1	0	0	1	0	0	1	1	1	1	1	1	1
chr2R:10429526-10430157	FALSE	non-DA	0.182501126862473	1	proximal	TRUE	MesoCRM-376	TRUE	muscle_others	FALSE	.	NA	FBgn0033523	6442	embryonic midgut	FALSE	TRUE	NA	NA	NA	0.723529410494	NA	0.723529410494	0	0	0	0	1	0	0	0	0	0	0	0	0	0	1	0	1	1	1	0	0	0	0	0	0	0
chr2R:10430430-10430862	FALSE	non-DA	0.258196284457066	1	distal	TRUE	MesoCRM-377	TRUE	muscle_others	FALSE	.	NA	FBgn0033523	5737	embryonic midgut	FALSE	TRUE	NA	NA	NA	1.19100000821	NA	1.19100000821	0	0	0	0	1	0	0	1	0	0	1	0	0	0	0	0	0	0	0	0	0	0	1	0	1	0
chr2R:10432370-10432768	FALSE	non-DA	-0.262362097657185	1	distal	TRUE	MesoCRM-378	TRUE	muscle_others	FALSE	.	NA	FBgn0033523	3831	embryonic midgut	FALSE	FALSE	NA	NA	NA	NA	NA	NA	0	0	0	0	0	0	0	0	0	0	0	0	0	0	0	0	0	0	0	0	0	0	0	0	0	1
chr2R:10468376-10468733	FALSE	non-DA	-0.225881107571261	1	proximal	TRUE	MesoCRM-382	TRUE	muscle_others	FALSE	.	NA	FBgn0261862	741	embryonic dorsal epidermis,embryonic midgut,embryonic ventral epidermis	FALSE	FALSE	NA	NA	NA	NA	NA	NA	0	0	0	0	0	0	0	1	0	0	0	0	0	0	0	0	0	0	1	0	0	0	0	0	0	0
chr2R:10475287-10475838	FALSE	non-DA	0.0360180603216991	1	distal	TRUE	MesoCRM-384	TRUE	muscle_others	FALSE	.	NA	FBgn0261862	0	embryonic dorsal epidermis,embryonic midgut,embryonic ventral epidermis	FALSE	TRUE	NA	NA	NA	0.642142866073	1.34018053023	0.9911616981515	0	0	0	0	1	1	0	0	0	0	0	0	0	0	0	0	0	0	0	0	0	0	0	0	0	0
chr2R:10477755-10478100	FALSE	non-DA	0.26620097571021	1	proximal	TRUE	MesoCRM-385	TRUE	muscle_others	FALSE	.	NA	FBgn0261862	0	embryonic dorsal epidermis,embryonic midgut,embryonic ventral epidermis	FALSE	FALSE	NA	NA	NA	NA	NA	NA	0	0	0	0	0	0	0	0	0	1	0	0	0	0	0	0	0	0	0	0	0	0	0	0	0	0
chr2R:10479789-10480315	FALSE	non-DA	0.152100613247948	1	proximal	TRUE	MesoCRM-386	TRUE	muscle_others	FALSE	.	NA	FBgn0033529	0	embryonic dorsal epidermis,embryonic midgut,embryonic ventral epidermis,ubiquitous	FALSE	TRUE	0.713333334525	NA	NA	NA	NA	0.713333334525	0	1	0	0	0	0	0	1	1	0	0	0	0	0	0	0	0	1	1	1	1	0	0	0	1	0
chr2R:10485180-10485728	FALSE	non-DA	-0.226912835879532	1	proximal	TRUE	MesoCRM-388	TRUE	muscle_others	FALSE	.	NA	FBgn0033529	3295	embryonic dorsal epidermis,embryonic midgut,embryonic ventral epidermis,ubiquitous	FALSE	TRUE	2.07562500238	3.08687497675	2.40374999493	1.43374999985	NA	2.2499999934775	0	1	1	1	1	0	0	1	1	1	0	1	0	1	0	0	1	0	0	1	1	1	1	1	1	1
chr2R:10534870-10535342	FALSE	non-DA	-0.109896186097218	1	proximal	TRUE	MesoCRM-390	TRUE	muscle_others	FALSE	.	NA	FBgn0033529	52985	embryonic dorsal epidermis,embryonic midgut,embryonic ventral epidermis,ubiquitous	FALSE	TRUE	NA	NA	NA	NA	0.931630126526	0.931630126526	0	0	0	0	0	1	0	0	0	0	1	1	1	1	0	0	0	0	0	0	0	0	0	0	0	0
chr2R:10535642-10535942	FALSE	non-DA	-0.20380912579571	1	distal	TRUE	MesoCRM-392	TRUE	muscle_others	FALSE	.	NA	FBgn0033529	53757	embryonic dorsal epidermis,embryonic midgut,embryonic ventral epidermis,ubiquitous	FALSE	FALSE	NA	NA	NA	NA	NA	NA	0	0	0	0	0	0	0	0	0	0	0	0	0	0	0	0	0	0	1	1	1	1	1	0	0	1
chr2R:10540483-10540900	FALSE	non-DA	0.173968173724217	1	distal	TRUE	MesoCRM-396	TRUE	muscle_others	FALSE	.	NA	FBgn0033529	58598	embryonic dorsal epidermis,embryonic midgut,embryonic ventral epidermis,ubiquitous	FALSE	TRUE	NA	1.5474999994	1.55333332593	1.32916667437	1.42005526822	1.46251381698	0	0	1	1	1	1	0	0	0	1	1	1	0	1	1	1	1	0	0	1	1	0	1	0	1	1
chr2R:10541594-10541931	FALSE	non-DA	-0.148382313416376	1	proximal	TRUE	MesoCRM-397	TRUE	muscle_others	FALSE	.	NA	FBgn0033529	59709	embryonic dorsal epidermis,embryonic midgut,embryonic ventral epidermis,ubiquitous	FALSE	TRUE	NA	1.76888889737	1.84888886081	NA	2.01498030307	1.87758602041667	0	0	1	1	0	1	1	0	0	1	0	1	0	0	0	0	0	0	0	0	0	0	1	0	0	1
chr2R:10542235-10542619	FALSE	non-DA	-0.274805468971675	1	distal	TRUE	MesoCRM-398	TRUE	muscle_others	FALSE	.	NA	FBgn0033529	60350	embryonic dorsal epidermis,embryonic midgut,embryonic ventral epidermis,ubiquitous	FALSE	TRUE	NA	1.35100000501	1.77000001669	1.6379999876	2.37861625579	1.7844040662725	1	0	1	1	1	1	0	0	0	0	0	0	0	0	0	0	0	0	0	0	0	0	0	0	0	1
chr2R:10543277-10543577	FALSE	non-DA	-0.614201707468242	1	distal	TRUE	MesoCRM-399	FALSE	not_DHS	FALSE	.	NA	FBgn0033529	61392	embryonic dorsal epidermis,embryonic midgut,embryonic ventral epidermis,ubiquitous	FALSE	TRUE	NA	NA	NA	NA	1.72124998271	1.72124998271	0	0	0	0	0	1	0	0	0	0	0	0	0	0	0	0	0	0	0	0	0	0	0	0	0	0
chr2R:10545303-10545609	FALSE	non-DA	-0.0716322617257115	1	distal	TRUE	MesoCRM-400	TRUE	muscle_others	FALSE	.	NA	FBgn0033529	63418	embryonic dorsal epidermis,embryonic midgut,embryonic ventral epidermis,ubiquitous	FALSE	TRUE	NA	NA	1.43874998949	1.20250002015	NA	1.32062500482	0	0	0	1	1	0	0	0	0	0	0	0	0	0	0	0	0	0	0	0	0	0	0	0	0	0
chr2R:10548482-10548867	FALSE	non-DA	0.167626630775932	1	distal	TRUE	MesoCRM-401	TRUE	muscle_others	FALSE	.	NA	FBgn0033529	66597	embryonic dorsal epidermis,embryonic midgut,embryonic ventral epidermis,ubiquitous	FALSE	FALSE	NA	NA	NA	NA	NA	NA	0	0	0	0	0	0	0	0	0	0	0	0	0	1	0	0	0	0	0	1	1	0	0	0	0	0
chr2R:10555129-10555521	FALSE	non-DA	-0.0359357846664112	1	distal	TRUE	MesoCRM-402	TRUE	muscle_others	FALSE	.	NA	FBgn0033538	62142	embryonic antennal sense organ,embryonic brain,embryonic central nervous system,embryonic maxillary sensory complex,embryonic/larval oenocyte,gonad,labral sensory complex,sensory nervous system primordium,ventral midline,ventral nerve cord	FALSE	TRUE	NA	NA	1.60399998128	1.5830000123	1.69102973559	1.62600990972333	1	0	0	1	1	1	0	0	0	0	0	0	0	0	0	0	0	0	0	0	1	0	0	0	0	0
chr2R:10559611-10559978	FALSE	non-DA	0.277509772002722	1	distal	TRUE	MesoCRM-403	TRUE	muscle_others	FALSE	.	NA	FBgn0033538	57685	embryonic antennal sense organ,embryonic brain,embryonic central nervous system,embryonic maxillary sensory complex,embryonic/larval oenocyte,gonad,labral sensory complex,sensory nervous system primordium,ventral midline,ventral nerve cord	FALSE	FALSE	NA	NA	NA	NA	NA	NA	0	0	0	0	0	0	0	1	0	1	0	0	0	1	0	0	0	0	0	1	1	0	0	0	0	0
chr2R:10645537-10645855	FALSE	non-DA	-0.093622415386946	1	proximal	TRUE	MesoCRM-409	TRUE	muscle_others	FALSE	.	NA	FBgn0033540	0	embryonic hindgut,embryonic midgut,embryonic/larval muscle system	TRUE	FALSE	NA	NA	NA	NA	NA	NA	0	0	0	0	0	0	0	0	0	0	0	0	0	0	0	0	0	1	1	0	0	0	0	0	0	0
chr2R:10771513-10772075	FALSE	non-DA	-0.749862539095491	0.299628078605803	distal	TRUE	MesoCRM-412	TRUE	muscle_others	FALSE	.	NA	FBgn0053144	0	embryonic proventriculus,embryonic/larval fat body,embryonic/larval muscle system,embryonic/larval visceral muscle,ubiquitous	TRUE	TRUE	NA	NA	NA	1.09133334061	1.3845869116	1.237960126105	0	0	0	0	1	1	0	0	0	0	0	0	0	0	0	0	0	0	0	0	0	0	0	0	0	0
chr2R:10808793-10809132	FALSE	non-DA	-0.333629898226858	1	proximal	TRUE	MesoCRM-413	TRUE	muscle_others	FALSE	.	NA	FBgn0027499	0	embryonic brain,ventral nerve cord	FALSE	FALSE	NA	NA	NA	NA	NA	NA	1	0	0	0	0	0	0	0	0	0	1	0	0	1	0	0	0	0	0	0	0	0	0	0	0	0
chr2R:10809496-10809854	FALSE	non-DA	-0.332757918409539	1	proximal	TRUE	MesoCRM-414	TRUE	muscle_others	FALSE	.	NA	FBgn0033547	0	embryonic midgut	FALSE	TRUE	0.479090909389	1.29363635724	1.40545453809	0.704545453191	1.35775155073	1.048095761728	0	1	1	1	1	1	0	0	0	0	0	0	0	0	0	0	0	1	1	0	1	0	0	0	0	1
chr2R:10810872-10811184	FALSE	non-DA	0.435304199641636	1	proximal	TRUE	MesoCRM-415	TRUE	muscle_others	FALSE	.	NA	FBgn0033548	0	embryonic midgut,embryonic/larval muscle system,faint ubiquitous	TRUE	FALSE	NA	NA	NA	NA	NA	NA	0	0	0	0	0	0	0	0	0	0	0	0	0	0	0	0	0	1	1	0	1	0	0	0	1	1
chr2R:10813182-10813969	FALSE	non-DA	0.148602184290488	1	proximal	TRUE	MesoCRM-416	TRUE	muscle_others	FALSE	.	NA	FBgn0033551	0	ubiquitous	FALSE	FALSE	NA	NA	NA	NA	NA	NA	0	0	0	0	0	0	0	0	0	0	0	1	0	0	0	0	0	1	1	0	1	0	0	0	0	0
chr2R:10823202-10823744	FALSE	non-DA	-0.482623581141256	1	proximal	TRUE	MesoCRM-417	TRUE	muscle_others	FALSE	.	NA	FBgn0033555	804	embryonic foregut,embryonic hindgut,embryonic midgut,faint ubiquitous,ubiquitous	FALSE	FALSE	NA	NA	NA	NA	NA	NA	0	0	0	0	0	0	0	1	0	1	0	0	0	0	0	0	0	1	1	1	1	0	0	0	0	1
chr2R:10838574-10838926	FALSE	non-DA	-0.169266036380376	1	proximal	TRUE	MesoCRM-418	TRUE	muscle_others	FALSE	.	NA	FBgn0027525	0	ubiquitous	FALSE	FALSE	NA	NA	NA	NA	NA	NA	0	0	0	0	0	0	0	0	0	0	0	0	0	0	0	0	0	1	1	0	0	0	0	0	0	0
chr2R:10844076-10844482	FALSE	non-DA	-0.316757576274039	1	proximal	TRUE	MesoCRM-419	TRUE	muscle_others	FALSE	.	NA	FBgn0027525	5350	ubiquitous	FALSE	TRUE	1.80272729288	3.17727275328	2.65000000867	2.40090907704	2.40206199646	2.486594225666	1	1	1	1	1	1	1	1	1	0	0	0	0	0	0	0	0	0	0	1	1	1	1	1	1	1
chr2R:10870930-10871295	FALSE	non-DA	0.17428027709229	1	distal	TRUE	MesoCRM-422	TRUE	muscle_others	FALSE	.	NA	FBgn0061356	12253	embryonic midgut,embryonic/larval visceral muscle,faint ubiquitous,yolk nuclei	TRUE	TRUE	NA	0.826999995112	NA	NA	NA	0.826999995112	0	0	1	0	0	0	1	0	1	0	0	0	0	0	1	0	0	0	0	0	0	0	1	1	0	1
chr2R:10874570-10874937	FALSE	non-DA	-0.0832040710518642	1	proximal	TRUE	MesoCRM-423	TRUE	muscle_others	FALSE	.	NA	FBgn0061356	8611	embryonic midgut,embryonic/larval visceral muscle,faint ubiquitous,yolk nuclei	TRUE	FALSE	NA	NA	NA	NA	NA	NA	0	0	0	0	0	0	0	0	0	0	0	0	0	1	0	0	0	1	1	1	0	0	0	0	0	0
chr2R:10898796-10899268	FALSE	non-DA	-0.0475699130699292	1	proximal	TRUE	MesoCRM-424	TRUE	muscle_others	FALSE	.	NA	FBgn0033571	0	embryonic brain,embryonic hindgut,embryonic midgut,embryonic/larval muscle system,embryonic/larval somatic muscle,embryonic/larval visceral muscle,gonad,ventral nerve cord	TRUE	TRUE	NA	NA	1.09615383469	NA	NA	1.09615383469	0	0	0	1	0	0	0	0	0	0	0	0	0	0	0	0	0	1	1	0	0	0	0	0	0	0
chr2R:11103016-11103484	FALSE	non-DA	-0.136706557033143	1	distal	TRUE	MesoCRM-435	TRUE	muscle_others	FALSE	.	NA	FBgn0040765	0	embryonic anal pad,ubiquitous	FALSE	TRUE	NA	NA	1.15916666389	1.08083333944	NA	1.120000001665	1	0	0	1	1	0	1	1	0	0	0	0	0	0	0	0	0	0	0	0	0	0	0	0	0	0
chr2R:11104216-11104516	TRUE	loss	-1.71672052547734	4.73040117802633e-08	distal	TRUE	MesoCRM-436	TRUE	muscle_specific	FALSE	.	NA	FBgn0040765	0	embryonic anal pad,ubiquitous	FALSE	TRUE	NA	1.60888889763	2.07666664653	1.86777777142	1.90666666296	1.864999994635	1	0	1	1	1	1	0	1	1	1	0	0	0	0	0	0	0	0	0	1	1	0	0	0	0	0
chr2R:11106638-11107001	FALSE	non-DA	-0.121910473664746	1	distal	TRUE	MesoCRM-437	TRUE	muscle_others	FALSE	.	NA	FBgn0040765	0	embryonic anal pad,ubiquitous	FALSE	FALSE	NA	NA	NA	NA	NA	NA	1	0	0	0	0	0	1	1	0	1	0	0	0	0	0	0	0	0	1	0	0	0	0	0	0	0
chr2R:11185643-11186273	FALSE	non-DA	0.544808720468992	1	distal	TRUE	MesoCRM-441	TRUE	muscle_others	FALSE	.	NA	FBgn0003396	0	clypeolabrum,embryonic dorsal epidermis,embryonic hindgut,embryonic midgut,embryonic ventral epidermis	FALSE	TRUE	NA	NA	NA	NA	1.11383735684	1.11383735684	0	0	0	0	0	1	0	0	0	0	0	0	0	0	0	0	0	0	0	0	0	0	0	0	0	0
chr2R:11195027-11195511	FALSE	non-DA	-0.0480470000760027	1	distal	TRUE	MesoCRM-443	TRUE	muscle_others	TRUE	FBbt:00001882,embryonic/larval midgut; FBbt:00005384,hindgut; FBbt:00000095,amnioserosa; FBbt:0000607,ubiquitous; FBbt:00005379,foregut	FALSE	FBgn0003396	0	clypeolabrum,embryonic dorsal epidermis,embryonic hindgut,embryonic midgut,embryonic ventral epidermis	FALSE	TRUE	NA	1.43357143019	1.64785713809	1.54500000605	1.84310376684	1.6173830852925	0	0	1	1	1	1	1	1	1	1	0	0	0	1	0	0	0	0	0	0	0	0	0	1	0	0
chr2R:11197134-11197546	FALSE	non-DA	-0.114964525886842	1	distal	TRUE	MesoCRM-445	TRUE	muscle_others	TRUE	FBbt:00001882,embryonic/larval midgut; FBbt:0000607,ubiquitous; FBbt:00005783,midgut interstitial cell	FALSE	FBgn0003396	0	clypeolabrum,embryonic dorsal epidermis,embryonic hindgut,embryonic midgut,embryonic ventral epidermis	FALSE	TRUE	NA	1.75727272034	1.69090908766	1.14181817255	1.54471912384	1.5336797760975	0	0	1	1	1	1	1	0	0	0	1	1	1	1	1	1	1	0	0	1	1	1	1	1	1	1
chr2R:11198784-11199112	FALSE	non-DA	0.153063793245674	1	distal	TRUE	MesoCRM-446	TRUE	muscle_others	FALSE	.	NA	FBgn0003396	0	clypeolabrum,embryonic dorsal epidermis,embryonic hindgut,embryonic midgut,embryonic ventral epidermis	FALSE	TRUE	NA	1.6755555537	1.00666666031	1.3255555431	NA	1.33592591903667	0	0	1	1	1	0	1	0	0	0	1	1	1	1	1	1	1	1	1	0	1	0	0	1	1	0
chr2R:11199679-11199979	FALSE	non-DA	0.0962161172871552	1	distal	TRUE	MesoCRM-447	TRUE	muscle_others	TRUE	FBbt:00005073,somatic muscle	TRUE	FBgn0003396	0	clypeolabrum,embryonic dorsal epidermis,embryonic hindgut,embryonic midgut,embryonic ventral epidermis	FALSE	TRUE	NA	2.03000000119	NA	0.760000001639	NA	1.3950000014145	0	0	1	0	1	0	0	1	0	1	0	0	0	0	0	0	0	0	0	0	0	0	0	0	1	1
chr2R:11202333-11202663	FALSE	non-DA	0.415265241148648	1	distal	TRUE	MesoCRM-448	TRUE	muscle_others	TRUE	FBbt:0000607,ubiquitous; FBbt:00017019,cibarium primordium	FALSE	FBgn0003396	0	clypeolabrum,embryonic dorsal epidermis,embryonic hindgut,embryonic midgut,embryonic ventral epidermis	FALSE	TRUE	NA	NA	NA	0.514285698267	1.23883568916	0.8765606937135	0	0	0	0	1	1	0	0	0	0	0	0	0	0	0	0	0	0	0	0	0	0	0	1	0	0
chr2R:11202755-11203154	FALSE	non-DA	-0.172577549228982	1	distal	TRUE	MesoCRM-449	TRUE	muscle_others	TRUE	FBbt:0000607,ubiquitous; FBbt:00017019,cibarium primordium	FALSE	FBgn0003396	0	clypeolabrum,embryonic dorsal epidermis,embryonic hindgut,embryonic midgut,embryonic ventral epidermis	FALSE	TRUE	NA	NA	NA	1.12583334247	NA	1.12583334247	1	0	0	0	1	0	0	0	0	0	0	0	0	1	0	0	0	0	0	0	0	0	0	0	0	0
chr2R:11275405-11275763	TRUE	loss	-1.26223326976092	0.00012225118138456	proximal	TRUE	MesoCRM-451	TRUE	muscle_specific	FALSE	.	NA	FBgn0033608	8521	dorsal prothoracic pharyngeal muscle,embryonic anal pad,embryonic gastric caecum,embryonic hindgut,embryonic midgut,embryonic/larval muscle system	TRUE	TRUE	NA	NA	NA	1.13499999493	2.24516922179	1.69008460836	1	0	0	0	1	1	0	0	0	1	0	0	0	0	0	0	0	0	0	0	0	0	0	0	0	0
chr2R:11279531-11279839	FALSE	non-DA	-0.158415756563297	1	proximal	TRUE	MesoCRM-453	TRUE	muscle_others	FALSE	.	NA	FBgn0033608	4445	dorsal prothoracic pharyngeal muscle,embryonic anal pad,embryonic gastric caecum,embryonic hindgut,embryonic midgut,embryonic/larval muscle system	TRUE	FALSE	NA	NA	NA	NA	NA	NA	0	0	0	0	0	0	0	0	0	0	0	1	0	1	0	0	0	1	1	1	1	0	0	0	0	1
chr2R:11397689-11398045	FALSE	non-DA	-0.0927123820345992	1	proximal	TRUE	MesoCRM-457	TRUE	muscle_others	FALSE	.	NA	FBgn0033628	20581	dorsal/lateral sensory complexes,embryonic dorsal epidermis,sensory nervous system primordium,sensory system head,ventral sensory complex primordium	FALSE	FALSE	NA	NA	NA	NA	NA	NA	0	0	0	0	0	0	1	0	0	0	0	1	0	0	0	0	0	0	1	0	0	1	1	1	0	1
chr2R:11404455-11404864	FALSE	non-DA	-0.994363134177027	1	proximal	TRUE	MesoCRM-461	TRUE	muscle_others	FALSE	.	NA	FBgn0033628	27347	dorsal/lateral sensory complexes,embryonic dorsal epidermis,sensory nervous system primordium,sensory system head,ventral sensory complex primordium	FALSE	TRUE	NA	1.84333331055	NA	NA	NA	1.84333331055	0	0	1	0	0	0	0	0	0	0	0	0	0	0	0	0	0	0	0	0	0	0	0	1	0	0
chr2R:11405116-11405431	FALSE	non-DA	-0.351500347466838	1	proximal	TRUE	MesoCRM-462	TRUE	muscle_others	FALSE	.	NA	FBgn0033628	28008	dorsal/lateral sensory complexes,embryonic dorsal epidermis,sensory nervous system primordium,sensory system head,ventral sensory complex primordium	FALSE	TRUE	1.07874999521	2.50124999136	2.24375001248	1.89250002243	2.73000000603	2.089250005502	0	1	1	1	1	1	0	0	0	0	0	0	0	0	0	0	0	0	0	0	0	0	0	0	0	0
chr2R:11443863-11444427	TRUE	loss	-1.5016262929545	3.74728073069732e-05	distal	TRUE	MesoCRM-465	TRUE	muscle_specific	FALSE	.	NA	FBgn0033635	1648	embryonic head epidermis,embryonic proventriculus,embryonic/larval dorsal vessel,head epidermis dorsal	TRUE	TRUE	NA	1.35294116683	1.50529411019	1.59823532227	1.98627451093	1.610686277555	1	0	1	1	1	1	0	0	0	0	0	0	0	0	0	0	0	0	0	0	0	0	0	0	0	1
chr2R:11469418-11469766	FALSE	non-DA	-0.400729306563078	1	distal	TRUE	MesoCRM-466	TRUE	muscle_others	FALSE	.	NA	FBgn0033635	27203	embryonic head epidermis,embryonic proventriculus,embryonic/larval dorsal vessel,head epidermis dorsal	TRUE	FALSE	NA	NA	NA	NA	NA	NA	0	0	0	0	0	0	0	0	0	0	0	0	0	1	0	0	0	0	0	0	0	0	0	0	0	0
chr2R:11525754-11526061	FALSE	non-DA	0.36725466002371	1	distal	TRUE	MesoCRM-470	TRUE	muscle_others	FALSE	.	NA	FBgn0000577	0	atrium,embryonic brain,embryonic central brain neuron,embryonic central nervous system,embryonic dorsal epidermis,embryonic epipharynx,embryonic head epidermis,embryonic large intestine,embryonic ventral epidermis,lateral cord neuron,ventral midline,ventral nerve cord	FALSE	TRUE	NA	1.17625000328	NA	NA	NA	1.17625000328	0	0	1	0	0	0	1	0	0	0	1	1	1	1	1	0	1	0	0	1	1	1	1	1	1	1
chr2R:11527943-11528578	FALSE	non-DA	-0.261402812344474	1	proximal	TRUE	MesoCRM-471	TRUE	muscle_others	FALSE	.	NA	FBgn0000577	0	atrium,embryonic brain,embryonic central brain neuron,embryonic central nervous system,embryonic dorsal epidermis,embryonic epipharynx,embryonic head epidermis,embryonic large intestine,embryonic ventral epidermis,lateral cord neuron,ventral midline,ventral nerve cord	FALSE	FALSE	NA	NA	NA	NA	NA	NA	0	0	0	0	0	0	1	0	0	0	0	1	0	1	0	0	1	0	0	0	0	0	1	0	0	0
chr2R:11529403-11529808	FALSE	non-DA	0.141342638365753	1	distal	TRUE	MesoCRM-472	TRUE	muscle_others	FALSE	.	NA	FBgn0000577	1194	atrium,embryonic brain,embryonic central brain neuron,embryonic central nervous system,embryonic dorsal epidermis,embryonic epipharynx,embryonic head epidermis,embryonic large intestine,embryonic ventral epidermis,lateral cord neuron,ventral midline,ventral nerve cord	FALSE	TRUE	NA	NA	1.26083331058	0.89916666178	NA	1.07999998618	0	0	0	1	1	0	0	0	0	0	1	1	0	1	0	0	0	0	0	0	1	1	1	0	1	0
chr2R:11581981-11582469	FALSE	non-DA	-0.0163954360163352	1	distal	TRUE	MesoCRM-478	TRUE	muscle_others	FALSE	.	NA	FBgn0033636	0	embryonic brain,embryonic hindgut,embryonic midgut,faint ubiquitous,ubiquitous,ventral nerve cord	FALSE	TRUE	0.789230766205	NA	NA	NA	NA	0.789230766205	0	1	0	0	0	0	0	0	0	0	0	0	0	0	0	0	1	0	0	0	0	0	0	0	0	0
chr2R:11592292-11592666	FALSE	non-DA	-0.336701985507109	1	distal	TRUE	MesoCRM-479	TRUE	muscle_others	FALSE	.	NA	FBgn0033636	0	embryonic brain,embryonic hindgut,embryonic midgut,faint ubiquitous,ubiquitous,ventral nerve cord	FALSE	FALSE	NA	NA	NA	NA	NA	NA	0	0	0	0	0	0	1	0	0	0	0	0	0	0	0	0	0	0	0	0	0	1	1	1	0	0
chr2R:11601217-11601878	FALSE	non-DA	-0.157509966367042	1	distal	TRUE	MesoCRM-480	TRUE	muscle_others	FALSE	.	NA	FBgn0033636	0	embryonic brain,embryonic hindgut,embryonic midgut,faint ubiquitous,ubiquitous,ventral nerve cord	FALSE	FALSE	NA	NA	NA	NA	NA	NA	0	0	0	0	0	0	0	1	0	1	0	0	0	0	0	0	0	0	0	1	1	0	0	0	0	0
chr2R:11603263-11603722	FALSE	non-DA	0.0502618194026265	1	distal	TRUE	MesoCRM-481	TRUE	muscle_others	FALSE	.	NA	FBgn0033636	0	embryonic brain,embryonic hindgut,embryonic midgut,faint ubiquitous,ubiquitous,ventral nerve cord	FALSE	TRUE	NA	1.42500001937	1.35357142133	1.18714284737	NA	1.32190476269	0	0	1	1	1	0	0	0	0	0	1	1	0	1	0	0	1	0	0	0	1	0	0	1	0	0
chr2R:11604984-11605435	FALSE	non-DA	0.300770915641268	1	distal	TRUE	MesoCRM-483	TRUE	muscle_others	FALSE	.	NA	FBgn0033636	0	embryonic brain,embryonic hindgut,embryonic midgut,faint ubiquitous,ubiquitous,ventral nerve cord	FALSE	TRUE	NA	NA	0.974545442923	NA	NA	0.974545442923	0	0	0	1	0	0	0	0	0	0	0	1	0	0	1	0	0	0	0	0	0	0	0	1	0	0
chr2R:11615958-11616325	FALSE	non-DA	-0.0738676190578476	1	proximal	TRUE	MesoCRM-484	TRUE	muscle_others	FALSE	.	NA	FBgn0033636	0	embryonic brain,embryonic hindgut,embryonic midgut,faint ubiquitous,ubiquitous,ventral nerve cord	FALSE	TRUE	NA	1.11363635822	NA	NA	NA	1.11363635822	0	0	1	0	0	0	1	0	0	0	0	0	0	1	0	0	0	0	0	1	1	0	0	0	0	0
chr2R:11626426-11626868	FALSE	non-DA	0.206851576634735	1	distal	TRUE	MesoCRM-485	TRUE	muscle_others	FALSE	.	NA	FBgn0033638	0	apoptotic amnioserosa,crystal cell,embryonic midgut,embryonic/larval circulatory system,embryonic/larval dorsal vessel,embryonic/larval fat body,embryonic/larval muscle system,embryonic/larval tracheal system	TRUE	TRUE	NA	NA	2.00500000715	1.03399999961	NA	1.51950000338	0	0	0	1	1	0	0	0	0	1	0	0	0	0	0	0	0	0	0	1	1	0	0	0	0	0
chr2R:11629653-11630227	FALSE	non-DA	0.0166006009482516	1	distal	TRUE	MesoCRM-486	TRUE	muscle_others	FALSE	.	NA	FBgn0033638	0	apoptotic amnioserosa,crystal cell,embryonic midgut,embryonic/larval circulatory system,embryonic/larval dorsal vessel,embryonic/larval fat body,embryonic/larval muscle system,embryonic/larval tracheal system	TRUE	FALSE	NA	NA	NA	NA	NA	NA	1	0	0	0	0	0	0	0	0	0	0	1	0	0	0	0	0	0	0	0	0	0	0	0	0	0
chr2R:11631033-11631377	FALSE	non-DA	-0.260054370441453	1	distal	TRUE	MesoCRM-487	TRUE	muscle_others	FALSE	.	NA	FBgn0033638	0	apoptotic amnioserosa,crystal cell,embryonic midgut,embryonic/larval circulatory system,embryonic/larval dorsal vessel,embryonic/larval fat body,embryonic/larval muscle system,embryonic/larval tracheal system	TRUE	TRUE	NA	0.89777778089	1.41777777299	1.08222221811	NA	1.13259259066333	0	0	1	1	1	0	1	0	0	0	0	0	0	0	1	0	0	0	0	0	0	0	0	0	0	0
chr2R:11631663-11631965	FALSE	non-DA	-0.0782512680823357	1	distal	TRUE	MesoCRM-488	TRUE	others	FALSE	.	NA	FBgn0033638	0	apoptotic amnioserosa,crystal cell,embryonic midgut,embryonic/larval circulatory system,embryonic/larval dorsal vessel,embryonic/larval fat body,embryonic/larval muscle system,embryonic/larval tracheal system	TRUE	FALSE	NA	NA	NA	NA	NA	NA	0	0	0	0	0	0	0	0	0	0	0	0	0	0	0	0	0	0	0	0	0	1	0	0	0	1
chr2R:11632396-11632858	FALSE	non-DA	0.0926686194424349	1	distal	TRUE	MesoCRM-489	TRUE	muscle_others	FALSE	.	NA	FBgn0033638	0	apoptotic amnioserosa,crystal cell,embryonic midgut,embryonic/larval circulatory system,embryonic/larval dorsal vessel,embryonic/larval fat body,embryonic/larval muscle system,embryonic/larval tracheal system	TRUE	TRUE	NA	NA	2.25153846007	1.19153844279	NA	1.72153845143	0	0	0	1	1	0	0	1	1	1	0	0	0	0	1	0	0	0	0	0	1	0	0	0	0	0
chr2R:11633385-11633725	FALSE	non-DA	-0.29757026758877	1	distal	TRUE	MesoCRM-490	TRUE	muscle_others	FALSE	.	NA	FBgn0033638	0	apoptotic amnioserosa,crystal cell,embryonic midgut,embryonic/larval circulatory system,embryonic/larval dorsal vessel,embryonic/larval fat body,embryonic/larval muscle system,embryonic/larval tracheal system	TRUE	TRUE	NA	1.63500000238	NA	NA	NA	1.63500000238	0	0	1	0	0	0	0	0	0	0	1	1	0	0	0	0	0	1	1	0	0	1	1	0	1	1
chr2R:11636090-11636418	FALSE	non-DA	0.407945770237546	1	distal	TRUE	MesoCRM-491	FALSE	not_DHS	FALSE	.	NA	FBgn0033638	0	apoptotic amnioserosa,crystal cell,embryonic midgut,embryonic/larval circulatory system,embryonic/larval dorsal vessel,embryonic/larval fat body,embryonic/larval muscle system,embryonic/larval tracheal system	TRUE	FALSE	NA	NA	NA	NA	NA	NA	0	0	0	0	0	0	0	0	0	0	0	0	0	0	0	0	0	0	0	0	0	0	0	0	1	0
chr2R:11651431-11652030	FALSE	non-DA	-0.0477383793456578	1	proximal	TRUE	MesoCRM-493	TRUE	muscle_others	FALSE	.	NA	FBgn0033638	10491	apoptotic amnioserosa,crystal cell,embryonic midgut,embryonic/larval circulatory system,embryonic/larval dorsal vessel,embryonic/larval fat body,embryonic/larval muscle system,embryonic/larval tracheal system	TRUE	TRUE	0.776111113528	NA	NA	NA	NA	0.776111113528	0	1	0	0	0	0	0	0	0	0	0	0	0	0	0	0	0	1	1	0	0	0	0	0	0	0
chr2R:11652233-11652772	FALSE	non-DA	-0.085158357307785	1	proximal	TRUE	MesoCRM-494	TRUE	muscle_others	FALSE	.	NA	FBgn0033638	11293	apoptotic amnioserosa,crystal cell,embryonic midgut,embryonic/larval circulatory system,embryonic/larval dorsal vessel,embryonic/larval fat body,embryonic/larval muscle system,embryonic/larval tracheal system	TRUE	TRUE	0.850714282399	1.48285713805	1.34428569821	1.2821428664	1.67500003747	1.3270000045058	1	1	1	1	1	1	0	0	0	0	0	0	0	0	0	0	1	0	0	0	0	0	0	0	0	0
chr2R:11658930-11659550	FALSE	non-DA	0.229183401545477	1	distal	TRUE	MesoCRM-495	TRUE	muscle_others	FALSE	.	NA	FBgn0050035	6219	embryonic/larval fat body,plasmatocytes,yolk nuclei	FALSE	FALSE	NA	NA	NA	NA	NA	NA	0	0	0	0	0	0	0	0	0	0	0	0	0	0	0	0	0	0	0	0	0	0	0	0	0	1
chr2R:11662684-11662984	TRUE	loss	-1.43208356263842	4.4133571118958e-05	distal	TRUE	MesoCRM-497	TRUE	muscle_others	FALSE	.	NA	FBgn0050035	2785	embryonic/larval fat body,plasmatocytes,yolk nuclei	FALSE	TRUE	NA	NA	NA	NA	1.82285715852	1.82285715852	0	0	0	0	0	1	0	0	0	0	0	0	0	0	0	0	0	0	0	0	0	0	0	0	0	0
chr2R:11665466-11665867	FALSE	non-DA	-0.281374198302924	1	proximal	TRUE	MesoCRM-498	TRUE	muscle_others	FALSE	.	NA	FBgn0050035	0	embryonic/larval fat body,plasmatocytes,yolk nuclei	FALSE	TRUE	NA	NA	NA	1.68666665753	NA	1.68666665753	1	0	0	0	1	0	0	0	0	0	0	0	0	0	0	0	0	0	0	0	0	0	0	0	0	0
chr2R:11789885-11790275	FALSE	non-DA	0.0608742080624429	1	proximal	TRUE	MesoCRM-500	TRUE	muscle_others	FALSE	.	NA	FBgn0033654	36896	dorsal prothoracic pharyngeal muscle,embryonic/larval muscle system,embryonic/larval somatic muscle,embryonic/larval visceral muscle	TRUE	TRUE	NA	NA	1.24111108647	NA	NA	1.24111108647	0	0	0	1	0	0	0	0	0	0	0	0	0	0	0	0	0	0	0	0	0	0	0	0	0	0
chr2R:11811208-11811573	FALSE	non-DA	0.422622121185902	1	distal	TRUE	MesoCRM-506	TRUE	muscle_others	FALSE	.	NA	FBgn0033654	15598	dorsal prothoracic pharyngeal muscle,embryonic/larval muscle system,embryonic/larval somatic muscle,embryonic/larval visceral muscle	TRUE	TRUE	NA	NA	2.73999998569	1.37400001287	NA	2.05699999928	0	0	0	1	1	0	0	0	0	0	0	0	0	0	0	0	0	0	0	0	0	0	0	0	0	0
chr2R:11838146-11838585	FALSE	non-DA	-0.490697151957855	1	distal	TRUE	MesoCRM-507	TRUE	muscle_others	FALSE	.	NA	FBgn0033654	0	dorsal prothoracic pharyngeal muscle,embryonic/larval muscle system,embryonic/larval somatic muscle,embryonic/larval visceral muscle	TRUE	FALSE	NA	NA	NA	NA	NA	NA	0	0	0	0	0	0	0	0	0	0	0	0	0	0	1	0	0	0	0	0	1	0	0	0	0	0
chr2R:11839213-11839842	FALSE	non-DA	-0.0599436282141763	1	proximal	TRUE	MesoCRM-508	TRUE	muscle_others	FALSE	.	NA	FBgn0033654	0	dorsal prothoracic pharyngeal muscle,embryonic/larval muscle system,embryonic/larval somatic muscle,embryonic/larval visceral muscle	TRUE	TRUE	NA	0.854117646375	1.69411763374	1.47588234263	NA	1.341372540915	0	0	1	1	1	0	0	0	0	0	0	0	0	0	1	0	0	0	0	0	0	0	0	0	0	0
chr2R:11839974-11840293	FALSE	non-DA	-0.204795930031918	1	proximal	TRUE	MesoCRM-510	TRUE	muscle_specific	FALSE	.	NA	FBgn0033654	150	dorsal prothoracic pharyngeal muscle,embryonic/larval muscle system,embryonic/larval somatic muscle,embryonic/larval visceral muscle	TRUE	TRUE	NA	NA	NA	NA	1.40000000927	1.40000000927	1	0	0	0	0	1	0	0	0	0	0	0	0	0	0	0	0	0	0	0	0	0	0	0	0	0
chr2R:11885525-11885836	FALSE	non-DA	0.0951816574930229	1	proximal	TRUE	MesoCRM-512	TRUE	muscle_others	FALSE	.	NA	FBgn0033661	0	dorsal prothoracic pharyngeal muscle,embryonic midgut,embryonic/larval muscle system,embryonic/larval visceral muscle,longitudinal visceral muscle fibers	TRUE	FALSE	NA	NA	NA	NA	NA	NA	0	0	0	0	0	0	0	1	0	1	0	0	0	0	0	0	0	0	1	0	1	0	0	0	0	0
chr2R:11892825-11893175	FALSE	non-DA	0.0032736920431633	1	proximal	TRUE	MesoCRM-513	TRUE	muscle_others	TRUE	FBbt:00005662,embryonic central brain	FALSE	FBgn0033663	1847	embryonic dorsal epidermis,embryonic epipharynx,embryonic hypopharynx,embryonic proventriculus,embryonic/larval fat body,plasmatocytes	FALSE	FALSE	NA	NA	NA	NA	NA	NA	0	0	0	0	0	0	0	0	0	0	0	1	0	0	0	0	1	0	1	0	0	0	0	0	0	0
chr2R:12007634-12008188	FALSE	non-DA	0.500800170437578	1	distal	TRUE	MesoCRM-517	TRUE	muscle_others	FALSE	.	NA	FBgn0004839	0	embryonic foregut,embryonic hindgut,embryonic midgut,ventral nerve cord	FALSE	TRUE	NA	NA	NA	0.632857141218	NA	0.632857141218	0	0	0	0	1	0	0	0	0	1	0	0	0	0	0	0	0	0	0	0	0	0	0	0	0	0
chr2R:12012338-12012759	FALSE	non-DA	-0.256496460443205	1	distal	TRUE	MesoCRM-520	TRUE	muscle_specific	FALSE	.	NA	FBgn0004839	0	embryonic foregut,embryonic hindgut,embryonic midgut,ventral nerve cord	FALSE	FALSE	NA	NA	NA	NA	NA	NA	0	0	0	0	0	0	0	0	0	0	0	0	0	1	0	0	0	0	0	0	0	0	0	0	0	0
chr2R:12019697-12020065	FALSE	non-DA	0.15160224531364	1	proximal	TRUE	MesoCRM-523	TRUE	muscle_others	TRUE	FBbt:00005384,hindgut; FBbt:00005752,proventriculus; FBbt:00001102,ventral nerve cord; FBbt:00001882,embryonic/larval midgut; FBbt:00005628,embryonic midgut chamber; FBbt:00005070,visceral muscle; FBbt:00005381,esophagus; FBbt:00005662,embryonic central brain	TRUE	FBgn0004839	0	embryonic foregut,embryonic hindgut,embryonic midgut,ventral nerve cord	FALSE	TRUE	NA	1.37299999595	NA	NA	NA	1.37299999595	0	0	1	0	0	0	0	0	0	0	1	0	0	0	0	0	0	1	1	0	0	0	0	0	0	0
chr2R:12022102-12022569	FALSE	non-DA	-0.107234931311487	1	distal	TRUE	MesoCRM-524	TRUE	muscle_others	TRUE	FBbt:00005384,hindgut; FBbt:00005752,proventriculus; FBbt:00001102,ventral nerve cord; FBbt:00001882,embryonic/larval midgut; FBbt:00005628,embryonic midgut chamber; FBbt:00005070,visceral muscle; FBbt:00005381,esophagus; FBbt:00005662,embryonic central brain	TRUE	FBgn0004839	2257	embryonic foregut,embryonic hindgut,embryonic midgut,ventral nerve cord	FALSE	FALSE	NA	NA	NA	NA	NA	NA	0	0	0	0	0	0	1	0	1	1	0	0	0	1	0	0	0	0	0	0	0	0	0	0	0	0
chr2R:12025100-12025421	FALSE	non-DA	-0.084533915096932	1	proximal	TRUE	MesoCRM-525	TRUE	muscle_others	FALSE	.	NA	FBgn0004839	5255	embryonic foregut,embryonic hindgut,embryonic midgut,ventral nerve cord	FALSE	TRUE	NA	1.43699999452	NA	NA	NA	1.43699999452	0	0	1	0	0	0	0	0	0	0	0	0	0	1	0	0	1	0	0	0	1	0	0	0	0	0
chr2R:12033773-12034422	FALSE	non-DA	-0.671954823888149	1	proximal	TRUE	MesoCRM-526	TRUE	muscle_others	FALSE	.	NA	FBgn0033677	0	embryonic brain,embryonic central nervous system,ventral nerve cord	FALSE	TRUE	NA	NA	0.82315788771	NA	NA	0.82315788771	0	0	0	1	0	0	0	0	0	0	0	0	0	0	0	0	0	1	1	0	0	0	0	0	0	0
chr2R:12162903-12163225	FALSE	non-DA	-0.0568493820804195	1	proximal	TRUE	MesoCRM-532	TRUE	muscle_others	FALSE	.	NA	FBgn0085261	1685	embryonic/larval posterior spiracle	FALSE	TRUE	NA	1.86777779791	1.67333334022	1.30111111452	2.02913291771	1.71783879259	0	0	1	1	1	1	0	0	0	0	0	0	0	0	0	0	0	1	1	0	0	0	0	0	0	0
chr2R:12172780-12173192	FALSE	non-DA	0.275059700941928	1	distal	TRUE	MesoCRM-533	TRUE	muscle_others	FALSE	.	NA	FBgn0014184	0	ubiquitous	FALSE	TRUE	NA	1.62599999905	1.31500000358	1.15799999535	1.47914249554	1.39453562338	0	0	1	1	1	1	0	1	1	1	0	1	1	1	0	0	0	1	1	1	1	0	0	1	1	1
chr2R:12173663-12173984	FALSE	non-DA	-0.053427584006128	1	proximal	TRUE	MesoCRM-534	TRUE	muscle_others	FALSE	.	NA	FBgn0014184	0	ubiquitous	FALSE	TRUE	NA	0.869999991523	NA	NA	NA	0.869999991523	0	0	1	0	0	0	0	0	0	0	0	0	0	1	1	0	0	0	0	0	0	0	0	0	0	0
chr2R:12174141-12174452	FALSE	non-DA	-0.229436885880745	1	proximal	TRUE	MesoCRM-534	TRUE	muscle_others	FALSE	.	NA	FBgn0014184	0	ubiquitous	FALSE	TRUE	NA	NA	1.14999999478	NA	NA	1.14999999478	0	0	0	1	0	0	0	0	0	0	0	0	0	0	0	0	0	0	0	0	0	0	0	1	0	0
chr2R:12261197-12261840	FALSE	non-DA	-0.247152859577914	1	distal	TRUE	MesoCRM-535	TRUE	muscle_others	FALSE	.	NA	FBgn0000253	0	dorsal/lateral sensory complexes,embryonic brain,embryonic central brain glia,embryonic central brain neuron,embryonic central nervous system,embryonic head epidermis,germ cell,gonad,lateral cord glia,lateral cord neuron,ring gland,sensory nervous system primordium,ventral nerve cord,ventral sensory complex primordium	FALSE	TRUE	NA	NA	NA	NA	1.3823843939	1.3823843939	0	0	0	0	0	1	0	0	0	0	0	1	0	0	0	0	0	0	0	1	0	0	0	0	0	0
chr2R:12273104-12273552	TRUE	loss	-1.76816932981297	3.23628184612208e-10	distal	TRUE	MesoCRM-537	TRUE	muscle_others	FALSE	.	NA	FBgn0000253	0	dorsal/lateral sensory complexes,embryonic brain,embryonic central brain glia,embryonic central brain neuron,embryonic central nervous system,embryonic head epidermis,germ cell,gonad,lateral cord glia,lateral cord neuron,ring gland,sensory nervous system primordium,ventral nerve cord,ventral sensory complex primordium	FALSE	TRUE	0.812499997516	1.88833334049	2.28749998411	2.72833337386	2.76214048437	2.0957614360692	1	1	1	1	1	1	1	0	0	0	0	0	0	0	0	0	0	0	0	0	0	0	0	0	0	0
chr2R:12334895-12335356	FALSE	non-DA	0.21858363110272	1	proximal	TRUE	MesoCRM-538	TRUE	muscle_others	FALSE	.	NA	FBgn0033715	0	ubiquitous	FALSE	TRUE	NA	NA	1.15999999642	NA	1.44039329785	1.300196647135	0	0	0	1	0	1	0	0	0	0	0	0	0	0	0	0	0	1	1	0	0	0	0	0	0	0
chr2R:12336231-12336594	FALSE	non-DA	0.0447435904851092	1	proximal	TRUE	MesoCRM-539	TRUE	muscle_others	FALSE	.	NA	FBgn0033715	27	ubiquitous	FALSE	TRUE	NA	1.51999998782	1.30200000629	1.09399999678	1.58364704045	1.374911757835	1	0	1	1	1	1	0	0	0	0	0	0	0	0	0	0	0	0	0	0	0	0	0	0	0	0
chr2R:12344384-12344751	FALSE	non-DA	0.101778982662163	1	proximal	TRUE	MesoCRM-540	TRUE	muscle_others	FALSE	.	NA	FBgn0033717	0	amnioserosa,embryonic Malpighian tubule,embryonic hindgut,embryonic large intestine,embryonic/larval fat body,embryonic/larval garland cell,lymph gland	FALSE	TRUE	NA	NA	1.25111109681	NA	NA	1.25111109681	0	0	0	1	0	0	0	0	0	0	0	0	0	0	0	0	0	1	1	0	0	0	0	0	0	0
chr2R:12344770-12345076	FALSE	non-DA	-0.261597907760097	1	proximal	TRUE	MesoCRM-540	TRUE	muscle_others	FALSE	.	NA	FBgn0033717	154	amnioserosa,embryonic Malpighian tubule,embryonic hindgut,embryonic large intestine,embryonic/larval fat body,embryonic/larval garland cell,lymph gland	FALSE	TRUE	NA	NA	0.903333326181	NA	NA	0.903333326181	1	0	0	1	0	0	0	0	0	0	0	0	0	0	0	0	1	1	1	0	0	0	0	0	0	0
chr2R:12452943-12453353	FALSE	non-DA	0.257805596454198	1	proximal	TRUE	MesoCRM-541	TRUE	muscle_others	FALSE	.	NA	FBgn0010238	0	clypeolabrum,embryonic brain,embryonic central nervous system,embryonic dorsal epidermis,embryonic foregut,embryonic head epidermis,embryonic hindgut,embryonic hypopharynx,embryonic ventral epidermis,embryonic/larval dorsal trunk,embryonic/larval tracheal system,embryonic/larval visceral branch,ventral nerve cord	TRUE	TRUE	NA	NA	1.55181818117	NA	NA	1.55181818117	0	0	0	1	0	0	0	0	0	0	0	0	0	0	0	0	0	1	1	0	0	0	0	0	0	0
chr2R:12507210-12507851	FALSE	non-DA	-0.046523530092057	1	distal	TRUE	MesoCRM-544	TRUE	muscle_others	FALSE	.	NA	FBgn0033749	3684	embryonic brain,faint ubiquitous,ventral nerve cord	FALSE	TRUE	NA	1.00722223293	NA	NA	NA	1.00722223293	0	0	1	0	0	0	0	0	0	0	0	0	0	0	0	0	0	1	1	0	0	0	0	0	0	0
chr2R:12528891-12529200	FALSE	non-DA	0.0236420930428443	1	proximal	TRUE	MesoCRM-545	TRUE	muscle_others	FALSE	.	NA	FBgn0011592	0	embryonic brain,embryonic central nervous system,embryonic dorsal epidermis,embryonic head epidermis,embryonic midgut,embryonic proventriculus inner layer,embryonic ventral epidermis,sensory nervous system primordium,ubiquitous,ventral nerve cord	FALSE	TRUE	NA	NA	1.65999998897	NA	NA	1.65999998897	0	0	0	1	0	0	0	0	0	0	0	0	0	0	1	0	0	1	1	0	0	0	0	0	0	0
chr2R:12540815-12541185	FALSE	non-DA	-0.00785916468659575	1	distal	TRUE	MesoCRM-548	TRUE	muscle_others	FALSE	.	NA	FBgn0011592	0	embryonic brain,embryonic central nervous system,embryonic dorsal epidermis,embryonic head epidermis,embryonic midgut,embryonic proventriculus inner layer,embryonic ventral epidermis,sensory nervous system primordium,ubiquitous,ventral nerve cord	FALSE	TRUE	NA	NA	NA	NA	1.30402602901	1.30402602901	0	0	0	0	0	1	0	0	0	0	0	0	0	0	0	0	0	0	0	0	0	0	0	0	0	0
chr2R:12544554-12544917	FALSE	non-DA	0.0660525338940383	1	distal	TRUE	MesoCRM-549	TRUE	muscle_others	TRUE	FBbt:00005747,embryonic ventral epidermis; FBbt:00000464,embryonic/larval somatic muscle; FBbt:00005073,somatic muscle	TRUE	FBgn0011592	0	embryonic brain,embryonic central nervous system,embryonic dorsal epidermis,embryonic head epidermis,embryonic midgut,embryonic proventriculus inner layer,embryonic ventral epidermis,sensory nervous system primordium,ubiquitous,ventral nerve cord	FALSE	FALSE	NA	NA	NA	NA	NA	NA	0	0	0	0	0	0	0	0	0	0	0	0	0	0	0	0	0	0	0	1	1	0	0	0	0	0
chr2R:12586614-12587304	FALSE	non-DA	0.187501225975804	1	distal	TRUE	MesoCRM-551	TRUE	muscle_others	TRUE	FBbt:0000607,ubiquitous; FBbt:00001102,ventral nerve cord; FBbt:00005662,embryonic central brain; FBbt:00005384,hindgut	FALSE	FBgn0022764	0	ubiquitous	FALSE	TRUE	NA	NA	NA	NA	1.17190061504	1.17190061504	0	0	0	0	0	1	0	0	0	0	0	1	0	0	0	0	1	0	0	0	1	0	0	0	0	0
chr2R:12588282-12588615	FALSE	non-DA	0.131218012479501	1	distal	TRUE	MesoCRM-552	TRUE	muscle_others	TRUE	FBbt:00001102,ventral nerve cord; FBbt:00005662,embryonic central brain	FALSE	FBgn0022764	0	ubiquitous	FALSE	TRUE	0.662857136556	1.72571427482	1.35714284863	NA	1.70097796906	1.3616730572665	0	1	1	1	0	1	0	1	1	1	0	0	0	1	0	1	0	0	1	1	1	0	1	1	1	1
chr2R:12589445-12589933	FALSE	non-DA	0.0318483173116091	1	proximal	TRUE	MesoCRM-553	TRUE	muscle_others	FALSE	.	NA	FBgn0022764	0	ubiquitous	FALSE	TRUE	NA	1.49571427703	1.46142857202	1.04428571463	NA	1.33380952122667	0	0	1	1	1	0	1	1	0	0	1	1	0	1	0	0	0	1	1	1	1	1	1	1	1	1
chr2R:12591628-12591935	FALSE	non-DA	0.124810677911745	1	distal	TRUE	MesoCRM-554	TRUE	muscle_others	TRUE	FBbt:00005741,embryonic head epidermis; FBbt:00005380,pharynx; FBbt:00005750,epipharynx; FBbt:01005747,embryonic ventral trunk epidermis	FALSE	FBgn0022764	0	ubiquitous	FALSE	FALSE	NA	NA	NA	NA	NA	NA	0	0	0	0	0	0	0	0	0	0	0	0	0	0	0	0	0	0	0	0	0	0	0	1	0	0
chr2R:12592093-12592638	FALSE	non-DA	-0.531707275384817	1	proximal	TRUE	MesoCRM-554	TRUE	muscle_others	TRUE	FBbt:00005741,embryonic head epidermis; FBbt:00005380,pharynx; FBbt:00005750,epipharynx; FBbt:01005747,embryonic ventral trunk epidermis	FALSE	FBgn0022764	0	ubiquitous	FALSE	TRUE	NA	NA	NA	NA	0.92014782649	0.92014782649	0	0	0	0	0	1	0	0	0	0	0	0	0	1	1	0	0	1	1	0	0	0	1	1	0	0
chr2R:12592804-12593114	FALSE	non-DA	0.0234916680859376	1	proximal	TRUE	MesoCRM-556	TRUE	muscle_others	TRUE	FBbt:00005741,embryonic head epidermis; FBbt:00005380,pharynx; FBbt:00005750,epipharynx; FBbt:01005747,embryonic ventral trunk epidermis	FALSE	FBgn0022764	0	ubiquitous	FALSE	FALSE	NA	NA	NA	NA	NA	NA	0	0	0	0	0	0	0	0	0	0	0	1	0	0	0	0	0	0	0	0	0	0	0	1	0	0
chr2R:12595492-12595792	TRUE	loss	-1.56637288241022	1.42306781735147e-10	proximal	TRUE	MesoCRM-557	TRUE	muscle_specific	TRUE	FBbt:00005381,esophagus; FBbt:00005380,pharynx; FBbt:01005747,embryonic ventral trunk epidermis; FBbt:00005785,anal pad; FBbt:00005741,embryonic head epidermis; FBbt:00005630,embryonic hindgut; FBbt:00000155,embryonic head	FALSE	FBgn0027356	0	embryonic anal pad,embryonic dorsal apodeme,embryonic dorsal epidermis,embryonic epipharynx,embryonic esophagus,embryonic foregut,embryonic hindgut,embryonic hypopharynx,embryonic ventral apodeme,embryonic ventral epidermis,embryonic/larval garland cell	FALSE	TRUE	NA	NA	NA	NA	1.92555556364	1.92555556364	0	0	0	0	0	1	0	0	0	0	0	0	0	0	0	0	0	0	0	0	0	0	0	0	0	0
chr2R:12612225-12612612	FALSE	non-DA	0.258323986382232	1	proximal	TRUE	MesoCRM-558	TRUE	muscle_others	FALSE	.	NA	FBgn0004435	129	embryonic Bolwig's organ,embryonic brain,embryonic central nervous system,embryonic foregut,embryonic hindgut,sensory system head,ventral nerve cord	FALSE	FALSE	NA	NA	NA	NA	NA	NA	0	0	0	0	0	0	0	0	0	0	0	0	0	0	0	0	0	0	0	0	0	0	0	0	0	0
chr2R:12661737-12662504	FALSE	non-DA	0.311068415134113	1	distal	TRUE	MesoCRM-559	TRUE	muscle_others	TRUE	FBbt:0000632,embryonic lateral epidermis; FBbt:00005747,embryonic ventral epidermis; FBbt:00005380,pharynx; FBbt:00005744,embryonic dorsal epidermis; FBbt:00001690,crystal cell; FBbt:00005619,embryonic labial sensory complex; FBbt:00005066,fat body; FBbt:00005070,visceral muscle; FBbt:00000093,ventral midline; FBbt:00000155,embryonic head	TRUE	FBgn0261673	0	embryonic brain,faint ubiquitous,plasmatocytes,ventral midline,ventral nerve cord	FALSE	FALSE	NA	NA	NA	NA	NA	NA	0	0	0	0	0	0	0	0	0	1	0	0	0	0	0	0	0	0	0	0	0	0	0	0	0	0
chr2R:12760400-12760700	FALSE	non-DA	0.153871107392162	1	proximal	TRUE	MesoCRM-563	TRUE	others	FALSE	.	NA	FBgn0033774	1414	dorsal/lateral sensory complexes,embryonic/larval tracheal system	FALSE	FALSE	NA	NA	NA	NA	NA	NA	0	0	0	0	0	0	0	0	0	0	0	0	0	0	1	0	0	0	0	0	0	0	0	0	0	1
chr2R:12760705-12761012	FALSE	non-DA	0.340117807435803	1	proximal	TRUE	MesoCRM-563	TRUE	muscle_others	FALSE	.	NA	FBgn0033774	1102	dorsal/lateral sensory complexes,embryonic/larval tracheal system	FALSE	FALSE	NA	NA	NA	NA	NA	NA	0	0	0	0	0	0	0	0	0	0	0	0	0	0	0	0	0	1	1	0	0	0	0	0	0	1
chr2R:12780253-12780671	FALSE	non-DA	-0.0197253465493805	1	proximal	TRUE	MesoCRM-565	TRUE	muscle_others	TRUE	FBbt:00005662,embryonic central brain	FALSE	FBgn0033774	16429	dorsal/lateral sensory complexes,embryonic/larval tracheal system	FALSE	TRUE	0.695833323058	NA	1.0208333234	NA	NA	0.858333323229	0	1	0	1	0	0	0	0	0	0	0	1	0	0	0	0	0	0	0	0	0	0	0	0	0	0
chr2R:12870022-12870365	FALSE	non-DA	-0.205599472554604	1	proximal	TRUE	MesoCRM-568	TRUE	muscle_others	FALSE	.	NA	FBgn0000181	0	dorsal prothoracic pharyngeal muscle,embryonic midgut,embryonic/larval muscle system,ubiquitous	TRUE	FALSE	NA	NA	NA	NA	NA	NA	1	0	0	0	0	0	0	0	0	0	0	0	0	0	0	0	0	0	1	0	0	0	0	0	0	0
chr2R:12871404-12872106	FALSE	non-DA	-0.712952703326203	0.0524918393525458	distal	TRUE	MesoCRM-569	TRUE	muscle_others	FALSE	.	NA	FBgn0000181	0	dorsal prothoracic pharyngeal muscle,embryonic midgut,embryonic/larval muscle system,ubiquitous	TRUE	TRUE	NA	NA	NA	1.02052630484	1.33368737542	1.17710684013	0	0	0	0	1	1	0	0	0	0	0	0	0	0	0	0	0	0	0	0	0	0	0	0	1	0
chr2R:12872270-12872570	FALSE	non-DA	-0.624662357060965	1	proximal	TRUE	MesoCRM-571	TRUE	muscle_others	FALSE	.	NA	FBgn0000181	477	dorsal prothoracic pharyngeal muscle,embryonic midgut,embryonic/larval muscle system,ubiquitous	TRUE	FALSE	NA	NA	NA	NA	NA	NA	0	0	0	0	0	0	0	1	0	1	0	0	0	0	0	0	0	0	0	1	1	0	0	0	0	0
chr2R:12879647-12880066	FALSE	non-DA	-0.607309553062731	1	proximal	TRUE	MesoCRM-572	TRUE	muscle_others	FALSE	.	NA	FBgn0002069	0	ubiquitous	FALSE	FALSE	NA	NA	NA	NA	NA	NA	0	0	0	0	0	0	0	0	0	0	0	1	0	0	1	0	1	1	1	0	0	0	0	0	0	0
chr2R:12880072-12880429	FALSE	non-DA	-0.208220937650145	1	proximal	TRUE	MesoCRM-572	TRUE	muscle_others	FALSE	.	NA	FBgn0002069	0	ubiquitous	FALSE	FALSE	NA	NA	NA	NA	NA	NA	1	0	0	0	0	0	0	0	0	0	0	1	0	0	1	0	1	1	1	0	0	0	0	0	1	1
chr2R:12901019-12901437	FALSE	non-DA	-0.451569308637959	1	proximal	TRUE	MesoCRM-573	TRUE	muscle_specific	FALSE	.	NA	FBgn0003975	1635	embryonic brain,embryonic central nervous system,ventral nerve cord	FALSE	TRUE	NA	NA	NA	1.28181818805	2.30794420774	1.794881197895	1	0	0	0	1	1	0	0	0	0	0	0	0	0	0	0	0	0	0	0	0	0	0	0	0	0
chr2R:12915740-12916060	FALSE	non-DA	0.202025686660501	1	proximal	TRUE	MesoCRM-575	TRUE	muscle_others	FALSE	.	NA	FBgn0033782	8508	embryonic midgut,embryonic/larval muscle system,embryonic/larval posterior spiracle,embryonic/larval somatic muscle	TRUE	TRUE	NA	NA	1.87444445822	NA	NA	1.87444445822	0	0	0	1	0	0	0	0	0	0	0	0	0	0	0	0	1	1	1	0	0	0	0	0	0	0
chr2R:12924008-12924961	FALSE	non-DA	-0.377139713752908	1	proximal	TRUE	MesoCRM-576	TRUE	muscle_others	FALSE	.	NA	FBgn0033782	0	embryonic midgut,embryonic/larval muscle system,embryonic/larval posterior spiracle,embryonic/larval somatic muscle	TRUE	TRUE	NA	0.747407399049	1.37259259937	1.16333332796	NA	1.09444444212633	0	0	1	1	1	0	0	0	0	0	0	0	0	0	1	0	0	0	0	0	0	0	0	0	0	0
chr2R:12928292-12928623	FALSE	non-DA	0.0518224209964471	1	distal	TRUE	MesoCRM-577	TRUE	muscle_others	FALSE	.	NA	FBgn0033782	0	embryonic midgut,embryonic/larval muscle system,embryonic/larval posterior spiracle,embryonic/larval somatic muscle	TRUE	TRUE	NA	NA	NA	0.50624999404	NA	0.50624999404	0	0	0	0	1	0	0	0	0	0	0	0	0	0	1	0	0	0	0	0	0	0	0	0	0	0
chr2R:12957626-12958115	FALSE	non-DA	-0.125379956085704	1	distal	TRUE	MesoCRM-580	TRUE	muscle_others	FALSE	.	NA	FBgn0033787	1915	embryonic midgut,embryonic proventriculus,embryonic proventriculus outer layer	FALSE	TRUE	NA	1.75538463776	NA	NA	NA	1.75538463776	0	0	1	0	0	0	0	0	0	0	1	1	0	1	1	0	0	1	1	0	0	0	1	0	1	1
chr2R:12958842-12959343	FALSE	non-DA	-0.13132589719585	1	distal	TRUE	MesoCRM-583	TRUE	muscle_others	FALSE	.	NA	FBgn0033787	3131	embryonic midgut,embryonic proventriculus,embryonic proventriculus outer layer	FALSE	TRUE	NA	2.04076922398	1.72846153378	1.28461538255	1.67382359028	1.6819174326475	0	0	1	1	1	1	0	1	0	0	1	0	0	1	1	1	1	0	0	0	0	0	0	1	0	0
chr2R:12959455-12959876	FALSE	non-DA	-0.00249392472256371	1	distal	TRUE	MesoCRM-584	TRUE	muscle_others	FALSE	.	NA	FBgn0033787	3744	embryonic midgut,embryonic proventriculus,embryonic proventriculus outer layer	FALSE	TRUE	0.705384618961	NA	NA	1.04307692555	1.18644340676	0.978301650423667	0	1	0	0	1	1	0	0	0	0	1	1	0	0	0	1	1	0	0	0	1	0	0	1	1	1
chr2R:12959881-12960181	FALSE	non-DA	-0.426056230860064	1	distal	TRUE	MesoCRM-585	TRUE	muscle_others	FALSE	.	NA	FBgn0033787	4170	embryonic midgut,embryonic proventriculus,embryonic proventriculus outer layer	FALSE	TRUE	NA	1.59571426255	NA	0.969999981778	1.13714286259	1.234285702306	0	0	1	0	1	1	1	1	0	0	1	0	0	0	1	0	0	1	1	0	1	1	1	1	1	0
chr2R:12970784-12971228	FALSE	non-DA	0.499718794726247	1	distal	TRUE	MesoCRM-586	TRUE	muscle_others	FALSE	.	NA	FBgn0033787	15073	embryonic midgut,embryonic proventriculus,embryonic proventriculus outer layer	FALSE	TRUE	NA	1.29153845115	1.60999999597	0.929230761356	NA	1.276923069492	0	0	1	1	1	0	0	0	0	0	0	0	0	1	0	0	1	0	1	0	1	0	0	1	0	0
chr2R:12980158-12980504	FALSE	non-DA	-0.124366553124177	1	proximal	TRUE	MesoCRM-588	TRUE	muscle_others	FALSE	.	NA	FBgn0033787	24447	embryonic midgut,embryonic proventriculus,embryonic proventriculus outer layer	FALSE	FALSE	NA	NA	NA	NA	NA	NA	0	0	0	0	0	0	1	1	0	0	0	0	0	0	0	0	0	0	0	0	0	0	0	1	0	0
chr2R:12980587-12980971	FALSE	non-DA	0.180207911541602	1	proximal	TRUE	MesoCRM-589	TRUE	muscle_others	FALSE	.	NA	FBgn0033787	24876	embryonic midgut,embryonic proventriculus,embryonic proventriculus outer layer	FALSE	TRUE	NA	NA	1.57499998808	0.943999993801	NA	1.2594999909405	0	0	0	1	1	0	0	0	0	1	1	1	1	1	0	1	1	0	0	1	1	0	1	0	0	0
chr2R:12984618-12985199	FALSE	non-DA	-0.120486502289681	1	proximal	TRUE	MesoCRM-591	TRUE	muscle_others	FALSE	.	NA	FBgn0033787	28907	embryonic midgut,embryonic proventriculus,embryonic proventriculus outer layer	FALSE	TRUE	NA	1.8819999814	1.85999997457	1.57066666683	1.70764825497	1.7550787194425	0	0	1	1	1	1	1	1	1	1	1	0	1	1	1	0	0	1	1	1	1	0	1	1	1	1
chr2R:12985554-12985980	FALSE	non-DA	-0.103999725311329	1	proximal	TRUE	MesoCRM-592	TRUE	muscle_others	FALSE	.	NA	FBgn0033787	29843	embryonic midgut,embryonic proventriculus,embryonic proventriculus outer layer	FALSE	FALSE	NA	NA	NA	NA	NA	NA	0	0	0	0	0	0	0	1	0	0	0	1	0	0	0	1	1	0	0	0	0	0	1	0	0	0
chr2R:12990636-12991054	FALSE	non-DA	0.186095445923176	1	distal	TRUE	MesoCRM-594	TRUE	muscle_others	FALSE	.	NA	FBgn0033787	34925	embryonic midgut,embryonic proventriculus,embryonic proventriculus outer layer	FALSE	TRUE	NA	NA	0.813636363907	NA	NA	0.813636363907	0	0	0	1	0	0	0	0	0	0	0	0	0	1	0	0	0	0	0	0	1	0	0	0	0	0
chr2R:12991647-12992051	FALSE	non-DA	0.277135030465568	1	distal	TRUE	MesoCRM-596	TRUE	muscle_others	FALSE	.	NA	FBgn0033787	35936	embryonic midgut,embryonic proventriculus,embryonic proventriculus outer layer	FALSE	TRUE	NA	1.9899999987	1.53727274591	NA	1.54072284698	1.68933186386333	0	0	1	1	0	1	1	0	0	0	0	0	0	1	0	0	0	0	0	1	1	1	0	1	0	1
chr2R:12996255-12996709	FALSE	non-DA	-0.0470707962982235	1	proximal	TRUE	MesoCRM-597	TRUE	muscle_others	FALSE	.	NA	FBgn0033787	40544	embryonic midgut,embryonic proventriculus,embryonic proventriculus outer layer	FALSE	TRUE	NA	1.57461538223	1.56923075823	1.02999999202	NA	1.39128204416	0	0	1	1	1	0	0	1	1	1	1	0	1	1	0	1	1	1	1	0	0	0	1	1	1	1
chr2R:12996764-12997064	FALSE	non-DA	0.200604683735822	1	proximal	TRUE	MesoCRM-597	TRUE	muscle_others	FALSE	.	NA	FBgn0033787	41053	embryonic midgut,embryonic proventriculus,embryonic proventriculus outer layer	FALSE	TRUE	NA	NA	1.20999999531	0.778750008903	1.15500000119	1.04791666846767	0	0	0	1	1	1	0	1	1	1	0	0	0	1	0	1	0	0	0	0	1	0	0	0	0	0
chr2R:13018978-13019314	FALSE	non-DA	0.894025219991446	1	distal	TRUE	MesoCRM-602	TRUE	muscle_others	FALSE	.	NA	FBgn0033787	63267	embryonic midgut,embryonic proventriculus,embryonic proventriculus outer layer	FALSE	FALSE	NA	NA	NA	NA	NA	NA	0	0	0	0	0	0	0	0	0	0	0	0	0	0	0	0	0	0	0	1	1	0	0	0	0	1
chr2R:13019338-13019692	FALSE	non-DA	0.399666408584967	1	distal	TRUE	MesoCRM-602	TRUE	muscle_others	FALSE	.	NA	FBgn0033787	63627	embryonic midgut,embryonic proventriculus,embryonic proventriculus outer layer	FALSE	FALSE	NA	NA	NA	NA	NA	NA	0	0	0	0	0	0	0	0	0	0	0	0	0	0	0	0	0	0	0	1	1	1	1	1	0	1
chr2R:13038712-13039124	FALSE	non-DA	-0.108492472081057	1	distal	TRUE	MesoCRM-604	TRUE	muscle_others	FALSE	.	NA	FBgn0033787	83001	embryonic midgut,embryonic proventriculus,embryonic proventriculus outer layer	FALSE	TRUE	NA	1.04909089208	NA	NA	NA	1.04909089208	0	0	1	0	0	0	0	0	0	0	0	1	0	0	0	0	0	0	0	0	0	0	0	0	0	0
chr2R:13042049-13042423	FALSE	non-DA	-0.382948393687237	1	distal	TRUE	MesoCRM-605	TRUE	muscle_others	FALSE	.	NA	FBgn0033793	85493	embryonic brain,ventral nerve cord	FALSE	TRUE	NA	1.00499999523	0.968999998271	NA	NA	0.9869999967505	0	0	1	1	0	0	0	0	0	0	0	1	0	0	0	0	1	0	0	0	0	0	0	0	0	0
chr2R:13132424-13132794	FALSE	non-DA	-0.191957173069391	1	proximal	TRUE	MesoCRM-609	TRUE	muscle_others	FALSE	.	NA	FBgn0259876	349	embryonic brain,faint ubiquitous,ventral nerve cord	FALSE	TRUE	0.800000000931	NA	1.59199998975	NA	NA	1.1959999953405	0	1	0	1	0	0	0	0	0	1	0	0	0	0	0	0	0	0	0	1	0	0	0	0	0	0
chr2R:13151243-13151543	FALSE	non-DA	-0.515763522171757	1	distal	TRUE	MesoCRM-610	TRUE	others	FALSE	.	NA	FBgn0020370	1343	atrium,embryonic Malpighian tubule,embryonic brain,embryonic dorsal epidermis,embryonic epipharynx,embryonic foregut,embryonic hindgut,embryonic hypopharynx,embryonic proventriculus,embryonic salivary gland,embryonic salivary gland body,embryonic ventral epidermis,embryonic/larval tracheal system,ubiquitous	FALSE	TRUE	NA	NA	1.34555553065	1.52777778399	NA	1.43666665732	1	0	0	1	1	0	0	0	0	0	0	0	0	0	0	0	0	0	0	0	0	0	0	0	0	0
chr2R:13151989-13152318	FALSE	non-DA	-0.247968568132618	1	proximal	TRUE	MesoCRM-611	TRUE	muscle_others	FALSE	.	NA	FBgn0020370	568	atrium,embryonic Malpighian tubule,embryonic brain,embryonic dorsal epidermis,embryonic epipharynx,embryonic foregut,embryonic hindgut,embryonic hypopharynx,embryonic proventriculus,embryonic salivary gland,embryonic salivary gland body,embryonic ventral epidermis,embryonic/larval tracheal system,ubiquitous	FALSE	TRUE	NA	NA	NA	NA	1.17855640937	1.17855640937	0	0	0	0	0	1	0	0	0	0	0	0	0	1	0	0	0	0	0	0	0	0	0	0	0	0
chr2R:13167881-13168238	FALSE	non-DA	0.281816823737087	1	proximal	TRUE	MesoCRM-614	TRUE	muscle_others	FALSE	.	NA	FBgn0053138	3164	dorsal prothoracic pharyngeal muscle,embryonic/larval muscle system,embryonic/larval somatic muscle	TRUE	TRUE	NA	NA	0.85999999959	NA	NA	0.85999999959	0	0	0	1	0	0	0	0	0	0	0	0	0	0	0	0	0	1	1	0	0	0	0	0	0	0
chr2R:13222223-13222533	FALSE	non-DA	0.225721252906859	1	proximal	TRUE	MesoCRM-622	TRUE	muscle_others	TRUE	FBbt:0000607,ubiquitous; FBbt:00005662,embryonic central brain; FBbt:00001102,ventral nerve cord	FALSE	FBgn0011763	0	embryonic Malpighian tubule,embryonic hindgut,embryonic midgut,embryonic/larval muscle system,embryonic/larval somatic muscle,embryonic/larval visceral muscle,ubiquitous	TRUE	FALSE	NA	NA	NA	NA	NA	NA	0	0	0	0	0	0	0	0	0	0	0	0	0	0	0	1	0	1	1	1	1	0	0	0	1	0
chr2R:13223704-13224026	FALSE	non-DA	-0.157090665073681	1	proximal	TRUE	MesoCRM-623	TRUE	muscle_others	TRUE	FBbt:0000607,ubiquitous; FBbt:00005662,embryonic central brain; FBbt:00001102,ventral nerve cord	FALSE	FBgn0011763	0	embryonic Malpighian tubule,embryonic hindgut,embryonic midgut,embryonic/larval muscle system,embryonic/larval somatic muscle,embryonic/larval visceral muscle,ubiquitous	TRUE	TRUE	0.86666666468	NA	NA	0.910000005116	NA	0.888333334898	0	1	0	0	1	0	0	0	0	0	1	1	1	1	0	1	0	0	0	1	1	0	0	0	0	0
chr2R:13224900-13225398	FALSE	non-DA	-0.110669258581011	1	proximal	TRUE	MesoCRM-625	TRUE	muscle_others	TRUE	FBbt:00005747,embryonic ventral epidermis	FALSE	FBgn0011763	0	embryonic Malpighian tubule,embryonic hindgut,embryonic midgut,embryonic/larval muscle system,embryonic/larval somatic muscle,embryonic/larval visceral muscle,ubiquitous	TRUE	TRUE	NA	NA	1.50384615476	NA	NA	1.50384615476	0	0	0	1	0	0	0	1	1	1	0	1	0	1	1	0	0	1	1	1	1	0	0	1	0	1
chr2R:13245219-13245583	TRUE	loss	-1.3156705587696	0.00598586729045877	proximal	TRUE	MesoCRM-627	TRUE	muscle_specific	FALSE	.	NA	FBgn0002789	1088	embryonic/larval muscle system,embryonic/larval visceral muscle,longitudinal visceral muscle fibers,visceral muscle of esophagus	TRUE	TRUE	NA	NA	1.05900000334	1.82400000691	2.43920960798	1.77406987274333	0	0	0	1	1	1	0	0	0	0	0	0	0	0	0	0	0	0	0	0	0	0	0	0	0	0
chr2R:13337232-13337582	FALSE	non-DA	0.0344999932061079	1	proximal	TRUE	MesoCRM-632	TRUE	muscle_others	FALSE	.	NA	FBgn0033827	35686	embryonic proventriculus inner layer	FALSE	TRUE	NA	1.42272725972	1.41181819005	NA	NA	1.417272724885	0	0	1	1	0	0	0	0	0	0	0	0	0	0	0	0	0	1	0	1	0	0	0	0	0	0
chr2R:13342696-13343278	FALSE	non-DA	0.0953061406559392	1	distal	TRUE	MesoCRM-635	TRUE	muscle_others	FALSE	.	NA	FBgn0033827	41150	embryonic proventriculus inner layer	FALSE	TRUE	NA	NA	0.879333326221	NA	NA	0.879333326221	0	0	0	1	0	0	0	0	0	0	1	0	0	1	0	0	0	1	1	0	0	1	0	1	1	1
chr2R:13430160-13430548	FALSE	non-DA	-0.176682307632818	1	proximal	TRUE	MesoCRM-639	TRUE	muscle_others	FALSE	.	NA	FBgn0259221	0	dorsal/lateral sensory complexes,embryonic Malpighian tubule,embryonic hindgut,ubiquitous,ventral nerve cord	FALSE	TRUE	NA	NA	NA	NA	1.72713798527	1.72713798527	0	0	0	0	0	1	0	0	0	0	0	0	0	0	0	0	0	0	0	0	0	0	0	0	0	0
chr2R:13430655-13430996	FALSE	non-DA	0.0118292267508409	1	proximal	TRUE	MesoCRM-639	TRUE	muscle_others	FALSE	.	NA	FBgn0259221	0	dorsal/lateral sensory complexes,embryonic Malpighian tubule,embryonic hindgut,ubiquitous,ventral nerve cord	FALSE	TRUE	NA	2.29111111164	1.95000002119	1.56333333378	2.07615119248	1.9701489147725	0	0	1	1	1	1	0	0	0	0	0	0	0	0	0	1	1	0	0	0	0	0	0	0	0	0
chr2R:13432514-13432832	FALSE	non-DA	-0.283946989659499	1	proximal	TRUE	MesoCRM-640	TRUE	muscle_others	FALSE	.	NA	FBgn0259221	0	dorsal/lateral sensory complexes,embryonic Malpighian tubule,embryonic hindgut,ubiquitous,ventral nerve cord	FALSE	TRUE	NA	NA	NA	NA	1.6875	1.6875	0	0	0	0	0	1	0	0	0	0	0	0	0	0	0	0	0	0	0	0	0	0	0	0	0	0
chr2R:13437651-13438016	FALSE	non-DA	-0.536854048671697	1	proximal	TRUE	MesoCRM-641	TRUE	muscle_others	FALSE	.	NA	FBgn0259221	0	dorsal/lateral sensory complexes,embryonic Malpighian tubule,embryonic hindgut,ubiquitous,ventral nerve cord	FALSE	TRUE	NA	NA	1.27599998713	1.42799998801	2.00916258858	1.57105418790667	0	0	0	1	1	1	0	0	0	0	0	0	0	0	0	0	0	0	0	0	0	0	0	0	0	0
chr2R:13447446-13447746	FALSE	non-DA	-0.378082679210413	1	distal	TRUE	MesoCRM-642	TRUE	muscle_specific	FALSE	.	NA	FBgn0013765	0	embryonic brain,ventral nerve cord	FALSE	TRUE	NA	NA	NA	0.57375000976	NA	0.57375000976	0	0	0	0	1	0	0	0	0	0	0	0	0	0	1	0	0	0	0	0	0	0	0	0	0	0
chr2R:13448787-13449087	FALSE	non-DA	0.0889849646535508	1	distal	TRUE	MesoCRM-643	TRUE	muscle_others	FALSE	.	NA	FBgn0013765	0	embryonic brain,ventral nerve cord	FALSE	FALSE	NA	NA	NA	NA	NA	NA	0	0	0	0	0	0	0	0	0	1	0	1	0	0	0	0	0	0	0	1	0	0	0	0	1	0
chr2R:13449209-13449646	FALSE	non-DA	-0.124243459634046	1	distal	TRUE	MesoCRM-644	TRUE	muscle_others	FALSE	.	NA	FBgn0013765	0	embryonic brain,ventral nerve cord	FALSE	TRUE	NA	1.41909089684	1.31999999014	0.973636354912	NA	1.23757574729733	0	0	1	1	1	0	0	0	0	1	0	1	0	1	0	0	0	0	1	0	1	0	0	0	1	0
chr2R:13449839-13450185	FALSE	non-DA	0.258495642388993	1	proximal	TRUE	MesoCRM-646	TRUE	muscle_others	FALSE	.	NA	FBgn0013765	0	embryonic brain,ventral nerve cord	FALSE	FALSE	NA	NA	NA	NA	NA	NA	0	0	0	0	0	0	0	0	0	0	0	1	0	0	1	0	0	0	0	0	0	0	0	0	1	1
chr2R:13450369-13450678	FALSE	non-DA	0.0397797652667871	1	proximal	TRUE	MesoCRM-647	TRUE	muscle_others	FALSE	.	NA	FBgn0013765	0	embryonic brain,ventral nerve cord	FALSE	TRUE	NA	NA	1.20625001937	NA	NA	1.20625001937	0	0	0	1	0	0	0	0	0	1	0	0	0	0	0	0	0	1	1	1	0	0	0	0	0	0
chr2R:13482635-13483037	FALSE	non-DA	0.0841807550504274	1	proximal	TRUE	MesoCRM-652	TRUE	muscle_others	FALSE	.	NA	FBgn0000119	0	embryonic dorsal epidermis,embryonic foregut,embryonic hindgut,embryonic ventral epidermis	FALSE	TRUE	NA	1.36090909893	1.46545456214	0.837272726677	NA	1.221212129249	0	0	1	1	1	0	0	0	0	0	0	1	0	1	1	0	1	0	0	1	1	0	0	0	0	1
chr2R:13506943-13507356	FALSE	non-DA	0.0560771271820677	1	proximal	TRUE	MesoCRM-655	TRUE	muscle_others	FALSE	.	NA	FBgn0033845	933	embryonic brain,embryonic central brain glia,embryonic central brain surface glia,embryonic central nervous system,gonad,lateral cord glia,lateral cord neuron,lateral cord surface glia,lymph gland,ventral nerve cord	FALSE	FALSE	NA	NA	NA	NA	NA	NA	1	0	0	0	0	0	0	0	0	0	0	0	0	0	1	0	1	1	0	1	1	0	0	0	0	0
chr2R:13509391-13509718	FALSE	non-DA	0.333793351108078	1	distal	TRUE	MesoCRM-656	TRUE	muscle_others	FALSE	.	NA	FBgn0033845	3381	embryonic brain,embryonic central brain glia,embryonic central brain surface glia,embryonic central nervous system,gonad,lateral cord glia,lateral cord neuron,lateral cord surface glia,lymph gland,ventral nerve cord	FALSE	TRUE	NA	NA	1.51749999821	NA	NA	1.51749999821	0	0	0	1	0	0	0	0	0	0	0	0	0	0	0	0	1	1	1	0	0	0	0	1	0	0
chr2R:13535922-13536296	FALSE	non-DA	-0.264614513613724	1	proximal	TRUE	MesoCRM-658	TRUE	muscle_others	FALSE	.	NA	FBgn0053156	11949	embryonic dorsal epidermis,embryonic ventral epidermis,embryonic/larval circulatory system,lymph gland	FALSE	TRUE	NA	1.59714287732	1.59571429768	1.10285713524	1.91692473333	1.5531597608925	1	0	1	1	1	1	0	0	0	0	0	0	0	0	0	0	0	0	0	0	0	0	0	0	0	0
chr2R:13557954-13558274	FALSE	non-DA	-0.0991805271592012	1	proximal	TRUE	MesoCRM-661	TRUE	muscle_others	FALSE	.	NA	FBgn0033855	613	embryonic central brain,embryonic epipharynx,embryonic foregut,embryonic head epidermis,embryonic hypopharynx,embryonic inner optic lobe,embryonic optic lobe,embryonic outer optic lobe,embryonic/larval tracheal system,sensory nervous system primordium,sensory system head,ventral midline	FALSE	FALSE	NA	NA	NA	NA	NA	NA	0	0	0	0	0	0	0	0	0	0	0	0	1	1	0	0	0	1	1	0	0	0	0	0	0	0
chr2R:13560086-13560457	FALSE	non-DA	0.279361591088048	1	distal	TRUE	MesoCRM-662	TRUE	muscle_others	FALSE	.	NA	FBgn0033855	2745	embryonic central brain,embryonic epipharynx,embryonic foregut,embryonic head epidermis,embryonic hypopharynx,embryonic inner optic lobe,embryonic optic lobe,embryonic outer optic lobe,embryonic/larval tracheal system,sensory nervous system primordium,sensory system head,ventral midline	FALSE	FALSE	NA	NA	NA	NA	NA	NA	0	0	0	0	0	0	1	0	0	0	1	0	1	1	0	0	0	0	0	0	0	1	0	1	1	1
chr2R:13561181-13561540	FALSE	non-DA	-0.378438990749816	1	distal	TRUE	MesoCRM-663	TRUE	muscle_others	FALSE	.	NA	FBgn0033855	3840	embryonic central brain,embryonic epipharynx,embryonic foregut,embryonic head epidermis,embryonic hypopharynx,embryonic inner optic lobe,embryonic optic lobe,embryonic outer optic lobe,embryonic/larval tracheal system,sensory nervous system primordium,sensory system head,ventral midline	FALSE	TRUE	NA	NA	1.86222222116	NA	1.19879877225	1.530510496705	0	0	0	1	0	1	1	0	1	0	0	0	0	1	0	0	0	0	0	0	0	0	0	0	1	1
chr2R:13563120-13563519	FALSE	non-DA	-0.091759168536	1	distal	TRUE	MesoCRM-666	TRUE	muscle_others	FALSE	.	NA	FBgn0033855	5779	embryonic central brain,embryonic epipharynx,embryonic foregut,embryonic head epidermis,embryonic hypopharynx,embryonic inner optic lobe,embryonic optic lobe,embryonic outer optic lobe,embryonic/larval tracheal system,sensory nervous system primordium,sensory system head,ventral midline	FALSE	TRUE	NA	NA	NA	1.35999999805	NA	1.35999999805	0	0	0	0	1	0	0	0	0	0	1	0	1	1	1	1	0	1	0	0	0	0	0	1	0	1
chr2R:13563831-13564143	FALSE	non-DA	-0.131700217284051	1	distal	TRUE	MesoCRM-669	TRUE	muscle_others	FALSE	.	NA	FBgn0033855	6490	embryonic central brain,embryonic epipharynx,embryonic foregut,embryonic head epidermis,embryonic hypopharynx,embryonic inner optic lobe,embryonic optic lobe,embryonic outer optic lobe,embryonic/larval tracheal system,sensory nervous system primordium,sensory system head,ventral midline	FALSE	TRUE	0.903333322869	NA	NA	NA	NA	0.903333322869	0	1	0	0	0	0	0	0	1	1	0	0	0	1	0	0	0	0	0	0	0	0	0	0	0	0
chr2R:13564327-13564918	FALSE	non-DA	0.0613421657957103	1	distal	TRUE	MesoCRM-669	TRUE	muscle_others	FALSE	.	NA	FBgn0033855	6986	embryonic central brain,embryonic epipharynx,embryonic foregut,embryonic head epidermis,embryonic hypopharynx,embryonic inner optic lobe,embryonic optic lobe,embryonic outer optic lobe,embryonic/larval tracheal system,sensory nervous system primordium,sensory system head,ventral midline	FALSE	TRUE	NA	2.15411764383	1.82588233623	NA	NA	1.98999999003	0	0	1	1	0	0	1	1	0	0	1	1	0	0	1	1	1	1	1	1	1	1	1	1	1	1
chr2R:13565827-13566328	FALSE	non-DA	0.551797023610717	1	distal	TRUE	MesoCRM-670	TRUE	muscle_others	FALSE	.	NA	FBgn0033855	8486	embryonic central brain,embryonic epipharynx,embryonic foregut,embryonic head epidermis,embryonic hypopharynx,embryonic inner optic lobe,embryonic optic lobe,embryonic outer optic lobe,embryonic/larval tracheal system,sensory nervous system primordium,sensory system head,ventral midline	FALSE	TRUE	0.859999994082	2.1492857337	NA	1.11642856789	NA	1.37523809855733	0	1	1	0	1	0	1	0	0	0	1	0	1	0	1	1	1	0	0	0	1	1	1	1	1	1
chr2R:13566403-13566891	FALSE	non-DA	-0.00897137257010794	1	distal	TRUE	MesoCRM-671	TRUE	muscle_others	FALSE	.	NA	FBgn0033855	9062	embryonic central brain,embryonic epipharynx,embryonic foregut,embryonic head epidermis,embryonic hypopharynx,embryonic inner optic lobe,embryonic optic lobe,embryonic outer optic lobe,embryonic/larval tracheal system,sensory nervous system primordium,sensory system head,ventral midline	FALSE	FALSE	NA	NA	NA	NA	NA	NA	0	0	0	0	0	0	0	0	0	0	0	1	1	1	0	0	0	0	0	0	0	0	0	1	1	0
chr2R:13569731-13570421	FALSE	non-DA	-0.677578081563132	0.66717683159911	distal	TRUE	MesoCRM-678	TRUE	muscle_others	FALSE	.	NA	FBgn0033855	12390	embryonic central brain,embryonic epipharynx,embryonic foregut,embryonic head epidermis,embryonic hypopharynx,embryonic inner optic lobe,embryonic optic lobe,embryonic outer optic lobe,embryonic/larval tracheal system,sensory nervous system primordium,sensory system head,ventral midline	FALSE	TRUE	1.09789473681	2.29473684963	2.19210529327	1.39157894411	NA	1.744078955955	0	1	1	1	1	0	1	1	1	0	1	1	0	1	1	0	0	0	0	1	1	1	1	0	1	1
chr2R:13570726-13571219	FALSE	non-DA	-0.247703039832003	1	distal	TRUE	MesoCRM-679	TRUE	muscle_others	FALSE	.	NA	FBgn0033855	13385	embryonic central brain,embryonic epipharynx,embryonic foregut,embryonic head epidermis,embryonic hypopharynx,embryonic inner optic lobe,embryonic optic lobe,embryonic outer optic lobe,embryonic/larval tracheal system,sensory nervous system primordium,sensory system head,ventral midline	FALSE	TRUE	1.16666666269	2.33866667747	NA	NA	NA	1.75266667008	0	1	1	0	0	0	0	0	0	0	1	0	1	1	0	1	1	1	0	0	0	1	1	1	1	1
chr2R:13576162-13576606	FALSE	non-DA	0.378465023298358	1	distal	TRUE	MesoCRM-680	TRUE	muscle_others	TRUE	FBbt:0000632,embryonic lateral epidermis; FBbt:00005619,embryonic labial sensory complex; FBbt:00000155,embryonic head; FBbt:00005630,embryonic hindgut	FALSE	FBgn0033855	18821	embryonic central brain,embryonic epipharynx,embryonic foregut,embryonic head epidermis,embryonic hypopharynx,embryonic inner optic lobe,embryonic optic lobe,embryonic outer optic lobe,embryonic/larval tracheal system,sensory nervous system primordium,sensory system head,ventral midline	FALSE	FALSE	NA	NA	NA	NA	NA	NA	0	0	0	0	0	0	0	1	0	0	0	0	0	0	0	0	0	0	0	0	1	0	0	0	0	0
chr2R:13577463-13577910	FALSE	non-DA	0.589391838541703	1	proximal	TRUE	MesoCRM-682	TRUE	muscle_others	TRUE	FBbt:0000632,embryonic lateral epidermis; FBbt:00005619,embryonic labial sensory complex; FBbt:00000155,embryonic head; FBbt:00005630,embryonic hindgut	FALSE	FBgn0033855	20122	embryonic central brain,embryonic epipharynx,embryonic foregut,embryonic head epidermis,embryonic hypopharynx,embryonic inner optic lobe,embryonic optic lobe,embryonic outer optic lobe,embryonic/larval tracheal system,sensory nervous system primordium,sensory system head,ventral midline	FALSE	TRUE	NA	1.26916666081	1.41333331913	NA	1.06884982835	1.25044993609667	0	0	1	1	0	1	0	0	0	0	0	0	0	1	0	1	1	0	1	1	1	0	0	0	0	0
chr2R:13584006-13584491	FALSE	non-DA	-0.12617153406119	1	distal	TRUE	MesoCRM-684	TRUE	muscle_others	FALSE	.	NA	FBgn0033855	26665	embryonic central brain,embryonic epipharynx,embryonic foregut,embryonic head epidermis,embryonic hypopharynx,embryonic inner optic lobe,embryonic optic lobe,embryonic outer optic lobe,embryonic/larval tracheal system,sensory nervous system primordium,sensory system head,ventral midline	FALSE	TRUE	1.93571430019	3.33857142925	3.05785713877	2.41714285527	2.8935480041	2.728566745516	1	1	1	1	1	1	1	1	0	0	0	0	1	1	0	0	0	1	1	0	0	1	0	0	1	1
chr2R:13584508-13584990	FALSE	non-DA	0.424803976719218	1	distal	TRUE	MesoCRM-684	TRUE	muscle_others	FALSE	.	NA	FBgn0033855	27167	embryonic central brain,embryonic epipharynx,embryonic foregut,embryonic head epidermis,embryonic hypopharynx,embryonic inner optic lobe,embryonic optic lobe,embryonic outer optic lobe,embryonic/larval tracheal system,sensory nervous system primordium,sensory system head,ventral midline	FALSE	TRUE	NA	NA	NA	2.18833336234	NA	2.18833336234	0	0	0	0	1	0	1	1	1	1	1	1	1	0	1	1	1	1	0	1	1	1	1	1	0	0
chr2R:13593188-13593512	FALSE	non-DA	-0.104675285505376	1	proximal	TRUE	MesoCRM-685	TRUE	muscle_others	TRUE	FBbt:00001102,ventral nerve cord; FBbt:00005662,embryonic central brain	FALSE	FBgn0033855	35847	embryonic central brain,embryonic epipharynx,embryonic foregut,embryonic head epidermis,embryonic hypopharynx,embryonic inner optic lobe,embryonic optic lobe,embryonic outer optic lobe,embryonic/larval tracheal system,sensory nervous system primordium,sensory system head,ventral midline	FALSE	FALSE	NA	NA	NA	NA	NA	NA	0	0	0	0	0	0	0	0	0	0	0	0	0	1	0	0	1	1	1	0	1	0	0	0	1	0
chr2R:13622799-13623201	FALSE	non-DA	-0.0127108718850746	1	proximal	TRUE	MesoCRM-687	TRUE	muscle_others	FALSE	.	NA	FBgn0033855	65458	embryonic central brain,embryonic epipharynx,embryonic foregut,embryonic head epidermis,embryonic hypopharynx,embryonic inner optic lobe,embryonic optic lobe,embryonic outer optic lobe,embryonic/larval tracheal system,sensory nervous system primordium,sensory system head,ventral midline	FALSE	TRUE	NA	1.03363636813	NA	NA	NA	1.03363636813	0	0	1	0	0	0	0	0	0	0	1	1	1	1	0	0	0	0	0	0	0	0	0	0	0	0
chr2R:13925355-13925751	FALSE	non-DA	0.12049602471234	1	distal	TRUE	MesoCRM-691	TRUE	muscle_others	FALSE	.	NA	FBgn0053155	28445	embryonic midgut,faint ubiquitous	FALSE	TRUE	NA	NA	NA	NA	1.19108123405	1.19108123405	0	0	0	0	0	1	0	0	0	0	0	0	0	1	0	0	0	0	1	0	0	0	0	0	0	0
chr2R:13934271-13934848	FALSE	non-DA	-0.417653810177706	1	distal	TRUE	MesoCRM-693	TRUE	muscle_others	FALSE	.	NA	FBgn0053155	19348	embryonic midgut,faint ubiquitous	FALSE	TRUE	NA	NA	1.12687500194	NA	NA	1.12687500194	0	0	0	1	0	0	0	0	0	0	0	0	0	0	0	0	0	0	0	0	0	0	0	0	0	0
chr2R:13941063-13941423	FALSE	non-DA	-0.477514292021127	1	distal	TRUE	MesoCRM-694	TRUE	muscle_others	FALSE	.	NA	FBgn0053155	12773	embryonic midgut,faint ubiquitous	FALSE	TRUE	NA	NA	1.02444443562	NA	NA	1.02444443562	0	0	0	1	0	0	0	0	0	0	1	1	0	1	0	0	0	0	0	0	0	0	0	0	0	0
chr2R:13941977-13942412	FALSE	non-DA	-0.251915249783228	1	proximal	TRUE	MesoCRM-695	TRUE	muscle_others	FALSE	.	NA	FBgn0053155	11784	embryonic midgut,faint ubiquitous	FALSE	TRUE	NA	NA	1.31666667759	NA	NA	1.31666667759	0	0	0	1	0	0	0	0	0	0	0	0	0	0	0	0	0	1	1	1	1	0	0	0	0	0
chr2R:13953913-13954222	FALSE	non-DA	0.035470006463763	1	proximal	TRUE	MesoCRM-696	TRUE	muscle_others	FALSE	.	NA	FBgn0053155	0	embryonic midgut,faint ubiquitous	FALSE	TRUE	NA	1.33875000477	1.67625001073	NA	NA	1.50750000775	0	0	1	1	0	0	1	0	0	0	0	1	0	1	0	0	1	1	1	0	0	1	1	0	0	0
chr2R:13960462-13960830	FALSE	non-DA	0.100098809496905	1	proximal	TRUE	MesoCRM-697	TRUE	muscle_others	TRUE	FBbt:00001673,embryonic/larval dorsal vessel; FBbt:00000095,amnioserosa	TRUE	FBgn0013770	0	apoptotic amnioserosa,embryonic brain,embryonic/larval garland cell,ubiquitous,ventral nerve cord	FALSE	FALSE	NA	NA	NA	NA	NA	NA	0	0	0	0	0	0	0	0	0	1	0	0	1	1	0	0	1	1	1	0	0	0	0	0	0	0
chr2R:13964352-13964827	FALSE	non-DA	0.024457624258992	1	proximal	TRUE	MesoCRM-699	TRUE	muscle_others	FALSE	.	NA	FBgn0013770	0	apoptotic amnioserosa,embryonic brain,embryonic/larval garland cell,ubiquitous,ventral nerve cord	FALSE	TRUE	NA	1.10000000149	NA	1.1900000001	NA	1.145000000795	0	0	1	0	1	0	0	0	0	0	0	0	0	0	1	0	0	0	0	0	0	0	0	0	0	0
chr2R:13995594-13996311	FALSE	non-DA	0.0686450719405585	1	distal	TRUE	MesoCRM-703	TRUE	muscle_others	FALSE	.	NA	FBgn0033891	10702	dorsal prothoracic pharyngeal muscle,embryonic midgut,embryonic/larval visceral muscle	TRUE	FALSE	NA	NA	NA	NA	NA	NA	0	0	0	0	0	0	0	0	0	0	0	0	0	0	0	0	1	0	0	1	1	0	0	1	0	1
chr2R:14000583-14001254	FALSE	non-DA	0.0150393519379248	1	distal	TRUE	MesoCRM-705	TRUE	muscle_others	FALSE	.	NA	FBgn0033891	15691	dorsal prothoracic pharyngeal muscle,embryonic midgut,embryonic/larval visceral muscle	TRUE	FALSE	NA	NA	NA	NA	NA	NA	0	0	0	0	0	0	0	0	0	0	0	0	0	1	0	0	0	0	0	1	1	0	0	0	0	1
chr2R:14004358-14004822	FALSE	non-DA	0.781010918181366	1	distal	TRUE	MesoCRM-706	TRUE	muscle_others	FALSE	.	NA	FBgn0033891	19466	dorsal prothoracic pharyngeal muscle,embryonic midgut,embryonic/larval visceral muscle	TRUE	TRUE	NA	NA	1.81461535509	NA	NA	1.81461535509	1	0	0	1	0	0	0	0	0	0	0	0	0	0	0	0	0	0	0	0	0	0	0	0	0	0
chr2R:14006627-14007296	FALSE	non-DA	-0.0214587045529555	1	distal	TRUE	MesoCRM-707	TRUE	muscle_others	FALSE	.	NA	FBgn0033891	21735	dorsal prothoracic pharyngeal muscle,embryonic midgut,embryonic/larval visceral muscle	TRUE	TRUE	NA	NA	NA	0.877222220103	NA	0.877222220103	0	0	0	0	1	0	0	1	0	0	0	0	0	0	0	1	1	0	0	0	0	0	0	0	0	0
chr2R:14008234-14008624	FALSE	non-DA	-0.00125876222092103	1	distal	TRUE	MesoCRM-709	TRUE	muscle_others	FALSE	.	NA	FBgn0033891	23342	dorsal prothoracic pharyngeal muscle,embryonic midgut,embryonic/larval visceral muscle	TRUE	FALSE	NA	NA	NA	NA	NA	NA	0	0	0	0	0	0	0	0	0	1	0	0	0	0	0	0	0	0	0	0	0	0	0	0	0	0
chr2R:14024614-14025065	FALSE	non-DA	-0.139731717466956	1	distal	TRUE	MesoCRM-711	TRUE	muscle_others	TRUE	FBbt:00005070,visceral muscle	TRUE	FBgn0033891	39722	dorsal prothoracic pharyngeal muscle,embryonic midgut,embryonic/larval visceral muscle	TRUE	TRUE	NA	NA	NA	NA	0.947653150429	0.947653150429	0	0	0	0	0	1	0	0	0	0	0	0	0	0	0	0	0	0	0	0	0	0	0	0	0	0
chr2R:14025978-14026413	FALSE	non-DA	-0.248879250248233	1	distal	TRUE	MesoCRM-713	TRUE	muscle_specific	TRUE	FBbt:00005070,visceral muscle	TRUE	FBgn0033891	41086	dorsal prothoracic pharyngeal muscle,embryonic midgut,embryonic/larval visceral muscle	TRUE	FALSE	NA	NA	NA	NA	NA	NA	0	0	0	0	0	0	0	0	0	1	0	0	0	0	0	0	0	0	0	0	0	0	0	0	0	0
chr2R:14125616-14126274	FALSE	non-DA	-0.660284476326776	1	distal	TRUE	MesoCRM-716	TRUE	muscle_others	FALSE	.	NA	FBgn0033897	21990	ubiquitous	FALSE	TRUE	NA	NA	NA	NA	1.08357971889	1.08357971889	0	0	0	0	0	1	0	0	0	0	0	0	0	0	0	0	0	0	0	0	0	0	0	0	0	0
chr2R:14140796-14141152	FALSE	non-DA	0.305987149841432	1	proximal	TRUE	MesoCRM-718	TRUE	muscle_others	FALSE	.	NA	FBgn0033897	7112	ubiquitous	FALSE	TRUE	NA	NA	0.998000003211	NA	NA	0.998000003211	0	0	0	1	0	0	0	0	0	0	0	0	0	0	0	0	0	0	0	0	0	0	0	0	1	0
chr2R:14173504-14173847	FALSE	non-DA	0.180654057781598	1	proximal	TRUE	MesoCRM-719	TRUE	muscle_others	TRUE	FBbt:0000607,ubiquitous	FALSE	FBgn0033905	3272	ubiquitous	FALSE	TRUE	NA	NA	NA	0.451111116343	NA	0.451111116343	0	0	0	0	1	0	0	0	0	0	0	0	0	1	0	0	0	1	1	0	0	0	0	0	0	0
chr2R:14174550-14175002	FALSE	non-DA	0.13177255141879	1	distal	TRUE	MesoCRM-721	TRUE	muscle_others	TRUE	FBbt:0000607,ubiquitous	FALSE	FBgn0033905	4318	ubiquitous	FALSE	TRUE	NA	NA	1.660833324	0.803333339592	NA	1.232083331796	0	0	0	1	1	0	0	0	0	1	1	1	0	1	0	1	1	0	0	1	1	1	0	0	0	0
chr2R:14219384-14220091	FALSE	non-DA	0.505746362985954	1	proximal	TRUE	MesoCRM-722	TRUE	muscle_others	FALSE	.	NA	FBgn0033913	0	embryonic anal pad,embryonic hindgut,embryonic large intestine,embryonic midgut	FALSE	TRUE	NA	NA	0.891764703042	0.99352940917	NA	0.942647056106	0	0	0	1	1	0	0	0	0	0	0	0	0	0	0	0	0	0	0	0	0	0	0	0	0	0
chr2R:14224251-14224623	FALSE	non-DA	-0.792140527101294	1	distal	TRUE	MesoCRM-725	TRUE	muscle_others	FALSE	.	NA	FBgn0033913	0	embryonic anal pad,embryonic hindgut,embryonic large intestine,embryonic midgut	FALSE	FALSE	NA	NA	NA	NA	NA	NA	0	0	0	0	0	0	0	0	0	0	0	0	0	1	0	0	0	0	1	1	0	0	0	0	1	1
chr2R:14243632-14243990	TRUE	loss	-2.74372331665933	4.47093094208508e-29	proximal	TRUE	MesoCRM-726	TRUE	muscle_specific	TRUE	FBbt:00005073,somatic muscle; FBbt:00005070,visceral muscle	TRUE	FBgn0033917	0	dorsal prothoracic pharyngeal muscle,embryonic/larval muscle system,embryonic/larval somatic muscle	TRUE	TRUE	NA	1.04000000358	1.41800000668	NA	NA	1.22900000513	1	0	1	1	0	0	1	0	0	0	0	0	0	0	1	0	0	0	0	0	0	1	1	1	0	0
chr2R:14255899-14256231	FALSE	non-DA	-0.0639163106546414	1	proximal	TRUE	MesoCRM-727	TRUE	muscle_others	FALSE	.	NA	FBgn0001220	0	dorsal prothoracic pharyngeal muscle,embryonic hindgut,embryonic midgut,embryonic/larval muscle system,embryonic/larval somatic muscle,embryonic/larval visceral muscle	TRUE	TRUE	NA	0.828000005335	NA	NA	NA	0.828000005335	0	0	1	0	0	0	0	0	0	0	0	0	0	0	0	0	0	0	0	0	0	0	0	0	0	0
chr2R:14256262-14256609	FALSE	non-DA	-0.294603676767116	1	proximal	TRUE	MesoCRM-727	TRUE	muscle_others	FALSE	.	NA	FBgn0033918	0	dorsal prothoracic pharyngeal muscle,embryonic Malpighian tubule,embryonic anal pad,embryonic midgut,embryonic/larval fat body,embryonic/larval muscle system,embryonic/larval somatic muscle,embryonic/larval visceral muscle,faint ubiquitous	TRUE	TRUE	NA	1.05888889233	NA	NA	NA	1.05888889233	1	0	1	0	0	0	0	0	0	0	0	0	0	0	0	0	0	1	1	0	0	0	0	0	0	1
chr2R:14307320-14307739	TRUE	gain	1.60721512295348	5.57958131844403e-07	distal	TRUE	MesoCRM-728	TRUE	muscle_others	FALSE	.	NA	FBgn0033919	39402	embryonic dorsal epidermis,embryonic epipharynx,embryonic foregut,embryonic hindgut,embryonic hypopharynx,embryonic proventriculus,embryonic ventral epidermis	FALSE	TRUE	NA	1.06272727183	NA	NA	NA	1.06272727183	0	0	1	0	0	0	0	0	0	0	1	1	0	0	0	0	0	1	1	1	1	0	0	0	0	0
chr2R:14457941-14458308	FALSE	non-DA	-0.0497179686341607	1	proximal	TRUE	MesoCRM-736	TRUE	muscle_others	FALSE	.	NA	FBgn0013725	25605	embryonic brain,embryonic central brain neuron,embryonic stomatogastric nervous system,lateral cord neuron,ventral nerve cord	FALSE	TRUE	NA	NA	0.938181818886	NA	NA	0.938181818886	0	0	0	1	0	0	0	0	0	0	1	0	0	1	1	0	1	0	0	0	0	0	0	0	0	0
chr2R:14480964-14481360	FALSE	non-DA	-0.498633469470308	1	proximal	TRUE	MesoCRM-737	TRUE	muscle_others	FALSE	.	NA	FBgn0024698	15988	adult midgut precursor,embryonic brain,embryonic midgut,ubiquitous	FALSE	TRUE	NA	1.9690909047	1.95727273551	1.35090909221	2.40445566318	1.9204320989	0	0	1	1	1	1	0	0	0	0	0	0	0	0	0	0	0	1	1	1	1	0	0	0	0	0
chr2R:14482135-14482577	FALSE	non-DA	0.386565360468957	1	distal	TRUE	MesoCRM-738	TRUE	muscle_others	FALSE	.	NA	FBgn0024698	14771	adult midgut precursor,embryonic brain,embryonic midgut,ubiquitous	FALSE	TRUE	0.883333329267	2.38916667302	2.33000001808	1.57333333169	1.97430136693	1.8300269437974	0	1	1	1	1	1	0	1	1	1	1	1	0	0	0	0	0	0	1	1	1	1	0	0	1	1
chr2R:14484827-14485405	FALSE	non-DA	0.178512666163217	1	distal	TRUE	MesoCRM-739	TRUE	muscle_others	FALSE	.	NA	FBgn0024698	11943	adult midgut precursor,embryonic brain,embryonic midgut,ubiquitous	FALSE	FALSE	NA	NA	NA	NA	NA	NA	0	0	0	0	0	0	0	0	0	1	0	0	0	0	0	0	0	0	0	0	0	0	0	0	0	0
chr2R:14503753-14504357	FALSE	non-DA	-0.21671233534968	1	proximal	TRUE	MesoCRM-741	TRUE	muscle_others	FALSE	.	NA	FBgn0024698	266	adult midgut precursor,embryonic brain,embryonic midgut,ubiquitous	FALSE	TRUE	NA	0.967647067326	1.29235294549	NA	NA	1.130000006408	1	0	1	1	0	0	0	0	0	0	1	1	0	1	0	0	1	1	1	1	1	0	0	0	0	0
chr2R:14575736-14576128	FALSE	non-DA	-0.578740128006426	1	proximal	TRUE	MesoCRM-744	TRUE	muscle_others	FALSE	.	NA	FBgn0010397	0	atrium,embryonic dorsal epidermis,embryonic epipharynx,embryonic head epidermis,embryonic hindgut,embryonic hypopharynx,embryonic/larval dorsal trunk,embryonic/larval oenocyte,embryonic/larval posterior spiracle,embryonic/larval tracheal system	FALSE	TRUE	NA	NA	NA	NA	1.64339020543	1.64339020543	0	0	0	0	0	1	0	0	0	0	0	0	0	0	0	0	0	0	0	0	0	0	0	0	0	0
chr2R:14713424-14713858	TRUE	loss	-0.809621693831617	0.032262893224142	proximal	TRUE	MesoCRM-747	TRUE	muscle_others	FALSE	.	NA	FBgn0020269	0	dorsal prothoracic pharyngeal muscle,dorsal/lateral sensory complexes,embryonic brain,embryonic central nervous system,embryonic/larval circulatory system,embryonic/larval muscle system,embryonic/larval pericardial cell,sensory system head,ventral nerve cord,ventral sensory complex primordium	TRUE	TRUE	NA	NA	NA	1.28923076964	2.14795665718	1.71859371341	0	0	0	0	1	1	0	0	0	1	0	0	0	0	0	0	0	0	0	0	0	0	0	0	0	0
chr2R:14799030-14799425	FALSE	non-DA	-0.327660094454393	1	distal	TRUE	MesoCRM-751	TRUE	muscle_others	FALSE	.	NA	FBgn0001319	0	embryonic brain,embryonic central brain,embryonic central brain glia,embryonic central brain neuron,embryonic central nervous system,embryonic stomatogastric nervous system,lateral cord glia,lateral cord neuron,lymph gland,sensory nervous system primordium,ventral nerve cord,ventral sensory complex primordium	FALSE	TRUE	NA	NA	NA	1.09818181666	NA	1.09818181666	0	0	0	0	1	0	0	0	0	0	0	0	0	1	0	0	1	0	0	0	0	0	0	0	0	0
chr2R:14860612-14860961	FALSE	non-DA	-0.0827083440116594	1	proximal	TRUE	MesoCRM-754	TRUE	muscle_others	FALSE	.	NA	FBgn0053505	0	dorsal prothoracic pharyngeal muscle,embryonic anal pad,embryonic midgut,embryonic/larval visceral muscle,ubiquitous	TRUE	TRUE	NA	1.47200002819	NA	NA	2.01216150386	1.742080766025	0	0	1	0	0	1	0	0	0	0	0	0	0	0	0	0	0	1	1	0	0	0	0	0	0	0
chr2R:14870444-14870759	FALSE	non-DA	0.0827054196880965	1	proximal	TRUE	MesoCRM-755	TRUE	muscle_others	FALSE	.	NA	FBgn0015714	3195	dorsal mesothoracic disc,dorsal metathoracic disc,gonad,ventral imaginal precursor	FALSE	TRUE	NA	NA	NA	0.434444442391	NA	0.434444442391	0	0	0	0	1	0	0	1	1	1	0	0	0	1	0	0	0	0	0	0	1	0	0	0	0	1
chr2R:14928055-14928358	FALSE	non-DA	0.4490482541407	1	distal	TRUE	MesoCRM-759	TRUE	muscle_others	FALSE	.	NA	FBgn0027596	0	dorsal prothoracic pharyngeal muscle,dorsal/lateral sensory complexes,embryonic epipharynx,embryonic foregut,embryonic hypopharynx,embryonic proventriculus,sensory nervous system primordium,ventral sensory complex primordium	TRUE	TRUE	NA	NA	1.29222221838	NA	NA	1.29222221838	0	0	0	1	0	0	0	0	0	0	0	0	0	0	0	0	0	0	0	0	0	0	0	0	0	0
chr2R:14964583-14964951	FALSE	non-DA	-0.0853831821320545	1	distal	TRUE	MesoCRM-761	TRUE	muscle_others	FALSE	.	NA	FBgn0033987	0	embryonic anal pad,embryonic dorsal epidermis,embryonic epipharynx,embryonic hypopharynx,embryonic large intestine,embryonic ventral epidermis	FALSE	TRUE	NA	NA	1.78699997663	1.13099999428	NA	1.458999985455	0	0	0	1	1	0	1	1	0	0	1	1	0	1	0	0	0	0	1	0	0	0	0	1	0	0
chr2R:14982849-14983265	FALSE	non-DA	-0.283441074094246	1	distal	TRUE	MesoCRM-764	TRUE	muscle_specific	FALSE	.	NA	FBgn0033988	0	embryonic anal pad,faint ubiquitous	FALSE	TRUE	NA	NA	1.43583332747	NA	NA	1.43583332747	1	0	0	1	0	0	0	0	0	0	0	1	0	0	1	0	0	0	0	0	0	0	0	0	0	0
chr2R:15000787-15001133	FALSE	non-DA	0.750871584194909	1	distal	TRUE	MesoCRM-767	TRUE	muscle_others	FALSE	.	NA	FBgn0033989	8558	dorsal prothoracic pharyngeal muscle,embryonic anal pad,embryonic hindgut,embryonic midgut,embryonic/larval somatic muscle,embryonic/larval visceral muscle,ubiquitous	TRUE	FALSE	NA	NA	NA	NA	NA	NA	0	0	0	0	0	0	0	0	0	0	0	0	0	0	0	0	0	0	0	0	0	0	0	0	0	1
chr2R:15010624-15011095	FALSE	non-DA	-0.19646666093681	1	proximal	TRUE	MesoCRM-768	TRUE	muscle_others	FALSE	.	NA	FBgn0033989	18395	dorsal prothoracic pharyngeal muscle,embryonic anal pad,embryonic hindgut,embryonic midgut,embryonic/larval somatic muscle,embryonic/larval visceral muscle,ubiquitous	TRUE	FALSE	NA	NA	NA	NA	NA	NA	0	0	0	0	0	0	0	0	0	0	0	0	0	0	0	0	0	0	1	0	0	0	0	1	0	0
chr2R:15045265-15045784	FALSE	non-DA	0.620965402089062	1	distal	TRUE	MesoCRM-769	TRUE	muscle_specific	TRUE	FBbt:00001102,ventral nerve cord; FBbt:00001673,embryonic/larval dorsal vessel; FBbt:00000155,embryonic head; FBbt:01005747,embryonic ventral trunk epidermis	TRUE	FBgn0033989	53036	dorsal prothoracic pharyngeal muscle,embryonic anal pad,embryonic hindgut,embryonic midgut,embryonic/larval somatic muscle,embryonic/larval visceral muscle,ubiquitous	TRUE	FALSE	NA	NA	NA	NA	NA	NA	0	0	0	0	0	0	0	0	0	0	0	0	0	0	1	0	0	0	0	0	0	0	0	1	0	0
chr2R:15049801-15050336	FALSE	non-DA	-0.154909008265355	1	proximal	TRUE	MesoCRM-770	TRUE	muscle_others	FALSE	.	NA	FBgn0033989	57572	dorsal prothoracic pharyngeal muscle,embryonic anal pad,embryonic hindgut,embryonic midgut,embryonic/larval somatic muscle,embryonic/larval visceral muscle,ubiquitous	TRUE	TRUE	NA	1.99571427703	2.12428572987	1.31214287238	NA	1.81071429309333	1	0	1	1	1	0	1	0	0	0	1	1	0	1	1	0	1	1	1	0	1	0	0	1	1	0
chr2R:15109336-15109815	FALSE	non-DA	0.097632891736545	1	distal	TRUE	MesoCRM-772	TRUE	muscle_others	TRUE	FBbt:00005382,salivary gland	FALSE	FBgn0033993	36011	embryonic dorsal epidermis,embryonic epipharynx,embryonic head epidermis,embryonic hypopharynx,embryonic ventral epidermis	FALSE	TRUE	NA	NA	1.4238461577	NA	NA	1.4238461577	0	0	0	1	0	0	0	0	1	0	0	0	0	0	0	0	0	0	0	0	0	0	1	0	1	0
chr2R:15114376-15114935	FALSE	non-DA	-0.0223835396408614	1	distal	TRUE	MesoCRM-773	TRUE	muscle_others	FALSE	.	NA	FBgn0033993	30891	embryonic dorsal epidermis,embryonic epipharynx,embryonic head epidermis,embryonic hypopharynx,embryonic ventral epidermis	FALSE	TRUE	NA	NA	1.22374999803	NA	NA	1.22374999803	0	0	0	1	0	0	0	0	0	0	0	0	0	0	0	0	0	0	0	0	0	0	0	0	0	0
chr2R:15127899-15128566	FALSE	non-DA	-0.315442060217895	1	distal	TRUE	MesoCRM-776	TRUE	muscle_others	FALSE	.	NA	FBgn0033993	17260	embryonic dorsal epidermis,embryonic epipharynx,embryonic head epidermis,embryonic hypopharynx,embryonic ventral epidermis	FALSE	TRUE	NA	0.818421054043	NA	NA	NA	0.818421054043	0	0	1	0	0	0	0	0	0	0	0	0	0	0	0	1	0	0	0	1	1	0	0	0	1	0
chr2R:15129548-15130165	FALSE	non-DA	0.0501689980500535	1	distal	TRUE	MesoCRM-778	TRUE	muscle_others	TRUE	FBbt:00005662,embryonic central brain	FALSE	FBgn0033993	15661	embryonic dorsal epidermis,embryonic epipharynx,embryonic head epidermis,embryonic hypopharynx,embryonic ventral epidermis	FALSE	TRUE	NA	1.17823529331	NA	NA	NA	1.17823529331	0	0	1	0	0	0	0	0	0	0	0	1	0	0	1	1	1	0	1	1	1	0	0	0	0	1
chr2R:15246768-15247344	TRUE	loss	-0.988643835077949	0.00182272214418874	distal	TRUE	MesoCRM-783	TRUE	muscle_others	FALSE	.	NA	FBgn0034002	21974	embryonic brain,faint ubiquitous,ventral nerve cord	FALSE	TRUE	NA	1.30000002496	1.6912500225	1.9999999851	2.50574182721	1.8742479649425	1	0	1	1	1	1	0	0	1	0	0	1	0	0	0	0	0	0	0	0	0	0	0	0	0	0
chr2R:15248247-15248557	FALSE	non-DA	0.243230908813845	1	proximal	TRUE	MesoCRM-785	TRUE	muscle_others	FALSE	.	NA	FBgn0034002	23453	embryonic brain,faint ubiquitous,ventral nerve cord	FALSE	FALSE	NA	NA	NA	NA	NA	NA	0	0	0	0	0	0	0	0	0	0	0	0	0	0	0	0	0	0	0	0	0	0	1	0	0	0
chr2R:15250653-15251152	FALSE	non-DA	-0.140495272287096	1	distal	TRUE	MesoCRM-789	TRUE	muscle_specific	FALSE	.	NA	FBgn0034002	25859	embryonic brain,faint ubiquitous,ventral nerve cord	FALSE	FALSE	NA	NA	NA	NA	NA	NA	0	0	0	0	0	0	0	1	1	1	0	0	0	0	0	0	0	0	0	0	0	0	0	0	0	0
chr2R:15308308-15308631	FALSE	non-DA	-0.269786926214693	1	distal	TRUE	MesoCRM-792	TRUE	muscle_others	FALSE	.	NA	FBgn0034008	1301	embryonic brain,faint ubiquitous,ventral nerve cord	FALSE	TRUE	NA	0.705555555721	1.25222221679	1.22333333062	1.2729965695	1.11352691815775	0	0	1	1	1	1	0	0	0	1	0	0	0	0	0	0	0	0	0	0	0	0	0	0	0	0
chr2R:15308855-15309523	FALSE	non-DA	0.0203217445235433	1	proximal	TRUE	MesoCRM-793	TRUE	muscle_others	FALSE	.	NA	FBgn0034008	409	embryonic brain,faint ubiquitous,ventral nerve cord	FALSE	TRUE	NA	NA	NA	NA	0.993974349263	0.993974349263	0	0	0	0	0	1	0	0	0	1	0	1	0	0	0	0	0	0	1	1	1	0	0	0	0	0
chr2R:15339514-15339880	FALSE	non-DA	0.572241704953979	0.347563395748479	distal	TRUE	MesoCRM-795	TRUE	muscle_others	FALSE	.	NA	FBgn0034012	131	embryonic brain,ventral nerve cord	FALSE	TRUE	NA	NA	1.2260000024	NA	NA	1.2260000024	1	0	0	1	0	0	0	0	0	0	0	0	1	1	0	0	0	1	1	0	0	0	0	0	0	0
chr2R:15349421-15349838	FALSE	non-DA	-0.0319719177116138	1	distal	TRUE	MesoCRM-796	TRUE	muscle_others	FALSE	.	NA	FBgn0034012	10038	embryonic brain,ventral nerve cord	FALSE	TRUE	NA	1.46555555529	2.01777778731	1.59111111032	NA	1.69148148430667	0	0	1	1	1	0	0	0	0	0	1	1	0	0	1	0	0	0	0	1	1	0	0	1	0	1
chr2R:15350666-15351265	FALSE	non-DA	-0.414378646963282	1	distal	TRUE	MesoCRM-797	TRUE	muscle_others	TRUE	FBbt:00001102,ventral nerve cord; FBbt:00005662,embryonic central brain	FALSE	FBgn0034012	11283	embryonic brain,ventral nerve cord	FALSE	TRUE	NA	1.66882352356	NA	0.560588229228	NA	1.114705876394	0	0	1	0	1	0	0	0	0	1	0	1	1	1	1	1	1	0	0	1	1	1	1	0	1	1
chr2R:15351464-15351875	FALSE	non-DA	0.579858683729994	1	distal	TRUE	MesoCRM-799	TRUE	others	TRUE	FBbt:00001102,ventral nerve cord; FBbt:00005662,embryonic central brain	FALSE	FBgn0034012	12081	embryonic brain,ventral nerve cord	FALSE	TRUE	NA	NA	1.13727272505	NA	NA	1.13727272505	0	0	0	1	0	0	0	0	0	0	0	0	0	1	1	0	0	0	1	0	0	1	0	1	0	0
chr2R:15353383-15353925	FALSE	non-DA	0.160243995216915	1	distal	TRUE	MesoCRM-801	TRUE	muscle_specific	TRUE	FBbt:0000632,embryonic lateral epidermis; FBbt:00001686,macrophage; FBbt:00005662,embryonic central brain; FBbt:01005747,embryonic ventral trunk epidermis; FBbt:00001882,embryonic/larval midgut; FBbt:00001673,embryonic/larval dorsal vessel; FBbt:00005063,hemocyte; FBbt:00005744,embryonic dorsal epidermis	TRUE	FBgn0034012	14000	embryonic brain,ventral nerve cord	FALSE	TRUE	NA	1.24533332288	NA	NA	NA	1.24533332288	0	0	1	0	0	0	0	0	0	0	0	0	0	0	0	1	0	0	0	0	0	1	1	1	1	1
chr2R:15359470-15360030	FALSE	non-DA	-0.363676486039597	1	distal	TRUE	MesoCRM-803	TRUE	muscle_others	TRUE	FBbt:00001102,ventral nerve cord; FBbt:00005662,embryonic central brain; FBbt:00005070,visceral muscle	TRUE	FBgn0034012	20087	embryonic brain,ventral nerve cord	FALSE	TRUE	NA	NA	1.56642856342	1.28642855797	NA	1.426428560695	0	0	0	1	1	0	1	1	0	1	0	0	0	0	1	0	0	0	0	0	0	0	0	1	0	0
chr2R:15380520-15380820	FALSE	non-DA	0.0243676485096334	1	proximal	TRUE	MesoCRM-805	TRUE	muscle_others	FALSE	.	NA	FBgn0026370	0	embryonic brain,embryonic central nervous system,embryonic midgut,faint ubiquitous,ventral nerve cord	FALSE	TRUE	NA	1.2944444418	NA	NA	NA	1.2944444418	0	0	1	0	0	0	0	0	0	0	1	1	0	0	0	0	0	1	0	0	0	0	0	0	0	0
chr2R:15381228-15381544	FALSE	non-DA	-0.0375292383818842	1	proximal	TRUE	MesoCRM-806	TRUE	muscle_others	FALSE	.	NA	FBgn0026370	0	embryonic brain,embryonic central nervous system,embryonic midgut,faint ubiquitous,ventral nerve cord	FALSE	TRUE	NA	0.988888892449	NA	NA	NA	0.988888892449	0	0	1	0	0	0	0	0	0	0	0	0	0	0	0	0	0	0	0	0	0	0	0	0	0	0
chr2R:15541266-15541894	FALSE	non-DA	0.49367138482422	1	proximal	TRUE	MesoCRM-808	TRUE	muscle_others	FALSE	.	NA	FBgn0022097	0	embryonic Malpighian tubule,embryonic hindgut,embryonic midgut,embryonic midgut chamber,embryonic/larval garland cell,embryonic/larval muscle system,ubiquitous	TRUE	TRUE	NA	0.573333337489	NA	NA	NA	0.573333337489	0	0	1	0	0	0	0	0	0	0	0	0	0	0	0	0	0	1	1	0	0	0	0	0	0	0
chr2R:15542492-15542814	FALSE	non-DA	0.274086639651207	1	proximal	TRUE	MesoCRM-809	TRUE	muscle_others	FALSE	.	NA	FBgn0022097	0	embryonic Malpighian tubule,embryonic hindgut,embryonic midgut,embryonic midgut chamber,embryonic/larval garland cell,embryonic/larval muscle system,ubiquitous	TRUE	FALSE	NA	NA	NA	NA	NA	NA	0	0	0	0	0	0	0	0	0	0	0	0	0	0	0	0	0	1	1	0	0	0	0	0	0	1
chr2R:15571255-15571590	FALSE	non-DA	0.316829291863278	1	proximal	TRUE	MesoCRM-810	TRUE	muscle_others	FALSE	.	NA	FBgn0024754	1852	dorsal/lateral sensory complexes,embryonic antennal sense organ,embryonic brain,embryonic central nervous system,embryonic dorsal epidermis,embryonic labial sensory complex,embryonic maxillary sensory complex,embryonic midgut,labral sensory complex,sensory nervous system primordium,sensory system head,ventral midline,ventral nerve cord,ventral sensory complex primordium	FALSE	TRUE	NA	1.57599998116	1.07800001204	NA	1.83562213637	1.49654070985667	0	0	1	1	0	1	0	0	0	0	0	0	0	0	0	0	0	0	1	0	0	0	0	0	0	0
chr2R:15735242-15735587	FALSE	non-DA	-0.00140070506330048	1	distal	TRUE	MesoCRM-817	TRUE	muscle_others	FALSE	.	NA	FBgn0034035	56287	embryonic midgut,embryonic proventriculus,embryonic salivary gland	FALSE	TRUE	NA	NA	2.37666664521	1.18666668236	NA	1.781666663785	0	0	0	1	1	0	0	0	0	0	0	1	0	1	0	0	0	0	0	1	0	0	0	0	0	0
chr2R:15750736-15751126	FALSE	non-DA	0.0300831056231896	1	distal	TRUE	MesoCRM-820	TRUE	muscle_others	FALSE	.	NA	FBgn0053465	67989	embryonic anal pad	FALSE	FALSE	NA	NA	NA	NA	NA	NA	0	0	0	0	0	0	0	0	0	0	0	0	0	0	0	0	0	0	0	0	0	0	0	0	0	1
chr2R:15821303-15821741	FALSE	non-DA	0.132892109530852	1	proximal	TRUE	MesoCRM-826	TRUE	muscle_others	FALSE	.	NA	FBgn0053465	190	embryonic anal pad	FALSE	TRUE	NA	NA	1.5400000155	NA	NA	1.5400000155	0	0	0	1	0	0	0	0	0	0	0	0	0	0	0	0	0	0	0	0	0	0	0	0	0	0
chr2R:15908238-15908601	FALSE	non-DA	-0.271955260328499	1	distal	TRUE	MesoCRM-834	TRUE	muscle_specific	TRUE	FBbt:00005630,embryonic hindgut; FBbt:00005628,embryonic midgut chamber; FBbt:00000155,embryonic head; FBbt:00005069,muscle system	TRUE	FBgn0015247	23570	faint ubiquitous,ubiquitous	FALSE	TRUE	NA	NA	NA	0.731111108222	NA	0.731111108222	0	0	0	0	1	0	0	0	0	0	0	0	0	0	0	0	0	0	0	0	0	0	0	0	0	0
chr2R:15920204-15920840	FALSE	non-DA	0.252706791422378	1	distal	TRUE	MesoCRM-838	TRUE	muscle_others	TRUE	FBbt:00000197,posterior spiracle primordium; FBbt:00000095,amnioserosa; FBbt:00005785,anal pad; FBbt:00000155,embryonic head; FBbt:00005070,visceral muscle	TRUE	FBgn0015247	11331	faint ubiquitous,ubiquitous	FALSE	FALSE	NA	NA	NA	NA	NA	NA	0	0	0	0	0	0	1	1	0	1	0	1	0	1	0	0	0	0	1	1	1	0	1	1	0	0
chr2R:15989297-15989654	TRUE	loss	-0.82502082935402	3.25235986932514e-05	distal	TRUE	MesoCRM-840	TRUE	muscle_specific	FALSE	.	NA	FBgn0034057	30	ubiquitous	FALSE	TRUE	NA	NA	NA	1.19500001073	1.95232304283	1.57366152678	0	0	0	0	1	1	0	0	0	0	0	0	0	0	0	0	0	0	0	0	0	0	0	0	0	0
chr2R:16011171-16011612	FALSE	non-DA	-0.327608821244989	1	proximal	TRUE	MesoCRM-841	TRUE	muscle_others	FALSE	.	NA	FBgn0034062	0	atrium,embryonic ventral epidermis,embryonic/larval tracheal system,head epidermis dorsal	FALSE	FALSE	NA	NA	NA	NA	NA	NA	0	0	0	0	0	0	0	0	0	0	0	0	0	0	0	0	0	1	1	0	0	0	0	0	0	1
chr2R:16014706-16015029	FALSE	non-DA	0.135281377273285	1	proximal	TRUE	MesoCRM-842	TRUE	muscle_others	FALSE	.	NA	FBgn0010590	0	faint ubiquitous	FALSE	TRUE	NA	NA	1.3275000006	NA	NA	1.3275000006	0	0	0	1	0	0	0	0	0	0	0	0	0	0	0	0	1	1	1	0	0	0	0	0	0	0
chr2R:16092917-16093399	FALSE	non-DA	-0.656833937336341	1	distal	TRUE	MesoCRM-845	TRUE	muscle_specific	FALSE	.	NA	FBgn0034072	0	circular visceral muscle fibers,dorsal prothoracic pharyngeal muscle,embryonic Malpighian tubule,embryonic brain,embryonic central nervous system,embryonic dorsal apodeme,embryonic dorsal epidermis,embryonic head epidermis,embryonic ventral apodeme,embryonic ventral epidermis,embryonic/larval dorsal vessel,embryonic/larval muscle system,embryonic/larval somatic muscle,embryonic/larval tracheal sy…	TRUE	TRUE	NA	NA	NA	1.18416664656	2.15448547351	1.669326060035	1	0	0	0	1	1	0	0	1	0	0	0	0	0	0	0	0	0	0	0	0	0	0	0	0	0
chr2R:16095485-16095827	FALSE	non-DA	-0.178048991777933	1	distal	TRUE	MesoCRM-847	TRUE	muscle_others	FALSE	.	NA	FBgn0034072	0	circular visceral muscle fibers,dorsal prothoracic pharyngeal muscle,embryonic Malpighian tubule,embryonic brain,embryonic central nervous system,embryonic dorsal apodeme,embryonic dorsal epidermis,embryonic head epidermis,embryonic ventral apodeme,embryonic ventral epidermis,embryonic/larval dorsal vessel,embryonic/larval muscle system,embryonic/larval somatic muscle,embryonic/larval tracheal sy…	TRUE	FALSE	NA	NA	NA	NA	NA	NA	0	0	0	0	0	0	0	0	1	1	0	0	0	0	0	0	0	0	0	0	0	0	0	0	0	0
chr2R:16102548-16102848	FALSE	non-DA	-0.289843653034816	1	proximal	TRUE	MesoCRM-848	TRUE	muscle_others	FALSE	.	NA	FBgn0034073	0	embryonic midgut,embryonic/larval muscle system	TRUE	TRUE	NA	NA	1.41875000298	NA	NA	1.41875000298	0	0	0	1	0	0	0	0	0	0	0	0	0	0	0	0	1	1	1	0	0	0	0	0	0	1
chr2R:16102902-16103480	FALSE	non-DA	-0.062679245036203	1	proximal	TRUE	MesoCRM-848	TRUE	muscle_others	FALSE	.	NA	FBgn0014020	0	embryonic brain,embryonic midgut,ubiquitous,ventral nerve cord	FALSE	TRUE	NA	1.27533333302	1.20600000086	0.962000000477	NA	1.147777778119	0	0	1	1	1	0	1	0	0	0	1	1	0	0	0	1	1	0	0	0	0	0	0	1	0	0
chr2R:16104203-16104656	FALSE	non-DA	-0.0735789044965243	1	distal	TRUE	MesoCRM-849	TRUE	muscle_others	FALSE	.	NA	FBgn0014020	0	embryonic brain,embryonic midgut,ubiquitous,ventral nerve cord	FALSE	TRUE	NA	NA	0.860833331943	0.825000001738	NA	0.8429166668405	0	0	0	1	1	0	1	0	0	0	0	0	0	0	0	0	0	0	0	0	0	0	0	0	0	0
chr2R:16111005-16111306	FALSE	non-DA	0.249338861667038	1	distal	TRUE	MesoCRM-850	TRUE	muscle_others	FALSE	.	NA	FBgn0034075	0	dorsal prothoracic pharyngeal muscle,embryonic/larval somatic muscle,faint ubiquitous	TRUE	FALSE	NA	NA	NA	NA	NA	NA	0	0	0	0	0	0	0	0	0	0	1	1	0	0	1	0	1	0	0	0	0	0	0	0	1	0
chr2R:16130063-16130444	FALSE	non-DA	-0.0640127057693318	1	distal	TRUE	MesoCRM-851	TRUE	muscle_others	FALSE	.	NA	FBgn0086676	0	embryonic brain,ubiquitous,ventral nerve cord	FALSE	TRUE	NA	0.826363639398	NA	1.91090906208	2.6020266215	1.77976644099267	1	0	1	0	1	1	0	0	1	1	0	0	0	0	0	0	0	0	0	0	0	0	0	0	0	0
chr2R:16150495-16150836	FALSE	non-DA	-0.385937492679386	1	proximal	TRUE	MesoCRM-852	TRUE	muscle_others	FALSE	.	NA	FBgn0027091	4590	embryonic proventriculus,embryonic proventriculus inner layer	FALSE	TRUE	NA	1.46124999225	1.9137500003	1.51000000536	1.84650913675	1.682877283665	0	0	1	1	1	1	1	1	1	1	0	0	1	1	0	0	1	0	0	1	1	0	0	1	1	0
[truncated: 7,637 more rows]
[truncated: 1 more columns]

## Sheet: Genes
gene.FBgn	gene.name	is.DE	expr.change	expr.log2FC	acc.log2FC	linked_Mef2_DA_loss_peaks	linked_Mef2_nonDA_peaks
FBgn0000008	a	FALSE	ns	-0.03245	-0.0788166627247886	0	0
[truncated: 10,438 more rows]
